# Supplementary material for: Proteomic Analysis of Human Milk Reveals Nutritional and Immune Benefits in the Colostrum from Mothers with COVID-19
Source: Nutrients. 2022 Jun 17;14(12):2513. doi: 10.3390/nu14122513 (PMC9227629; doi:10.3390/nu14122513)
Supplement: Supplementary file 1 [file nutrients-14-02513-s001.zip]

Archive with 6 entries (6 files):
- Figure S1-6.pdf
- Table S1.xlsx
- Table S2.xlsx
- Table S3.xlsx
- Table S4.xlsx
- Table S5.xlsx
