# Supplementary material for: Proteomic Analysis of Human Milk Reveals Nutritional and Immune Benefits in the Colostrum from Mothers with COVID-19
Source: Nutrients. 2022 Jun 17;14(12):2513. doi: 10.3390/nu14122513 (PMC9227629; doi:10.3390/nu14122513)
Supplement: Supplementary file 1 [file nutrients-14-02513-s001.zip › Table S1.xlsx]

## Sheet: Table S1
Table S1. List of proteins identified in all sample groups.
Accession	Description	Exp. q-value: Combined	Sum PEP Score	Coverage [%]	# Peptides	# PSMs	# Unique Peptides	# AAs	MW [kDa]	calc. pI	Score Sequest HT: Sequest HT	# Peptides (by Search Engine): Sequest HT	Abundances (Normalized): Normal-Colostrum-1	Abundances (Normalized): Normal-Colostrum-2	Abundances (Normalized): Normal-Colostrum-3	Abundances (Normalized): Normal-Colostrum-4	Abundances (Normalized): Normal-Colostrum-5	Abundances (Normalized): Normal-Colostrum-6	Abundances (Normalized): Normal-Colostrum-7	Abundances (Normalized): Normal-Colostrum-8	Abundances (Normalized): Normal-Colostrum-9	Abundances (Normalized): Normal-Colostrum-10	Abundances (Normalized): Covid-colostrum-1	Abundances (Normalized): Covid-colostrum-2	Abundances (Normalized): Covid-colostrum-3	Abundances (Normalized): Covid-colostrum-4	Abundances (Normalized): Covid-colostrum-5	Abundances (Normalized): Covid-colostrum-6	Abundances (Normalized): Normal-mature-1	Abundances (Normalized): Normal-mature-2	Abundances (Normalized): Normal-mature-3	Abundances (Normalized): Normal-mature-4	Abundances (Normalized): Normal-mature-5	Abundances (Normalized): Normal-mature-6	Abundances (Normalized): Normal-mature-7	Abundances (Normalized): Normal-mature-8	Abundances (Normalized): Normal-mature-9	Abundances (Normalized): Normal-mature-10	Abundances (Normalized): Covid-mature-1	Abundances (Normalized): Covid-mature-2	Abundances (Normalized): Covid-mature-3	Abundances (Normalized): Covid-mature-4	Abundances (Normalized): Covid-mature-5	Abundances (Normalized): Covid-mature-6
P49327	Fatty acid synthase OS=Homo sapiens OX=9606 GN=FASN PE=1 SV=3	0	2163.93	80	175	4025	175	2511	273.3	6.44	15093.7	175	2.26443e+08	1.1207e+08	3.64413e+08	1.31662e+08	1.6401e+07	4.17965e+07	2.54879e+07	1.42348e+07	1.07576e+07	1.82219e+08	4.29161e+08	297022	9.43795e+08	1.09104e+09	7.05983e+06	3.43767e+08	1.36361e+08	9.70249e+07	2.23347e+08	7.82729e+07	6.54129e+07	1.55517e+07	1.60956e+07	1.98644e+07	1.94997e+07	2.92591e+08	1.30045e+08	6.2061e+07	3.58287e+08	4.06119e+08	4.6618e+07	1.48958e+08
P47989	Xanthine dehydrogenase/oxidase OS=Homo sapiens OX=9606 GN=XDH PE=1 SV=4	0	2121.42	89	131	4004	130	1333	146.3	7.66	16760.8	131	1.87185e+08	2.16342e+08	2.11171e+08	3.43144e+08	1.89189e+08	3.31326e+08	2.98241e+08	1.34976e+08	2.19382e+08	1.3612e+08	3.17463e+07	1.04306e+08	1.3282e+07	9.11613e+06	1.59565e+08	9.16532e+07	2.4789e+08	2.40435e+08	1.93452e+08	3.66363e+08	2.45538e+08	2.74579e+08	3.15046e+08	2.49208e+08	4.46735e+08	3.38865e+08	3.95572e+08	2.41946e+08	2.57778e+08	2.77966e+08	2.46939e+08	8.89915e+08
P24821	Tenascin OS=Homo sapiens OX=9606 GN=TNC PE=1 SV=3	0	2098.38	76	167	3646	167	2201	240.7	4.89	13788	167	4.48034e+08	1.86868e+08	3.47679e+07	8.67372e+07	6.83852e+07	6.08807e+07	2.55774e+08	7.78516e+07	1.70488e+08	3.27789e+08	1.49667e+09	7.0558e+08	1.73547e+08	6.43987e+08	8.46962e+08	1.07567e+09	3.7343e+07	7.89333e+07	7.94795e+06	4.06112e+07	3.48469e+06	2.85913e+07	3.70114e+06	1.30038e+07	1.22908e+07	3.07607e+07	1.62705e+07	2.77661e+07	3.30034e+06	6.21732e+07	2.94425e+07	9.27007e+06
P01024	Complement C3 OS=Homo sapiens OX=9606 GN=C3 PE=1 SV=2	0	1982.28	89	184	4300	184	1663	187	6.4	14884.8	184	8.11278e+07	4.04083e+07	4.40825e+07	7.39107e+07	3.54122e+07	3.91472e+07	7.74894e+07	6.12554e+07	3.25912e+07	1.09978e+08	1.86618e+08	2.29842e+08	4.31722e+08	1.22837e+08	1.28742e+08	1.5514e+08	4.83856e+07	2.90484e+07	2.47666e+07	4.56989e+07	1.72933e+07	3.53767e+07	2.56465e+07	3.66189e+07	1.56506e+07	3.99536e+07	2.38365e+07	6.80755e+07	8.40827e+07	2.05528e+07	3.38519e+07	4.03336e+07
P02768	Albumin OS=Homo sapiens OX=9606 GN=ALB PE=1 SV=2	0	1789.94	90	106	7241	106	609	69.3	6.28	24284.4	106	1.28741e+09	1.43512e+09	2.75266e+09	1.29753e+09	1.861e+09	1.12387e+09	1.83676e+09	9.90483e+08	2.37175e+09	9.22066e+08	9.54229e+08	2.22614e+09	1.62422e+09	1.98269e+09	1.67451e+09	1.44126e+09	2.52679e+09	2.32874e+09	2.6209e+09	1.86411e+09	2.83941e+09	2.24707e+09	4.05056e+09	1.65316e+09	3.26198e+09	3.27278e+09	2.40301e+09	4.32792e+09	3.15362e+09	2.32634e+09	2.6163e+09	3.30137e+09
P0C0L5	Complement C4-B OS=Homo sapiens OX=9606 GN=C4B PE=1 SV=2	0	1674.28	77	131	3200	8	1744	192.6	7.27	13113.8	131	1.91164e+07	1.15989e+07	2.80791e+07	2.14376e+07	1.9546e+07	6.9908e+07	6.26575e+07	1.03476e+07	1.49575e+07	6.04278e+07	5.06309e+07	3.98086e+07	2.95881e+07	2.25152e+07	1.36249e+08	1.30278e+07	3.23527e+07	1.26832e+07	3.43888e+06	4.40076e+07	7.93359e+06	6.51677e+07	1.4326e+07	1.09936e+07	1.19935e+07	3.94961e+07	1.17481e+07	4.73683e+07	7.38021e+07	1.29371e+07	7.547e+07	5.56096e+06
P0C0L4	Complement C4-A OS=Homo sapiens OX=9606 GN=C4A PE=1 SV=2	0	1619.1	76	129	3176	6	1744	192.7	7.08	12856.5	129	7.15673e+06	7.09647e+06	3.2678e+07	1.6794e+07	5.72624e+06	3.35692e+07	3.52632e+07	1.14323e+07	9.01874e+06	2.71894e+07	1.51254e+07	5.94574e+07	3.28369e+07	3.43244e+07	4.57937e+07	2.45285e+07	6.85312e+06	1.03889e+07	3.04176e+07	2.62675e+07	2.45344e+06	2.83529e+07	1.124e+07	5.8543e+06	1.50782e+07	1.6513e+07	5.221e+06	4.93191e+07	4.40224e+07	1.06203e+07	1.90368e+07	3.877e+07
P02788	Lactotransferrin OS=Homo sapiens OX=9606 GN=LTF PE=1 SV=6	0	1617.42	94	123	16698	123	710	78.1	8.12	44799.5	123	1.1946e+10	1.17771e+10	1.14249e+10	1.42107e+10	1.06266e+10	1.10508e+10	1.26598e+10	4.96526e+09	1.49529e+10	1.64201e+10	6.96961e+09	1.40793e+10	1.49197e+10	6.06592e+09	1.02821e+10	9.08785e+09	8.37676e+09	9.731e+09	7.76074e+09	1.04584e+10	8.51269e+09	1.00681e+10	8.25677e+09	9.43453e+09	7.39957e+09	1.03369e+10	6.60378e+09	9.99209e+09	1.37225e+10	1.12113e+10	1.03079e+10	6.33514e+09
P22897	Macrophage mannose receptor 1 OS=Homo sapiens OX=9606 GN=MRC1 PE=1 SV=1	0	1288.08	63	123	2885	123	1456	165.9	6.54	9680.37	123	3.36507e+07	6.00437e+07	9.43639e+07	9.4924e+07	1.41978e+08	1.72053e+08	8.27526e+07	1.08794e+08	1.94709e+08	1.96349e+08	4586759	6.58204e+06	1.56478e+06	520354	1.47416e+07	7.95199e+06	1.28036e+08	1.65035e+08	7.93615e+07	1.82266e+08	1.69372e+08	1.27596e+08	9.74798e+07	6.33064e+07	4.38962e+08	2.71318e+08	9.84023e+07	7.28355e+07	6.63896e+07	1.42042e+08	1.88118e+08	1.32279e+08
P04114	Apolipoprotein B-100 OS=Homo sapiens OX=9606 GN=APOB PE=1 SV=2	0	1205.87	53	190	2168	190	4563	515.3	7.05	5960.28	190	7.92867e+07	3.7463e+07	1.97228e+07	1.9336e+07	2.77235e+07	2.9379e+07	6.18044e+06	4.03994e+06	2.15032e+06	1.45401e+06	2.67319e+06	4.79539e+06			1.02122e+07		3.807e+07	4.05172e+07	3.32016e+07	3.09968e+07	5.44351e+07	3.82019e+07	2.76098e+07	7.71582e+07	3.70971e+07	868492	5.53931e+07	1.29167e+07	3.61088e+07	3.39327e+07	1.27478e+07	1.32379e+07
P01833	Polymeric immunoglobulin receptor OS=Homo sapiens OX=9606 GN=PIGR PE=1 SV=4	0	946.876	70	75	4562	75	764	83.2	5.74	15097.5	75	3.07227e+09	1.42176e+09	1.51242e+09	1.37068e+09	1.15226e+09	9.96815e+08	2.06324e+09	1.21432e+09	1.26552e+09	1.80324e+09	4.09166e+09	4.45587e+09	5.78972e+09	6.6299e+09	3.31183e+09	5.72647e+09	8.66588e+08	9.64785e+08	1.36343e+09	1.07931e+09	8.59245e+08	1.03861e+09	7.27435e+08	9.40442e+08	8.63035e+08	8.85965e+08	8.87934e+08	1.42803e+09	1.45374e+09	1.01325e+09	1.19583e+09	1.11347e+09
P02787	Serotransferrin OS=Homo sapiens OX=9606 GN=TF PE=1 SV=3	0	870.94	80	70	1620	70	698	77	7.12	6230.04	70	6.68374e+07	9.02557e+07	1.05847e+08	1.10058e+08	1.54129e+08	2.28069e+08	8.82152e+07	1.04951e+08	7.67754e+07	7.06243e+07	8.80733e+07	9.25523e+07	7.78316e+07	9.12462e+07	1.72723e+08	1.08394e+08	6.19104e+07	7.80126e+07	3.45042e+07	1.08966e+08	5.31468e+07	1.21033e+08	1.28217e+08	8.34273e+07	7.1398e+07	9.61396e+07	2.16707e+08	6.61479e+07	5.90651e+07	2.22996e+08	1.00016e+08	4.55537e+07
P19835	Bile salt-activated lipase OS=Homo sapiens OX=9606 GN=CEL PE=1 SV=3	0	724.092	58	55	3218	55	753	79.3	5.34	10670	55	9.09001e+08	1.2227e+09	1.2996e+09	1.5348e+09	1.14866e+09	9.53446e+08	9.00184e+08	1.04554e+09	2.30816e+09	1.50146e+09	2.46505e+08	9.84004e+08	1.8784e+08	6.689e+07	3.13674e+08	1.61336e+08	2.07332e+09	2.3596e+09	2.01656e+09	1.47936e+09	2.08682e+09	2.0284e+09	1.6363e+09	2.7767e+09	2.66014e+09	1.49037e+09	2.36022e+09	2.32781e+09	1.71225e+09	2.42801e+09	1.13498e+09	8.85814e+08
P35579	Myosin-9 OS=Homo sapiens OX=9606 GN=MYH9 PE=1 SV=4	0	697.067	56	114	560	105	1960	226.4	5.6	1434.78	114	1.89093e+09	1.28091e+08	1.43507e+08	1.23079e+08	1.77094e+08	1.67765e+08	2.54845e+08	2.85601e+08	1.58744e+08	2.60865e+08	1.47607e+09	4.79573e+08	1.08968e+09	1.02485e+09	5.07694e+08	4.66755e+07	1.87461e+08	1.22563e+08	1.73728e+08	1.69199e+08	8.11115e+07	1.53784e+08	1.75203e+08	1.905e+08	1.13677e+08	1.66928e+08	1.54005e+08	2.26992e+08	1.7371e+08	1.48425e+08	1.8101e+08	1.5141e+08
P01009	Alpha-1-antitrypsin OS=Homo sapiens OX=9606 GN=SERPINA1 PE=1 SV=3	0	616.334	69	45	1339	45	418	46.7	5.59	4330.32	45	9.77833e+07	1.1881e+08	1.17163e+08	9.33664e+07	1.21178e+08	6.80323e+07	2.16668e+08	1.88482e+08	1.37222e+08	2.7855e+08	2.96765e+08	2.3576e+08	2.37194e+08	1.83648e+08	1.98748e+08	1.52529e+08	9.40067e+07	8.3956e+07	4.82025e+07	7.55456e+07	5.21597e+07	5.37314e+07	2.90347e+07	5.24122e+07	5.80199e+07	5.31718e+07	5.41825e+07	1.08268e+08	5.58519e+07	7.89293e+07	5.18276e+07	4.82961e+07
Q99541	Perilipin-2 OS=Homo sapiens OX=9606 GN=PLIN2 PE=1 SV=2	0	598.801	76	42	1111	42	437	48	6.8	4149.91	42	8.14552e+07	7.94389e+07	6.76315e+07	1.33373e+08	6.05698e+07	9.09488e+07	9.61915e+07	4.46411e+07	4.83585e+07	5.41349e+07	7.9904e+06	3.71659e+07	2.99757e+06	1.47118e+06	5.47133e+07	1.35689e+07	9.35549e+07	7.25744e+07	1.13255e+08	1.17619e+08	6.00403e+07	9.24038e+07	1.39911e+08	7.12574e+07	5.37238e+07	1.12366e+08	1.20298e+08	1.09369e+08	7.56837e+07	9.30659e+07	1.27224e+08	2.49527e+08
P60709	Actin, cytoplasmic 1 OS=Homo sapiens OX=9606 GN=ACTB PE=1 SV=1	0	581.148	95	40	1209	1	375	41.7	5.48	4117.08	40	4.13062e+07	3.51217e+07			2.50182e+07	1.60619e+07		3.62833e+07	2.2741e+07	1.23486e+07	34503540	2.45821e+07		6.30258e+06	3.17944e+07	8.65407e+06	2.27596e+07	2.42413e+07	2.00039e+07	3.53424e+07	4.90314e+07	2.28982e+07	2.73668e+07	2.51916e+07	2.9785e+07	3.12612e+07	3.52697e+07	5.07339e+07	5.74001e+07	3.13263e+07	4.01152e+07	5.19175e+07
P63261	Actin, cytoplasmic 2 OS=Homo sapiens OX=9606 GN=ACTG1 PE=1 SV=1	0	572.474	95	40	1185	1	375	41.8	5.48	3992.22	40						4.41025e+06	1.87708e+07	1.37875e+07		7.3126e+06	21889030	9.26644e+06	1.46576e+06	4.96189e+06	2.60603e+07	9.19359e+06										7.70382e+06			1.38195e+07		4.30509e+06	2.51244e+07
P01011	Alpha-1-antichymotrypsin OS=Homo sapiens OX=9606 GN=SERPINA3 PE=1 SV=2	0	570.318	71	42	1374	42	423	47.6	5.52	5252.87	42	3.96264e+08	1.32156e+08	2.07877e+08	2.45337e+08	1.76072e+08	1.31153e+08	5.45494e+08	1.18446e+08	1.15453e+08	6.12285e+08	2.03802e+08	4.77447e+08	2.81467e+08	4.30125e+08	3.80663e+08	1.08071e+08	2.22005e+08	7.66555e+07	4.87398e+07	1.75571e+08	6.65239e+07	1.2717e+08	2.98189e+07	1.0909e+08	7.34851e+07	1.36652e+08	5.56157e+07	2.87473e+08	6.14204e+08	5.56425e+07	9.96881e+07	2.9177e+08
Q13410	Butyrophilin subfamily 1 member A1 OS=Homo sapiens OX=9606 GN=BTN1A1 PE=1 SV=3	0	540.4	60	44	1398	43	526	58.9	5.54	4643.85	44	2.54999e+08	2.55605e+08	2.70132e+08	3.57761e+08	2.48779e+08	2.56324e+08	2.50418e+08	1.31342e+08	1.96996e+08	1.324e+08	26976894	1.89232e+08	1.67017e+07	1.48805e+07	1.96045e+08	1.51066e+08	2.64237e+08	2.93379e+08	3.10049e+08	3.59756e+08	2.26656e+08	2.94426e+08	3.28581e+08	2.93419e+08	2.95205e+08	2.27674e+08	3.68271e+08	2.726e+08	3.08447e+08	2.63187e+08	3.51409e+08	1.17872e+09
O60664	Perilipin-3 OS=Homo sapiens OX=9606 GN=PLIN3 PE=1 SV=3	0	500.16	91	34	715	34	434	47	5.44	2967.84	34	1.62928e+07	1.06772e+07	2.20358e+07	1.89769e+07	1.11902e+07	9.30056e+06	1.60441e+07	1.41953e+07	1.89504e+07	1.09031e+07		1.65956e+07	417955	899665	7.54076e+06	2.20652e+06	1.6585e+07	9.57197e+06	1.96483e+07	1.83658e+07	2.79889e+07	2.70793e+07	2.07113e+07	2.23692e+07	2.77348e+07	4.40324e+07	2.70313e+07	2.56393e+07	1.21657e+07	1.97874e+07	3.29847e+07	5.00012e+07
P00450	Ceruloplasmin OS=Homo sapiens OX=9606 GN=CP PE=1 SV=1	0	498.335	71	54	819	54	1065	122.1	5.72	2902.46	54	1.48614e+06	2.26632e+07	1.47665e+07	1.10626e+07	5.68677e+06	1.2716e+07	6.65063e+06	1.46237e+07	5.59249e+06	3.91142e+06	5.23241e+06	3.05072e+06	2.97646e+07	9.71372e+06	1.94408e+07	4.6398e+06	1.61774e+07	3.51762e+07	3.74089e+06	2.0036e+07	3.92821e+07	1.78608e+07	2.68176e+07	5.65178e+06	3.72873e+07	5.13072e+07	1.73522e+07	6.25151e+06	1.4695e+06	1.89927e+07	8.28856e+06	1.49761e+07
P01876	Immunoglobulin heavy constant alpha 1 OS=Homo sapiens OX=9606 GN=IGHA1 PE=1 SV=2	0	494.394	98	34	3033	21	353	37.6	6.51	11072.3	34	3.5314e+09	1.07989e+09	1.05988e+09	1.70102e+09	9.68812e+08	1.19387e+09	1.46275e+09	2.78476e+09	1.35651e+09	1.4679e+09	1.12802e+10	4.91118e+09	1.10003e+10	1.29305e+10	7.59483e+09	1.36764e+10	1.46656e+09	7.58732e+08	1.30001e+09	1.55869e+09	6.74458e+08	1.14531e+09	1.24682e+09	1.36624e+09	5.73421e+08	8.41427e+08	1.30594e+09	2.03809e+09	1.48763e+09	1.04867e+09	1.0597e+09	1.54329e+09
P01871	Immunoglobulin heavy constant mu OS=Homo sapiens OX=9606 GN=IGHM PE=1 SV=4	0	463.944	70	39	895	10	453	49.4	6.77	3300.69	39	1.06312e+08	4.14336e+07	4.18745e+07	4.35378e+07	5.8184e+07	3.97171e+07	3.1169e+07	1.11015e+08	2.27815e+07	1.17578e+08	5.24632e+08	1.75111e+08	1.81692e+08	1.27856e+08	7.95176e+07	1.14446e+08	3.08778e+07	3.00476e+07	1.6944e+07	4.13801e+07	3.23143e+07	1.64762e+07	2.20324e+07	4.28604e+07	1.23545e+07	4.04667e+07	2.70345e+07	2.81135e+07	1.06632e+07	9.74544e+06	1.07635e+07	1.74168e+07
Q08431	Lactadherin OS=Homo sapiens OX=9606 GN=MFGE8 PE=1 SV=3	0	453.923	86	36	1307	36	387	43.1	8.15	4714.2	36	4.88928e+08	3.06313e+08	2.5505e+08	4.67206e+08	3.43401e+08	4.53348e+08	3.63401e+08	3.8968e+08	6.06626e+08	4.70201e+08	5.01637e+08	1.0756e+09	4.50665e+08	2.6158e+08	6.73566e+08	4.35462e+08	1.72654e+08	1.97088e+08	1.90685e+08	3.28826e+08	1.40834e+08	2.40061e+08	1.64264e+08	1.6911e+08	2.28384e+08	2.34555e+08	2.26634e+08	3.31607e+08	3.04024e+08	2.36902e+08	1.90092e+08	4.75067e+08
P07996	Thrombospondin-1 OS=Homo sapiens OX=9606 GN=THBS1 PE=1 SV=2	0	444.461	54	61	705	61	1170	129.3	4.94	2141.98	61	1.36023e+07	3.48702e+06	2.61081e+06	2.06105e+06	3.23362e+06	2.32743e+06	4.86842e+06	1.16501e+06	3.4156e+06	2.12853e+07	3.50481e+07	2.623e+07	2.72559e+07	4.99387e+07	2.35691e+07	2.51007e+07	379150	221290	2.83667e+06	345366	631247	2.93645e+06	1.92249e+06			300125	1.16086e+06	3.91516e+06	331482	2.57007e+06	1.30252e+06	2.40467e+06
P02774	Vitamin D-binding protein OS=Homo sapiens OX=9606 GN=GC PE=1 SV=2	0	439.631	78	43	932	43	474	52.9	5.45	3684.57	43	2.30831e+07	1.77168e+07	1.98274e+07	2.37399e+07	1.65375e+07	1.32711e+07	3.71745e+07	2.05336e+07	3.82291e+07	3.31724e+07	25034362	4.53297e+07	1.86262e+07	6.62981e+07	3.76815e+07	1.53465e+07	3.03783e+07	1.86536e+07	2.46026e+07	1.52762e+07	1.67746e+07	2.115e+07	1.56591e+07	1.51373e+07	1.65818e+07	1.49778e+07	1.9909e+07	3.03463e+07	2.67575e+07	2.02709e+07	1.62641e+07	2.89006e+07
P10909	Clusterin OS=Homo sapiens OX=9606 GN=CLU PE=1 SV=1	0	438.115	56	35	1286	35	449	52.5	6.27	3973.52	35	8.55343e+08	4.95732e+08	3.18147e+08	5.63402e+08	6.16983e+08	5.63658e+08	9.94357e+08	9.36313e+08	6.36663e+08	1.67128e+09	4.90793e+08	3.23194e+09	4.89522e+08	7.95374e+08	8.44464e+08	8.99365e+08	2.94281e+08	3.043e+08	2.30445e+08	5.08937e+08	2.89659e+08	4.52375e+08	2.50188e+08	3.75632e+08	4.11798e+08	3.20068e+08	2.33881e+08	7.45442e+08	5.78009e+08	3.29434e+08	4.17286e+08	4.89306e+08
Q16851	UTP--glucose-1-phosphate uridylyltransferase OS=Homo sapiens OX=9606 GN=UGP2 PE=1 SV=5	0	436.013	84	52	891	52	508	56.9	8.15	3037.94	52	4.58579e+06	1.36261e+07	9.05352e+06	1.80656e+08	1.39345e+07	1.8696e+07	1.80176e+08	8.12132e+07	1.69631e+07	7.70448e+06	2.18417e+06	6.64175e+07			5.34954e+06		1.90653e+07	1.8758e+07	1.45783e+07	1.85601e+07	3.19232e+07	1.53431e+07	1.13667e+07	8.76941e+06	1.69182e+07	1.09228e+07	2.81022e+07	2.07335e+07	1.82582e+07	1.78311e+07	1.33188e+07	5.95845e+07
P07602	Prosaposin OS=Homo sapiens OX=9606 GN=PSAP PE=1 SV=2	0	430.915	81	39	894	39	524	58.1	5.17	2968.53	39	5.78131e+07	4.14684e+07	3.05281e+07	5.40771e+07	4.03083e+07	3.78676e+07	9.27475e+07	3.83473e+07	9.65468e+07	4.07831e+07	5.47999e+07	7.94004e+07	4.96081e+07	2.28494e+07	8.8757e+07	5.81795e+07	8.05456e+07	5.20953e+07	2.64187e+07	4.29155e+07	6.17179e+07	4.50789e+07	6.53049e+07	5.17017e+07	9.48283e+07	7.73353e+07	6.64092e+07	3.8567e+07	7.06516e+07	4.05224e+07	6.76855e+07	2.66338e+07
P01023	Alpha-2-macroglobulin OS=Homo sapiens OX=9606 GN=A2M PE=1 SV=3	0	418.643	60	63	760	56	1474	163.2	6.46	2122.74	63	2.23692e+06	2.49232e+06	1.12887e+07	8.67389e+06	870406	9.01679e+06	4.09328e+06		2.38823e+06	8.16336e+06	7.30271e+06			5.768e+06	8.58936e+06	762143	8.71774e+06	2.58603e+06		3.71594e+06	1.44566e+07	1.35018e+06	932238	1.02907e+07	940391	1.7821e+06		2.25647e+06		1.58178e+07	717109	315055
P01877	Immunoglobulin heavy constant alpha 2 OS=Homo sapiens OX=9606 GN=IGHA2 PE=1 SV=4	0	395.285	85	30	2163	4	340	36.6	6.27	7558.47	30	2.74257e+08	1.32187e+07	5.20728e+06	6.13943e+07	2.12777e+07	6.7208e+07	2.21334e+08	1.42477e+08	5.06178e+07	7.3411e+07	8.62186e+08	2.08908e+08	7.43157e+08	1.24959e+09	9.13104e+06	7.71458e+08	1.32713e+08	9.91667e+06	9.94412e+07	8.16555e+07	2.31968e+07	6.14295e+07	6.58232e+07	8.57622e+07	2.12489e+07	2.33761e+07	1.29208e+08	1.13073e+08	5.97674e+06	9.10115e+07	1.36789e+07	2.39363e+08
Q6WN34	Chordin-like protein 2 OS=Homo sapiens OX=9606 GN=CHRDL2 PE=1 SV=1	0	390.975	70	28	755	28	429	47.5	7.88	2924.74	28	2.02665e+08	1.74424e+08	1.45219e+08	1.71126e+08	1.58085e+08	6.99506e+07	1.34396e+08	1.73772e+08	1.15522e+08	9.70223e+07	4.39684e+07	9.79163e+07	3.20594e+07	7.92071e+06	1.41716e+08	3.04319e+07	1.13987e+08	1.07263e+08	9.63339e+07	8.46872e+07	1.39737e+08	1.02276e+08	1.2464e+08	1.17335e+08	2.33729e+07	3.95316e+07	9.30081e+07	7.37164e+07	3.2333e+07	1.06393e+08	5.58489e+07	4.17397e+07
O00391	Sulfhydryl oxidase 1 OS=Homo sapiens OX=9606 GN=QSOX1 PE=1 SV=3	0	389.242	58	40	949	40	747	82.5	8.92	3288.51	40	4.5077e+07	3.13842e+07	2.11223e+07	3.02209e+07	2.91142e+07	2.14069e+07	2.43964e+07	2.18314e+07	3.19146e+07	2.31158e+07	2.38766e+07	5.41224e+07	1.47808e+07	3.75013e+07	4.82747e+07	5.92769e+07	2.58382e+07	1.49169e+07	4.59222e+07	2.37204e+07	2.1502e+07	1.9178e+07	2.0627e+07	1.98289e+07	3.10545e+07	3.22608e+07	2.0194e+07	3.48593e+07	3.75289e+07	2.05192e+07	3.089e+07	5.93952e+07
P06733	Alpha-enolase OS=Homo sapiens OX=9606 GN=ENO1 PE=1 SV=2	0	387.499	79	38	698	38	434	47.1	7.39	2650.24	38	1.43872e+07	1.79418e+07	1.27411e+07	2.66957e+07	1.73005e+07	2.55486e+07	2.8334e+07	1.28203e+07	3.27043e+07	1.73356e+07	4.58902e+07	1.13238e+07	4.0336e+06	1.18785e+07	1.48991e+07	6.39505e+06	2.49299e+07	3.13034e+07	1.54424e+07	3.25975e+07	4.46362e+07	2.17873e+07	1.95455e+07	1.33044e+07	2.32518e+07	2.68088e+07	2.69052e+07	3.92724e+07	4.7102e+07	3.44988e+07	3.46815e+07	7.46091e+07
P02647	Apolipoprotein A-I OS=Homo sapiens OX=9606 GN=APOA1 PE=1 SV=1	0	385.587	79	36	865	36	267	30.8	5.76	2730.15	36	5.75223e+07	3.79344e+07	9.10504e+07	6.69823e+07	7.54442e+07	7.30292e+07	5.90787e+07	4.34139e+07	6.58893e+07	7.41394e+07	1.73197e+07	5.16296e+07	1.26938e+07	1.27669e+08	5.14899e+07	4.54532e+07	3.59386e+07	3.53991e+07	8.90653e+07	6.61952e+07	9.13757e+07	1.06915e+08	4.79162e+07	6.0796e+07	9.40145e+07	1.01881e+08	7.48897e+07	7.30921e+07	6.9756e+07	7.22014e+07	5.34248e+07	2.68978e+08
P00751	Complement factor B OS=Homo sapiens OX=9606 GN=CFB PE=1 SV=2	0	381.117	62	46	684	46	764	85.5	7.06	2088.58	46	2.03323e+07	9.05921e+06	1.12137e+07	8.5619e+06	7.92845e+06	3.84519e+06	2.05874e+07	6.50903e+06	4.98857e+06	1.07656e+07	1.89185e+07	2.82866e+07	3.95521e+07	3.51537e+07	2.467e+07	1.00703e+07	1.57151e+07	7.79047e+06	1.41177e+07	1.20292e+07	6.78126e+06	8.73592e+06	7.1466e+06	1.75355e+07	8.50119e+06	1.43977e+06	9.09157e+06	1.40942e+07	1.27787e+07	9.02311e+06	4.52443e+06	2.38325e+07
Q9HC84	Mucin-5B OS=Homo sapiens OX=9606 GN=MUC5B PE=1 SV=3	0	378.433	19	65	191	65	5762	596	6.64	584.43	65	7.28248e+06	1.33165e+06					1.24797e+06			2.60108e+07	5.54517e+06	630386		2.5351e+07	3.55655e+06	1.19731e+07	2.26499e+06								650359
P07900	Heat shock protein HSP 90-alpha OS=Homo sapiens OX=9606 GN=HSP90AA1 PE=1 SV=5	0	378.044	56	45	658	28	732	84.6	5.02	1917.99	45	1.6782e+07	1.67949e+07	9.46163e+06	9.33642e+06	1.38315e+07	7.82199e+06	9.55602e+06	9.70817e+06	9.30721e+06	7.38207e+06	12773296	1.79734e+06	6.98718e+06	1.12936e+07	8.02146e+06	8.87826e+06	1.22199e+07	1.44038e+07	9.85967e+06	1.3612e+07	1.2756e+07	1.38489e+07	7.97308e+06	9.92087e+06	1.07447e+07	1.24127e+07	3.33752e+06	1.26501e+07	1.32492e+07	5.02884e+06	1.05535e+07	1.72792e+07
P0DOX2	Immunoglobulin alpha-2 heavy chain OS=Homo sapiens OX=9606 PE=1 SV=2	0	372.428	83	36	2029	9	455	48.9	6.67	6693.65	36	1.2461e+07	2.45315e+07	6.11617e+06	1.81911e+07	1.89685e+07	2.23267e+07	1.60806e+07	1.02538e+07	7.0771e+06	1.38235e+07	160932194	4.1705e+07	5.47037e+08	1.92306e+08	7.45746e+07	6.56862e+07	6.69498e+06	1.89328e+07	4.64446e+06	2.24935e+07	8.65556e+06	2.52223e+07	5.15579e+06	6.08175e+06	2.84057e+06	6.39749e+06	7.86627e+06	4.55419e+06	7.11943e+07	9.6298e+06	1.17147e+07	9.14374e+06
P04003	C4b-binding protein alpha chain OS=Homo sapiens OX=9606 GN=C4BPA PE=1 SV=2	0	356.838	70	37	624	37	597	67	7.3	2143.67	37	1.13801e+07	6.72983e+06	1.46577e+07	5.33753e+06	5.67213e+06	4.66469e+06	9.02849e+06	2.4698e+07	5.67187e+06	2.42594e+07	4.27315e+07	2.91632e+07	6.69772e+06	4.15965e+09	7.37181e+06	3.93216e+07	4.18979e+06	5.12404e+06	1.31427e+07	4.64373e+06	1.26769e+06	3.90316e+06	3.08456e+06	1.6787e+07	3.64813e+06	1.16734e+07	1.56362e+07	5.63995e+06	3.23622e+06	1.12481e+07	502175	3.56276e+07
P02751	Fibronectin OS=Homo sapiens OX=9606 GN=FN1 PE=1 SV=5	0	352.395	34	58	672	58	2477	272.2	5.5	1718.01	58	1.7939e+08	9.22689e+06	8.27607e+06	8.37848e+06	1.18786e+07	2.19009e+07	1.86991e+07	2.92463e+07	7.0419e+06	7.00018e+06	1911929	2.02998e+07		8.15713e+06	5.14632e+07	3.57492e+06	2.80194e+07	7.45259e+06	5.7936e+07	3.89136e+07	1.2388e+07	1.37102e+07	6.35422e+06	3.48907e+08	8.91609e+06	8.60036e+06	3.45402e+07	1.63404e+07	4.30174e+07	6.15917e+07	5.40299e+07	5.95937e+07
P13639	Elongation factor 2 OS=Homo sapiens OX=9606 GN=EEF2 PE=1 SV=4	0	352.271	70	51	768	51	858	95.3	6.83	2185.49	51	1.44691e+06	4.67462e+06	677380	6.67527e+06		187815	6.52623e+06	3.03005e+06	3.21474e+06	3.75965e+06	3.06034e+07	9.40936e+06		7.71991e+06	2.40916e+06	3.12812e+06	4.77319e+06	1.91001e+06	874202	3.45277e+06	6.33805e+06	657247	1.30132e+06	2.21546e+06		3.629e+06	6.07929e+06	8.07985e+06	5.66026e+06	830102		7.47455e+06
P07237	Protein disulfide-isomerase OS=Homo sapiens OX=9606 GN=P4HB PE=1 SV=3	0	347.383	79	41	716	41	508	57.1	4.87	1951.72	41	5.24075e+06	447889	4.05933e+06	1.10086e+07	1.03443e+06	7.40735e+06	7.45577e+06	1.48702e+06	5.20674e+06	6.81084e+06	1.00238e+07	3.01525e+06	400981	1.02989e+06	7.06749e+06	1.04372e+06	1.49106e+07	1.51577e+07	8.25703e+07	2.86046e+06	8.25051e+06	8.29781e+06	2.80157e+06	7.19874e+06	586741	6.95709e+06	8.19019e+06	6.48566e+06	1.09608e+07	8.3542e+06	2.20653e+06	1.01402e+07
Q96KP4	Cytosolic non-specific dipeptidase OS=Homo sapiens OX=9606 GN=CNDP2 PE=1 SV=2	0	346.957	84	38	529	38	475	52.8	5.97	1796.29	38	1.5274e+06	2.65807e+06	1.76814e+06	3.47543e+06	6.1748e+06	6.8715e+06	1.11633e+07	6.97427e+06	2.9513e+06	8.84068e+06	6.04357e+06	4.21115e+06	2.85461e+06	4.44343e+06	4.30578e+06	4.56665e+06	3.29723e+06	4.58786e+06	2.05728e+06	1.09719e+07	2.30669e+07	8.75178e+06	1.47183e+07	5.90209e+06	1.3091e+07	2.52683e+07	1.03446e+07	1.40095e+07	1.03579e+07	1.9021e+07	5.29225e+06	5.55192e+06
P06396	Gelsolin OS=Homo sapiens OX=9606 GN=GSN PE=1 SV=1	0	346.667	60	35	659	35	782	85.6	6.28	2113.17	35	2.69592e+06	5.1312e+06	6.04897e+06	4.86465e+06	6.21241e+06	2.57276e+06	1.13407e+07	6.61938e+06	936749	1.41617e+07	31863861	5.62338e+06	4.01082e+06	4.99782e+06	8.03866e+06	1.36757e+06	8.46745e+06	7.6091e+06	8.74128e+06	9.1733e+06	1.16947e+07	7.11212e+06	8.15737e+06	3.57691e+06	3.49091e+06	9.08596e+06	5.30296e+06	1.19691e+07	8.57293e+06	4.48041e+06	8.22064e+06	1.80342e+07
P14625	Endoplasmin OS=Homo sapiens OX=9606 GN=HSP90B1 PE=1 SV=1	0	343.7	59	50	623	41	803	92.4	4.84	1523.53	50	6.86189e+06	6.22606e+06	3.31245e+06	6.22698e+06	3.67422e+06	7.35349e+06	4.71201e+06	5.69549e+06	5.94275e+06	4.85946e+06	1.2251e+07	5.54273e+06	3.27645e+06	4.28877e+06	7.63133e+06	971580	6.67588e+06	3.95475e+06	6.09906e+06	8.96305e+06	1.10036e+07	7.74964e+06	4.54061e+06	7.65777e+06	3.33362e+06	5.59561e+06	5.30686e+06	9.86824e+06	1.02596e+07	5.92379e+06	7.08145e+06	1.3404e+07
P00709	Alpha-lactalbumin OS=Homo sapiens OX=9606 GN=LALBA PE=1 SV=1	0	339.593	54	20	8705	20	142	16.2	5	20687.1	20	2.00468e+10	2.01546e+10	1.96791e+10	1.34563e+10	1.32839e+10	1.5806e+10	2.48153e+10	1.94528e+10	2.20065e+10	1.08503e+10	9.95789e+09	1.26538e+10	9.19138e+09	6.12878e+09	1.25068e+10	1.08629e+10	2.65942e+10	2.28078e+10	2.74177e+10	1.94077e+10	3.10871e+10	2.41342e+10	2.41184e+10	2.6418e+10	2.17465e+10	2.26788e+10	2.20169e+10	2.0119e+10	1.56153e+10	2.12829e+10	3.11261e+10	2.07709e+10
Q99102	Mucin-4 OS=Homo sapiens OX=9606 GN=MUC4 PE=1 SV=4	0	339.275	26	34	734	34	2169	231.4	6.27	2818.99	34	7.80084e+08	3.24335e+08	2.79018e+08	3.93199e+08	2.76716e+08	3.93704e+08	6.83351e+08	2.42413e+08	4.68554e+08	3.60371e+08	3.20728e+09	1.20522e+09	2.94551e+09	2.3685e+09	1.81884e+09	4.07438e+09	3.89063e+08	2.2291e+08	2.24309e+08	3.44691e+08	1.66651e+08	3.02385e+08	3.11407e+08	3.14237e+08	2.561e+08	2.28088e+08	3.78622e+08	4.96603e+08	3.79925e+08	2.80165e+08	3.41707e+08	3.55302e+08
P08571	Monocyte differentiation antigen CD14 OS=Homo sapiens OX=9606 GN=CD14 PE=1 SV=2	0	338.663	69	22	643	22	375	40.1	6.23	2714	22	1.11929e+08	9.09314e+07	9.38367e+07	1.23523e+08	1.14095e+08	8.87301e+07	1.26503e+08	1.55743e+08	1.75269e+08	9.50759e+07	9.29152e+07	3.69475e+08	6.64481e+07	5.959e+07	1.7708e+08	1.4089e+08	1.57896e+08	7.94688e+07	8.18125e+07	1.33427e+08	1.03137e+08	1.0344e+08	9.07558e+07	1.07386e+08	1.39912e+08	1.53427e+08	1.22429e+08	1.82755e+08	2.04525e+08	7.73177e+07	1.74766e+08	1.39338e+08
Q08380	Galectin-3-binding protein OS=Homo sapiens OX=9606 GN=LGALS3BP PE=1 SV=1	0	337.253	53	29	661	29	585	65.3	5.27	2647.06	29	8.38203e+07	5.8896e+07	1.63532e+08	6.43183e+07	3.89721e+07	6.21536e+07	7.8436e+07	3.81286e+07	1.03933e+08	1.88738e+08	2.57364e+08	3.69847e+08	4.76194e+08	2.57569e+08	1.24594e+08	3.84575e+08	4.28358e+07	6.18222e+07	3.7142e+07	4.91271e+07	3.63078e+07	5.94038e+07	4.84476e+07	6.01193e+07	8.87904e+07	1.23274e+08	4.86975e+07	5.65667e+07	5.23016e+07	5.4661e+07	4.37919e+07	5.0997e+07
P11021	Endoplasmic reticulum chaperone BiP OS=Homo sapiens OX=9606 GN=HSPA5 PE=1 SV=2	0	334.807	67	44	716	42	654	72.3	5.16	1946.33	44	1.97975e+07	1.74648e+07	2.08027e+07	1.81059e+07	2.41153e+07	2.50299e+07	1.45373e+07	1.51061e+07	1.83584e+07	1.83831e+06	9.16774e+06	1.21783e+07	1.01116e+06	984487	1.58098e+07	9.17734e+06	3.29576e+07	3.83975e+07	2.11439e+07	3.20145e+07	3.66064e+07	2.43857e+07	2.36554e+07	2.84777e+07	3.39911e+07	1.99012e+07	3.92768e+07	1.8144e+07	2.66823e+07	2.9793e+07	3.20326e+07	4.87758e+07
Q14697	Neutral alpha-glucosidase AB OS=Homo sapiens OX=9606 GN=GANAB PE=1 SV=3	0	329.329	73	45	624	45	944	106.8	6.14	1943.88	45	7.39267e+06	1.90566e+06	665250	2.10301e+06	375723	961350	3.78961e+06	1.79078e+06	6.95023e+06	4.41155e+06	3.46681e+06	1.03766e+07	636041		5.18224e+06	545771		478738	1.84192e+06	2.04535e+06	2.2028e+06	547321	339678	3.97323e+06	3.18849e+06	2.37804e+06	3.32342e+06	5.98541e+06	1.45303e+06	2.58417e+06	255372	8.53547e+06
P22079	Lactoperoxidase OS=Homo sapiens OX=9606 GN=LPO PE=1 SV=2	0	324.949	62	41	518	41	712	80.2	8.62	1523.9	41			2.46519e+06	4.58191e+06	1.95598e+06	3.93231e+06	7.05135e+06	2.04816e+06	4.03639e+06	800240	4.83477e+06	1.43714e+06	1.18188e+06	970156	2.6574e+06		3.72717e+06	3.40234e+06	5.30958e+06	7.29316e+06	5.74058e+06	1.21985e+07	2.55567e+07	8.06048e+06	1.79426e+07	8.27994e+06	4.79482e+06	2.32916e+06	591641	5.05175e+06	7.02579e+06	4.00511e+06
P04406	Glyceraldehyde-3-phosphate dehydrogenase OS=Homo sapiens OX=9606 GN=GAPDH PE=1 SV=3	0	319.314	81	27	556	26	335	36	8.46	2344.34	27	3.14271e+07	1.43953e+07	8.88303e+06	3.29463e+07	1.43354e+07	1.37754e+07	2.65812e+07	2.12081e+07	1.52069e+07	2.35934e+07	1.17665e+08	3.01973e+07	3.06046e+06	1.66454e+07	5.85519e+07	2.9258e+06	1.74838e+07	1.3045e+07	1.34968e+07	2.45979e+07	2.3447e+07	1.504e+07	1.22613e+07	1.24865e+07	4.77345e+07	1.44529e+07	1.80987e+07	3.67226e+07	3.98863e+07	2.28439e+07	1.41223e+07	8.71585e+07
P80303	Nucleobindin-2 OS=Homo sapiens OX=9606 GN=NUCB2 PE=1 SV=3	0	316.566	63	33	520	31	420	50.2	5.12	1730.68	33	1.45159e+07	8.37861e+06	9.86435e+06	1.02571e+07	1.06789e+07	6.93269e+06	1.35648e+07	6.66673e+06	1.33365e+07	5.08135e+06		4.66569e+06	6.44349e+06		8.92467e+06	3.07369e+06	5.91576e+06	7.03929e+06	9.8454e+06	9.67865e+06	1.51217e+07	1.23359e+07	2.51411e+07	1.27022e+07	2.44793e+07	2.50701e+07	2.15208e+07	9.7277e+06	2.17299e+07	1.54043e+07	2.18098e+07	7.49609e+06
Q02818	Nucleobindin-1 OS=Homo sapiens OX=9606 GN=NUCB1 PE=1 SV=4	0	310.241	70	36	580	34	461	53.8	5.25	1743.14	36	4.40127e+07	1.5877e+07	1.67829e+07	2.45845e+07	1.94606e+07	2.06114e+07	4.16279e+07	3.95458e+07	3.55873e+07	2.62936e+07	1.02126e+08	6.27244e+07	5.37744e+07	8.9078e+07	7.53439e+07	2.24494e+08	2.14867e+07	9.19686e+06	1.61449e+07	2.33723e+07	1.35403e+07	1.77148e+07	2.21265e+07	1.68378e+07	1.66337e+07	1.18348e+07	1.86205e+07	2.8131e+07	2.50811e+07	1.35456e+07	2.33299e+07	3.54495e+07
P50395	Rab GDP dissociation inhibitor beta OS=Homo sapiens OX=9606 GN=GDI2 PE=1 SV=2	0	306.58	85	37	513	29	445	50.6	6.47	1713.25	37	2.31631e+06	5.32483e+06	3.43043e+06	5.92531e+06	7.13297e+06	4.90123e+06	1.11256e+07	3.07268e+06	9.76761e+06	2.86277e+06	1.19206e+07	4.84241e+06	6.86853e+06	1.79164e+06	9.39806e+06	2.93155e+06	4.9203e+06	6.30935e+06	7.84211e+06	9.03455e+06	5.22275e+06	3.24472e+06	1.08577e+07	3.13998e+06	6.21214e+06	8.94378e+06	9.99348e+06	1.21966e+07	6.04096e+06	9.08218e+06	1.14855e+07	2.62427e+07
P02675	Fibrinogen beta chain OS=Homo sapiens OX=9606 GN=FGB PE=1 SV=2	0	306.313	76	40	581	40	491	55.9	8.27	1812.37	40	6.87255e+06	2.14277e+06	1.25539e+07	3.45317e+06	6.98625e+06	3.9157e+06	5.46946e+06	2.88019e+06	5.45832e+06	7.53792e+06	2.974e+06	5.23653e+06	7.5956e+06	6.04522e+06	6.57313e+06	5.83265e+06	1.11119e+07	3.35685e+06	1.50781e+07	3.11606e+06	2.68662e+06	5.59078e+06	4.15893e+06	4.04426e+06	8.24125e+06	1.11201e+07	7.15745e+06	1.52293e+07	1.36058e+07	3.82331e+06	1.00339e+07	1.0012e+07
P29401	Transketolase OS=Homo sapiens OX=9606 GN=TKT PE=1 SV=3	0	303.728	83	39	476	39	623	67.8	7.66	1363.25	39	3.19608e+06	813915	480471	2.12322e+06	1.33012e+06	2.43498e+06	2.03188e+06	2.84562e+06		2.3916e+06	3.51571e+07	1.43899e+06	194927	2.70479e+06	7.41353e+06		2.71105e+06	819542	1.24761e+06	3.00173e+06	4.20539e+06	2.79549e+06	1.94902e+06	1.13668e+06		1.47275e+06	2.40612e+06	6.37347e+06	6.34661e+06	4.73768e+06	740663	6.08004e+06
P0DOX5	Immunoglobulin gamma-1 heavy chain OS=Homo sapiens OX=9606 PE=1 SV=2	0	301.149	55	20	686	11	449	49.3	8.72	2383.11	20	6.07562e+07	4.82252e+07	8.18815e+07	3.50742e+07	8.71884e+07	4.80084e+07	7.14873e+07	6.47021e+07	4.76753e+07	7.4539e+07	1.22016e+08	1.09652e+08	1.19717e+08	9.61424e+07	1.06636e+08	1.05003e+08	8.86474e+07	4.98551e+07	9.02335e+07	5.92033e+07	8.62113e+07	5.87156e+07	1.01667e+08	7.6849e+07	8.30824e+07	3.3892e+07	4.71463e+07	1.61009e+08	8.28788e+07	5.72238e+07	1.10404e+08	1.09587e+08
P05164	Myeloperoxidase OS=Homo sapiens OX=9606 GN=MPO PE=1 SV=1	0	295.861	55	43	209	38	745	83.8	8.97	642.22	43	2.67719e+08	1.72432e+08	1.09683e+08	3.13409e+07	1.51263e+07	5.53734e+06	1.08401e+08	2.77117e+06	3.10657e+07	1.38668e+07	248125360	1.72711e+08	1.59362e+08	7.62235e+08	7.50246e+07	1.57885e+07	6.78442e+08	4.56401e+08	6.22354e+08	1.09111e+08	6.11131e+08	1.75679e+08	1.86112e+08	3.97117e+08	6.06742e+07	3.53752e+07	6.61946e+07	2.25729e+08	3.55838e+07	8.05102e+07	1.2008e+08	5.4285e+08
P00738	Haptoglobin OS=Homo sapiens OX=9606 GN=HP PE=1 SV=1	0	292.745	68	29	713	29	406	45.2	6.58	2250.5	29	2.41793e+07	2.24976e+07	4.78157e+07	1.20909e+07	5.44791e+07	2.60399e+07	4.80874e+07	4.37561e+07	1.29604e+07	2.46433e+07	85701744	5.50013e+07	1.33242e+07	1.66559e+07	3.82654e+07	1.38605e+07	3.85633e+07	1.69597e+07	4.38969e+07	1.92043e+07	2.59599e+07	2.73614e+07	3.57652e+07	3.76928e+07	1.91437e+07	1.07618e+07	2.05841e+07	4.38379e+07	2.81345e+07	2.97505e+07	1.30497e+07	7.0785e+07
P0DOX6	Immunoglobulin mu heavy chain OS=Homo sapiens OX=9606 PE=1 SV=2	0	292.412	49	32	724	2	576	63.4	7.87	2351.25	32	590349			596359		357256	1.88919e+06	1.07722e+06			2191837		499778	3.72864e+06		1.68027e+06				1.47444e+06				714344		453779			556548		744639
P47710	Alpha-S1-casein OS=Homo sapiens OX=9606 GN=CSN1S1 PE=1 SV=1	0	291.134	55	18	1353	18	185	21.7	5.38	5159.68	18	5.37136e+09	5.73742e+09	6.31766e+09	6.67124e+09	4.72341e+09	6.40541e+08	4.80321e+09	5.3846e+09	4.83754e+09	4.66541e+09	2.16708e+08	3.67499e+09	1.97607e+06	1.07953e+07	1.64671e+09	5.14811e+08	4.5897e+09	4.67776e+09	5.45351e+09	2.77117e+09	2.93508e+09	5.75921e+08	5.2396e+09	4.84112e+09	4.51675e+09	3.65639e+09	3.72539e+09	4.65029e+09	2.1665e+09	5.48766e+09	2.70928e+09	3.52135e+09
P04075	Fructose-bisphosphate aldolase A OS=Homo sapiens OX=9606 GN=ALDOA PE=1 SV=2	0	291.069	89	31	547	29	364	39.4	8.09	1707.84	31	6.98255e+06	6.40184e+06	4.4451e+06	1.16925e+07	6.6581e+06	8.55434e+06	9.27204e+06	4.90888e+06	5.01234e+06	6.33027e+06	2.99372e+07	5.61742e+06	348373	5.50673e+06	1.08993e+07	2.83996e+06	8.31161e+06	6.21323e+06	7.42272e+06	8.47119e+06	1.18915e+07	7.0933e+06	5.62918e+06	5.79955e+06	1.03129e+07	1.51059e+07	9.27232e+06	1.6781e+07	1.95095e+07	1.16324e+07	1.09287e+07	2.75919e+07
P08238	Heat shock protein HSP 90-beta OS=Homo sapiens OX=9606 GN=HSP90AB1 PE=1 SV=4	0	290.161	54	40	608	16	724	83.2	5.03	1661.93	40	2.32911e+06	877288	759171	2.49039e+06	970691	972359	2.50151e+06	648460	1.99573e+06	909747	3.75432e+06	1.18286e+06	2.2195e+07	1.22697e+06	2.1637e+06	404176	396944	376425	347475	808608	1.83138e+06	678726	805251	253675	322728	1.31561e+06	1.43708e+06	2.82487e+06	4.97257e+06	1.78283e+06	887416	2.40329e+06
P13796	Plastin-2 OS=Homo sapiens OX=9606 GN=LCP1 PE=1 SV=6	0	287.069	85	45	200	45	627	70.2	5.43	672.45	45	1.36603e+07	2.73729e+06	623730	1.52312e+06	845125	918018	3.85451e+06	3.64103e+06	1.46581e+06	3.66497e+06	72820160	1.84264e+07	6.71167e+06	3.1287e+07	1.82803e+07	1.8413e+07	3.84715e+06	2.18819e+06	809307	2.17422e+06	1.21915e+06	1.80588e+06	741829	3.31352e+06	748200	2.68222e+06	4.78538e+06	7.16782e+06	2.27098e+06	932591	1.11054e+06	4.92444e+06
P53396	ATP-citrate synthase OS=Homo sapiens OX=9606 GN=ACLY PE=1 SV=3	0	282.351	50	44	288	44	1101	120.8	7.33	716.16	44	4.16306e+06	428084	3.23702e+06	3.33086e+06	3.2306e+06	2.03257e+06	921295	1.82421e+06	1.11401e+06	783960	4.49773e+07	8.53489e+06	1.43734e+06	1.05204e+06	1.96397e+06	2.58116e+06	3.39075e+06	7.88055e+06	3.96275e+06	1.79585e+06	5.34808e+06	9.7714e+06	3.84025e+06	8.45313e+06	1.00921e+06	1.12707e+06	4.3319e+06	8.54066e+06	1.00115e+07	2.6477e+06	2.27506e+06	6.07973e+06
P12814	Alpha-actinin-1 OS=Homo sapiens OX=9606 GN=ACTN1 PE=1 SV=2	0	282.323	63	44	412	27	892	103	5.41	1133.14	44	1.35847e+06	5.11821e+06		1.30299e+06	816395	1.0623e+06	2.47346e+06	4.34475e+06	6.94967e+06	4.29806e+06	1.2273e+07	1.5408e+06	3.60927e+06	1.26355e+07	2.34542e+06	6.25264e+06	836286	367072	447802	1.94594e+06	595928	818841	1.36736e+06	526325	613451	711242	84412.8	1.00729e+06	988492	692920		3.35185e+06
P11142	Heat shock cognate 71 kDa protein OS=Homo sapiens OX=9606 GN=HSPA8 PE=1 SV=1	0	282.265	65	39	609	34	646	70.9	5.52	1884.2	39	4.83455e+07	1.97356e+07	1.90845e+07	2.90713e+07	1.57856e+07	1.30318e+07	6.17805e+07	1.77516e+07	4.41896e+07	1.50326e+07	19063749	3.34089e+07	3.351e+07	5.20376e+07	2.85482e+07	4.595e+07	1.97349e+07	1.41234e+07	3.31173e+07	3.25328e+07	2.6103e+07	1.5903e+07	1.47971e+07	1.80992e+07	2.57201e+07	1.57396e+07	7.05927e+06	3.11123e+07	1.9379e+07	9.24387e+06	2.09791e+07	1.00107e+08
P14618	Pyruvate kinase PKM OS=Homo sapiens OX=9606 GN=PKM PE=1 SV=4	0	282.255	80	35	311	35	531	57.9	7.84	958.41	35	5.68428e+06	1.63902e+06	481531	2.62717e+06	1.74477e+06	929911	4.35601e+06	1.75381e+06	1.13695e+06	3.45401e+06	40254180	8.20796e+06		8.09265e+06	1.36889e+07		2.07276e+06	519889	1.25324e+06	2.51255e+06	2.78318e+06	328909	1.13484e+06	1.14079e+06	690759	3.11559e+06	1.33919e+06	5.43074e+06	4.21447e+06	2.41048e+06	3.77461e+06	1.95087e+07
P68032	Actin, alpha cardiac muscle 1 OS=Homo sapiens OX=9606 GN=ACTC1 PE=1 SV=1	0	280.459	49	26	788	5	377	42	5.39	2020.41	26	2.85566e+07	1.10564e+07	7.61979e+06	1.9514e+07	1.66147e+07	1.70264e+07	2.71727e+07	2.15462e+07	1.73871e+07	3.43769e+07	8.19261e+07	1.52771e+07	1.60823e+06	8.35889e+06	3.72708e+07	5.73607e+06	1.34957e+07	8.3192e+06	8.47181e+06	1.89991e+07	1.19229e+07	1.54359e+07	1.51921e+07	1.14744e+07	1.57093e+07	2.20824e+07	1.3209e+07	3.2049e+07	2.87934e+07	1.82921e+07	1.67862e+07	4.70943e+07
Q6UX06	Olfactomedin-4 OS=Homo sapiens OX=9606 GN=OLFM4 PE=1 SV=1	0	279.816	62	35	284	35	510	57.2	5.69	1026.53	35	3.8336e+07	1.23761e+07	2.15034e+06	6.28243e+06	6.05916e+06	583383	1.50231e+07	623992	9.76861e+06	2.05742e+08	6.71107e+07	9.44176e+07	1.06861e+08	1.57598e+08	3.64758e+07	1.95187e+07	2.03588e+06	3.04776e+06	291637	1.02687e+06	1.55595e+06	795709						1.54621e+07	408724	662528		7.33938e+06
P15144	Aminopeptidase N OS=Homo sapiens OX=9606 GN=ANPEP PE=1 SV=4	0	276.534	54	50	271	50	967	109.5	5.48	743.79	50	2.22485e+06	1.11248e+06	671555	1.13203e+06	1.90342e+06		2.1289e+06	803943	2.2189e+06	2.39524e+06	10412760	4.74122e+06	7.95931e+06	4.25374e+06	1.71648e+06	1.21902e+07	859210	454713	182973	520583	176715	848804	283870	207149		300483	588799	3.45772e+06	5.15862e+06	1.27114e+06	308113	2.71892e+06
P01834	Immunoglobulin kappa constant OS=Homo sapiens OX=9606 GN=IGKC PE=1 SV=2	0	275.251	93	17	1067	5	107	11.8	6.52	3761.63	17	3.67754e+09	4.72444e+09	5.57329e+09	3.69094e+09	5.17137e+09	5.84157e+09	4.67942e+09	4.67626e+09	4.79844e+09	4.35359e+09	5.57768e+09	3.42588e+09	2.65308e+09	2.48328e+09	3.97474e+09	5.78084e+09	7.31389e+09	8.16888e+09	3.225e+09	5.83609e+09	4.42725e+09	6.83052e+09	7.39232e+09	7.40609e+09	9.24266e+09	8.13821e+09	7.99875e+09	5.13077e+09	3.98431e+09	6.124e+09	4.57176e+09	2.7029e+09
O60488	Long-chain-fatty-acid--CoA ligase 4 OS=Homo sapiens OX=9606 GN=ACSL4 PE=1 SV=2	0	272.871	72	41	469	38	711	79.1	8.38	1333.41	41	3.83689e+06	3.69824e+06	3.27569e+06	7.33455e+06	2.98708e+06	4.48071e+06	5.14834e+06	3.07992e+06	2.04967e+06	1.63523e+06	801107	883325	797417	1.69978e+07	1.13519e+06	2.0675e+06	3.30608e+06	2.4203e+06	3.09924e+06	4.84404e+06	1.30193e+06	3.80048e+06	3.51836e+06	3.90462e+06	1.02876e+06	1.36319e+06	2.60134e+06	2.68495e+06	2.63982e+06	1.77579e+06	1.82497e+06	8.012e+06
O15232	Matrilin-3 OS=Homo sapiens OX=9606 GN=MATN3 PE=1 SV=2	0	266.359	77	28	389	28	486	52.8	6.7	1228.16	28	1.78725e+07	1.87415e+07	2.60904e+06	8.72249e+06	7.59911e+06	1.39793e+07	1.38205e+07	2.00188e+07	9.25691e+06	1.31589e+07		5.95526e+06			7.0141e+06	1.27891e+07	3.5627e+06	2.38451e+06	1.14171e+06	5.75362e+06	4.60559e+06	3.50406e+06	3.52835e+06	5.50418e+06	4.83544e+06	4.41614e+06	2.08701e+06	1.00886e+06	1.30418e+06	1.91012e+06	2.62319e+06	4.3263e+06
P00747	Plasminogen OS=Homo sapiens OX=9606 GN=PLG PE=1 SV=2	0	265.484	56	39	466	39	810	90.5	7.24	1202.93	39	1.16962e+07	1.01356e+07	1.93629e+07	6.91297e+06	2.08381e+07	1.12665e+07	2.50308e+07	1.91806e+07	7.43944e+06	1.1262e+07	3.24111e+07	2.21064e+07	5.67328e+06	8.99269e+06	1.5767e+07	8.16403e+06	1.5062e+07	6.37953e+06	1.6127e+07	8.04367e+06	9.50568e+06	1.00916e+07	1.43315e+07	1.3193e+07	1.00817e+07	6.28567e+06	1.05746e+07	1.71035e+07	1.67308e+07	1.23941e+07	5.94259e+06	3.38399e+07
P06858	Lipoprotein lipase OS=Homo sapiens OX=9606 GN=LPL PE=1 SV=1	0	263.807	55	25	625	25	475	53.1	8.15	2395.34	25	1.0096e+08	8.16977e+07	4.79155e+07	6.21572e+07	4.2838e+07	3.96868e+07	8.47757e+07	4.65963e+07	2.07006e+08	7.11463e+07	1.15962e+06	8.44497e+07			4.57189e+07	4.36886e+07	3.4919e+07	4.17312e+07	3.01819e+07	3.37946e+07	2.68081e+07	2.47513e+07	4.26416e+07	3.76689e+07	6.53006e+07	4.45208e+07	3.6532e+07	3.88467e+07	2.39845e+07	4.96095e+07	5.79661e+07	1.59402e+07
P26038	Moesin OS=Homo sapiens OX=9606 GN=MSN PE=1 SV=3	0	260.07	68	46	452	30	577	67.8	6.4	1051.66	46	402020	299486	1.0397e+06	502826	664675	319630	961415	508365	129144	573331	1.26646e+07	1.36952e+06	320849	597804	1.65717e+06	540932	365065	239660	367966	305906	290984	371373	827371	635163	82765.8	183943	389025	860871	1.7105e+06	334128	453680	2.22282e+06
P00558	Phosphoglycerate kinase 1 OS=Homo sapiens OX=9606 GN=PGK1 PE=1 SV=3	0	259.783	88	34	398	34	417	44.6	8.1	1170.75	34	4.23097e+06	3.05042e+06	2.14582e+06	6.89569e+06	1.96499e+06	5.59586e+06	7.54854e+06	1.53345e+06	3.14996e+06	5.43727e+06	2.39799e+07	3.54515e+06		2.00209e+06	1.02253e+07		4.06196e+06	2.76337e+06	2.17033e+06	3.78308e+06	5.556e+06	2.52624e+06	3.10847e+06	3.59107e+06	5.01861e+06	4.77048e+06	4.60336e+06	8.10933e+06	9.99497e+06	5.97483e+06	6.84095e+06	2.13372e+07
P0DOX7	Immunoglobulin kappa light chain OS=Homo sapiens OX=9606 PE=1 SV=1	0	259.207	63	17	962	4	214	23.4	7.17	3607.19	17	5.98959e+07	1.08074e+07	1.48433e+07	2.25644e+07	1.08156e+07	2.32738e+07	7.96308e+07	5.02529e+07	2.23478e+07	3.41253e+07	1.84893e+08	8.54744e+07	1.42159e+08	1.94468e+08	7.57307e+07	2.23066e+08	2.39953e+07	1.00417e+07	1.28731e+07	2.52296e+07	1.03415e+07	1.64851e+07	2.02864e+07	2.26442e+07	1.21668e+07	1.81506e+07	1.82176e+07	3.51362e+07	1.88707e+07	1.62066e+07	1.47881e+07	2.41441e+07
P25311	Zinc-alpha-2-glycoprotein OS=Homo sapiens OX=9606 GN=AZGP1 PE=1 SV=2	0	257.835	65	29	586	29	298	34.2	6.05	1874.14	29	4.154e+07	4.79797e+07	3.25165e+07	2.99086e+07	4.32817e+07	2.1966e+07	2.42557e+07	1.50737e+07	4.60838e+07	1.00117e+08	9.48457e+07	8.42109e+07	3.66191e+08	1.90163e+08	1.94672e+08	1.23093e+08	4.83307e+07	4.37733e+07	3.61853e+07	2.81454e+07	3.14892e+07	3.58382e+07	3.39523e+07	2.50626e+07	3.99284e+07	4.17816e+07	6.54132e+07	4.17078e+07	5.99106e+07	5.3867e+07	8.33557e+07	3.165e+07
P15311	Ezrin OS=Homo sapiens OX=9606 GN=EZR PE=1 SV=4	0	256.725	63	42	669	27	586	69.4	6.27	1579.54	42	3.56888e+06	4.37315e+06	5.0171e+06	3.89203e+06	5.2932e+06	5.08055e+06	1.0828e+07	3.79225e+06	3.24358e+06	3.49228e+06	1.01657e+07	6.52637e+06	3.308e+06	9.59516e+06	1.08956e+07	2.70021e+07	3.76324e+06	4.05019e+06	1.56174e+06	4.49328e+06	5.95067e+06	4.84999e+06	6.22237e+06	5.564e+06	1.73059e+06	2.85345e+06	4.68734e+06	8.56457e+06	5.21719e+06	6.29897e+06	2.99075e+06	9.50232e+06
Q14195	Dihydropyrimidinase-related protein 3 OS=Homo sapiens OX=9606 GN=DPYSL3 PE=1 SV=1	0	253.038	82	30	332	26	570	61.9	6.49	949.47	30	1.98212e+06	3.21636e+06	905058	4.42601e+06	3.28131e+06	2.154e+06	1.40116e+06	2.25537e+06	2.92327e+06	4.57511e+06		2.26973e+06	157718		4.48899e+06	2.28304e+06	2.59303e+06	2.08862e+06	784999	1.22086e+06	2.60124e+06	1.00221e+06	498747	1.90715e+06	936780	2.2416e+06	1.48135e+06	2.04687e+06	1.56362e+07	3.69272e+06	5.92706e+06	9.47056e+06
P68104	Elongation factor 1-alpha 1 OS=Homo sapiens OX=9606 GN=EEF1A1 PE=1 SV=1	0	251.176	67	27	496	27	462	50.1	9.01	1941.73	27	1.53611e+07	1.51479e+07	1.0422e+07	2.62256e+07	1.76294e+07	2.00285e+07	1.90502e+07	1.18594e+07	1.21394e+07	1.48479e+07	2.05789e+07	7.27384e+06	1.539e+06	5.46429e+06	1.74295e+07	1.7362e+06	1.50381e+07	1.55909e+07	1.14909e+07	2.34225e+07	2.89454e+07	1.62774e+07	1.51067e+07	1.13286e+07	8.36656e+06	1.5478e+07	1.9039e+07	3.32099e+07	3.97607e+07	2.22159e+07	1.59165e+07	7.37696e+07
P06727	Apolipoprotein A-IV OS=Homo sapiens OX=9606 GN=APOA4 PE=1 SV=4	0	247.82	72	35	556	35	396	45.3	5.38	1366.24	35	3.16516e+06	2.32586e+06	1.77107e+06	4.15443e+06	9.98479e+06	5.22991e+06	3.55243e+06	4.86964e+06	6.14403e+06	9.80346e+06	4499364	3.38276e+06	3.6642e+06		5.99478e+07	2.39254e+07	6.25809e+06	3.67715e+06	1.85786e+06	6.58111e+06	5.71748e+06	8.53792e+06	2.29069e+06	2.52976e+06	1.17945e+07	9.77339e+06	1.01078e+07	1.49886e+07	1.40143e+07	5.37456e+06	6.62478e+06	2.68322e+07
O43707	Alpha-actinin-4 OS=Homo sapiens OX=9606 GN=ACTN4 PE=1 SV=2	0	247.765	55	39	431	22	911	104.8	5.44	1072.82	39	437321	352475		339780	729733	342887	4.3569e+06	3.43721e+06		633651	9.49169e+06	763592		1.17254e+06	1.71671e+06	180911	433630			405888	457860			249056		89789.5		931305	990113		341593	3.43982e+06
P23280	Carbonic anhydrase 6 OS=Homo sapiens OX=9606 GN=CA6 PE=1 SV=3	0	246.827	67	15	492	15	308	35.3	7.02	2276.56	15	1.76281e+08	2.13417e+08	1.3921e+08	1.46366e+08	8.81838e+07	8.30683e+07	1.94691e+08	9.60098e+07	2.17321e+08	2.82037e+08	1.28486e+08	9.53388e+07	9.43072e+07	3.73455e+07	1.426e+08	1.09979e+08	1.04571e+08	1.44006e+08	6.97468e+07	7.61663e+07	1.0169e+08	1.13531e+08	1.36642e+08	9.12025e+07	1.61982e+08	5.64512e+07	1.39571e+08	3.83695e+07	7.38063e+07	8.29447e+07	1.08194e+08	3.52539e+07
P36871	Phosphoglucomutase-1 OS=Homo sapiens OX=9606 GN=PGM1 PE=1 SV=3	0	246.083	86	37	441	37	562	61.4	6.76	1191.1	37	3.16977e+06	4.29608e+06	3.74344e+06	5.26365e+06	4.69953e+06	4.18944e+06	9.22051e+06	4.19021e+06	2.12036e+06	4.72514e+06	1.03615e+07	2.54954e+06	2.57171e+06	7.88474e+06	3.35874e+06	5.83609e+06	3.02678e+06	3.87563e+06	1.93813e+06	7.34946e+06	4.17722e+06	3.67195e+06	3.68989e+06	464629	2.04099e+06	2.26549e+06	3.76529e+06	9.22771e+06	6.86132e+06	3.76673e+06	4.12024e+06	7.78203e+06
P21399	Cytoplasmic aconitate hydratase OS=Homo sapiens OX=9606 GN=ACO1 PE=1 SV=3	0	243.618	58	38	341	38	889	98.3	6.68	754.47	38	4.05345e+06					1.51601e+06	2.98417e+06	2.23054e+06	996004	1.0566e+06	5.06474e+06		3.5799e+06	2.12139e+06	4.76109e+06	6.67847e+06	1.77947e+06			1.94145e+06	801452	1.05152e+06	677148	386349	730709	982398	582360	2.87044e+06	1.80345e+06	1.43751e+06		6.37917e+06
P01008	Antithrombin-III OS=Homo sapiens OX=9606 GN=SERPINC1 PE=1 SV=1	0	241.316	60	26	376	26	464	52.6	6.71	1295.79	26	4.6368e+06	4.91003e+06	5.37291e+06	1.51942e+06	8.91479e+06	4.43198e+06	8.45227e+06	2.04547e+06	2.37306e+06	3.85501e+06		4.22853e+06			1.23735e+06		7.41332e+06	5.14997e+06	1.2548e+07	1.03012e+07	1.11349e+07	5.6101e+06	5.83568e+06	2.57918e+06	1.36704e+07	3.29382e+06	9.37358e+06	2.05841e+07	1.58752e+07	8.95448e+06	4.31274e+06	1.89019e+07
P02649	Apolipoprotein E OS=Homo sapiens OX=9606 GN=APOE PE=1 SV=1	0	240.763	77	28	611	28	317	36.1	5.73	1891.13	28	1.11238e+07	7.34569e+06	1.28985e+07	1.26872e+07	2.29217e+07	9.77112e+06	6.98725e+06	8.96419e+06	1.0224e+07	3.05639e+07	790362	8.75713e+06		658402	1.7481e+07	6.33587e+06	1.69621e+07	9.86731e+06	2.12151e+08	1.19844e+07	1.27447e+07	1.37442e+07	3.19318e+06	6.37144e+06	9.14435e+06	5.96461e+06	4.17e+06	1.07124e+07	9.78435e+06	1.11131e+07	5.57392e+06	1.38811e+07
P02679	Fibrinogen gamma chain OS=Homo sapiens OX=9606 GN=FGG PE=1 SV=3	0	240.15	65	27	447	27	453	51.5	5.62	1441.99	27	8.99584e+06	4.27103e+06	8.49439e+06	2.48124e+06	7.85218e+06	2.05553e+06	1.06312e+06	3.41347e+06	6.87253e+06	8.60218e+06	3.43248e+06	5.16036e+06		1.08525e+06	4.29692e+06	8.1268e+06	1.33496e+07	5.79123e+06	1.66496e+07	4.45387e+06	4.46383e+06	7.35288e+06	6.16598e+06	4.79902e+06	1.35417e+07	9.81357e+06	1.26892e+07	1.83154e+07	6.12129e+06	6.28262e+06	1.44336e+07	1.65007e+07
P48449	Lanosterol synthase OS=Homo sapiens OX=9606 GN=LSS PE=1 SV=1	0	235.085	62	41	468	41	732	83.3	6.61	1083.09	41	1.48814e+06	2.09039e+06	1.63961e+06	2.97683e+06	3.36787e+06	2.25267e+06	3.78892e+06	477310		2.10365e+06	690099	2.89097e+06	2.68829e+07	8.21193e+06	1.07457e+07	6.32972e+06	1.09721e+06	2.91432e+06	2.13177e+06	3.30252e+06	1.39154e+06	2.51035e+06	2.96731e+06	2.39324e+06	787430	532201	1.51667e+06	2.58218e+06	1.92993e+06	1.66678e+06	1.53753e+06	1.07031e+07
Q13228	Methanethiol oxidase OS=Homo sapiens OX=9606 GN=SELENBP1 PE=1 SV=2	0	232.392	77	34	448	34	472	52.4	6.37	1314.67	34	6.9265e+07	1.11348e+08	6.34167e+07	6.4545e+07	5.29879e+07	7.89959e+07	3.41228e+07	6.52985e+07	4.55698e+07	8.26078e+07	3.00484e+06	9.2816e+06		3.05308e+06	2.44533e+07	2.01671e+07	7.96047e+07	6.49481e+07	9.18024e+07	5.94006e+07	1.07967e+08	5.86859e+07	7.69375e+07	7.69103e+07	4.93671e+07	3.77977e+07	1.32748e+08	6.44312e+07	7.89298e+07	8.08712e+07	5.79147e+07	5.07309e+07
P02766	Transthyretin OS=Homo sapiens OX=9606 GN=TTR PE=1 SV=1	0	231.494	73	13	359	13	147	15.9	5.76	1708.54	13	3.7572e+07	3.669e+07	4.89007e+07	3.12705e+07	7.25933e+07	4.09439e+07	5.04464e+07	3.73146e+07	2.82485e+07	3.69962e+07	3.20557e+07	4.41956e+07	4.39553e+07	5.3784e+07	4.14943e+07	2.55808e+07	6.99484e+07	5.61976e+07	5.10521e+07	4.89408e+07	7.56615e+07	6.51285e+07	7.31917e+07	4.29921e+07	3.77913e+07	3.21595e+07	5.99955e+07	1.08852e+08	1.43321e+08	5.54565e+07	4.54891e+07	6.7063e+07
Q00610	Clathrin heavy chain 1 OS=Homo sapiens OX=9606 GN=CLTC PE=1 SV=5	0	229.801	35	40	195	40	1675	191.5	5.69	479.68	40	4.18389e+06		3.85524e+06	473335	3.24775e+06		2.48781e+06	2.03857e+06	3.12205e+06	931685	4.37309e+06	925496	264316	460882	1.31944e+06	639487		2.21168e+06	6.19002e+06		5.96992e+06	3.96843e+06	972801	1.98513e+06	2.30376e+06		3.07851e+06	362988	1.671e+06		1.06081e+06	4.85956e+06
P08133	Annexin A6 OS=Homo sapiens OX=9606 GN=ANXA6 PE=1 SV=3	0	228.771	66	42	216	42	673	75.8	5.6	535.56	42	2.1288e+06			3.04073e+06	1.95018e+06	2.73383e+06	3.71295e+06	2.94702e+06	4.01937e+06	3.05651e+06	1.63839e+07	929682		1.76398e+06	5.36818e+06	2.24478e+06	343960		316460	2.80457e+06	1.49656e+06			1.21275e+06	3.57721e+06	1.46699e+06	735139	2.14972e+06	1.05878e+06	316412	2.45902e+06	3.87526e+06
P10451	Osteopontin OS=Homo sapiens OX=9606 GN=SPP1 PE=1 SV=1	0	226.477	57	15	377	15	314	35.4	4.58	1492.72	15	7.3316e+07	3.01161e+08	2.19025e+08	3.4518e+08	3.97791e+08	3.72556e+08	1.29041e+08	1.71276e+08	1.20051e+08	2.65786e+08	3035861	6.50621e+07			5.12779e+07	1.06587e+07	1.60601e+08	2.8974e+08	8.18412e+07	2.07556e+08	1.04589e+08	2.42537e+08	2.28686e+08	1.49537e+08	1.33492e+08	1.93107e+08	4.42541e+08	1.60646e+08	2.87219e+08	2.18505e+08	2.15651e+08	3.55805e+07
Q15833	Syntaxin-binding protein 2 OS=Homo sapiens OX=9606 GN=STXBP2 PE=1 SV=2	0	226.265	70	32	356	32	593	66.4	6.55	953.1	32	4.32888e+06	2.44858e+06	1.52283e+06	1.00791e+06	302852	1.82988e+06	2.11018e+06	314559	1.16254e+06		622448	3.75951e+06			675180		1.22745e+06	902462	2.69893e+06	1.17127e+06	2.10088e+06	1.95416e+06	2.55675e+06	1.82127e+06	4.41485e+06	2.31251e+06	685268	973775	776722	1.43083e+06		1.1014e+07
P02765	Alpha-2-HS-glycoprotein OS=Homo sapiens OX=9606 GN=AHSG PE=1 SV=2	0	226.23	50	15	338	15	367	39.3	5.72	1500.51	15	2.86539e+07	1.54612e+07	1.44992e+07	1.41099e+07	1.75511e+07	1.53739e+07	3.23337e+07	1.70773e+07	2.39457e+07	2.27837e+07	6284797	5.34722e+07	6.70179e+06	3.02312e+07	2.99761e+07	1.65543e+07	2.4071e+07	2.3757e+07	2.20754e+07	1.37219e+07	2.41099e+07	1.86979e+07	1.56474e+07	2.42899e+07	2.08012e+07	1.69703e+07	1.53853e+07	6.03249e+07	2.70694e+07	2.24554e+07	2.64868e+07	3.24568e+07
P01859	Immunoglobulin heavy constant gamma 2 OS=Homo sapiens OX=9606 GN=IGHG2 PE=1 SV=2	0	222.565	66	17	574	9	326	35.9	7.59	1730.62	17	9.93356e+06	6.10951e+06	1.60247e+07	5.05509e+07	2.07551e+07	2.12655e+07	3.31586e+07	2.42191e+07	2.69501e+07	2.23349e+07	7.81397e+07	3.32974e+07	1.41851e+07	2.67317e+07	5.45375e+07	1.50726e+07	2.33121e+07	5.3975e+06	1.38739e+07	2.11658e+07	1.30076e+07	1.76012e+07	7.91564e+07	1.78665e+07	6.92903e+07	2.49507e+07	4.32899e+07	2.91501e+07	1.743e+07	2.5851e+07	1.14424e+07	3.38434e+07
Q16555	Dihydropyrimidinase-related protein 2 OS=Homo sapiens OX=9606 GN=DPYSL2 PE=1 SV=1	0	222.245	69	30	252	26	572	62.3	6.38	698.12	30	1.80157e+07	1.52423e+07	2.2266e+06	2.73263e+06	3.17075e+06	3.80789e+06	2.29517e+07	2.46588e+06	9.2979e+06	3.79448e+06	1.69194e+06	4.25188e+06	3.66628e+07	5.29234e+06	3.76663e+06	2.0298e+06	5.93354e+06	1.83229e+07	4.21155e+06	4.00969e+06	8.80496e+06	1.24458e+07	3.10838e+06	4.0235e+06	2.79231e+06	3.02479e+06	2.26173e+07	6.33842e+06	2.03756e+07	3.17e+06	5.05366e+06	1.22581e+07
P15291	Beta-1,4-galactosyltransferase 1 OS=Homo sapiens OX=9606 GN=B4GALT1 PE=1 SV=5	0	220.792	57	18	513	18	398	43.9	8.65	1875.94	18	1.23237e+08	6.90716e+07	6.18301e+07	8.13361e+07	8.02559e+07	7.46024e+07	1.0157e+08	7.8261e+07	8.95285e+07	9.27511e+07	1.1058e+08	2.55006e+08	6.27197e+07	1.06803e+08	1.58223e+08	6.25882e+07	7.48111e+07	5.04384e+07	5.63816e+07	7.70011e+07	6.30143e+07	6.59298e+07	4.04276e+07	5.27847e+07	7.20899e+07	7.35273e+07	5.66517e+07	8.56634e+07	1.04028e+08	6.88042e+07	1.09678e+08	5.48436e+07
P05413	Fatty acid-binding protein, heart OS=Homo sapiens OX=9606 GN=FABP3 PE=1 SV=4	0	219.231	95	19	645	19	133	14.8	6.8	1479.86	19	9.74835e+07	1.25034e+08	1.63647e+08	1.86363e+08	1.68813e+08	2.04137e+08	2.77927e+08	9.59595e+07	9.93061e+07	1.05094e+08	2.63674e+07	5.11707e+07	9.7635e+06	2.04136e+06	5.46532e+07	3.34753e+07	3.3433e+08	2.87691e+08	3.34179e+08	3.72944e+08	3.52533e+08	2.76184e+08	3.78846e+08	2.94744e+08	2.20873e+08	2.88363e+08	4.09375e+08	4.28336e+08	4.19903e+08	3.29637e+08	3.54513e+08	1.08193e+09
P0DTE7	Alpha-amylase 1B OS=Homo sapiens OX=9606 GN=AMY1B PE=1 SV=1	0	217.194	69	25	405	25	511	57.7	6.93	1374.48	25	1.32744e+07	1.73119e+07	2.52921e+07	3.1515e+07	3.3658e+07	4.86048e+07	3.72505e+07	3.50478e+07	1.82899e+07	2.80869e+07	1.49832e+07	3.60986e+06	6.15454e+07	3.35113e+06	1.58543e+07	1.38026e+07	4.48184e+07	4.6461e+07	2.31523e+07	4.48449e+07	4.06339e+07	3.77529e+07	2.84809e+07	2.43425e+07	4.78777e+07	3.29773e+07	1.83761e+07	2.40654e+07	2.61071e+07	3.77203e+07	3.13817e+07	4.21399e+07
P02671	Fibrinogen alpha chain OS=Homo sapiens OX=9606 GN=FGA PE=1 SV=2	0	214.703	39	31	509	31	866	94.9	6.01	1254.92	31	5.62809e+06	2.84068e+06	8.16917e+06	1.59901e+06	5.07301e+06	2.20488e+06	2.5749e+06	4.47162e+06	3.59504e+06	8.43711e+06	2.16329e+06	2.55604e+06	2.12141e+06	1.01467e+07	3.29868e+06	2.35838e+06	6.70483e+06	2.93185e+06	4.53775e+06	2.8225e+06	3.45088e+06	5.75326e+06	1.84633e+06	2.72308e+06	9.33248e+06	1.07501e+07	8.31197e+06	8.81868e+06	4.68993e+06	4.74473e+06	6.17916e+06	5.82401e+06
P36222	Chitinase-3-like protein 1 OS=Homo sapiens OX=9606 GN=CHI3L1 PE=1 SV=2	0	212.645	75	29	430	29	383	42.6	8.46	1391.05	29	2.79212e+07	1.18567e+07	1.29661e+07	1.58801e+07	1.42059e+07	1.68816e+07	2.33627e+07	1.57979e+07	5.11951e+06	1.99151e+07	6.9838e+07	4.09368e+07	6.68639e+07	7.09879e+07	6.27342e+07	5.99914e+07	2.69366e+07	8.51424e+06	1.15054e+07	1.66725e+07	5.75901e+06	1.39611e+07	1.55164e+07	1.65647e+07	2.57963e+06	4.01933e+06	7.65473e+06	2.90325e+07	1.65704e+07	8.1045e+06	7.51131e+06	3.48597e+07
O95573	Long-chain-fatty-acid--CoA ligase 3 OS=Homo sapiens OX=9606 GN=ACSL3 PE=1 SV=3	0	211.585	66	33	367	30	720	80.4	8.38	926.62	33	2.9263e+06	4.42473e+06	4.34618e+06	3.74277e+06	3.08102e+06	3.44158e+06	4.61561e+06	1.39248e+06	3.90312e+06	3.55796e+06	16731499	5.95185e+06	2.93561e+06		7.75194e+06	5.21738e+06	1.82986e+06	3.7826e+06	528630	3.17028e+06	1.24514e+06	4.48225e+06	2.89424e+06	3.61755e+06	1.56509e+06	2.33816e+06	5.31414e+06	5.64896e+06	6.68355e+06	3.68637e+06	2.76769e+06	1.80478e+06
P60174	Triosephosphate isomerase OS=Homo sapiens OX=9606 GN=TPI1 PE=1 SV=4	0	210.907	91	22	400	22	249	26.7	6.9	1299.26	22	4.2746e+06	4.35017e+06	2.78652e+06	1.41449e+07	3.47202e+06	7.77887e+06	5.62766e+06	5.36824e+06	7.33702e+06	8.17659e+06	2.77045e+07	3.22627e+06		5.95521e+06	6.02509e+06	325058	6.97949e+06	4.08337e+06	1.12569e+06	5.35049e+06	1.01399e+07	3.64073e+06	5.73973e+06	2.65189e+06	2.69595e+06	9.13385e+06	8.72156e+06	1.19232e+07	1.46553e+07	1.08803e+07	9.32219e+06	1.45314e+07
P21333	Filamin-A OS=Homo sapiens OX=9606 GN=FLNA PE=1 SV=4	0	208.906	26	47	70	45	2647	280.6	6.06	171.48	47	408073		147306	337570		93008.5		99032			1.5176e+07	658401	1.41362e+06	2.06011e+06	1.80481e+06	1.39653e+06				222869			99999.8			80902.4	410247		167930	215422		699145
P18065	Insulin-like growth factor-binding protein 2 OS=Homo sapiens OX=9606 GN=IGFBP2 PE=1 SV=2	0	208.546	71	21	398	21	325	34.8	7.5	1392.03	21	8.23318e+06	9.74265e+06	1.20499e+07	1.06209e+07	8.80587e+06	1.33405e+07	1.32734e+07	1.27117e+07	1.12638e+07	4.66591e+06	6.30482e+06	4.14708e+06			7.01593e+06	3.18846e+06	1.43715e+07	2.01115e+07	2.294e+07	1.44502e+07	2.27213e+07	1.80445e+07	1.9419e+07	2.33661e+07	1.27413e+07	1.32487e+07	1.81593e+07	1.72653e+07	1.29287e+07	1.7117e+07	1.47162e+07	8.01697e+07
P02790	Hemopexin OS=Homo sapiens OX=9606 GN=HPX PE=1 SV=2	0	206.99	65	26	486	26	462	51.6	7.02	1556.85	26	4.23445e+06	5.09416e+06	6.01444e+06	3.60885e+06	5.40524e+06	1.06701e+07	2.19281e+07	5.81945e+06	4.13712e+06	1.23342e+07	1.75142e+07	3.32769e+07	1.04248e+07	2.02618e+07	2.03155e+07	2.86663e+07	7.23345e+06	6.05807e+06	5.5073e+06	6.99434e+06	5.1404e+06	6.21224e+06	8.00159e+06	5.89495e+06	5.14608e+06	4.65318e+06	4.32758e+06	1.11452e+07	2.1697e+07	7.28717e+06	4.56452e+06	2.52514e+07
Q01518	Adenylyl cyclase-associated protein 1 OS=Homo sapiens OX=9606 GN=CAP1 PE=1 SV=5	0	206.592	69	34	159	34	475	51.9	8.06	417.52	34	3.38158e+06	1.28804e+06	2.14078e+06	1.27155e+06	2.17484e+06	3.02771e+06	3.07768e+06	1.45817e+06	843822	1.13796e+06	2.80009e+07	3.29826e+06	1.19713e+06	2.88365e+06	8.97298e+06	732799	1.08293e+06	1.1523e+06	389295	1.96702e+06	498662	1.92458e+06		997379	1.55847e+06	3.27748e+06	786401	2.51692e+06	2.01975e+06	1.88561e+06	1.16525e+06	6.51262e+06
Q96S86	Hyaluronan and proteoglycan link protein 3 OS=Homo sapiens OX=9606 GN=HAPLN3 PE=2 SV=1	0	206.251	81	28	524	28	360	40.9	6.52	1464.79	28	1.7311e+07	1.0385e+07	8.71352e+06	6.81853e+06	6.79449e+06	8.10878e+06	4.20906e+06	1.03071e+07	1.33844e+07	1.29077e+07	4.33461e+07	7.23642e+07	2.00823e+07	1.23117e+07	2.68944e+07	1.6766e+07	4.93872e+06	7.28108e+06	5.04279e+06	6.35756e+06	4.39613e+06	4.42964e+06	2.43334e+06	4.70134e+06	5.25551e+06	5.37057e+06	3.67979e+06	5.58909e+06	1.43003e+06	4.43702e+06	3.95518e+06	8.67302e+06
P15328	Folate receptor alpha OS=Homo sapiens OX=9606 GN=FOLR1 PE=1 SV=3	0	206.201	65	17	351	17	257	29.8	7.97	1337.02	17	6.75654e+06	8.24048e+06	1.98902e+07	1.32415e+07	1.84982e+07	2.45797e+07	1.6269e+07	1.05498e+07	1.16563e+07	7.92293e+06	5.68306e+06	1.25509e+07	5.35212e+06	3.21765e+06	6.20985e+06	1.91407e+06	3.47116e+07	1.79454e+07	4.28325e+07	3.13618e+07	3.14114e+07	3.93973e+07	5.60655e+07	2.36604e+07	4.19408e+07	3.45408e+07	8.2337e+07	4.82969e+07	3.48537e+07	3.82958e+07	3.6399e+07	5.07554e+07
P27105	Stomatin OS=Homo sapiens OX=9606 GN=STOM PE=1 SV=3	0	203.384	75	23	325	23	288	31.7	7.88	1094.84	23	1.56572e+07	8.74352e+06	1.17306e+07	2.07513e+07	1.53724e+07	7.08772e+06	1.52326e+07	1.11249e+07	1.17737e+07	1.03611e+07	1.95552e+07	3.81473e+06	3.11723e+06		1.76434e+07	5.05569e+06	9.44516e+06	5.97747e+06	5.08254e+06	1.36593e+07	7.18152e+06	9.45854e+06	1.575e+07	2.38642e+07	2.73244e+06	3.3584e+07	2.64703e+07	7.77088e+06	8.66326e+06	2.20776e+07	1.82375e+07	2.00917e+07
O75891	Cytosolic 10-formyltetrahydrofolate dehydrogenase OS=Homo sapiens OX=9606 GN=ALDH1L1 PE=1 SV=2	0	203.105	54	35	157	35	902	98.8	5.94	391.75	35	1.81388e+07	2.18437e+07	1.4798e+07	1.56697e+07	1.15518e+07	1.48451e+07	8.39089e+06	8.43852e+06	1.64463e+07	3.20211e+07	8.83176e+06	1.57307e+07	1.20449e+07	1.30707e+07	1.71877e+07	1.77146e+07	7.94321e+06	1.45364e+07	1.03254e+07	1.58019e+07	7.70024e+06	1.16924e+07	8.09967e+06	1.27611e+07	7.51631e+06	1.18106e+07	7.96992e+06	1.79882e+07	2.72668e+07	1.5456e+07	8.33243e+06	1.205e+07
P0DOY3	Immunoglobulin lambda constant 3 OS=Homo sapiens OX=9606 GN=IGLC3 PE=1 SV=1	0	201.103	96	16	670	10	106	11.3	7.24	2243.67	16	1.95287e+07	218032					723966		188931	512845	1.09854e+07	5.81665e+06	6.58465e+07	7.75644e+08	186528	5.77875e+06	1.74965e+06		2.27722e+07	250740	2.47271e+06			620107				640247			127808	4.77121e+07
P08670	Vimentin OS=Homo sapiens OX=9606 GN=VIM PE=1 SV=4	0	200.134	61	38	152	37	466	53.6	5.12	458.55	38	1.73652e+08	2.00535e+08	2.93497e+08	2.44537e+08	2.9311e+08	1.7865e+08	9.02008e+07	9.23284e+07	1.15716e+08	1.01912e+08	7.15335e+07	2.7648e+08	3.05597e+07	3.01062e+07	1.38941e+08	5.80243e+07	1.58712e+08	2.08245e+08	1.45101e+08	1.70809e+08	9.34312e+07	1.63445e+08	1.65616e+08	1.54298e+08	9.92156e+07	8.61652e+07	1.85769e+08	1.48374e+08	1.44533e+08	1.48888e+08	9.64329e+07	7.33932e+07
P46940	Ras GTPase-activating-like protein IQGAP1 OS=Homo sapiens OX=9606 GN=IQGAP1 PE=1 SV=1	0	197.711	33	36	143	36	1657	189.1	6.48	361.19	36	1.41595e+07	1.50106e+07	2.26324e+07	2.30254e+07	2.08847e+07	3.57871e+07	8.68359e+06	1.89886e+07	9.95099e+06	7.56039e+06	1.50598e+07	2.33173e+07	7.75919e+06	1.34569e+07	2.07929e+07	5.17436e+07	3.20353e+07	1.30711e+07	1.21358e+07	2.05401e+07	4.89317e+06	4.08296e+07	2.4801e+06	7.1157e+06	6.99554e+06	1.46775e+06	8.97237e+07	1.80185e+07	9.68872e+06	5.42476e+06	7.78837e+06	5.91827e+07
P30101	Protein disulfide-isomerase A3 OS=Homo sapiens OX=9606 GN=PDIA3 PE=1 SV=4	0	196.767	55	28	431	28	505	56.7	6.35	1023.65	28	6.54824e+06	6.46806e+06	6.37635e+06	1.18256e+07	8.95384e+06	8.62984e+06	4.31142e+06	5.68267e+06	9.84061e+06	6.64979e+06	1.44957e+07	9.41522e+06	6.80283e+06	1.31035e+07	1.7951e+07	2.735e+06	5.9567e+06	4.67687e+06	2.33461e+06	6.83965e+06	1.85817e+06	2.74634e+06	3.21531e+06	2.85883e+06	5.52031e+06	3.5495e+06	2.39106e+06	1.3007e+07	7.37644e+06	8.33059e+06	1.48438e+07	1.42121e+07
P55072	Transitional endoplasmic reticulum ATPase OS=Homo sapiens OX=9606 GN=VCP PE=1 SV=4	0	195.153	54	33	267	33	806	89.3	5.26	749.8	33	3.45039e+06	703056		2.15785e+06	393665	1.01712e+06	5.46421e+06	3.00952e+06	1.61831e+06	1.36716e+06	1.06951e+07	6.95754e+06			2.32629e+06	6.31834e+06	9.7992e+06	1.15742e+06		9.28231e+06	2.64031e+06	1.46144e+06	2.00275e+06	2.67841e+06	1.48237e+06	1.07942e+06	623150	6.29073e+06	9.2471e+06	1.6263e+06	9.45562e+06	8.00693e+06
O75874	Isocitrate dehydrogenase [NADP] cytoplasmic OS=Homo sapiens OX=9606 GN=IDH1 PE=1 SV=2	0	193.454	74	28	307	26	414	46.6	7.01	763.04	28	3.67655e+07	3.8335e+07	1.15394e+06	4.48006e+07	5.12556e+06	2.34686e+06	2.71753e+06	1.05616e+06	5.23617e+07	2.12855e+07	4.31231e+06	2.36251e+07	1.2523e+07	1.84295e+06		4.31233e+06	4.10311e+06	2.63858e+06	3.70479e+06	3.46402e+06	5.10824e+06	1.15855e+07	3.43107e+06	2.1538e+06	2.63253e+06	5.62941e+07	7.72978e+07	8.27112e+06	4.86029e+07	6.54629e+06	4.61565e+06	1.11151e+07
P30086	Phosphatidylethanolamine-binding protein 1 OS=Homo sapiens OX=9606 GN=PEBP1 PE=1 SV=3	0	193.395	88	18	232	18	187	21	7.53	899.72	18	2.92644e+07	3.02648e+07	2.87764e+07	1.50878e+07	9.50776e+06	1.52836e+07	8.97366e+06	7.83314e+06	6.83252e+06	7.90308e+06	1.10147e+07	1.91611e+07	2.94168e+07	1.9456e+07	8.5025e+06	385904	2.39361e+07	2.3879e+07	3.13101e+07	1.87131e+07	3.02061e+07	2.4597e+07	2.34842e+07	2.4217e+07	7.21094e+06	3.26057e+07	2.48552e+07	3.53333e+07	3.99877e+07	2.51564e+07	1.69374e+07	5.23607e+07
P01133	Pro-epidermal growth factor OS=Homo sapiens OX=9606 GN=EGF PE=1 SV=2	0	193.203	33	33	441	33	1207	133.9	5.85	975.46	33	1.11122e+08	2.79867e+08	1.85862e+08	2.28656e+08	3.52791e+08	1.76321e+08	2.51642e+07	1.12881e+08	2.1423e+08	5.70356e+07	1.16374e+06	1.05812e+07	194849	5.14192e+06	1.89227e+07	447486	3.4812e+08	4.18707e+08	3.13897e+08	4.05098e+08	4.19284e+08	3.65922e+08	3.21704e+08	3.3896e+08	2.70235e+08	2.32549e+08	4.4569e+08	1.3e+08	1.35517e+08	2.76829e+08	2.22714e+08	7.71821e+07
P08603	Complement factor H OS=Homo sapiens OX=9606 GN=CFH PE=1 SV=4	0	192.821	40	37	354	35	1231	139	6.61	783.19	37	2.86748e+06	1.26823e+06	7.1242e+06	1.17582e+06	2.47529e+06	1.95899e+06	1.16085e+06	2.19978e+06	2.87281e+06	763356	4.17643e+06	4.70054e+06	4.7087e+06	5.51649e+06	4.84401e+06	2.02417e+06	5.04519e+06	5.43754e+06	5.96282e+06	2.35851e+06	3.32292e+06	7.10128e+06	1.00854e+06	1.54329e+06	4.70456e+06	5.17153e+06	1.69519e+06	9.69234e+06	5.13143e+06	4.03736e+06	1.65708e+06	3.68597e+06
O75083	WD repeat-containing protein 1 OS=Homo sapiens OX=9606 GN=WDR1 PE=1 SV=4	0	192.435	62	25	300	25	606	66.2	6.65	791.4	25	1.33747e+06	473142	290952	1.01327e+06	260824	1.16957e+06	1.08213e+06	691118	458934	275630	15858392	1.08297e+06	3.88197e+07	5.04436e+06	3.59381e+06	246382	571806	519421	124300	1.12943e+06	234199	729954	436332	162866		51396.3	303186	484509	2.79294e+06	933823	611056	4.51802e+06
P27797	Calreticulin OS=Homo sapiens OX=9606 GN=CALR PE=1 SV=1	0	192.366	72	23	415	23	417	48.1	4.44	1343.24	23	4.79063e+06	4.98578e+06	4.56441e+06	9.84988e+06	6.15661e+06	1.04183e+07	7.7259e+06	6.93835e+06	4.49115e+06	6.32503e+06	2.13015e+07	4.00994e+06	1.79123e+06	408419	1.17005e+07	1.64916e+06	5.93754e+06	5.94757e+06	1.44965e+06	9.91433e+06	1.04106e+07	8.28153e+06	3.90407e+06	6.89996e+06	4.28478e+06	6.21467e+06	8.67751e+06	1.01027e+07	1.36538e+07	9.81019e+06	8.67437e+06	9.20823e+06
Q9P2E9	Ribosome-binding protein 1 OS=Homo sapiens OX=9606 GN=RRBP1 PE=1 SV=5	0	190.451	27	33	220	33	1410	152.4	8.6	460.96	33	6.636e+07	3.12267e+07	4.57666e+07	1.00774e+07	5.22382e+06	6.62509e+06	1.75914e+07	2.45834e+06	1.65389e+06	2.62775e+06	6.07638e+06	1.47763e+07	1.27053e+07	1.36945e+07	1.48327e+06	9.75192e+06	2.17033e+07	3.46189e+07	1.0328e+08	1.11086e+07	4.36115e+07	2.44687e+07	1.95747e+07	3.40041e+07	2.99353e+07	6.36428e+06	1.37059e+07	5.60313e+07	6.22051e+07	1.4415e+07	1.35478e+07	4.39298e+07
P63104	14-3-3 protein zeta/delta OS=Homo sapiens OX=9606 GN=YWHAZ PE=1 SV=1	0	190.15	75	22	373	17	245	27.7	4.79	1111.97	22	1.0652e+07	7.98298e+06	8.66348e+06	6.18749e+06	5.39096e+06	6.71059e+06	3.7774e+06	2.52651e+06	2.28304e+06	3.39594e+06	2.2188e+07	3.70745e+06	1.31688e+06	1.39897e+06	4.60793e+06	773209	7.28771e+06	1.34353e+07	9.32981e+06	7.30608e+06	1.02315e+07	7.94277e+06	9.09423e+06	7.76971e+06	2.88076e+06	3.00592e+06	1.41676e+07	1.04557e+07	1.38152e+07	1.03377e+07	3.76252e+06	1.23846e+07
Q8WUM4	Programmed cell death 6-interacting protein OS=Homo sapiens OX=9606 GN=PDCD6IP PE=1 SV=1	0	188.929	51	38	309	38	868	96	6.52	659.1	38	2.2018e+07	1.39909e+06	989449	2.16576e+06	1.91092e+06	2.43375e+06	809473	1.92101e+06	1.72176e+06	1.20415e+06	4527737	4.81203e+06	664628	469476	8.98491e+06	1.38015e+06	1.3625e+06	1.33884e+06	1.65214e+06	2.87037e+06	2.28415e+06	1.45487e+06	1.21578e+06	1.2096e+07	324837	955952	1.86512e+06	2.80529e+06	3.21336e+06	1.91345e+06	2.63854e+06	2.56148e+07
P43490	Nicotinamide phosphoribosyltransferase OS=Homo sapiens OX=9606 GN=NAMPT PE=1 SV=1	0	188.724	59	26	397	26	491	55.5	7.15	1092.6	26	1.01601e+06	1.12917e+06	1.84315e+06	4.74599e+06	1.07993e+06	3.0072e+06	4.02424e+06	1.33923e+06	9.39031e+06	1.42939e+06	7.41875e+06			689507	1.96933e+06	1.64459e+06	8.5868e+06	980487	2.0919e+06	6.87352e+06	8.7097e+06	5.76946e+06	2.65473e+06	1.36931e+06	7.19322e+06	1.109e+07	5.11837e+06	1.21807e+07	1.02297e+07	8.7405e+06	1.02689e+07	1.42112e+07
O60603	Toll-like receptor 2 OS=Homo sapiens OX=9606 GN=TLR2 PE=1 SV=1	0	187.386	50	33	352	33	784	89.8	6.61	888.7	33	880634	573954	1.84002e+06	3.1844e+06	3.16027e+06	5.28228e+06	4.04762e+06	2.65829e+06	971544	1.20319e+06	2.15403e+06	1.18336e+06	102166		2.08621e+06	941197	1.32937e+06	911815	1.32944e+06	3.1021e+06	1.185e+06	1.78659e+06	4.16934e+06	2.38601e+06	421518	1.32903e+06	2.25652e+06	1.88581e+06	1.00837e+06	2.16875e+06	2.21117e+06	7.76801e+06
Q14624	Inter-alpha-trypsin inhibitor heavy chain H4 OS=Homo sapiens OX=9606 GN=ITIH4 PE=1 SV=4	0	184.336	45	29	432	29	930	103.3	6.98	1232.79	29	9.30241e+06	9.87844e+06	8.94819e+06	9.24181e+06	1.34025e+07	2.65854e+07	2.33644e+07	1.02593e+07	1.06873e+07	2.68444e+07	27565222	2.0753e+07	5.28709e+06	1.15794e+07	4.25221e+07	8.82285e+07	7.14074e+06	7.67452e+06	2.50762e+06	3.78877e+07	1.04366e+06	8.68848e+06	1.01213e+07	3.70645e+07	1.29764e+07	1.16272e+07	6.75329e+06	7.20258e+06	1.94876e+06	1.70371e+07	2.00627e+07	5.04544e+07
P07498	Kappa-casein OS=Homo sapiens OX=9606 GN=CSN3 PE=1 SV=3	0	180.357	68	11	1345	11	182	20.3	8.92	4034.07	11	3.32573e+09	4.61651e+09	4.79856e+09	4.36856e+09	5.31961e+09	4.32776e+09	3.43549e+09	4.01483e+09	2.17784e+09	3.17992e+09	1.75023e+08	3.51451e+09	3.29468e+07	4.13399e+07	2.32848e+09	2.64026e+08	3.83701e+09	5.03757e+09	5.47344e+09	4.13107e+09	3.84799e+09	5.38187e+09	4.32119e+09	4.44108e+09	2.30783e+09	2.32142e+09	3.46732e+09	3.55575e+09	3.97652e+09	3.32995e+09	3.22095e+09	2.77612e+09
P05814	Beta-casein OS=Homo sapiens OX=9606 GN=CSN2 PE=1 SV=4	0	179.058	76	14	5243	14	226	25.4	5.78	15513.2	14	2.56102e+10	4.59826e+10	3.35894e+10	3.88956e+10	3.88663e+10	4.50979e+10	1.33419e+10	4.57268e+10	5.54348e+10	2.85426e+10	2.50821e+08	2.90367e+09	3.30116e+08	4.71823e+07	6.21987e+09	6.02832e+08	5.06033e+10	5.36454e+10	4.79021e+10	4.711e+10	6.76936e+10	4.68128e+10	5.11713e+10	4.70005e+10	7.1063e+10	6.56976e+10	5.79951e+10	2.80574e+10	2.64303e+10	5.11234e+10	6.07072e+10	2.01556e+10
P02750	Leucine-rich alpha-2-glycoprotein OS=Homo sapiens OX=9606 GN=LRG1 PE=1 SV=2	0	178.907	63	20	410	20	347	38.2	6.95	1535.6	20	1.04049e+08	3.69306e+07	2.93327e+07	4.33549e+07	4.94315e+07	2.77652e+07	3.92318e+07	5.25181e+07	2.58837e+07	5.9511e+07	1.78788e+08	1.69145e+08	6.35274e+07	5.90242e+07	1.67902e+08	4.09891e+07	4.30632e+07	2.41425e+07	1.78705e+07	2.74708e+07	1.17108e+07	2.25981e+07	1.21861e+07	2.76199e+07	1.38073e+07	1.20362e+07	1.48852e+07	4.34145e+07	2.53203e+07	1.39277e+07	2.29578e+07	2.83337e+07
P16671	Platelet glycoprotein 4 OS=Homo sapiens OX=9606 GN=CD36 PE=1 SV=2	0	178.238	44	20	419	20	472	53	7.96	1449.29	20	8.68609e+07	5.27214e+07	4.74496e+07	3.53313e+07	5.66452e+07	3.44051e+07	2.73891e+07	1.37177e+07	1.88589e+07	2.54734e+07	3.39608e+07	9.04487e+07	3.42983e+07	1.95805e+07	5.35313e+07	4.47058e+07	3.53305e+07	3.52216e+07	3.71252e+07	3.37874e+07	2.99323e+07	3.10402e+07	4.27377e+07	2.6829e+07	1.2368e+07	3.5335e+07	4.4147e+07	4.6855e+07	6.4221e+07	3.55086e+07	6.57813e+07	6.62431e+07
P53634	Dipeptidyl peptidase 1 OS=Homo sapiens OX=9606 GN=CTSC PE=1 SV=2	0	177.776	64	24	319	24	463	51.8	6.99	976.99	24	1.48053e+07	2.05752e+06	2.16057e+06	1.07642e+07	5.13628e+06	4.78687e+06	1.32015e+07	4.43791e+06	8.80652e+06	8.85462e+06	5.06748e+06	2.02535e+07	4.36398e+06	3.51716e+06	1.02227e+07	3.6985e+06	1.90148e+06	1.28247e+06	839269	4.52913e+06	1.51339e+06	2.80466e+06	1.92732e+06	3.59682e+06	2.13132e+06	1.42069e+06	1.27051e+06	2.40922e+06	1.71832e+06	597951	1.16801e+06	2.86013e+06
P01042	Kininogen-1 OS=Homo sapiens OX=9606 GN=KNG1 PE=1 SV=2	0	175.99	37	22	403	22	644	71.9	6.81	1252.28	22	3.32922e+06	3.03956e+06	5.66388e+06	3.93669e+06	5.3275e+06	4.59619e+06	3.62253e+06	3.67799e+06	2.15914e+06	2.62006e+06	9.28346e+06	7.99992e+06	4.82927e+06	8.59466e+06	1.46944e+07	2.46066e+06	4.41887e+06	3.37474e+06	5.53015e+06	1.99449e+06	4.4387e+06	4.6137e+06	4.11113e+06	3.09289e+06	2.5935e+06	2.20134e+06	4.12404e+06	7.70518e+06	6.424e+06	3.82579e+06	2.72126e+06	8.26194e+06
O00763	Acetyl-CoA carboxylase 2 OS=Homo sapiens OX=9606 GN=ACACB PE=1 SV=3	0	175.167	22	37	105	37	2458	276.4	6.49	259.7	37	1.40494e+06			1.87587e+06	1.37584e+06	1.29274e+06	1.97202e+06	1.3259e+06	1.24426e+06	1.29264e+06	2.26523e+06		1.35148e+06	848814	1.27015e+06	3.07956e+06	315592			1.32406e+06	2.16834e+06	1.26023e+06	1.29794e+06	585978	1.22752e+06	939148	2.37021e+06	1.94519e+06	3.11318e+06	2.07715e+06	1.0331e+06	2.55991e+06
P09543	2',3'-cyclic-nucleotide 3'-phosphodiesterase OS=Homo sapiens OX=9606 GN=CNP PE=1 SV=2	0	173.904	63	32	366	32	421	47.5	9.07	790.37	32	2.48377e+07	2.6209e+07	2.30453e+07	2.86864e+07	2.11459e+07	2.12537e+07	5.44256e+07	3.7111e+07	2.1206e+07	2.2542e+07	3.11404e+06	2.75511e+06	457843	415979	1.5224e+07	1.08838e+07	1.99006e+07	2.80349e+07	2.09313e+07	3.3645e+07	2.3792e+07	2.28727e+07	4.10094e+07	3.18639e+07	4.72732e+07	3.72315e+07	4.94214e+07	2.5459e+07	2.80225e+07	2.89249e+07	3.43314e+07	4.91753e+07
P01034	Cystatin-C OS=Homo sapiens OX=9606 GN=CST3 PE=1 SV=1	0	173.878	58	10	386	10	146	15.8	8.75	1233.91	10	4.58225e+07	4.0637e+07	6.89728e+07	2.97165e+07	4.23027e+07	4.05744e+07	3.59314e+07	3.00599e+07	2.48954e+07	2.88248e+07	3.68021e+07	4.68947e+07	1.44824e+08	1.0369e+08	4.0262e+07	1.80991e+07	8.40934e+07	7.20493e+07	9.75916e+07	4.41292e+07	9.92428e+07	8.17674e+07	5.72174e+07	6.61099e+07	5.19306e+07	4.80236e+07	8.06882e+07	3.64001e+07	5.09848e+07	7.32691e+07	5.2298e+07	6.19205e+07
P07355	Annexin A2 OS=Homo sapiens OX=9606 GN=ANXA2 PE=1 SV=2	0	173.535	77	28	376	28	339	38.6	7.75	1134.14	28	2.51872e+06	1.06859e+06	1.69433e+06	1.69369e+06	2.88915e+06	5.39671e+06	3.54743e+06	2.49432e+06	1.36306e+06	5.27075e+06	2.35865e+07	3.25069e+06	611383	4.66569e+06	7.03948e+06	1.71251e+06	2.83813e+06	926280	1.02649e+06	3.22491e+06	4.35775e+06	2.42269e+06	1.27453e+06	1.32432e+06	1.07757e+06	3.22325e+06	3.34546e+06	5.13015e+06	4.85627e+06	2.78165e+06	4.28379e+06	6.97675e+06
P0DMV9	Heat shock 70 kDa protein 1B OS=Homo sapiens OX=9606 GN=HSPA1B PE=1 SV=1	0	173.104	65	30	182	25	641	70	5.66	472.19	30	4.64547e+06	4.97684e+06	1.18768e+07	6.10375e+06	4.86927e+06	8.44423e+06	1.12118e+07	1.06524e+07	4.07374e+07	1.14029e+07	7.83347e+06	1.81027e+06			2.74012e+07	465097	1.26214e+07	1.33323e+07	1.28211e+07	8.35653e+06	1.97371e+07	1.2859e+07	1.21229e+07	6.4398e+06	5.2647e+06	4.72139e+06	5.93077e+06	8.53792e+06	7.91561e+06	1.19813e+07	6.23623e+06	1.55172e+07
P06702	Protein S100-A9 OS=Homo sapiens OX=9606 GN=S100A9 PE=1 SV=1	0	172.989	91	15	275	15	114	13.2	6.13	949.75	15	1.95781e+08	1.72442e+06	1.59874e+06	285922	9.04465e+06	3.29716e+06	1.32394e+07	9.70082e+06	6.04483e+06	2.55234e+07	1.94067e+09	1.70645e+08	8.10155e+07	2.10114e+08	4.84869e+08	5.60482e+07	2.66098e+06	883908	1.31638e+07	6.88238e+06		7.1819e+06	275063	3.44005e+07	1.52322e+06	348127	2.55234e+06	7.80568e+06	725472	1.20112e+07	2.87338e+06	3.88925e+08
O00560	Syntenin-1 OS=Homo sapiens OX=9606 GN=SDCBP PE=1 SV=1	0	171.471	77	17	356	17	298	32.4	7.53	1310	17	2.50725e+07	1.47544e+07	1.35143e+07	1.7164e+07	8.712e+06	1.42794e+07	2.33385e+07	1.64886e+07	9.81777e+06	2.66484e+07	3.54209e+07	4.10438e+07	2.70536e+07	9.95151e+06	3.24577e+07	1.57306e+07	9.53186e+06	8.83063e+06	6.76704e+06	8.89661e+06	5.6727e+06	8.39053e+06	7.54066e+06	8.90865e+06	4.19381e+06	1.3408e+07	8.38285e+06	1.15734e+07	1.12328e+07	1.2404e+07	1.27999e+07	1.05588e+07
P01860	Immunoglobulin heavy constant gamma 3 OS=Homo sapiens OX=9606 GN=IGHG3 PE=1 SV=2	0	171.369	54	16	472	6	377	41.3	7.9	1165.22	16	1.03242e+06	105804	233062	435211	941940	260222	209344	273126	114204	5.16344e+06	6.2457e+06	460889	1.48622e+06	1.09133e+07	542810	1.57041e+06	826754	84000.7	354157	825413	386558	236767	544491	531332	101838	844180	447439	559791	1.30579e+06	607978	1.90141e+06	3.49586e+06
P04083	Annexin A1 OS=Homo sapiens OX=9606 GN=ANXA1 PE=1 SV=2	0	170.085	73	25	211	25	346	38.7	7.02	594.03	25	5.92358e+06	4.00884e+06	1.60427e+06	8.01718e+06	4.42499e+06	2.3863e+06	8.93775e+06			261393	6.87822e+07	5.55316e+06	1.33063e+06	1.31257e+07	1.69354e+07	5.80361e+06	1.91906e+06					971876	396861	5.98837e+06	1.1681e+06	535781		2.90292e+07	1.97868e+06	1.02934e+06	7.68473e+06	1.36024e+07
P0DOX8	Immunoglobulin lambda-1 light chain OS=Homo sapiens OX=9606 PE=1 SV=1	0	169.182	57	19	719	12	216	22.8	6.76	2233.09	19	9.80858e+07	3.37169e+07	3.21459e+07	7.28838e+07	3.86803e+07	6.29471e+07	1.68134e+08	5.86107e+07	4.00127e+07	7.2756e+07	6.77416e+08	1.65238e+08	4.71225e+08	5.8215e+08	2.5658e+08	4.00756e+08	5.15929e+07	3.38765e+07	3.35364e+07	5.6373e+07	2.05271e+07	4.84656e+07	6.34981e+07	2.89615e+07	1.81899e+07	2.42641e+07	7.29196e+07	5.64963e+07	7.12183e+07	3.82664e+07	3.13794e+07	7.05033e+07
P02749	Beta-2-glycoprotein 1 OS=Homo sapiens OX=9606 GN=APOH PE=1 SV=3	0	166.617	65	18	360	18	345	38.3	7.97	1286.3	18	5.99599e+06	3.63714e+06	9.86338e+06	4.79999e+06	5.98184e+06	7.03139e+06	5.30286e+06	5.58077e+06	2.50578e+06	3.50085e+06	1.56139e+06	5.27042e+06	2.97156e+06	6.66126e+06	5.95907e+06	3.27009e+06	6.66052e+06	4.75503e+06	1.55568e+07	5.27112e+06	1.09076e+07	1.03866e+07	8.6436e+06	7.23694e+06	1.0385e+07	4.61505e+06	1.18016e+07	1.89419e+07	1.1969e+07	8.22417e+06	8.0555e+06	7.83621e+06
P23284	Peptidyl-prolyl cis-trans isomerase B OS=Homo sapiens OX=9606 GN=PPIB PE=1 SV=2	0	165.789	68	23	421	23	216	23.7	9.41	1057.55	23	1.32214e+07	8.40448e+06	1.31352e+07	2.19991e+07	2.62563e+07	1.84329e+07	3.29737e+07	1.2873e+07	1.51467e+07	1.19666e+07	1.15246e+07	4.94054e+06	5.19944e+06	4.13399e+06	1.22481e+07	5.81004e+06	1.58281e+07	1.30357e+07	1.37121e+07	1.89553e+07	1.76801e+07	1.48181e+07	1.37482e+07	1.26664e+07	1.12478e+07	1.90488e+07	1.62776e+07	1.28815e+07	2.04943e+07	1.02231e+07	1.83862e+07	5.52408e+07
P02794	Ferritin heavy chain OS=Homo sapiens OX=9606 GN=FTH1 PE=1 SV=2	0	165.612	77	15	300	15	183	21.2	5.55	826.36	15	5.99248e+06	3.92048e+06	4.94e+06	1.20949e+07	7.58204e+06	1.39998e+07	1.41678e+07	1.00111e+07	2.45532e+06	1.10556e+07	1.44033e+07	4.58866e+06	6.81762e+06	9.57365e+06	1.00739e+07	1.16947e+07	1.06166e+07	3.08093e+06	5.44492e+06	1.44477e+07	8.09439e+06	7.19561e+06	6.35606e+06	3.56015e+06	2.25904e+06	8.20264e+06	7.30748e+06	1.92374e+07	1.20996e+07	9.33271e+06	4.24086e+06	2.50896e+07
P52209	6-phosphogluconate dehydrogenase, decarboxylating OS=Homo sapiens OX=9606 GN=PGD PE=1 SV=3	0	164.03	73	26	213	26	483	53.1	7.23	483.24	26	5.66427e+06	8.15755e+06	1.59836e+07	1.46589e+07	2.53297e+07	3.53501e+07	2.84935e+07	4.41641e+07	7.02557e+06	1.46702e+07	22858144	5.39724e+06	1.49838e+06	2.99527e+06	3.07954e+07	5.00797e+06	1.0467e+07	9.63887e+06	4.82786e+06	1.46438e+07	6.50522e+06	1.84346e+07	1.58755e+07	1.32336e+07	1.23477e+07	1.18255e+07	3.46485e+07	9.67945e+06	1.68471e+07	3.25075e+07	1.14346e+07	1.10604e+07
P33121	Long-chain-fatty-acid--CoA ligase 1 OS=Homo sapiens OX=9606 GN=ACSL1 PE=1 SV=1	0	164.016	49	32	206	32	698	77.9	7.15	505.5	32	638155	838001	175113	365830	810161	1.60631e+06	1.1728e+06	239029	316605	892545	2.03229e+06	1.55485e+06	1.69672e+06	428810	875065	2.45601e+06	2.35609e+06	1.01689e+06	655444	2.34533e+06	1.87829e+06	2.07757e+06	2.59068e+06	1.06637e+06	1.30746e+06	1.99447e+06	2.05255e+06	1.75123e+06	4.11639e+06	2.32282e+06	1.96542e+06	1.14348e+07
P62879	Guanine nucleotide-binding protein G(I)/G(S)/G(T) subunit beta-2 OS=Homo sapiens OX=9606 GN=GNB2 PE=1 SV=3	0	163.652	86	18	324	10	340	37.3	6	1067.03	18	3.73257e+06	4.14422e+06	4.15037e+06	4.73403e+06	2.61925e+06	2.1168e+06	1.60968e+07	1.11808e+06	1.22748e+07		10041848	4.40231e+06	1.79463e+06	1.41262e+06	5.70579e+06	2.08125e+06	2.38501e+06	2.31195e+06	2.7424e+06	3.00746e+06	2.85304e+06	2.1598e+06	3.14699e+06	8.24651e+06	3.66273e+06	1.76262e+06	4.70032e+06	4.88854e+06	2.96514e+06	2.57856e+06	3.47106e+06	7.9877e+06
P07339	Cathepsin D OS=Homo sapiens OX=9606 GN=CTSD PE=1 SV=1	0	163.184	61	22	351	22	412	44.5	6.54	949.87	22	7.05989e+06	1.01365e+06	3.42443e+06	5.65535e+06	1.47473e+06	6.86784e+06	1.41435e+07	4.93972e+06	4.8654e+06	3.72697e+06	2.41107e+07	5.50156e+06	1.13339e+08	1.98005e+07	9.83713e+06	5.5502e+06	6.04824e+06	1.10175e+06	9.18586e+06	5.39545e+06	4.24385e+06	3.18769e+06	7.17191e+06	2.56959e+06	2.34827e+06	3.45334e+06	3.5014e+06	5.89766e+06	1.3474e+07	2.02056e+06	2.60877e+06	2.88852e+07
P01591	Immunoglobulin J chain OS=Homo sapiens OX=9606 GN=JCHAIN PE=1 SV=4	0	160.341	79	20	651	20	159	18.1	5.24	2016.01	20	6.44685e+08	2.3368e+08	3.00546e+08	2.85189e+08	2.26485e+08	2.86696e+08	5.15223e+08	3.97527e+08	2.21635e+08	2.63581e+08	3.59826e+09	9.57769e+08	2.46224e+09	3.05089e+09	1.47156e+09	2.91039e+09	2.7177e+08	1.91379e+08	2.56631e+08	2.77213e+08	9.68665e+07	2.29491e+08	2.75759e+08	2.89559e+08	1.24468e+08	1.20808e+08	2.66513e+08	4.14439e+08	3.02529e+08	2.08192e+08	2.41684e+08	3.52245e+08
P61626	Lysozyme C OS=Homo sapiens OX=9606 GN=LYZ PE=1 SV=1	0	159.416	69	15	599	15	148	16.5	9.16	1722.09	15	2.75e+08	1.26122e+08	3.0499e+08	5.27285e+08	3.09465e+08	2.17532e+08	1.03695e+08	2.56632e+08	3.01165e+08	1.82826e+08	1.81844e+08	4.86061e+08	2.28995e+08	7.24298e+07	5.05298e+08	2.15112e+08	1.67125e+08	1.22184e+08	3.69526e+08	9.16538e+08	2.30769e+08	3.95444e+08	1.4931e+08	2.13418e+08	3.19098e+08	2.73986e+08	4.57559e+08	7.294e+08	3.84164e+09	1.65884e+08	1.96859e+09	3.88462e+08
P23381	Tryptophan--tRNA ligase, cytoplasmic OS=Homo sapiens OX=9606 GN=WARS1 PE=1 SV=2	0	158.85	55	18	154	18	471	53.1	6.23	429.99	18	1.15856e+06	9.13311e+06	694315	2.25391e+06	3.19153e+06		1.52235e+06		5.73399e+07	1.79704e+06	3.90316e+06	1.21477e+06	2.76426e+06	1.49201e+07	1.08528e+06	1.05772e+06		8.72004e+06	2.38077e+06	8.21269e+06	2.72196e+07	293390	1.09464e+07	1.63474e+07	1.11457e+06	1.20319e+07	344759	1.06801e+06	1.65009e+06	375984	1.80213e+07	5.31763e+08
Q9Y4L1	Hypoxia up-regulated protein 1 OS=Homo sapiens OX=9606 GN=HYOU1 PE=1 SV=1	0	158.848	37	28	209	28	999	111.3	5.22	422.01	28	3.60086e+06	3.69274e+06	9.26791e+07	3.39373e+06	1.92095e+06	2.5856e+06	2.99239e+06	2.08415e+06	1.09187e+06	1.92189e+06	7.29141e+06	4.23305e+06	2.12561e+06	1.15481e+06	3.39551e+06	1.04817e+06	2.82781e+06	2.48298e+06	1.95668e+06	2.39308e+06	1.67457e+06	2.13448e+06	2.49582e+06	2.35674e+06	556640	1.47825e+06	2.9787e+06	1.84026e+06	2.74828e+06	1.93942e+06	1.17678e+06	2.18678e+06
P62937	Peptidyl-prolyl cis-trans isomerase A OS=Homo sapiens OX=9606 GN=PPIA PE=1 SV=2	0	157.663	86	15	388	15	165	18	7.81	1332.39	15	2.47527e+07	2.42859e+07	2.10808e+07	3.61234e+07	2.66785e+07	2.13095e+07	3.7433e+07	1.8291e+07	2.30473e+07	2.17493e+07	4.38351e+07	1.27719e+07	6.00983e+06	1.56427e+07	2.08946e+07	9.2496e+06	2.91873e+07	2.98559e+07	2.87636e+07	4.22493e+07	5.21499e+07	3.0207e+07	3.2377e+07	3.41679e+07	2.37349e+07	2.66015e+07	3.46149e+07	4.79958e+07	4.60406e+07	4.34217e+07	3.81234e+07	1.08481e+08
P04217	Alpha-1B-glycoprotein OS=Homo sapiens OX=9606 GN=A1BG PE=1 SV=4	0	156.763	60	18	387	18	495	54.2	5.86	1271.59	18	1.42451e+07	1.14307e+07	1.62473e+07	1.41988e+07	1.3528e+07	1.34135e+07	1.37612e+07	1.23206e+07	1.22427e+07	3.85486e+06	1.04471e+07	2.68197e+07	7.73164e+06	2.90217e+07	1.79773e+07	7.48285e+06	1.42816e+07	1.12145e+07	1.87306e+07	6.95651e+06	1.10445e+07	1.15258e+07	1.09753e+07	7.6202e+06	1.2054e+07	4.11149e+06	9.64826e+06	2.11523e+07	1.23051e+07	1.80267e+07	1.45785e+07	1.2338e+07
Q6PCB0	von Willebrand factor A domain-containing protein 1 OS=Homo sapiens OX=9606 GN=VWA1 PE=1 SV=1	0	156.083	59	15	248	15	445	46.8	7.68	1028.96	15	6.74374e+06	3.62134e+06	2.36564e+06	5.50615e+06	1.80841e+06	3.21685e+06	1.59487e+07	3.58746e+06	6.74425e+06	4.77142e+06	3.73587e+06	1.86146e+07		2.73989e+06	1.18863e+07	5.50909e+06	3.749e+06	1.79302e+06	2.76027e+06	3.9361e+06	3.71211e+06	5.22414e+06	2.48082e+06	1.48313e+06	1.85322e+06	4.3836e+06	3.54298e+06	4.3355e+06	2.27473e+06	1.65701e+06	3.85287e+06	4.92459e+06
P15941	Mucin-1 OS=Homo sapiens OX=9606 GN=MUC1 PE=1 SV=3	0	155.984	7	11	325	11	1255	122	7.47	1148.02	11	7.29225e+07	7.97074e+07	9.34916e+07	1.20542e+08	8.32422e+07	8.59626e+07	1.15717e+08	8.21446e+07	6.80164e+07	5.44248e+07	1.52121e+07	4.2525e+07	2.16839e+07	5.78918e+06	6.13966e+07	4.0964e+07	5.93848e+07	7.62497e+07	3.5573e+07	8.43446e+07	5.17808e+07	7.55708e+07	1.18136e+08	6.60664e+07	8.22142e+07	9.21979e+07	1.25446e+08	6.40106e+07	6.91706e+07	8.41168e+07	8.61153e+07	7.53773e+07
P23528	Cofilin-1 OS=Homo sapiens OX=9606 GN=CFL1 PE=1 SV=3	0	155.791	86	18	270	16	166	18.5	8.09	1078.86	18	1.95911e+07	1.53466e+07	8.91129e+06	1.85031e+07	1.32286e+07	1.57105e+07	1.02541e+07	1.48335e+07	1.40888e+07	1.16322e+07	56268676	1.8128e+07	4.27364e+06	1.4379e+07	3.06713e+07	1.76934e+06	1.21542e+07	1.31296e+07	1.14635e+07	1.85149e+07	2.42305e+07	1.4292e+07	1.68904e+07	1.61183e+07	7.88551e+06	5.50683e+06	1.58874e+07	2.8424e+07	2.5677e+07	1.69131e+07	1.15158e+07	3.90732e+07
P49189	4-trimethylaminobutyraldehyde dehydrogenase OS=Homo sapiens OX=9606 GN=ALDH9A1 PE=1 SV=3	0	155.279	57	24	273	24	494	53.8	5.87	766.22	24	1.98165e+07	1.85567e+07	1.00829e+07	9.62992e+06	1.28464e+07	1.35077e+07	1.58099e+07	1.58199e+07	5.92323e+06	1.55531e+07	3.76942e+07	3.0093e+07	2.74623e+07	4.87129e+07	2.42107e+07	1.75818e+07	1.18214e+07	1.0238e+07	9.30432e+06	1.27072e+07	9.92775e+06	1.38232e+07	7.55885e+06	1.26299e+07	3.35378e+06	5.30851e+06	7.17941e+06	1.90376e+07	2.12674e+07	1.23935e+07	8.36455e+06	1.48039e+07
P61769	Beta-2-microglobulin OS=Homo sapiens OX=9606 GN=B2M PE=1 SV=1	0	155.165	78	14	256	14	119	13.7	6.52	1250.43	14	2.06858e+08	1.84206e+08	2.82084e+08	2.91886e+08	1.47736e+08	1.99585e+08	3.37879e+08	3.10235e+08	1.53869e+08	3.23563e+08	1.91831e+08	5.38058e+08	2.32476e+08	2.66322e+08	2.36319e+08	8.98236e+07	2.90155e+08	2.2598e+08	2.0533e+08	2.33052e+08	1.42724e+08	2.75066e+08	3.8371e+08	2.44343e+08	3.14173e+08	1.85535e+08	4.12953e+08	2.67984e+08	2.46499e+08	2.44466e+08	1.62363e+08	1.90813e+08
P98160	Basement membrane-specific heparan sulfate proteoglycan core protein OS=Homo sapiens OX=9606 GN=HSPG2 PE=1 SV=4	0	154.909	12	37	76	37	4391	468.5	6.51	187	37	1.6356e+07	2.04464e+07	1.77515e+07	3.10324e+07	5.28161e+07	4.52435e+07	3.23856e+07	4.01199e+07	3.05805e+07	5.24173e+07	1.97697e+07	2.96118e+07	1.06271e+07	6.57815e+07	3.79949e+07	1.88073e+07	1.12482e+07	1.59108e+07	6.83705e+06	2.05802e+07	8.39614e+06	1.57146e+07	1.37545e+07	1.18599e+07	8.17406e+06	1.41064e+07		1.3368e+07	2.42029e+07	1.27757e+07	1.25962e+07	1.84974e+08
P12273	Prolactin-inducible protein OS=Homo sapiens OX=9606 GN=PIP PE=1 SV=1	0	154.693	77	16	352	16	146	16.6	8.05	1419.05	16	9.96718e+07	4.50027e+07	1.78317e+07	2.60526e+07	2.39409e+07	2.06277e+07	5.18376e+07	6.45918e+06	8.88695e+07	2.98171e+08	162609384	3.12664e+08	9.49611e+08	6.77301e+08	4.13921e+08	1.58805e+08		4.56003e+06	786080	8.94117e+06	2.46022e+06	6.4111e+06	494871	1.10641e+06	2.89689e+06	4.47957e+06	4.20225e+06	8.00816e+06	1.79328e+07	1.19526e+07	5.0883e+06	564919
Q02809	Procollagen-lysine,2-oxoglutarate 5-dioxygenase 1 OS=Homo sapiens OX=9606 GN=PLOD1 PE=1 SV=2	0	154.682	54	31	365	31	727	83.5	6.95	781.23	31	1.06623e+06		2.8327e+06	2.96237e+06	1.4222e+06	1.99358e+06	2.39938e+06	3.821e+06	2.79645e+06	420266	4.1997e+07	2.04326e+06	2.02501e+06	1.06284e+06	2.48569e+06	8.01536e+06	2.00034e+06		3.43338e+06	2.4521e+06	2.78057e+06	2.85431e+06	2.81211e+06	1.91316e+06	6.81059e+06	6.21169e+06	3.3109e+06	3.56605e+06	2.33955e+06	3.20865e+06	5.5806e+06	6.97582e+06
P19823	Inter-alpha-trypsin inhibitor heavy chain H2 OS=Homo sapiens OX=9606 GN=ITIH2 PE=1 SV=2	0	154.29	41	26	256	26	946	106.4	6.86	605.92	26	1.11543e+07	413191	1.60708e+06	518084	3.24777e+06	888559	334295	3.65455e+06	225159	946545	2.93824e+06	1.57543e+06	190420	5.72768e+06	7.52057e+06		3.00453e+06	891448	1.27206e+07	4.42889e+06	5.13168e+06	4.80924e+06	431446	5.82507e+07	1.91426e+06	2.28215e+06	7.08252e+06	2.13877e+06	850635	2.01791e+07	3.62972e+06	8.07463e+07
P05156	Complement factor I OS=Homo sapiens OX=9606 GN=CFI PE=1 SV=2	0	153.945	41	21	392	21	583	65.7	7.5	1067.44	21	6.2416e+06	1.60434e+06	5.80367e+06	4.60433e+06	6.63437e+06	1.00197e+07	6.53561e+06	8.94282e+06	4.74947e+06	9.98614e+06	3.18543e+06	9.17876e+06	1.61728e+06	5.79004e+06	4.03387e+06	3.40096e+06	1.12359e+07	5.01335e+06	2.49647e+06	7.45156e+06	3.80659e+06	8.12378e+06	1.54433e+06	5.59571e+06	5.28746e+06	4.35639e+06	3.91064e+06	1.03369e+07	2.43978e+07	2.84367e+06	4.2193e+06	1.00843e+07
P07195	L-lactate dehydrogenase B chain OS=Homo sapiens OX=9606 GN=LDHB PE=1 SV=2	0	153.517	71	20	296	19	334	36.6	6.05	713.84	20	3.41789e+06	3.28057e+06	2.0978e+06	6.0624e+06	3.07843e+06	5.07685e+06	4.18643e+06	1.50873e+06	1.97823e+06	3.35676e+06	9.84514e+06	2.18057e+06	381239	1.98834e+06	5.02149e+06	826821	4.69104e+06	3.93112e+06	3.34813e+06	7.93524e+06	8.39046e+06	5.27667e+06	3.26063e+06	3.03724e+06	2.40431e+06	4.0766e+06	8.90445e+06	7.70014e+06	1.1218e+07	7.53336e+06	5.15526e+06	2.31763e+07
P01861	Immunoglobulin heavy constant gamma 4 OS=Homo sapiens OX=9606 GN=IGHG4 PE=1 SV=1	0	152.356	68	14	374	7	327	35.9	7.36	1101.55	14	1.84388e+07	7.15112e+06	1.90003e+07	1.30583e+07	1.13325e+07	1.06188e+07	2.18026e+07	1.3377e+07	5.80989e+06	1.10329e+07	22087344	3.19908e+07	7.3965e+07	6.77406e+07	2.98861e+07	1.83591e+07	6.96943e+06	4.39734e+06	1.43563e+07	9.63092e+06	7.54863e+06	8.81296e+06	8.92711e+06	9.80974e+06	2.57876e+06	5.99707e+06	7.05198e+06	1.4099e+07	1.04495e+07	1.46155e+07	3.13588e+06	1.15496e+07
P14550	Aldo-keto reductase family 1 member A1 OS=Homo sapiens OX=9606 GN=AKR1A1 PE=1 SV=3	0	151.855	82	22	277	22	325	36.6	6.79	769.44	22	1.83735e+06	1.1151e+06	677308	3.98193e+06	874967	4.05033e+06	6.89204e+06	367781	2.01513e+06	2.68438e+06	1.55982e+06	613029		998370	1.17624e+06		4.73554e+06	3.84856e+06	962400	5.59108e+06	7.38942e+06	4.39338e+06	4.17044e+06	3.81499e+06	1.715e+07	4.19639e+06	1.05682e+07	6.42561e+06	1.78992e+07	5.50514e+06	5.73278e+06	2.65576e+07
P62873	Guanine nucleotide-binding protein G(I)/G(S)/G(T) subunit beta-1 OS=Homo sapiens OX=9606 GN=GNB1 PE=1 SV=3	0	148.877	72	17	285	10	340	37.4	6	1007.41	17	5.34224e+06	2.61843e+06	1.99577e+06	3.10732e+06	1.60936e+06	4.06876e+06	1.16058e+07	2.32475e+06	3.2598e+06	4.40483e+06		2.19402e+06	4.72596e+06	706176		1.7702e+06	1.59833e+06	1.65622e+06	1.42517e+06	3.46389e+06	2.12717e+06	1.8734e+06	2.40271e+06	1.7377e+06	6.12584e+06	5.0477e+06	4.3793e+06	2.89162e+06	1.79179e+06	2.74285e+06	2.85056e+06	1.50269e+07
O00300	Tumor necrosis factor receptor superfamily member 11B OS=Homo sapiens OX=9606 GN=TNFRSF11B PE=1 SV=3	0	147.55	54	20	231	20	401	46	8.29	598.98	20	2.56956e+06	1.11355e+06	1.39702e+06	2.13196e+06	2.45749e+06	1.34665e+06	2.08783e+06	3.0524e+06	583791	1.04144e+06	4.24546e+07	3.2089e+06	2.81519e+07	1.6912e+07	2.4522e+07	3.4537e+07	695475	342959	1.2882e+06	1.04221e+06	1.63076e+06	1.12326e+06	2.24166e+06	1.7426e+06	379130	144735	1.11181e+06	853280	942349	907709	1.22148e+06	5.3103e+06
P05155	Plasma protease C1 inhibitor OS=Homo sapiens OX=9606 GN=SERPING1 PE=1 SV=2	0	146.979	44	22	392	22	500	55.1	6.55	1102.87	22	5.83239e+06	3.36421e+06	8.74607e+06	3.99929e+06	4.67901e+06	4.86447e+06	6.09388e+06	5.1483e+06	4.6136e+06	9.18348e+06	2255724	1.12181e+07	2.09193e+06	2.1239e+07	4.59136e+06	4.18568e+06	4.55035e+06	4.97849e+06	3.9654e+06	7.0532e+06	3.69706e+06	5.21547e+06	4.76728e+06	6.37732e+06	4.95837e+06	2.67522e+06	4.58168e+06	9.51605e+06	7.19489e+06	4.64288e+06	3.5957e+06	1.60543e+07
P35241	Radixin OS=Homo sapiens OX=9606 GN=RDX PE=1 SV=1	0	145.661	45	30	371	12	583	68.5	6.37	862.81	30		898382	2.03886e+06	4.82638e+06	485377						372298	471056				1.14795e+06	1.13165e+06	436634		3.23686e+06	874733		1.43107e+06	887856			469846	1.04719e+06	1.37727e+06		847654	448203
Q5IS80	Amyloid-beta A4 protein OS=Pan troglodytes OX=9598 GN=APP PE=2 SV=1	0	145.569	32	24	329	23	770	86.9	4.82	783.92	24	6.02284e+06	1.90086e+06	565466	1.51527e+06	1.62815e+06	2.33469e+06	4.15246e+06	871770	1.38652e+06	5.15137e+06	624284	1.01317e+07	1.04685e+07	2.57847e+07	5.11045e+07	3.23521e+07	2.13213e+06	492349	1.14524e+06	2.08138e+06	853906	599676	237232	1.96706e+06	690284	1.13554e+06		1.26784e+06	1.34369e+06	1.64085e+06		3.66935e+07
P61586	Transforming protein RhoA OS=Homo sapiens OX=9606 GN=RHOA PE=1 SV=1	0	145.344	80	17	362	6	193	21.8	6.1	1218.01	17	1.51552e+06	1.55306e+06	2.42424e+06	5.78571e+06	3.51327e+06	3.30544e+06	4.50799e+06	2.43023e+06	2.97754e+06	6.12687e+06	1.1952e+07	2.42568e+06	1.25926e+06	895380	4.72711e+06	2.29215e+06	118947		1.62975e+06	3.43146e+06	1.35967e+06	3.42014e+06	3.25164e+06	3.5953e+06		2.8116e+06	4.34651e+06	4.66995e+06	3.51735e+06	3.1161e+06	3.88395e+06	3.91596e+06
P00734	Prothrombin OS=Homo sapiens OX=9606 GN=F2 PE=1 SV=2	0	145.185	49	22	229	22	622	70	5.9	574.84	22	2.36808e+06	1.61978e+06	5.41857e+06	2.55999e+06	5.48722e+06	5.27231e+06	2.41208e+06	3.34924e+06	2.0845e+06	1.14447e+06	2.16157e+06	4.43388e+06	3.35949e+06	5.8731e+06	5.62488e+06	1.68201e+06	1.9967e+06	3.93777e+06	4.93195e+06	1.81331e+06	8.08934e+06	2.66383e+06	2.68503e+06	1.12818e+06	2.59465e+06	3.27738e+06	5.95372e+06	2.88307e+06	7.42434e+06	6.66918e+06	2.79674e+06	2.1418e+06
P62258	14-3-3 protein epsilon OS=Homo sapiens OX=9606 GN=YWHAE PE=1 SV=1	0	144.557	62	19	257	17	255	29.2	4.74	791.96	19	8.24823e+07	1.22591e+08	1.35548e+08	2.27903e+08	2.31345e+08	2.45647e+08	1.62282e+08	2.15316e+08	1.82303e+08	2.4275e+08	1.93955e+07	9.68874e+07	5.92745e+06	3.09678e+06	1.29886e+08	4.7024e+07	1.19804e+08	1.34121e+08	8.8648e+07	1.77399e+08	1.07241e+08	1.54289e+08	1.73254e+08	1.50978e+08	2.08389e+08	2.06535e+08	1.75701e+08	1.36469e+08	1.56212e+08	1.54575e+08	1.35757e+08	1.84145e+08
Q9Y490	Talin-1 OS=Homo sapiens OX=9606 GN=TLN1 PE=1 SV=3	0	142.283	18	29	41	29	2541	269.6	6.07	107.8	29	351810						597548	352320		830789	1.67369e+07	844336			2.0971e+06																	6.31049e+06
Q9NV23	S-acyl fatty acid synthase thioesterase, medium chain OS=Homo sapiens OX=9606 GN=OLAH PE=1 SV=1	0	141.918	65	16	149	16	265	29.9	6.23	495.79	16	1.65438e+06	3.1486e+06	3.21331e+06	4.36399e+06	2.03887e+06	3.28274e+06	4.64901e+06	2.06561e+06	3.50338e+06	1.50581e+06		546241			594703	746480	4.31966e+06	4.08074e+06	2.61271e+06	4.51849e+06	7.33017e+06	6.25731e+06	5.86036e+06	4.00466e+06	6.5743e+06	7.99759e+06	4.7274e+06	1.07873e+07	9.9597e+06	7.56479e+06	3.13105e+06	8.54596e+06
P31946	14-3-3 protein beta/alpha OS=Homo sapiens OX=9606 GN=YWHAB PE=1 SV=3	0	140.734	75	20	239	11	246	28.1	4.83	640.72	20	2.33798e+06	1.08206e+06		2.03256e+06	839305	1.44438e+06	6.16805e+06	896246	456367	2.00252e+06	1.26028e+07	741623			4.23376e+06		827368	978449		1.85424e+06	1.86894e+06	1.03858e+06	1.13736e+06	725885	350199	691530	1.51878e+06	2.83516e+06	3.94816e+06	1.30505e+06	1.10359e+06	6.07788e+06
Q92485	Acid sphingomyelinase-like phosphodiesterase 3b OS=Homo sapiens OX=9606 GN=SMPDL3B PE=1 SV=2	0	139.693	59	16	212	16	455	50.8	5.64	594.78	16	3.0669e+07	2.58062e+07	1.76167e+07	2.07422e+07	1.4963e+07	2.41922e+07	2.05869e+07	1.63247e+07	1.54113e+07	1.07027e+07	2.60881e+07	3.2657e+07	4.76271e+07	5.20127e+07	4.21055e+07	3.89035e+07	2.64734e+07	1.68964e+07	2.35916e+07	1.81118e+07	1.35898e+07	2.35953e+07	2.13267e+07	2.13267e+07	1.14122e+07	1.10983e+07	2.54459e+07	2.58264e+07	2.17477e+07	1.61786e+07	1.79842e+07	2.29136e+07
P04004	Vitronectin OS=Homo sapiens OX=9606 GN=VTN PE=1 SV=1	0	139.232	44	18	313	18	478	54.3	5.8	942.75	18	2.0862e+07	1.25257e+07	2.0035e+07	1.55879e+07	1.4281e+07	1.15148e+07	2.27101e+07	1.60831e+07	1.22309e+07	1.32815e+07	17620856	3.36072e+07	1.34949e+07	2.94285e+07	1.8051e+07	1.06849e+07	1.96634e+07	1.51902e+07	2.25342e+07	1.32313e+07	1.67964e+07	1.45785e+07	2.14448e+07	1.79348e+07	1.75467e+07	1.44217e+07	2.13418e+07	2.48961e+07	2.68058e+07	1.74178e+07	2.20206e+07	2.5998e+07
Q9BRK5	45 kDa calcium-binding protein OS=Homo sapiens OX=9606 GN=SDF4 PE=1 SV=1	0	138.451	56	14	228	14	362	41.8	4.86	726.57	14	8.43754e+06	5.6318e+06	5.4382e+06	3.55778e+06	6.02427e+06	3.41634e+06	1.20616e+07	4.2916e+06	1.58974e+06	4.39687e+06	3.30984e+06	1.23589e+07	224773	2.24979e+06	6.68105e+06	4.25802e+06	6.03988e+06	4.40996e+06	2.88426e+06	4.28497e+06	5.15754e+06	4.48354e+06	3.78179e+06	5.55596e+06	1.82965e+06	3.6525e+06	3.81232e+06	4.74684e+06	3.93108e+06	3.80294e+06	4.75303e+06	2.17965e+06
P08758	Annexin A5 OS=Homo sapiens OX=9606 GN=ANXA5 PE=1 SV=2	0	137.201	76	21	246	21	320	35.9	5.05	693.49	21	2.11797e+06		1.29435e+06	4.72322e+06	513878	3.67609e+06	3.34994e+06	6.14575e+06	1.12162e+06	2.8369e+06	18730196	1.64274e+06	1.52943e+06	7.22582e+06	5.18215e+06	964547	5.81374e+06	1.33136e+06	1.80299e+06	4.4822e+06	4.36902e+06	2.64913e+06	6.18103e+06	2.41227e+06	1.59556e+06	4.89077e+06	4.1541e+06	6.7009e+06	3.8532e+06	5.66481e+06	5.54166e+06	1.04894e+07
P50148	Guanine nucleotide-binding protein G(q) subunit alpha OS=Homo sapiens OX=9606 GN=GNAQ PE=1 SV=4	0	137.046	70	22	220	13	359	42.1	5.68	603.82	22	1.51805e+06	2.14236e+06	1.43987e+06	4.44693e+06	1.53633e+06	2.72935e+06	4.89407e+06	2.74696e+06	1.14333e+06	3.04665e+06		244349					3.44831e+06	3.82533e+06	1.69896e+06	4.94044e+06	5.90475e+06	5.72694e+07	4.02582e+06	2.12907e+06	2.00881e+06	1.96356e+06	5.95794e+06	7.34787e+06	1.29374e+07	3.68319e+06	2.6598e+06	1.2548e+07
Q562R1	Beta-actin-like protein 2 OS=Homo sapiens OX=9606 GN=ACTBL2 PE=1 SV=2	0	136.636	33	14	381	3	376	42	5.59	884.28	14			5.49542e+06			6.45245e+06	1.39001e+07	1.72139e+07										5.86163e+06								5.16094e+06			2.17872e+07
Q06210	Glutamine--fructose-6-phosphate aminotransferase [isomerizing] 1 OS=Homo sapiens OX=9606 GN=GFPT1 PE=1 SV=3	0	136.448	41	21	135	21	699	78.8	7.11	388.17	21	4.22268e+06	968541	1.21203e+06	2.33493e+06	1.31307e+06	2.12886e+06	1.21298e+06	2.1939e+06	900056	922535	1.55877e+07	2.36734e+06	8.03058e+06	1.15399e+07	5.58489e+06	8.85836e+06	2.86052e+06	2.35953e+06	1.63309e+06	2.85288e+06	3.78436e+06	1.79534e+06	1.66656e+06	2.20632e+06	1.4684e+06	1.96706e+06	2.31853e+06	1.44062e+06	3.25379e+06	2.46898e+06	1.815e+06	5.02074e+06
P12821	Angiotensin-converting enzyme OS=Homo sapiens OX=9606 GN=ACE PE=1 SV=1	0	135.242	29	27	257	27	1306	149.6	6.39	637.18	27	992296	1.47233e+06	2.93871e+06	2.54146e+06	2.02431e+06	2.28932e+06	4.14114e+06	2.29027e+06	1.79435e+06	2.41579e+06	6.91043e+06	2.82695e+06	3.61244e+06	795929	1.08176e+06	4.41727e+06	3.24753e+06	3.12559e+06	1.36365e+06	2.36591e+06	2.17757e+06	2.96726e+06	1.98321e+06	1.73653e+07	1.40245e+06	1.92555e+06	3.67416e+06	3.7942e+06	4.43255e+06	1.4652e+06	1.73278e+06	8.32644e+06
P12429	Annexin A3 OS=Homo sapiens OX=9606 GN=ANXA3 PE=1 SV=3	0	133.982	74	22	80	22	323	36.4	5.92	228.8	22	2.30214e+06	534320		615416			318377				34237888	2.06966e+06	216090	2.9581e+06	8.05372e+06					210820				190577		79085.6		179857	622926		121899	1.02975e+07
P08697	Alpha-2-antiplasmin OS=Homo sapiens OX=9606 GN=SERPINF2 PE=1 SV=3	0	130.7	54	15	212	15	491	54.5	6.29	675.21	15	2.60708e+06	1.22326e+06	6.46294e+06	4.00227e+06	3.72864e+06	9.94818e+06	1.007e+07	3.51215e+06	1.61625e+06	1.28212e+07	1.3584e+07	1.03067e+07	6.25312e+06	5.57767e+06	1.86196e+07	1.89627e+06	4.27509e+06	3.15667e+06	3.47327e+06	6.23531e+06	2.33814e+06	1.14099e+07	3.15934e+06	2.37163e+06	1.09181e+07	3.99827e+06	3.57004e+06	9.17636e+06	1.39263e+07	3.43708e+06	1.28433e+07	1.17776e+07
P84077	ADP-ribosylation factor 1 OS=Homo sapiens OX=9606 GN=ARF1 PE=1 SV=2	0	130.389	82	15	232	9	181	20.7	6.8	772.57	15	6.04973e+06	4.36148e+06	2.57046e+06	4.57297e+06	2.34184e+06	2.26131e+06	3.3335e+06	4.05622e+06	8.68276e+06	4.7023e+06	10455567	4.06095e+06		264973	6.49781e+06	2.89884e+06	6.41464e+06	4.88662e+06	5.61704e+06	5.10468e+06	5.13166e+06	4.49814e+06	4.01655e+06	6.6867e+06	1.34878e+07	4.2028e+06	6.59749e+06	7.00453e+06	7.37251e+06	5.49908e+06	1.05524e+07	1.82467e+07
Q9UNQ0	Broad substrate specificity ATP-binding cassette transporter ABCG2 OS=Homo sapiens OX=9606 GN=ABCG2 PE=1 SV=3	0	129.806	38	19	229	19	655	72.3	8.69	645.84	19	3.41552e+06	1.3008e+06	5.34746e+06	4.62086e+06	4.30818e+06	8.86142e+06	9.80482e+06	1.19786e+06	2.86409e+06	613729	2029134	6.80949e+06	7.71994e+06	3.47052e+07	2.38013e+06	3.52858e+06	2.34973e+06	2.22471e+06	4.49403e+06	6.44025e+06	4.50644e+06	8.10605e+06	7.05005e+06	3.36775e+06	4.14895e+06	3.90157e+06	4.57065e+06	3.05705e+06	2.36616e+06	6.38652e+06	2.61075e+06	1.8957e+07
Q9NP72	Ras-related protein Rab-18 OS=Homo sapiens OX=9606 GN=RAB18 PE=1 SV=1	0	128.209	76	17	349	17	206	23	5.24	1154.58	17	1.82526e+07	1.90391e+07	1.78411e+07	2.71512e+07	1.02589e+07	1.67238e+07	3.61186e+07	8.78158e+06	1.09763e+07	8.23041e+06	3.56346e+06	5.74921e+06	2.94838e+06	721834	9.88212e+06	8.98374e+06	1.22077e+07	1.2187e+07	1.45909e+07	1.9687e+07	1.03576e+07	1.28299e+07	2.29983e+07	1.34448e+07	6.52181e+06	6.25231e+06	2.10351e+07	1.25983e+07	1.27842e+07	1.75094e+07	7.63572e+06	2.7745e+07
Q99536	Synaptic vesicle membrane protein VAT-1 homolog OS=Homo sapiens OX=9606 GN=VAT1 PE=1 SV=2	0	127.311	61	17	149	17	393	41.9	6.29	478.88	17	2.38428e+06	1.68288e+06	1.2469e+06	2.21008e+06	1.5798e+06	2.06847e+06	1.82454e+06	1.79063e+06	270062	1.57527e+06	1.42517e+07				3.55341e+06		2.42723e+06	2.15362e+06	781050	1.72545e+06	1.76019e+06	1.57434e+06	2.38662e+06	2.39058e+06	3.19464e+06	3.41863e+06	2.86159e+06	2.65876e+06	2.07869e+06	1.88318e+06	1.91801e+06	8.69244e+06
P31146	Coronin-1A OS=Homo sapiens OX=9606 GN=CORO1A PE=1 SV=4	0	127.012	57	20	74	19	461	51	6.68	250.04	20	3.91079e+07	1.79764e+07	1.19258e+07	1.73902e+07	9.53404e+06	1.22908e+07	1.8057e+07	1.45429e+07	1.91562e+07	3.12695e+07	5.95286e+07	2.42855e+07	1.77398e+06	2.56435e+07	1.13045e+07	2.91371e+06	1.59695e+06	1.78054e+07	7.65174e+06	9.16142e+06	832821	7.69786e+06	2.50742e+06	7.42983e+06	1.02248e+07	7.4278e+06	2.17825e+06	1.13831e+07	2.23242e+07	1.27506e+07	3.26712e+06	4.70327e+06
O43490	Prominin-1 OS=Homo sapiens OX=9606 GN=PROM1 PE=1 SV=1	0	126.944	34	24	121	24	865	97.1	7.27	367.33	24	691546		769963		367518		1.30028e+06	696529		3.60902e+06	1.09894e+07	6.6498e+06	1.59681e+07	9.64682e+06	1.2408e+06	7.39867e+06		216432	1.30658e+06				697239				255654	4.00908e+06	1.48621e+06			1.53127e+06
P10643	Complement component C7 OS=Homo sapiens OX=9606 GN=C7 PE=1 SV=2	0	126.697	44	25	139	25	843	93.5	6.48	292.88	25	1.85826e+07	1.74506e+07	2.65511e+07	1.95246e+07	1.95715e+07	1.75573e+07	2.01662e+07	6.81321e+06	5.1e+06	1.67212e+07	1.74839e+07	1.84745e+07	2.12074e+07	5.47945e+07	2.2077e+07	8.26616e+06	4.68638e+06	4.69431e+06	2.70131e+07	1.49683e+07	9.87043e+06	1.48368e+07	1.91835e+07	2.07343e+07	5.50571e+06	5.54821e+06	1.64001e+07	2.16126e+07	1.50093e+07	1.96787e+07	7.52268e+06	3.66435e+07
P69905	Hemoglobin subunit alpha OS=Homo sapiens OX=9606 GN=HBA1 PE=1 SV=2	0	126.269	92	11	62	11	142	15.2	8.68	234.93	11			418050	1.98126e+06	1.34131e+07				3.90283e+07	819095	261769		2.49258e+07		7.31493e+07				1.4685e+06			5.02907e+06	2.63808e+06					2.11352e+06		2.52598e+06		624653
P20061	Transcobalamin-1 OS=Homo sapiens OX=9606 GN=TCN1 PE=1 SV=2	0	125.872	39	14	213	14	433	48.2	5.03	741.93	14	3.14186e+06	4.09942e+06	7.96965e+06	9.49977e+06	1.59403e+07	8.97408e+06	1.13284e+07	9.37253e+06	3.11574e+06	1.37815e+07	4.45867e+06	1.06076e+07	3.13926e+06		1.8307e+07		7.35514e+06	2.41225e+06	1.07674e+06	8.33394e+06	1.13509e+07	9.64764e+06	3.52281e+06	3.95126e+06	4.59574e+06	8.67219e+06	8.77106e+06	1.69354e+07	5.0978e+07	4.66474e+06	1.11879e+07	7.88694e+06
O00299	Chloride intracellular channel protein 1 OS=Homo sapiens OX=9606 GN=CLIC1 PE=1 SV=4	0	125.135	85	17	300	17	241	26.9	5.17	805.64	17	3.73326e+06	3.43794e+06	2.57044e+06	3.42545e+06	3.47544e+06	3.16315e+06	5.0363e+06	2.53709e+06	2.74572e+06	3.23845e+06	9.30601e+06	4.27182e+06	1.29358e+07	794676	3.95126e+06	1.74168e+06	1.63612e+06	2.08536e+06	1.39369e+06	3.62864e+06	4.17281e+06	2.30904e+06	3.68782e+06	2.705e+06	2.82847e+06	4.50741e+06	3.92948e+06	4.8211e+06	5.32635e+06	2.97841e+06	3.60147e+06	1.03318e+07
P05109	Protein S100-A8 OS=Homo sapiens OX=9606 GN=S100A8 PE=1 SV=1	0	123.485	91	17	247	17	93	10.8	7.03	704.8	17	9.53081e+07	1.5619e+06	1.1409e+06	588695	3.27817e+06	4.30934e+06	9.59798e+06	1.05541e+07	3.03282e+06	1.30903e+07	1.13586e+09	1.02435e+08	5.25849e+07	1.35004e+08	2.73764e+08	3.94171e+07	2.70947e+06	283668	8.51465e+06	4.50977e+06	394861	4.14486e+06		1.66858e+07	387452		1.86227e+06	7.54552e+06	1.53695e+06	7.76062e+06	3.13462e+06	2.82391e+08
P07437	Tubulin beta chain OS=Homo sapiens OX=9606 GN=TUBB PE=1 SV=2	0	123.073	59	19	200	5	444	49.6	4.89	511.34	19	806626	1.05434e+06	234971	849093	1.04109e+06	995236	961319	1.49749e+06		2.01654e+06	7.47413e+06	1.52013e+06	505021		4.41747e+06		2.65814e+06	239886		1.29215e+06	971235	1.08025e+06	401774		566922	669899	1.33428e+06	2.08691e+06	2.11113e+06	1.34416e+06		3.19039e+06
P68363	Tubulin alpha-1B chain OS=Homo sapiens OX=9606 GN=TUBA1B PE=1 SV=1	0	121.812	62	21	185	21	451	50.1	5.06	473.55	21	1.84969e+06	2.0552e+06	4.6948e+06	2.61174e+06	3.0045e+06	9.13117e+06	3.93065e+06	1.27419e+06	1.15656e+06	1.32242e+07	19108827	6.38112e+06	453493	9.98779e+06	2.28451e+07	1.7168e+06	1.44672e+06	1.87664e+06	619506	4.52093e+06	3.01618e+06	4.68465e+06	2.03638e+06	2.37948e+06	848746	6.83237e+06	2.7234e+06	4.5e+06	8.40049e+06	2.70561e+06	3.52696e+06	9.63195e+06
P52565	Rho GDP-dissociation inhibitor 1 OS=Homo sapiens OX=9606 GN=ARHGDIA PE=1 SV=3	0	121.112	83	12	150	12	204	23.2	5.11	516.53	12	3.81334e+06	2.85706e+06	1.3568e+06	4.97244e+06	2.45744e+06	3.97296e+06	6.83153e+06	1.11658e+06	2.19134e+06	4.41897e+06	9.43673e+06	1.5466e+06		2.02583e+06	5.86031e+06	204802	3.1185e+06	3.11188e+06	3.57555e+06	4.8529e+06	5.88505e+06	2.73109e+06	4.9901e+06	1.94698e+06	1.20939e+06	3.93065e+06	5.29409e+06	2.7545e+06	9.5159e+06	4.71992e+06	5.29492e+06	1.37573e+07
P09960	Leukotriene A-4 hydrolase OS=Homo sapiens OX=9606 GN=LTA4H PE=1 SV=2	0	121.086	47	22	54	22	611	69.2	6.18	143.76	22	1.57535e+06	1.12965e+06	685037		127098	203273	1.60265e+06	730858	388189	322770	1.22056e+07	693015	1.51585e+06	1.0002e+07	2.75886e+06	6.63744e+06	181370		635734	902845			533255	533173			182408	673017	791125	267465		1.70732e+06
Q92876	Kallikrein-6 OS=Homo sapiens OX=9606 GN=KLK6 PE=1 SV=1	0	119.845	70	11	222	11	244	26.8	7.44	794.45	11	8.54903e+06	4.8454e+06	3.71152e+06	6.93955e+06	5.63323e+06	4.72173e+06	1.21192e+07	6.19411e+06	5.95931e+06	1.72336e+07	2.09754e+06	1.27057e+07	5.96775e+06	4.81275e+06	8.20632e+06	1.00911e+07	5.75097e+06	4.25434e+06	3.19046e+06	5.82047e+06	5.46941e+06	9.10439e+06	1.30232e+07	4.0902e+06	6.90924e+06	1.11845e+07	6.48607e+06	9.12194e+06	1.29059e+07	2.42685e+06	1.02002e+07	1.1732e+07
P00338	L-lactate dehydrogenase A chain OS=Homo sapiens OX=9606 GN=LDHA PE=1 SV=2	0	119.456	63	20	125	19	332	36.7	8.27	320.17	20	1.78696e+06	689788	266830	828985	900294	750572	1.41542e+06	415737	145894	972813	2.62627e+07	1.93784e+06	330186	4.11658e+06	7.93215e+06	229497	704072	329935	387000	1.68477e+06	572080	581115	172474	604522	100990	338580	216579	1.82146e+06	524346	699458	1.01616e+06	7.50895e+06
P06744	Glucose-6-phosphate isomerase OS=Homo sapiens OX=9606 GN=GPI PE=1 SV=4	0	119.427	47	20	157	20	558	63.1	8.32	466.6	20	2.04465e+06	675624	383148	2.03665e+06	487554	1.07521e+06	1.64171e+06	468758	1.80423e+06	1.29868e+06	3.02611e+07	2.75669e+06		3.9861e+06	9.55761e+06	1.81719e+06		558990	800663	1.51661e+06	2.05252e+06	654953	717455	1.5632e+06	570990	1.65928e+06	778865	3.22437e+06	2.77001e+06	1.61754e+06	1.90526e+06	9.25734e+06
Q06830	Peroxiredoxin-1 OS=Homo sapiens OX=9606 GN=PRDX1 PE=1 SV=1	0	118.723	77	22	213	18	199	22.1	8.13	514.01	22	2.56446e+06	2.5623e+06	2.21815e+06	5.27357e+06	2.83848e+06	4.2369e+06	3.0432e+06	898963	1.41584e+06	2.55293e+06	5.32724e+06	939325	1.20451e+06	1.14233e+06	3.99896e+06	1.38416e+06	2.87994e+06	886769	931757	2.6923e+06	3.11599e+06	1.43327e+06	1.06818e+06	714844	493067	1.95096e+06	9.82605e+06	5.43809e+06	3.38616e+06	3.74837e+06	2.96566e+06	3.47081e+06
P08134	Rho-related GTP-binding protein RhoC OS=Homo sapiens OX=9606 GN=RHOC PE=1 SV=1	0	117.519	69	13	311	2	193	22	6.58	1039.51	13		774794		2.93035e+06		3.46329e+06	2.37197e+06				1.68769e+06	811530			822377	1.24465e+06	3.33811e+06	1.59589e+06	1.18911e+06	1.95225e+06	715436	547727	2.45932e+06	2.79937e+06	1.10431e+06	1.55636e+06	1.68889e+06	3.08945e+06	2.61406e+06	940803	3.54288e+06	4.29346e+06
P30041	Peroxiredoxin-6 OS=Homo sapiens OX=9606 GN=PRDX6 PE=1 SV=3	0	117.483	80	18	172	18	224	25	6.38	469.59	18	233000	999797	355468	3.89027e+06	4.52422e+06	941423	2.64444e+06	2.25805e+06	751242	8.78084e+06	3726004	701605		420033	1.34508e+06		1.35506e+06	857979	491012	4.14993e+06	3.37995e+06	899485	1.55073e+06	902051	1.83547e+06	4.17492e+06	1.36165e+06	5.03423e+06	3.94386e+06	1.88063e+06	6.45357e+06	8.95238e+06
P04040	Catalase OS=Homo sapiens OX=9606 GN=CAT PE=1 SV=3	0	116.84	60	21	67	21	527	59.7	7.39	171.2	21	769406	105273		210651	144305	581275	752196		355211		1.36916e+07			2.03821e+06	1.34435e+06				161071	945550	1.05128e+06	178726	207634	284445		685023		1.39075e+06	297933		227870	5.72898e+06
P04792	Heat shock protein beta-1 OS=Homo sapiens OX=9606 GN=HSPB1 PE=1 SV=2	0	116.522	87	14	116	14	205	22.8	6.4	367.81	14		829252	903215	4.96476e+06	1.54008e+06	3.03339e+06	573326	426983	1.41022e+06	2.99455e+06	710159		381592		758060		4.10294e+06	1.53655e+06	1.26595e+06	8.47173e+06	1.0946e+07	1.09461e+06	3.12174e+06	1.01156e+06	2.19076e+06	3.49315e+06	5.0915e+06	8.85805e+06	7.28923e+06	4.97774e+06	8.88817e+06	2.16373e+07
P07737	Profilin-1 OS=Homo sapiens OX=9606 GN=PFN1 PE=1 SV=2	0	116.303	98	16	250	16	140	15	8.27	784.33	16	1.14317e+07	5.60679e+06	3.6956e+06	7.52213e+06	5.29837e+06	7.98696e+06	1.16597e+07	2.61108e+07	1.1108e+07	1.53609e+07	1.10459e+08	1.71547e+07	950963	1.10785e+07	4.19119e+07		4.56843e+06	3.15777e+06	3.67007e+06	7.10392e+06	3.03224e+06	4.4616e+06	3.68609e+06	4.0523e+06	4.92174e+06	1.22497e+07	5.76036e+06	1.19234e+07	1.47406e+07	9.8834e+06	6.62655e+06	2.83643e+07
P62820	Ras-related protein Rab-1A OS=Homo sapiens OX=9606 GN=RAB1A PE=1 SV=3	0	115.355	81	16	213	7	205	22.7	6.21	637.44	16	1.40857e+06	1.45626e+06		1.63669e+06	1.38632e+06	5.30844e+06	4.49626e+06	882795	747523	1.09195e+06	2.66221e+06	8.31479e+06			8.05529e+06		3.96577e+06	313525		2.57549e+06	1.71978e+06	3.98587e+06	977786		880570	1.92584e+06	3.72038e+06	871678	4.23229e+06	2.13786e+06	1.19617e+06	7.9867e+06
P31949	Protein S100-A11 OS=Homo sapiens OX=9606 GN=S100A11 PE=1 SV=2	0	114.497	87	10	152	10	105	11.7	7.12	433.4	10	7.57794e+06	1.88795e+06	1.63953e+06	4.29646e+06	2.54039e+06	3.85237e+06	2.33026e+06	1.81161e+06		196807	8.0997e+07	7.05823e+06	1.37001e+07	2.40705e+07	1.62103e+07	5.38898e+06	9.72032e+06	3.86046e+06		4.74655e+06	3.4577e+06			2.76709e+06		8.36767e+06	2.42908e+06	6.91494e+06	7.05954e+06		4.18298e+06	1.80951e+07
O00468	Agrin OS=Homo sapiens OX=9606 GN=AGRN PE=1 SV=6	0	114.456	18	24	69	24	2068	217.2	6.39	160.59	24	337893						577259	2.36919e+06		659853	5.10417e+06	3.32152e+06	3.02013e+06	5.37628e+06	554980	953474	4.85214e+06									5.2806e+06		267782	198595
P63244	Receptor of activated protein C kinase 1 OS=Homo sapiens OX=9606 GN=RACK1 PE=1 SV=3	0	114.359	66	15	160	15	317	35.1	7.69	367.68	15	3.05557e+06	1.63909e+06	646015	4.84984e+06	2.54856e+06	1.0667e+06	4.27968e+06	2.30327e+06	1.84333e+06	2.40624e+06	8.74574e+06	321027	1.11962e+06	2.705e+06	3.78418e+06	1.06098e+06	2.21849e+06	1.42978e+06	595634	4.1077e+06	3.0561e+06	1.21006e+06	1.13615e+06	755051	549720	1.92049e+06	2.74122e+06	3.81703e+06	4.03885e+06	2.57436e+06	4.56995e+06	3.34045e+06
P11908	Ribose-phosphate pyrophosphokinase 2 OS=Homo sapiens OX=9606 GN=PRPS2 PE=1 SV=2	0	114.018	57	15	85	15	318	34.7	6.61	263.45	15		418920	336506	1.15721e+06	650850	1.00138e+06	604757		451374	1.21809e+06	3032222				1.39346e+06			535243		1.52559e+06	1.90342e+06	1.46022e+06	1.09766e+06		490557	1.32496e+06	1.37941e+06	1.75285e+06	1.76086e+06	1.41659e+06	553168	7.7884e+06
P02748	Complement component C9 OS=Homo sapiens OX=9606 GN=C9 PE=1 SV=2	0	113.437	40	19	284	19	559	63.1	5.59	723.59	19	9.7215e+06	5.01907e+06	5.37012e+06	4.48662e+06	5.74117e+06	4.40216e+06	5.11921e+06	2.45908e+06	4.18518e+06	7.57339e+06	2.48205e+06	1.25284e+07	3.20934e+06	8.92362e+06	2.02351e+07	5.44517e+06	4.7726e+06	4.31352e+06	5.27444e+06	3.38957e+06	3.96894e+06	3.79596e+06	3.35162e+06	4.31389e+06	5.68412e+06	3.20306e+06	3.84777e+06	5.51216e+06	3.76432e+06	4.23699e+06	2.4744e+06	2.06772e+07
P61158	Actin-related protein 3 OS=Homo sapiens OX=9606 GN=ACTR3 PE=1 SV=3	0	113.303	66	20	106	20	418	47.3	5.88	233.33	20	1.88376e+06				811650	1.15586e+06	940338	129546		2.00147e+06	1.76968e+07				2.9498e+06	363977	487675		319247	977749	322581	558605	420563		331867	338194	412202	816427		775637	834920	5.72284e+06
P68371	Tubulin beta-4B chain OS=Homo sapiens OX=9606 GN=TUBB4B PE=1 SV=1	0	112.138	52	16	176	2	445	49.8	4.89	478.34	16							702078	440404		375515	2923375	3.03053e+06		1.96803e+06	2.29179e+06	915788												1.22882e+06			458009
Q9H173	Nucleotide exchange factor SIL1 OS=Homo sapiens OX=9606 GN=SIL1 PE=1 SV=1	0	111.809	56	19	322	19	461	52.1	5.36	797.13	19	1.76881e+07	1.21646e+07	1.14126e+07	1.47666e+07	9.59431e+06	9.19207e+06	1.09177e+07	9.99476e+06	1.07812e+07	2.64928e+07	1.44223e+07	3.54385e+07	2.2861e+07	1.58238e+07	1.64737e+07	1.62791e+07	8.29487e+06	7.76514e+06	2.88318e+06	8.40058e+06	2.70146e+06	8.93294e+06	6.98156e+06	8.3738e+06	9.58858e+06	8.72564e+06	8.20883e+06	1.3309e+07	1.34532e+07	6.08432e+06	9.44629e+06	6.13126e+06
Q9BY76	Angiopoietin-related protein 4 OS=Homo sapiens OX=9606 GN=ANGPTL4 PE=1 SV=2	0	111.195	45	13	236	13	406	45.2	8.85	750.4	13	8.83664e+06	5.79468e+06	5.11104e+06	1.88206e+07	4.03289e+06	9.62309e+06	1.27615e+07	1.5655e+06	1.09499e+07	2.91889e+06	6.33196e+06	1.25443e+07	1.48468e+06	2.46889e+06	1.62743e+07	5.96243e+06	4.73071e+06	4.67748e+06	2.89169e+06	4.85793e+06	2.78126e+06	2.04522e+06	5.93382e+06	1.62799e+07	6.51952e+06	7.2101e+06	3.9356e+06	1.11826e+07	2.95371e+06	1.0172e+07	3.50928e+06	7.0274e+06
P42330	Aldo-keto reductase family 1 member C3 OS=Homo sapiens OX=9606 GN=AKR1C3 PE=1 SV=4	0	111.138	67	19	145	9	323	36.8	7.94	397.97	19	1.09327e+06	413046	294129	1.37379e+06	2.17823e+06		612669		1.64945e+06	1.41235e+06				2.12856e+06		1.13553e+06	500979	422243	626109	173408	1.91848e+06	299542	429099	973033		1.53778e+06	1.86101e+06	3.07107e+06	5.59002e+06	1.18401e+06	803841	1.21857e+06
Q9NR31	GTP-binding protein SAR1a OS=Homo sapiens OX=9606 GN=SAR1A PE=1 SV=1	0	110.742	75	15	160	10	198	22.4	6.68	417.95	15	755681	2.16453e+06	2.92595e+06	8.03416e+06	3.27912e+06	5.84995e+06	1.79588e+06	1.58543e+06	977085	1.68126e+06					1.08049e+06		2.52833e+06	2.93087e+06	2.58326e+06	6.23288e+06	728808	6.18703e+06	7.64995e+06	4.57676e+06	2.40907e+06	9.33387e+06	4.0646e+06	2.59098e+06	2.79572e+06	6.2487e+06	1.17291e+07	4.73278e+06
P61019	Ras-related protein Rab-2A OS=Homo sapiens OX=9606 GN=RAB2A PE=1 SV=1	0	110.543	79	16	173	16	212	23.5	6.54	493.13	16	603436	335690	4.86479e+06	2.14363e+06	1.08801e+06	1.28852e+06	1.63268e+06	565874	1.83158e+06	212837	1.8472e+06	808957	1.23199e+06	2.5292e+06	555078	2.98679e+06	459545	2.24118e+06	2.45375e+06	4.3375e+06	1.26661e+06	2.1267e+06	4.64505e+06	3.98026e+06	1.0087e+06	2.15649e+06	1.04977e+06	1.59793e+06	794949	5.05391e+06	2.77477e+06	4.36503e+06
P29992	Guanine nucleotide-binding protein subunit alpha-11 OS=Homo sapiens OX=9606 GN=GNA11 PE=1 SV=2	0	109.3	58	18	170	7	359	42.1	5.69	385.65	18	1.56494e+06	1.04798e+06	312392	2.46393e+06		672097	867906		430232	869637							415089	405333	704602	448260	789489		1.0215e+06	401066		318858	467638	1.43683e+06	336963		331950	2.80111e+06
P25774	Cathepsin S OS=Homo sapiens OX=9606 GN=CTSS PE=1 SV=3	0	109.03	56	16	283	16	331	37.5	8.34	753.03	16	4.6277e+06	1.0842e+06	6.2635e+06	9.74078e+06	2.68249e+06	4.34794e+06	6.32819e+06	3.98827e+06	947534	417277	5175332	5.69064e+06	1.34909e+06	3.44267e+06	5.30204e+06	1.3437e+06	6.71408e+06	2.86733e+06	3.37526e+06	6.00051e+06	2.81777e+06	4.26885e+06	6.41355e+06	4.20656e+06	3.69387e+06	3.41449e+06	5.15177e+06	3.2747e+06	7.57026e+06	4.13017e+06	4.13801e+06	8.81505e+06
Q99497	Parkinson disease protein 7 OS=Homo sapiens OX=9606 GN=PARK7 PE=1 SV=2	0	108.654	81	12	138	12	189	19.9	6.79	431.48	12	3.24539e+07	1.87197e+07	1.01341e+07	1.39416e+07	3.60178e+06	7.2275e+06	4.29579e+06	7.78884e+06	2.93743e+07	1.10493e+07	1.247e+07	2.51576e+06	1.32816e+06		6.8254e+06	2.48333e+06	7.50384e+06	1.39115e+07	1.06538e+06	1.93602e+07	5.55125e+06	1.04685e+07	1.02309e+07	7.2156e+06	1.36158e+07	1.37909e+07	6.85648e+06	1.02441e+07	1.29338e+07	7.3443e+06	1.11046e+07	1.94125e+07
P11678	Eosinophil peroxidase OS=Homo sapiens OX=9606 GN=EPX PE=1 SV=2	0	108.081	35	23	46	18	715	81	10.29	114.4	23											1.9146e+07
P04843	Dolichyl-diphosphooligosaccharide--protein glycosyltransferase subunit 1 OS=Homo sapiens OX=9606 GN=RPN1 PE=1 SV=1	0	107.959	40	18	88	18	607	68.5	6.38	223.44	18	3.59074e+07	1.73148e+07	1.0428e+07	8.16202e+06	4.09404e+06	4.59369e+06	3.70339e+07	1.10752e+07	2.32125e+07	3.92934e+06	2.78736e+07	1.684e+07	4.35272e+07	4.59023e+07	1.54981e+07	1.88052e+07	2.74789e+07	1.24901e+07	8.2711e+07	2.38487e+07	5.73955e+07	1.7504e+07	1.22818e+07	2.73398e+07	1.82454e+07	4.08418e+06	4.71886e+06	2.69092e+07	1.59021e+07	5.17089e+06	2.46708e+07	6.76914e+07
P68871	Hemoglobin subunit beta OS=Homo sapiens OX=9606 GN=HBB PE=1 SV=2	0	107.881	96	14	93	7	147	16	7.28	317.38	14			790490	1.053e+06	1.65317e+07	1.18262e+06	747766	965661	7.64444e+07		1.28679e+06	879125	5.08368e+07	701792	8.45178e+07		778486	771839	955187	634327	1.61405e+06	3.92031e+06	698667	610071		545390		2.42332e+06	1.74709e+06	960731	843999
Q04828	Aldo-keto reductase family 1 member C1 OS=Homo sapiens OX=9606 GN=AKR1C1 PE=1 SV=1	0	107.817	62	17	128	7	323	36.8	7.88	352.66	17	4.92432e+07	6.95421e+07	5.39794e+07	4.78236e+07	3.89849e+07	5.15498e+07	7.08744e+07	2.79999e+07	4.41251e+07	4.81505e+07	2.16558e+07	4.78117e+07	4.64549e+07	2.55503e+07	5.21376e+07	3.64082e+07	2.66947e+07	3.479e+07	3.51018e+07	3.64816e+07	2.69938e+07	4.22754e+07	3.0945e+07	3.45305e+07	1.77861e+07	3.56351e+07	2.41765e+07	5.41588e+07	6.74147e+07	4.44021e+07	3.11579e+07	2.67668e+07
O60543	Cell death activator CIDE-A OS=Homo sapiens OX=9606 GN=CIDEA PE=1 SV=1	0	107.135	69	13	221	13	219	24.7	9.23	646.86	13	8.63501e+06	1.16397e+07	1.37949e+07	1.84582e+07	8.87447e+06	2.1604e+07	2.05286e+07	8.89426e+06	6.2829e+06	3.97743e+06	9.23185e+06	4.40903e+06	1.38863e+06	1.04011e+06	5.98635e+06	5.32313e+06	1.26673e+07	1.03056e+07	7.86336e+06	1.82786e+07	7.47625e+06	1.65676e+07	2.37756e+07	1.06588e+07	5.65503e+06	5.92295e+06	1.59883e+07	9.20245e+06	6.86954e+06	7.89765e+06	1.19362e+07	4.18664e+07
O00584	Ribonuclease T2 OS=Homo sapiens OX=9606 GN=RNASET2 PE=1 SV=2	0	107.088	50	12	136	12	256	29.5	7.08	347.73	12	4.00831e+06	2.48968e+06	2.20999e+06	831532	520030	1.24471e+06	5.28887e+06	2.5555e+06	4.14479e+06	1.25036e+06	8.36943e+06	1.00434e+07	1.14395e+07	2.21627e+07	5.71539e+06	1.33991e+07	1.4205e+06	1.16178e+06	1.43089e+06	1.15215e+06	518816	1.1389e+06	966191	747042	1.25744e+06	994501	963894	2.40219e+06	1.5032e+06	918309	1.22896e+06	3.02167e+06
P51149	Ras-related protein Rab-7a OS=Homo sapiens OX=9606 GN=RAB7A PE=1 SV=1	0	106.73	84	17	235	17	207	23.5	6.7	645.58	17	6.86835e+06	9.74612e+06	9.48886e+06	7.44998e+06	7.38667e+06	1.09321e+07	1.23115e+07	2.60863e+06	5.12511e+06	6.57687e+06	5864224	3.3549e+07	3.07428e+06		7.04716e+06	790791	9.95076e+06	7.02836e+06	5.37195e+06	8.4943e+06	5.62987e+06	7.8139e+06	7.8005e+06	6.08051e+06	7.15537e+06	5.97587e+06	9.75768e+06	1.10324e+07	9.45325e+06	7.64728e+06	6.31902e+06	1.34835e+07
P11234	Ras-related protein Ral-B OS=Homo sapiens OX=9606 GN=RALB PE=1 SV=1	0	106.523	70	14	178	6	206	23.4	6.62	527.58	14	321383		723046	1.62604e+06	714160	1.37627e+06	1.10685e+06			321991	661149	503811			633283		1.80289e+06	278264	373373		421842	1.05794e+06	2.27774e+06	435320				1.11845e+06		1.51577e+06		2.55487e+06
P07741	Adenine phosphoribosyltransferase OS=Homo sapiens OX=9606 GN=APRT PE=1 SV=2	0	106.258	91	13	118	13	180	19.6	6.02	336.03	13	4.55309e+06	346431	1.22274e+06	3.34033e+06	364177	874537	2.49824e+06	2.98623e+06	1.06727e+06	4.62039e+06		236791	7.06475e+06	1.21176e+07	5.79206e+06	2.22052e+07	535566	370828		1.83473e+06	816121	293364	896416	346312	1.56988e+06	5.49357e+06	1.04548e+06	4.16873e+06	3.40036e+06	2.18318e+06	3.25363e+06	4.28656e+06
O00764	Pyridoxal kinase OS=Homo sapiens OX=9606 GN=PDXK PE=1 SV=1	0	106.166	70	15	106	15	312	35.1	6.13	229.36	15		5.12741e+06	3.95861e+06	4.30422e+06	3.12397e+06	1.56419e+06	413976	5.21666e+06	3.56903e+06	1.11529e+06		2.06605e+06	325402	1.16686e+06	1.28987e+06		1.92477e+06	3.77249e+06	1.51492e+06	3.18503e+06	5.15157e+06	3.11279e+06	691909	1.81943e+06	3.59873e+06	8.76903e+06	9.40428e+06	6.16703e+06	5.19714e+06	7.40969e+06	2.73349e+06	3.19058e+06
Q15782	Chitinase-3-like protein 2 OS=Homo sapiens OX=9606 GN=CHI3L2 PE=1 SV=1	0	105.56	60	16	101	16	390	43.5	7.53	337.46	16	2.40703e+06	737279		304288			3.07195e+06	467883	363778	2.46358e+06	2.18812e+07	3.51204e+06	4.39408e+06	5.90132e+06	965270	2.23976e+06	202069					315007		422193				333579	452768			6.22906e+06
P02652	Apolipoprotein A-II OS=Homo sapiens OX=9606 GN=APOA2 PE=1 SV=1	0	105.173	69	10	254	10	100	11.2	6.62	919.68	10	1.31877e+07	6.50359e+06	1.81594e+07	1.51962e+07	1.76275e+07	1.10714e+07	2.19328e+07	2.10028e+07	8.8123e+06	2.25471e+07	6322348	1.49889e+07	1.40296e+06	1.77822e+06	1.30602e+07	9.43559e+06	1.88938e+07	1.03231e+07	9.06103e+06	8.96183e+06	7.08741e+07	6.20799e+07	2.65483e+07	2.697e+07	2.98573e+07	2.74317e+07	3.16193e+07	3.65361e+07	3.14506e+07	3.73796e+07	8.26174e+06	9.5769e+06
P30044	Peroxiredoxin-5, mitochondrial OS=Homo sapiens OX=9606 GN=PRDX5 PE=1 SV=4	0	103.711	66	13	137	13	214	22.1	8.7	431.58	13				2.39939e+06		1.2101e+06	1.45586e+06		637796	1.04781e+06	2.28598e+06				1.89959e+06						1.38437e+06	686554	2.48045e+06		1.76724e+06	1.49641e+06	1.40801e+06	3.11329e+06	4.48523e+06	1.7422e+06	1.00304e+06	9.01718e+06
P01019	Angiotensinogen OS=Homo sapiens OX=9606 GN=AGT PE=1 SV=1	0	103.673	36	13	178	13	485	53.1	6.32	695.86	13	2.17816e+06	936058	3.45571e+06	4.1335e+06	3.98037e+06	3.34622e+06	5.09051e+06	2.39089e+06	1.14821e+07	4.87941e+06	1.55342e+07	8.36386e+06		3.50314e+06	9.6194e+06	5.55928e+06	2.92295e+06	294216	1.67528e+06	1.33716e+06	1.19637e+06	1.55823e+06	638372		2.25851e+06	2.49235e+06	2.06001e+06	3.09227e+06	906761	2.43449e+06	960684	5.34248e+06
P04899	Guanine nucleotide-binding protein G(i) subunit alpha-2 OS=Homo sapiens OX=9606 GN=GNAI2 PE=1 SV=3	0	103.646	52	17	142	9	355	40.4	5.54	340.19	17	569546	507604	4.08044e+06	4.54619e+06	5.14772e+06	4.81947e+06	4.41159e+06	3.29368e+06	537325	3.85553e+06	1.89371e+07	777575			2.94064e+06	6.61075e+06			781913	1.6756e+06	1.02765e+06	1.47336e+06	3.12343e+06	1.67238e+06	5.53541e+06	7.96724e+06	5.71338e+06	3.7858e+06	610566	6.82232e+06	847172	5.4712e+06
Q6UXI9	Nephronectin OS=Homo sapiens OX=9606 GN=NPNT PE=2 SV=3	0	103.584	44	20	252	20	565	61.9	8.34	581.4	20	5.9641e+06	2.80622e+06	1.78669e+06	2.70968e+06	3.21365e+07	2.95715e+07	9.38297e+06	4.624e+06	1.027e+07	630199		7.47932e+06	3.25698e+06	2.58314e+06	3.78515e+06	2.88533e+06	4.18953e+06	3.835e+06	6.33622e+06	2.69979e+06	4.92776e+06	1.62492e+06	1.4565e+06	1.77658e+06	4.09971e+06	3.39385e+06	902365	7.18825e+06	2.67219e+06	1.77523e+07	1.19654e+06	9.00908e+06
P08246	Neutrophil elastase OS=Homo sapiens OX=9606 GN=ELANE PE=1 SV=1	0	102.981	54	11	73	11	267	28.5	9.35	236.57	11	1.37111e+07	827705	656388		754602	123971	3.08654e+06	758071	534147	211353	1.28192e+08	1.93212e+07	1.7164e+06	2.60642e+07	5.03081e+07	871278	154663	334091	829370	527324	79832	538160		2.62376e+06	42606		439124	695491		1.55216e+06	538872	4.1536e+07
P63241	Eukaryotic translation initiation factor 5A-1 OS=Homo sapiens OX=9606 GN=EIF5A PE=1 SV=2	0	101.645	88	11	114	11	154	16.8	5.24	395.84	11	2.18501e+06	2.32352e+06	1.14348e+06	3.14109e+06	1.76363e+06	1.80152e+06	4.15222e+06	3.02632e+06	2.10469e+06	4.4298e+06	307014	719805			2.23916e+06		2.05828e+06	2.93157e+06	1.19427e+06	2.55003e+06	3.4852e+06	2.39992e+06	1.9893e+06	1.54091e+06	474122	1.47196e+06	3.22921e+06	3.5585e+06	3.97933e+06	2.57398e+06	4.02058e+06	4.54351e+06
P36578	60S ribosomal protein L4 OS=Homo sapiens OX=9606 GN=RPL4 PE=1 SV=5	0	101.121	38	17	157	17	427	47.7	11.06	352.09	17	277646	698626	1.03717e+06	1.4344e+06	1.36691e+06	1.40044e+06	1.66806e+06	463257	4.49609e+06	1.55981e+06		745935	532473	432505	1.5479e+06	378477	633874	427669	277882	558079	1.24628e+06	233238	455865	855492	287142	216232	1.06855e+06	1.02193e+06	1.37263e+06	1.79128e+06	3.3787e+06	5.2721e+06
Q7KZF4	Staphylococcal nuclease domain-containing protein 1 OS=Homo sapiens OX=9606 GN=SND1 PE=1 SV=1	0	101.096	32	19	66	19	910	101.9	7.17	111.18	19	2.76192e+06	2.45608e+06	3.13295e+06	2.48893e+06	2.2938e+06	3.07706e+06	4.98075e+06	4.04029e+06	2.3104e+06	3.89389e+06	1.93081e+06	1.33693e+06	492023		1.82969e+06	1.14066e+06	2.31319e+06	1.65479e+06	428547	2.0382e+06	1.39825e+06	1.73264e+06	1.37297e+06	1.21006e+06	544353	1.19472e+06	2.52944e+06	852328	1.53759e+06	2.32763e+06	1.69323e+06	2.51643e+06
P29762	Cellular retinoic acid-binding protein 1 OS=Homo sapiens OX=9606 GN=CRABP1 PE=1 SV=2	0	101.068	85	13	177	12	137	15.6	5.38	429.95	13	635226	1.10332e+06	554757	1.67847e+06	4.11014e+06	1.22821e+06	1.91152e+06	2.25712e+06	2.1258e+06				3.23165e+06		4.54495e+06	3.32115e+06	4.93099e+06	4.01403e+06	786116	7.33625e+06	5.26805e+06	4.11821e+06	451506	865377	465429	2.81805e+06	1.40387e+06	1.09543e+06	2.19758e+06	1.48915e+06	8.5663e+06	4.54312e+06
O60547	GDP-mannose 4,6 dehydratase OS=Homo sapiens OX=9606 GN=GMDS PE=1 SV=1	0	100.239	59	18	132	18	372	41.9	7.31	250.13	18	1.44757e+06	960567	1.08294e+06	954699	1.31268e+06	861655	1.24486e+06	1.57665e+06	442673	1.61077e+06	2.40535e+06	2.72779e+06	234683	1.3301e+06	1.40856e+06	1.20841e+06	1.2968e+06	1.66977e+06	1.27213e+06	1.83884e+06	1.60933e+06	885911	1.27065e+06	959629	261705	1.19258e+06	1.09701e+06	2.61148e+06	2.91442e+06	1.72531e+06	1.85263e+06	4.74889e+06
Q8N9U0	Tandem C2 domains nuclear protein OS=Homo sapiens OX=9606 GN=TC2N PE=1 SV=2	0	99.614	54	22	194	22	490	55.2	9.19	360.91	22	5.05793e+06	3.47003e+06	2.6786e+06	4.32801e+06	3.1568e+06	2.063e+06	2.93098e+06	7.29744e+06	1.56684e+06	2.47519e+06	5221047	4.38426e+06	6.84281e+06	8.98364e+06	9.11238e+06	1.36107e+06	3.53965e+06	3.16667e+06	4.49916e+06	4.07549e+06	4.21893e+06	4.47341e+06	1.25948e+07	4.39221e+06	1.08876e+06	1.71489e+06	7.19536e+06	6.21158e+06	4.93077e+06	3.78557e+06	4.12985e+06	4.26804e+06
P30740	Leukocyte elastase inhibitor OS=Homo sapiens OX=9606 GN=SERPINB1 PE=1 SV=1	0	99.177	64	20	61	20	379	42.7	6.28	166.45	20	955112						1.04559e+06	53119.3		288728	2.53811e+07	1.74911e+06		6.31731e+06	4.65014e+06	1.10833e+06	253578		227631			244446			508638	614281		439306		260861		3.76498e+06
P30085	UMP-CMP kinase OS=Homo sapiens OX=9606 GN=CMPK1 PE=1 SV=3	0	98.663	64	13	106	13	196	22.2	5.57	266.78	13		357079	294029	1.24321e+06	948926	544825	2.89747e+06	241356	748303	2.20437e+06	422518	200612			411462		1.13151e+06	1.16875e+06	256395	1.92474e+06	3.2583e+06	1.13224e+06	467718	1.14461e+06	341879	3.00099e+06	3.49452e+06	3.76319e+06	7.69597e+06	2.69078e+06	1.50537e+06	3.17599e+06
P36955	Pigment epithelium-derived factor OS=Homo sapiens OX=9606 GN=SERPINF1 PE=1 SV=4	0	98.494	51	17	234	17	418	46.3	6.38	544.95	17	2.53252e+06	2.08626e+06	2.9024e+06	2.00188e+06	2.0522e+06	1.28587e+06	2.14025e+06	2.52631e+06	792007	3.41017e+06	4.30717e+06	3.77705e+06	1.19529e+06	2.73663e+06	4.14562e+06	1.81834e+06	2.55033e+06	2.68872e+06	1.22761e+06	1.57849e+06	2.63839e+06	1.47747e+06	1.13141e+06	2.64651e+06	706221	1.96997e+06	2.56475e+06	4.3043e+06	3.85463e+06	2.06093e+06	1.97377e+06	2.23327e+06
P62805	Histone H4 OS=Homo sapiens OX=9606 GN=H4C1 PE=1 SV=2	0	97.641	59	13	169	13	103	11.4	11.36	433.63	13	5.00183e+07	3.85262e+06	1.9105e+06	3.08546e+06	4.29433e+06	7.67706e+06	1.40179e+07	8.75262e+06	2.65104e+06	1.62107e+07	2.58681e+08	9.21068e+07	7.46317e+06	5.87271e+07	8.36709e+07	1.01597e+07	7.75126e+06	3.147e+06	6.10839e+06	7.82551e+06	4.49893e+06	8.44155e+06	2.10372e+06	1.3192e+07	1.35025e+06	1.259e+06	3.4171e+06	1.50446e+07	4.16037e+06	8.53742e+06	3.73891e+06	3.62296e+07
O14786	Neuropilin-1 OS=Homo sapiens OX=9606 GN=NRP1 PE=1 SV=3	0	97.388	25	15	123	15	923	103.1	5.88	314.47	15	1.35939e+06		1.05527e+06	971945	558227	521565	703260	824212	875026	1.85357e+06	2374134	3.88028e+06	4.66458e+06	1.91633e+07	2.37535e+06	2.78545e+06	421742			392811	234196					1.28353e+06			460053	651639		414334
P05090	Apolipoprotein D OS=Homo sapiens OX=9606 GN=APOD PE=1 SV=1	0	97.177	41	14	189	14	189	21.3	5.15	470.48	14	1.46648e+06	3.95077e+06	2.85219e+06	2.09132e+06	3.65524e+06	6.26254e+06	6.46011e+06	503211	2.32221e+06	1.09278e+07	7.07629e+06	1.55719e+07	1.74396e+08	6.53038e+06	5.21007e+07	3.22651e+07	2.11793e+06	2.50081e+06	446666	2.85195e+06	474069	2.4906e+06	1.91483e+06	407371	1.29469e+06	372726	1.72787e+06	3.06794e+06	7.03964e+06	3.22905e+06	948088	390611
P29373	Cellular retinoic acid-binding protein 2 OS=Homo sapiens OX=9606 GN=CRABP2 PE=1 SV=2	0	97.067	69	12	178	11	138	15.7	5.4	516.61	12	4.84934e+06	1.03344e+06	4.2138e+06	6.68571e+06	4.51034e+06	5.974e+06	1.468e+06	2.51742e+06	2.15042e+06	2.33148e+06	1.26845e+06	3.096e+06	1.40706e+06		6.99206e+06	2.69872e+06	2.13937e+06	1.19138e+06	4.82752e+06	6.78645e+06	929872	5.02856e+06	6.18891e+06	5.063e+06	885818	2.15059e+06	3.7983e+06	8.88883e+06	9.64829e+06	4.8162e+06	7.93313e+06	1.21909e+07
P22314	Ubiquitin-like modifier-activating enzyme 1 OS=Homo sapiens OX=9606 GN=UBA1 PE=1 SV=3	0	96.926	31	21	71	21	1058	117.8	5.76	162.05	21				2.38749e+06	386294	381192		705687	3.10175e+06	1.81346e+06	9.83363e+06	519310	3.06403e+06	621481	570844			2.00911e+06	444510		1.24011e+06				1.0289e+06		1.94523e+06	651806	758731		347118	894104
O00339	Matrilin-2 OS=Homo sapiens OX=9606 GN=MATN2 PE=1 SV=4	0	96.865	32	21	99	21	956	106.8	6.27	179.73	21	174289	143452	2.1586e+06	215734	724811	438513	286597	818392	136540	200749	3.92044e+06	353827	4.27481e+06	1.34441e+06	5.65123e+06	1.00853e+06	372635	642781	527965	298974	359852	544020	1.01002e+06	619409	101317	535757	721221	476284	385354	548116	420627	763799
P22307	Non-specific lipid-transfer protein OS=Homo sapiens OX=9606 GN=SCP2 PE=1 SV=2	0	95.945	28	17	93	17	547	59	6.89	264.98	17	2.49025e+06	616562	807210	2.23078e+06	942485	1.65704e+06	2.23158e+06	2.36548e+06		1.54599e+06	1.33943e+06			982986		921335	1.82853e+06	1.60052e+06	386678	2.50907e+06	4.56838e+06	2.41204e+06	2.09347e+06	1.33367e+06	504385	3.07946e+06	4.67405e+06	4.05373e+06	2.23702e+06	1.74884e+06	3.23483e+06	1.49094e+07
P06576	ATP synthase subunit beta, mitochondrial OS=Homo sapiens OX=9606 GN=ATP5F1B PE=1 SV=3	0	95.293	44	15	42	15	529	56.5	5.4	158.99	15	5.30808e+06	5.43101e+06	3.66988e+06	9.5515e+06	5.63886e+06	5.78823e+06	5.02302e+06	6.90598e+06	9.07689e+06	6.17544e+06	6248773	1.63467e+06	1.38153e+06	1.65481e+06	4.56795e+06	2.24375e+06	1.63447e+06	2.44923e+06	3.31415e+06	4.28061e+06	2.64605e+06	2.08838e+06	4.6239e+06	2.98827e+06	3.46021e+06	2.54626e+06	3.50729e+06	2.94434e+06		2.96126e+06	3.91133e+06	9.0299e+06
P32119	Peroxiredoxin-2 OS=Homo sapiens OX=9606 GN=PRDX2 PE=1 SV=5	0	95.168	87	17	182	16	198	21.9	5.97	384.14	17	528607	1.39217e+06	521358	2.8318e+06	749001	888978	3.37637e+06	2.03091e+06	1.98063e+06	3.76204e+06	6.19849e+06	1.44001e+06	4.08935e+06		4.82897e+06	688253	2.99562e+06	1.63471e+06	426480	4.33428e+06	3.0246e+06	2.85218e+06	2.22798e+06	1.42285e+06	1.87876e+06	3.31128e+06	3.48826e+06	4.12389e+06	5.71211e+06	3.40633e+06	3.79648e+06	5.76362e+06
P07858	Cathepsin B OS=Homo sapiens OX=9606 GN=CTSB PE=1 SV=3	0	94.357	55	13	165	13	339	37.8	6.3	414.55	13	2.71672e+06	2.59957e+06	1.51641e+06	4.09773e+06	1.34147e+06	3.51678e+06	4.05034e+06	3.0504e+06	1.93553e+06	955765	9.10457e+06	1.94116e+06	3.46117e+06	3.07796e+06	5.01393e+06	2.70365e+06	6.27245e+06	1.94824e+06	3.51168e+06	3.18794e+06	3.08144e+06	3.75194e+06	3.74296e+06	2.96654e+06	1.24366e+06	1.69169e+06	1.55497e+06	3.61576e+06	3.66563e+06	2.7973e+06	1.52458e+06	7.29584e+06
P61247	40S ribosomal protein S3a OS=Homo sapiens OX=9606 GN=RPS3A PE=1 SV=2	0	94.179	55	15	182	15	264	29.9	9.73	295.58	15	389296	1.16784e+06	899883	1.07923e+06	1.66004e+06	2.60126e+06	987778	1.0392e+06	548068	675707	770117	532439			725028		257009	389223	269083	2.01938e+06	2.12073e+06	633650	145108	2.62258e+06	284811	1.18224e+06	1.40024e+06	5.42329e+06	2.87155e+06	1.27855e+06	867989	3.64686e+06
Q99538	Legumain OS=Homo sapiens OX=9606 GN=LGMN PE=1 SV=1	0	94.157	44	14	97	14	433	49.4	6.55	227.41	14	382721		925309	1.29456e+06	330908	1.34542e+06	3.26858e+06	1.20499e+06	119706	2.21481e+06	3.52056e+06	2.21179e+06		1.1002e+06	5.37415e+06	1.59569e+06	706633	234993	510699	687091	165958	1.02159e+06	1.65109e+06	142979	801362	664538	388980	492357	1.91755e+06	517910	1.0399e+06	1.99764e+06
P61224	Ras-related protein Rap-1b OS=Homo sapiens OX=9606 GN=RAP1B PE=1 SV=1	0	94.013	79	15	192	4	184	20.8	5.78	525.11	15						582880	1.06734e+06	1.76793e+06			1.41387e+06	1.34962e+06			548458	1.00997e+06		3.76277e+06	824235	1.68186e+06	1.60554e+06	1.53161e+06			1.07439e+06	319696	2.3866e+06					2.31608e+06
Q9Y6R7	IgGFc-binding protein OS=Homo sapiens OX=9606 GN=FCGBP PE=1 SV=3	0	93.406	10	20	47	20	5405	571.6	5.34	120.25	20	1.452e+06	2.70223e+06	5.14655e+06	691939	1.67733e+06	1.08289e+06	647434	471758	98914.9	480560	5.57537e+06	624805	729938	2.72441e+06	405877	849574	1.02984e+06	3.14194e+06		346329	886684	540617	3.40648e+06	1.6416e+06	173398	758468	2.41018e+06	555666	1.74717e+06	2.09028e+06	1.05707e+06	386466
P61981	14-3-3 protein gamma OS=Homo sapiens OX=9606 GN=YWHAG PE=1 SV=2	0	92.975	66	16	197	11	247	28.3	4.89	440.64	16	3.57167e+06	2.64636e+06	3.85845e+06	3.62891e+06	3.15456e+06	1.51489e+06	7.53602e+06	2.71236e+06	517477	6.16058e+06	5.10997e+06	1.12896e+07	1.19769e+06	3.05707e+06	3.43289e+06	1.25503e+06	2.53045e+06	2.77703e+06	2.87983e+06	4.25429e+06	3.40242e+06	2.55467e+06	1.86726e+06	1.71196e+06	1.06759e+06	2.83601e+06	1.63724e+06	5.01743e+06	1.94517e+06	2.70976e+06	1.35035e+06	7.67061e+06
P11940	Polyadenylate-binding protein 1 OS=Homo sapiens OX=9606 GN=PABPC1 PE=1 SV=2	0	92.806	32	15	104	15	636	70.6	9.5	267.37	15	3.01851e+06	1.14726e+06	907239	2.33068e+06	998543	1.28618e+06	2.4958e+06	374179	244197	206507	1.1527e+06	2.51369e+06	715277	669865	667233	381599	961812	441205	2.21127e+06	2.1778e+06	1.81978e+06	595963	310977	1.13225e+06	658855	734101	614086	1.96691e+06	1.19397e+06	736471	1.08631e+06	3.44763e+06
P06737	Glycogen phosphorylase, liver form OS=Homo sapiens OX=9606 GN=PYGL PE=1 SV=4	0	92.004	30	20	39	15	847	97.1	7.17	109.32	20				455964	438486					555837	1.39704e+07									261460				249142	218888			331677			229677
P00491	Purine nucleoside phosphorylase OS=Homo sapiens OX=9606 GN=PNP PE=1 SV=2	0	91.742	66	14	73	14	289	32.1	6.95	205.32	14					855965	776731		2.36043e+06	2.25497e+06	1.06082e+06	1.26396e+06									1.44493e+06	1.84797e+06					741032	751470	5.22337e+06	4.64055e+06		1.39672e+06	1.15779e+07
Q12841	Follistatin-related protein 1 OS=Homo sapiens OX=9606 GN=FSTL1 PE=1 SV=1	0	91.689	59	16	202	16	308	35	5.52	443.72	16	2.15138e+07	5.45615e+06	952351	1.92175e+06	1.04056e+06	220413	6.23071e+06	1.85925e+06	1.11425e+06	1.83223e+06	2.2597e+07	2.82525e+07	3.26256e+07	1.39666e+08	5.2199e+06	9.84383e+06	1.73148e+06	2.72782e+06	1.46382e+06	2.68529e+06	2.33747e+06	1.43137e+06	1.16274e+06	2.35416e+06	855607	539524	573698	1.45016e+06		705631	979108	792429
P18669	Phosphoglycerate mutase 1 OS=Homo sapiens OX=9606 GN=PGAM1 PE=1 SV=2	0	91.517	72	14	58	14	254	28.8	7.18	169.67	14	1.37711e+07	6.79028e+06	8.43563e+06	1.3138e+07	7.15835e+06	1.3069e+07	9.74035e+06	6.00938e+06	4.1914e+06	5.97296e+06	208004370	1.96723e+07	1.2213e+08	7.54033e+07	4.45883e+07	7.23065e+07	8.21292e+06	7.3613e+06	7.67424e+06	1.10803e+07	3.86618e+06	1.09091e+07	8.99973e+06	7.76404e+06	3.4589e+06	6.42042e+06	1.86751e+07	1.12346e+07	1.89273e+07	6.76418e+06	8.88053e+06	2.87864e+07
P39023	60S ribosomal protein L3 OS=Homo sapiens OX=9606 GN=RPL3 PE=1 SV=2	0	91.49	42	18	158	18	403	46.1	10.18	301.87	18		483875	553427	1.02548e+06	740561	2.07074e+06	3.27563e+06	492841	1.52396e+06	532231			857925		186572		1.39625e+06	534125	639662	2.15268e+06	2.9271e+06	1.45456e+06	1.33473e+06	482701	1.23406e+06	3.37558e+06	1.61982e+06	3.1583e+06	3.99596e+06	2.27195e+06	2.49111e+06	4.14274e+06
P11233	Ras-related protein Ral-A OS=Homo sapiens OX=9606 GN=RALA PE=1 SV=1	0	91.479	65	12	123	4	206	23.6	7.11	377.47	12	396882	1.00454e+06	1.45556e+06	1.69737e+06	977896	1.00355e+06	1.88615e+06							1.8295e+06	674033		1.18331e+06		320702	592043		1.42922e+06	1.8786e+06	246510	422436	751384	538631	695694	883976	555664	1.01528e+06	1.51124e+06
P01033	Metalloproteinase inhibitor 1 OS=Homo sapiens OX=9606 GN=TIMP1 PE=1 SV=1	0	90.866	59	9	228	9	207	23.2	8.1	809.83	9	9.70695e+06	1.00671e+07	1.68121e+07	1.80006e+07	1.35572e+07	1.19337e+07	1.75842e+07	2.00132e+07	6.71428e+06	1.76807e+07	1.85595e+07	1.18804e+07	8.27927e+06	1.41572e+06	1.93491e+07	1.51326e+06	1.29107e+07	1.30836e+07	1.35258e+07	1.77856e+07	9.27195e+06	1.39083e+07	1.23598e+07	1.76403e+07	2.74007e+06	1.02127e+07	1.30118e+07	1.44812e+07	1.52503e+07	1.06669e+07	8.19373e+06	1.53389e+07
P00352	Retinal dehydrogenase 1 OS=Homo sapiens OX=9606 GN=ALDH1A1 PE=1 SV=2	0	90.853	47	18	57	15	501	54.8	6.73	137.14	18	6.15445e+06	4.23685e+06	4.31877e+06	3.93707e+06	3.36984e+06	7.44107e+06	5.74466e+06	6.66491e+06	1.23242e+06	3.9376e+06	20176344	1.30935e+07	1.12664e+07	1.13385e+07	2.14731e+07	4.54386e+06	4.46237e+06	3.2603e+06	3.33017e+06		3.04491e+06	5.85257e+06	5.7472e+06	5.4415e+06	2.93167e+06	647013	1.08486e+07	5.1443e+06	9.63021e+06	307916	1.55033e+06	4.9936e+06
P23297	Protein S100-A1 OS=Homo sapiens OX=9606 GN=S100A1 PE=1 SV=2	0	90.686	60	7	94	7	94	10.5	4.5	535.2	7	3.33769e+06	6.03277e+06	4.76447e+06	1.45581e+07	8.882e+06	1.68876e+07	2.29713e+07	4.34062e+06	1.03087e+07	2.33176e+07	5.50081e+06	3.00572e+06	4.31822e+06	2.13546e+06	7.22701e+06	6.5437e+06	3.66295e+06	5.54559e+06	1.66169e+06	9.3904e+06	7.84966e+06	7.61335e+06	9.69596e+06	5.49215e+06	1.50657e+07	1.67453e+07	2.11034e+07	1.44106e+07	3.7583e+07	1.47931e+07	3.48311e+07	5.15803e+06
Q15738	Sterol-4-alpha-carboxylate 3-dehydrogenase, decarboxylating OS=Homo sapiens OX=9606 GN=NSDHL PE=1 SV=2	0	90.461	55	14	80	14	373	41.9	8.06	216.68	14	2.78344e+07	350938	406637	1.68584e+06	699258	279891	6.624e+06	2.37064e+06	1.62371e+06	1.42792e+06	957633	675268	4.46764e+06		6.32565e+06	8.32011e+06	1.45735e+06		364290	1.17652e+06	425093	498524	383676	849017	835801	1.35684e+06	335853	545258	321206		1.93376e+06	3.00684e+06
O43488	Aflatoxin B1 aldehyde reductase member 2 OS=Homo sapiens OX=9606 GN=AKR7A2 PE=1 SV=3	0	89.285	48	12	80	12	359	39.6	7.17	201.2	12	9.63765e+06	4.39242e+06	2.2294e+07	1.19647e+07	1.75352e+07	1.30048e+07	8.85538e+06	6.27468e+06	1.05256e+07	7.06696e+06	8.72057e+06	1.34436e+07	2.76209e+06	6.94588e+06	1.48979e+07	4.8357e+06	6.72039e+06	5.02114e+06	1.36596e+07	1.84321e+07	1.50658e+07	2.04679e+07	1.20675e+07	9.58872e+06	8.74504e+06	1.07765e+07	1.19342e+07	1.22483e+07	2.07549e+07	1.64287e+07	4.83759e+06	2.69799e+07
O75888	Tumor necrosis factor ligand superfamily member 13 OS=Homo sapiens OX=9606 GN=TNFSF13 PE=1 SV=1	0	89.056	43	10	117	10	250	27.4	9.63	437.19	10	2.44486e+06	3.02536e+06	9.15263e+06	5.93817e+06	7.17847e+06	5.02186e+06	5.81819e+06	7.29534e+06	1.17243e+07	7.61002e+06	2.64036e+06	1.1182e+07	1.09625e+06	1.06837e+06	8.52013e+06	7.5334e+06	2.04615e+06	2.94068e+06	3.47525e+06	2.98126e+06	2.23741e+06	2.35919e+06	3.64194e+06	3.87725e+06	7.58167e+06	9.7671e+06	3.24406e+06	4.59616e+06	2.13954e+06	5.59528e+06	3.04198e+06	4.21709e+06
P01903	HLA class II histocompatibility antigen, DR alpha chain OS=Homo sapiens OX=9606 GN=HLA-DRA PE=1 SV=1	0	89.034	35	11	223	11	254	28.6	5	889.18	11	1.46833e+07	8.05282e+06	9.12479e+06	8.49951e+06	4.87012e+06	1.46516e+07	1.69509e+07	1.48564e+07	7.50274e+06	1.03948e+07	1.33771e+07	1.91032e+07	3.02901e+06	1.75101e+06	8.3577e+06	2.31835e+06	1.57551e+07	4.03043e+06	4.85695e+06	9.47393e+06	3.26009e+06	6.40609e+06	1.09095e+07	7.52529e+06	5.13478e+06	8.74536e+06	9.16135e+06	6.62844e+06	8.29133e+06	9.0016e+06	1.62172e+06	9.32351e+06
P40925	Malate dehydrogenase, cytoplasmic OS=Homo sapiens OX=9606 GN=MDH1 PE=1 SV=4	0	88.925	65	15	184	15	334	36.4	7.36	491.64	15	1.39781e+07	1.83021e+07	1.32944e+07	1.63341e+07	1.41363e+07	1.8225e+07	3.67652e+06	6.11844e+06	6.04223e+06	2.55322e+07	7.59335e+06	9.40375e+06	1.14486e+07	7.17027e+06	1.10585e+07	3.88009e+06	1.27434e+07	1.03961e+07	1.54431e+07	1.35649e+07	1.17321e+07	1.5255e+07	1.19229e+07	1.35664e+07	3.57376e+06	3.63e+06	1.11731e+07	1.32087e+07	1.28139e+07	1.3802e+07	5.68153e+06	1.53435e+07
Q4VNC1	Probable cation-transporting ATPase 13A4 OS=Homo sapiens OX=9606 GN=ATP13A4 PE=2 SV=3	0	88.563	23	18	90	18	1196	133.9	6.7	207.97	18	2.72428e+06	989324	1.21938e+06	3.60378e+06	3.16271e+06	862332	5.55087e+06	2.30743e+06	7.779e+06	1.12872e+06					2.02503e+06	2.17295e+06	211188	898964	753738	734203	964417	2.55406e+06	2.01621e+06	3.69324e+06	934555	3.13054e+06	978780	2.64124e+06	1.09747e+06	8.67245e+06	747611	3.82713e+06
P28799	Progranulin OS=Homo sapiens OX=9606 GN=GRN PE=1 SV=2	0	88.411	29	15	134	15	593	63.5	6.83	211.38	15	1.16609e+06	341004	308486	861843	487961	147515	1.02808e+06	302141	508001	420586			864531	969257	2.65537e+06	357748	801049	312565	2.621e+06	2.81997e+06	1.94529e+06	753476	4.92844e+06	782260	2.03445e+06	1.19089e+06	1.04836e+06	301716	1.87202e+06	1.04012e+06	1.35798e+06	3.72969e+06
P13667	Protein disulfide-isomerase A4 OS=Homo sapiens OX=9606 GN=PDIA4 PE=1 SV=2	0	88.199	33	19	98	19	645	72.9	5.07	192.93	19	8.09686e+06	4.61945e+06	6.34446e+06	1.01084e+07	8.22367e+06	8.00817e+06	7.27045e+06	5.53633e+06	4.45871e+06	8.25419e+06	1.19722e+07	2.00967e+07	6.09373e+06	2.73012e+07	1.30452e+07	6.7315e+06	3.85372e+06	3.44615e+06	3.42853e+06	7.37085e+06	3.54578e+06	6.05338e+06	2.78606e+06	4.17851e+06	2.51374e+06	2.82667e+06	4.19806e+06	6.42387e+06	5.68355e+06	5.36951e+06	3.81972e+06	1.21479e+07
P27348	14-3-3 protein theta OS=Homo sapiens OX=9606 GN=YWHAQ PE=1 SV=1	0	88.031	56	16	166	10	245	27.7	4.78	355.79	16	293194	710641	1.00531e+06	886518	774814	667485	631162	336315	871359	307798	968377		154435	458176	782352	512473		225720	569605	739281	995847		693993	443187	164559	1.88217e+06	984843	1.27359e+06	576810	816847	360588	3.52042e+06
A5A3E0	POTE ankyrin domain family member F OS=Homo sapiens OX=9606 GN=POTEF PE=1 SV=2	0	87.924	11	10	252	3	1075	121.4	6.2	814.16	10
P05154	Plasma serine protease inhibitor OS=Homo sapiens OX=9606 GN=SERPINA5 PE=1 SV=3	0	87.552	58	17	118	17	406	45.6	9.26	338.07	17	456734			5.57877e+06		794620		1.02279e+06				511521	1.04096e+06	1.22981e+06	536502		3.12185e+06			2.76817e+06	581618	1.86558e+06	1.53619e+06	2.63405e+06			1.13197e+06	799550	1.51532e+07		1.81633e+06
O14745	Na(+)/H(+) exchange regulatory cofactor NHE-RF1 OS=Homo sapiens OX=9606 GN=SLC9A3R1 PE=1 SV=4	0	87.297	56	17	235	17	358	38.8	5.77	485.27	17	2.60103e+06	3.47908e+06	1.94719e+06	3.06735e+06	4.37767e+06	2.80023e+06	5.44591e+06	2.71317e+06	1.23251e+06	1.62778e+06	1.01808e+06	330766	502352		2.28377e+06	1.8846e+06	3.72215e+06	3.76344e+06	2.56851e+06	2.32198e+06	4.47667e+06	2.94936e+06	6.00297e+06	3.86384e+06	1.14604e+06	1.8537e+06	3.74312e+06	4.21801e+06	7.56747e+06	3.75986e+06	2.76749e+06	5.322e+06
P61764	Syntaxin-binding protein 1 OS=Homo sapiens OX=9606 GN=STXBP1 PE=1 SV=1	0	86.32	44	17	73	17	594	67.5	6.96	183.48	17	665820	967362		2.13995e+06	1.14256e+06	996077	3.01595e+06	1.87493e+06	936464	1.25334e+06	3745314	566463	2.62726e+06		1.89059e+06		1.10343e+06	747001	365984	1.12103e+06	1.28802e+06	317704	512570	922251	290915	1.47108e+06	1.05389e+06	1.0101e+06	1.2607e+06	920987	980879	4.18708e+06
Q99574	Neuroserpin OS=Homo sapiens OX=9606 GN=SERPINI1 PE=1 SV=1	0	85.924	41	13	104	13	410	46.4	4.91	338.46	13	1.65435e+06	2.73672e+06	3.45422e+06	994121	1.15342e+06	1.0973e+06	4.59138e+06	1.06737e+06	2.21837e+06	1.71244e+06	3.70763e+06	8.03599e+06	1.71202e+06	1.54145e+06	4.34964e+06		612203	1.47285e+06		1.45052e+06	5.48148e+06	3.42337e+06	282642	634592	875466	1.42153e+06	828444	6.1546e+06	740915	5.14233e+06	1.48115e+06	1.03822e+06
P60953	Cell division control protein 42 homolog OS=Homo sapiens OX=9606 GN=CDC42 PE=1 SV=2	0	85.448	64	10	209	9	191	21.2	6.55	692.89	10	6.16173e+06	953059	2.52432e+06	1.29813e+07	6.33374e+06	8.0037e+06	1.80399e+07	932978	2.5807e+06	7.42741e+06	1.47667e+07	2.59458e+06	218865		5.0748e+06	1.84978e+06	1.51262e+06	3.76303e+06	5.56553e+06	1.17608e+07	5.96298e+06	1.02225e+07	1.28763e+07	7.86235e+06	5.29009e+06	1.72385e+07	1.08281e+07	1.37792e+07	6.19928e+06	9.15121e+06	7.32557e+06	1.21422e+07
P80511	Protein S100-A12 OS=Homo sapiens OX=9606 GN=S100A12 PE=1 SV=2	0	85.201	74	9	38	9	92	10.6	6.25	168.78	9	6.38308e+06				185821	188539	988738	179245		178011	6.65748e+07	5.80495e+06	3.60655e+06	1.14856e+07	2.87117e+07				81095.3	129051		90831.3		1.47297e+06				106528		276148	106410	2.66078e+07
P52566	Rho GDP-dissociation inhibitor 2 OS=Homo sapiens OX=9606 GN=ARHGDIB PE=1 SV=3	0	85.06	77	11	54	11	201	23	5.21	185.58	11	1.04819e+06	168926				377227	1.48061e+06	1.17306e+06		121125	6.17542e+07	1.16368e+06		973813	2.05898e+07		417245					140070		402851		131798			337456	211302	102989
P29508	Serpin B3 OS=Homo sapiens OX=9606 GN=SERPINB3 PE=1 SV=2	0	85	50	18	20	18	390	44.5	6.81	63.99	18											1.22434e+07
Q15181	Inorganic pyrophosphatase OS=Homo sapiens OX=9606 GN=PPA1 PE=1 SV=2	0	84.939	54	11	90	11	289	32.6	5.86	357.32	11	1.45696e+06	1.67989e+06	1.06139e+06	1.85207e+06	813419	870214	1.36396e+06	1.19501e+06	418138	1.95238e+06	1.37373e+06	353447		279292	580854	3.18753e+06	3.17053e+06	2.16516e+06	1.45727e+06	1.2452e+06	3.53437e+06	1.67435e+06	935735	2.72666e+06	1.4528e+06	2.22423e+06	1.51672e+06	3.47303e+06	6.67092e+06	3.0165e+06	3.5954e+06	2.87331e+06
P60028	Rab GDP dissociation inhibitor alpha OS=Pan troglodytes OX=9598 GN=GDI1 PE=2 SV=1	0	84.327	27	10	153	2	447	50.6	5.14	619.88	10							813324		347233	1.14529e+06								395703								444275			198065
Q8N474	Secreted frizzled-related protein 1 OS=Homo sapiens OX=9606 GN=SFRP1 PE=1 SV=1	0	84.123	51	12	173	12	314	35.4	8.85	503.47	12	4.58414e+06	3.31534e+06	3.69243e+06	1.89655e+06	2.12609e+06	1.40464e+06	6.54565e+06	1.17058e+06	2.07989e+06	5.79822e+07		2.18131e+07	2.1487e+07	1.88474e+07	8.83727e+06	1.62109e+07	510856	733834	534438	616576	183433	434910					712658	5.36974e+06	3.29216e+06	785722	2.91633e+06
O75369	Filamin-B OS=Homo sapiens OX=9606 GN=FLNB PE=1 SV=2	0	83.747	11	23	83	21	2602	278	5.73	144.96	23	2.05226e+06	1.30933e+06		1.04366e+06	1.37808e+06	652500	1.12588e+06	1.70825e+06	1.03975e+06	3.08171e+06	9.88312e+06	2.40327e+06	6.55713e+06	3.4567e+06	5.58795e+06	7.76355e+06	861860	600120	564619		653098	918390	802175	1.02394e+06	841262	614161	1.30374e+06	1.07773e+06	916767	701719	1.40023e+06	1.77334e+06
Q9H223	EH domain-containing protein 4 OS=Homo sapiens OX=9606 GN=EHD4 PE=1 SV=1	0	83.721	44	21	116	18	541	61.1	6.76	234.76	21	691501	1.53706e+06	2.81902e+06	1.60732e+06	518959	860698	3.12273e+06				1.20552e+06	2.62292e+06	936175	739272	1.65054e+06		1.48948e+06	1.42818e+06	1.31529e+06	1.04698e+06	962285	1.81089e+06	3.22401e+06	1.14672e+06	940948	902058	3.01745e+06	1.96901e+06	2.85207e+06	2.60826e+06	764791	4.47508e+06
Q58FF7	Putative heat shock protein HSP 90-beta-3 OS=Homo sapiens OX=9606 GN=HSP90AB3P PE=5 SV=1	0	83.489	22	15	170	1	597	68.3	4.79	435.27	15				883041		1.03247e+06													2.28659e+06			1.12895e+06		1.12168e+06	1.36283e+06					1.42866e+06
Q9H0U4	Ras-related protein Rab-1B OS=Homo sapiens OX=9606 GN=RAB1B PE=1 SV=1	0	83.353	78	13	201	4	201	22.2	5.73	512.88	13	3.17696e+06	1.44336e+06	2.22519e+06	1.40504e+06	3.26372e+06	2.78944e+06	4.5302e+06	1.42506e+06	561468	909902	854982	961172	852013	2.07229e+06	8.40441e+06	365204	2.3565e+06	509155	2.01746e+06	3.85805e+06	2.94326e+06	2.69877e+06	2.82259e+06	3.55712e+06	279997	1.58049e+06	2.06356e+06	3.5439e+06	3.83467e+06	3.94896e+06	3.14458e+06	4.67521e+07
Q15084	Protein disulfide-isomerase A6 OS=Homo sapiens OX=9606 GN=PDIA6 PE=1 SV=1	0	83.146	42	14	125	14	440	48.1	5.08	357.08	14		258035		2.59343e+06	731976	3.4403e+06	2.39671e+06	1.46698e+06	1.25241e+06	625645	4.29663e+06				1.53098e+06		1.65724e+06			3.20748e+06	2.12971e+06	1.85036e+06	573951	810829	554691	4.97105e+06	970227	1.88005e+06	4.5321e+06	885552	4.37454e+06	7.78938e+06
P08865	40S ribosomal protein SA OS=Homo sapiens OX=9606 GN=RPSA PE=1 SV=4	0	82.74	54	11	160	11	295	32.8	4.87	512.45	11	1.62018e+06	922615	340607	3.2676e+06	1.37166e+06	330292	1.01212e+06	787150	5.2754e+06	2.64334e+06	889418		1.60583e+06	5.95982e+06	792859	713905	1.79597e+06	1.33874e+06	1.5152e+06	1.88771e+06	3.74166e+06		256824	674900	717781	6.04604e+06	1.41644e+06	2.62263e+06	1.89556e+06	1.99627e+06	3.50803e+06	7.63716e+06
Q14204	Cytoplasmic dynein 1 heavy chain 1 OS=Homo sapiens OX=9606 GN=DYNC1H1 PE=1 SV=5	0	81.928	7	28	52	28	4646	532.1	6.4	78.26	28	1.76058e+06	1.20336e+06	439487	708143	580729	672866	7.35379e+06	1.43254e+06	644901	1.9392e+06	5.17376e+06	4.90178e+06		1.55961e+06	4.90258e+06	1.14784e+07		488829		353153	255686					809272	267557	554653		481097	327734	1.18719e+06
P41218	Myeloid cell nuclear differentiation antigen OS=Homo sapiens OX=9606 GN=MNDA PE=1 SV=1	0	81.427	40	17	47	17	407	45.8	9.76	126.21	17	1.2663e+06		146395						78001.2	20915	1.66418e+07	2.5147e+06		1.50428e+06	6.82976e+06										61846.8							1.47585e+06
P10412	Histone H1.4 OS=Homo sapiens OX=9606 GN=H1-4 PE=1 SV=2	0	81.227	33	12	43	3	219	21.9	11.03	107.07	12	750613	601498	286236	299215	464521		554498			159612		247561					461861	541011	361507	543597		472014	436632	562723		189831		695817	347587	249233		2.73762e+06
P12272	Parathyroid hormone-related protein OS=Homo sapiens OX=9606 GN=PTHLH PE=1 SV=1	0	81.208	43	9	91	9	177	20.2	10.18	269.91	9		1.75005e+06	382078	5.07753e+06	3.83914e+06	1.34341e+06	5.02569e+06	1.50428e+06	3.39872e+06	1.41981e+06						333714	2.63476e+06	8.21324e+06	2.11802e+06	4.56851e+06	1.71287e+06	7.16229e+06	2.56413e+06	6.20844e+06	1.27446e+07	1.0067e+07	4.77772e+06	2.17092e+06	575553	947545	5.64506e+06	1.25231e+06
P10586	Receptor-type tyrosine-protein phosphatase F OS=Homo sapiens OX=9606 GN=PTPRF PE=1 SV=2	0	80.605	17	24	90	24	1907	212.7	6.3	171.31	24	2.56261e+06	1.52958e+06	1.76604e+06	2.03902e+06	1.24066e+06	465617	3.64536e+06	1.5629e+06	863063	1.91705e+06	9346110	4.559e+06	2.40566e+06	6.07046e+06	3.29875e+06	1.00856e+07	1.6234e+06		2.08293e+06	564276			2.20552e+06		568373	226154		3.22717e+06	445224		417610	2.26494e+06
P62424	60S ribosomal protein L7a OS=Homo sapiens OX=9606 GN=RPL7A PE=1 SV=2	0	80.564	50	13	173	13	266	30	10.61	412.19	13	3.08502e+06	4.99852e+06	4.49278e+06	6.63331e+06	8.90565e+06	1.10047e+07	1.91637e+06	2.79359e+06	1.92766e+06	2.52429e+06		2.18425e+06	2.0531e+06	4.96903e+06	1.06516e+06		4.86859e+06	5.81214e+06	4.28834e+06	6.03065e+06	8.98055e+06	7.44052e+06	5.04271e+06	5.80508e+06	2.86133e+06	3.39515e+06	7.52862e+06	6.91231e+06	7.13479e+06	6.09183e+06	6.08648e+06	3.59561e+06
Q9H4G4	Golgi-associated plant pathogenesis-related protein 1 OS=Homo sapiens OX=9606 GN=GLIPR2 PE=1 SV=3	0	80.383	75	10	178	10	154	17.2	9.41	598.03	10	1.39742e+07	1.08339e+07	1.48424e+07	1.77579e+07	1.67064e+07	8.90569e+06	2.05232e+07	7.23711e+06	6.55036e+06	1.29717e+07	6.59788e+06	8.34262e+06	3.40531e+06		7.81669e+06	3.26028e+06	1.02575e+07	9.58836e+06	5.82814e+06	1.02517e+07	9.30523e+06	1.28098e+07	8.82649e+06	6.98333e+06	3.12362e+06	5.30697e+06	1.54552e+07	7.40448e+06	9.1344e+06	6.0918e+06	6.16575e+06	2.17559e+07
A0A0B4J1V0	Immunoglobulin heavy variable 3-15 OS=Homo sapiens OX=9606 GN=IGHV3-15 PE=3 SV=1	0	80.363	57	12	135	7	119	12.9	8.62	347.19	12	1.03014e+06	1.39123e+06	1.00957e+06	1.57549e+06	2.03294e+06	1.41487e+06	1.20693e+06	1.88982e+06	1.22962e+06	1.31124e+06	2.66841e+07	1.32605e+07	1.69032e+07	1.16092e+07	1.06068e+07	2.01204e+07	462601	825345	713707	1.21263e+06	581224	1.0864e+06		556903	316923		1.80286e+06	3.02181e+06	2.90141e+06	686813	1.53129e+06
P25398	40S ribosomal protein S12 OS=Homo sapiens OX=9606 GN=RPS12 PE=1 SV=3	0	79.894	68	8	114	8	132	14.5	7.21	378.84	8	455217	1.59037e+06	978957	4.07113e+06	2.07517e+06	3.72233e+06	2.38539e+06	291416	1.95242e+06	4.5347e+06	4.44019e+06	1.1865e+06	1.51358e+06	2.43894e+06	1.41807e+06	2.48591e+06	253982	199697	338659	2.69596e+06	3.77271e+06	569710	1.59543e+06	1.15038e+06	1.058e+06	1.79826e+06	2.70224e+06	3.71777e+06	2.96151e+06	3.03477e+06	3.11974e+06	5.93343e+06
Q9NZ08	Endoplasmic reticulum aminopeptidase 1 OS=Homo sapiens OX=9606 GN=ERAP1 PE=1 SV=3	0	79.65	29	23	107	23	941	107.2	6.46	235.21	23	4.98596e+06	1.01328e+06	299951	973298	4.55281e+06	2.93749e+06	3.62987e+06	286282	3.40032e+06	4.43798e+06	1.10859e+07	2.69359e+06	3.71743e+06	9.88919e+06	6.04857e+06	3.22049e+06	2.62155e+06		930568	5.66581e+06	4.14417e+06	497738		138222	2.47828e+06	2.32557e+06	3.53312e+06	1.61404e+06	3.95287e+06	212759	4.33144e+06	1.00223e+07
Q9HAV0	Guanine nucleotide-binding protein subunit beta-4 OS=Homo sapiens OX=9606 GN=GNB4 PE=1 SV=3	0	78.901	50	13	198	7	340	37.5	6	535.77	13	735567		932891	954723	532691		3.07302e+06	1.99891e+06	612858		2.10832e+06	4.04345e+06	995652		506815	2.74762e+06	1.357e+06	394499	822655	1.12358e+06		842674	692316	2.63044e+06	1.46576e+06		2.3133e+06	1.17955e+06		981767		9.69951e+06
Q02790	Peptidyl-prolyl cis-trans isomerase FKBP4 OS=Homo sapiens OX=9606 GN=FKBP4 PE=1 SV=3	0	78.689	40	17	112	17	459	51.8	5.43	239.86	17	886551	1.32213e+06	243165	2.49161e+06	357913	754622	2.04226e+06	1.45287e+06	744167	1.5161e+06	776973	722463		629683	795168		311832	297040		1.33514e+06	1.60171e+06	397862	216607	482218	651475	934517	579148	2.00097e+06	1.99042e+06	1.02767e+06	460961	2.75427e+06
P60981	Destrin OS=Homo sapiens OX=9606 GN=DSTN PE=1 SV=3	0	78.585	84	15	116	13	165	18.5	7.85	242.61	15	2.03716e+06	2.4502e+06	1.3924e+06	4.55885e+06	1.15073e+06	2.34805e+06	5.31128e+06	734011	589086	2.428e+06		284722		552166	576709		2.37386e+06	1.82452e+06	2.07901e+06	3.02906e+06	5.55112e+06	1.5997e+06	2.53983e+06	1.97278e+06	594904	1.80465e+06	2.30012e+06	5.75576e+06	7.21421e+06	4.13741e+06	1.31329e+06	5.6738e+06
Q9HB40	Retinoid-inducible serine carboxypeptidase OS=Homo sapiens OX=9606 GN=SCPEP1 PE=1 SV=1	0	78.516	36	13	216	13	452	50.8	5.81	503.44	13	2.78445e+06	2.65148e+06	1.94157e+06	5.24484e+06	2.88664e+06	3.42799e+06	8.59827e+06	3.21259e+06	1.35675e+06	2.23756e+06		8.90564e+06	151364	364852	7.18677e+06	939648	2.75974e+06	1.37528e+06	987024	3.98182e+06	1.12731e+06	1.33595e+06	2.25805e+06	1.8546e+06	1.66315e+06	1.03883e+06	1.29264e+06	2.13635e+06	4.35261e+06	754360	1.54416e+06	8.94499e+06
P09467	Fructose-1,6-bisphosphatase 1 OS=Homo sapiens OX=9606 GN=FBP1 PE=1 SV=5	0	78.01	46	11	73	10	338	36.8	6.99	165.85	11	653546			2.38305e+06	1.75866e+06	553244	539284	418167	4.9177e+06	639242	878103			848980	2.94249e+06	4.07613e+06	3.14316e+06	681510	1.36314e+06	1.41215e+06	4.45232e+06	723414	988353	614390	735154	5.03064e+06		4.32084e+06	3.07274e+06	1.50286e+06	1.40731e+06	2.72684e+06
P54802	Alpha-N-acetylglucosaminidase OS=Homo sapiens OX=9606 GN=NAGLU PE=1 SV=2	0	77.948	31	15	61	15	743	82.2	6.65	154.88	15	5.27701e+08	6.11717e+08	3.87113e+08	3.95946e+08	4.2294e+08	3.18697e+08	5.65451e+08	2.51638e+08	6.75172e+08	4.90014e+08	4.40306e+08	5.14698e+08	6.03893e+08	4.72209e+08	3.36913e+08	2.6752e+08	4.09715e+08	4.54756e+08	3.91873e+08	3.61458e+08	2.64517e+08	3.74098e+08	3.07418e+08	3.4522e+08	4.05186e+08	1.18165e+08	2.34676e+08	3.94874e+08	4.00578e+08	2.55649e+08	2.87327e+08	4.90332e+08
P06753	Tropomyosin alpha-3 chain OS=Homo sapiens OX=9606 GN=TPM3 PE=1 SV=2	0	77.813	38	10	95	5	285	32.9	4.72	201.8	10	6.98453e+06	3.99281e+06	3.80291e+06	1.91933e+06	1.65473e+06	1.52147e+06	1.8127e+06	1.55865e+06	3.70775e+06	3.30115e+06	7.5764e+06	6.24307e+06	6.57541e+06	1.45998e+07	506158	3.81284e+06	4.3653e+06	6.15136e+06	2.86648e+06	2.43306e+06	2.55399e+06	2.68493e+06	1.30161e+06	1.3832e+06	1.06823e+06	1.49169e+06		3.10384e+06	7.87529e+06	1.15403e+06	1.39751e+06	2.9278e+06
Q9UL46	Proteasome activator complex subunit 2 OS=Homo sapiens OX=9606 GN=PSME2 PE=1 SV=4	0	77.726	64	13	65	13	239	27.4	5.73	162.34	13	751689	1.95211e+06	4.99784e+06	2.1597e+06	3.40601e+06	675814	2.31947e+06	2.40744e+06	2.99484e+06	2.06134e+06	862868	4.58724e+06	438851	1.41579e+06	2.29616e+06		3.52632e+06	2.83669e+06	3.35916e+06	4.55589e+06	3.4087e+06	3.38705e+06	3.43069e+06	2.2339e+06	1.6343e+07	1.03346e+07	2.63263e+06	6.11354e+06	4.50301e+06	4.39559e+06	1.08299e+07	6.24849e+06
P34896	Serine hydroxymethyltransferase, cytosolic OS=Homo sapiens OX=9606 GN=SHMT1 PE=1 SV=1	0	77.661	48	17	59	17	483	53	7.71	117.49	17	463836	568220	3.65311e+06	8.00415e+06	311106	502101	1.00974e+06	505147	960766	810060			1.11301e+06	1.2666e+06	306858	329478	598266	562623	305995		1.16879e+06	168877		841620	598949	882623		1.98735e+06	5.08535e+06	1.12799e+06	306518	1.3753e+06
Q13162	Peroxiredoxin-4 OS=Homo sapiens OX=9606 GN=PRDX4 PE=1 SV=1	0	77.546	53	11	139	8	271	30.5	6.29	386.86	11	1.71397e+07	1.09206e+07	1.25114e+07	1.43855e+07	8.38882e+06	1.98157e+06	1.4683e+07	1.19129e+07	1.23858e+07	8.88689e+06	1.16828e+07	1.14736e+07	1.18906e+06		3.42096e+06	7.61368e+07	1.19194e+07	9.06513e+06	1.76106e+07	8.26712e+06	7.59879e+06	982949	8.79401e+06	1.06597e+07	1.34353e+07	7.33642e+06	3.87735e+06	1.21788e+07	5.1029e+06	7.26324e+06	6.89665e+06	1.90192e+07
O00161	Synaptosomal-associated protein 23 OS=Homo sapiens OX=9606 GN=SNAP23 PE=1 SV=1	0	77.395	72	15	161	15	211	23.3	5.01	417.01	15	683697	1.94644e+06	1.90205e+06	3.69435e+06	3.58607e+06	4.88195e+06	1.90156e+06	671440	620737	1.14338e+06	3.12887e+06				3.30388e+06		2.4439e+06	1.47277e+06		3.25152e+06	1.63722e+06	2.36088e+06	4.12379e+06	1.64823e+06	2.31668e+06	2.0834e+06	3.08224e+06	3.75551e+06	2.52153e+06	2.60271e+06	3.64567e+06	5.19408e+06
P80188	Neutrophil gelatinase-associated lipocalin OS=Homo sapiens OX=9606 GN=LCN2 PE=1 SV=2	0	77.306	64	12	94	12	198	22.6	8.91	310.49	12	5.74548e+06			774047	623620	532085	3.22021e+06	2.8389e+06	983289	5.80725e+06	4.41168e+07	1.84234e+07	1.02203e+07	5.74144e+06	1.24209e+07	8.41328e+06	1.1986e+07		3.1205e+06	1.31315e+06	3.10602e+06	488241		5.53851e+06			1.28335e+06	2.34008e+06		386166		1.791e+07
P62834	Ras-related protein Rap-1A OS=Homo sapiens OX=9606 GN=RAP1A PE=1 SV=1	0	77.042	65	13	189	2	184	21	6.67	502.04	13			154563		777111		1.90722e+06	1.13501e+06	188623	1.11707e+06	814579	1.03237e+06		574766			252633			468488	214766	317397	216843		167549	1.11156e+06	352559		496952		532232	3.49251e+06
P18085	ADP-ribosylation factor 4 OS=Homo sapiens OX=9606 GN=ARF4 PE=1 SV=3	0	76.764	57	11	141	7	180	20.5	7.14	386.05	11		5.32855e+06	2.88205e+06	4.64645e+06	4.95488e+06	5.41413e+06	4.95036e+06	1.74448e+06	2.31686e+06	4.7913e+06	1.84398e+06	1.83676e+06		540389	1.53195e+06		645735	2.54132e+06	950112	5.0899e+06	1.89731e+06	3.38577e+06	3.5835e+06	2.7599e+06	967240	5.06323e+06	8.35709e+06	4.20463e+06	4.0617e+06	3.57641e+06	3.6268e+06	3.18576e+06
Q06323	Proteasome activator complex subunit 1 OS=Homo sapiens OX=9606 GN=PSME1 PE=1 SV=1	0	76.586	61	14	110	14	249	28.7	6.02	262.27	14	2.86875e+06	1.17721e+06	2.56701e+06	5.61729e+06	3.7831e+06	5.30735e+06	638608	4.12412e+06	3.47459e+06	3.73791e+06	2.12248e+06	5.64128e+06	3.33672e+06	946155	3.93517e+06	1.85033e+06	2.94955e+06	1.79422e+06	1.45589e+06	2.43514e+06	2.8217e+06	2.22711e+06	2.30141e+06	2.7455e+06	1.85812e+06	2.68366e+06	2.13963e+06	4.76633e+06	6.11884e+06	3.16378e+06	1.27392e+06	4.94915e+06
P25705	ATP synthase subunit alpha, mitochondrial OS=Homo sapiens OX=9606 GN=ATP5F1A PE=1 SV=1	0	76.422	33	14	30	14	553	59.7	9.13	90.38	14	430638	233888		178511	507526	170943	473546	131565		636363	1.46348e+07	2.94097e+06	846614	3.46265e+06	686189	2.97066e+06	158552	192946		318116	92545.2	113772				134280	1.00578e+06	815457	170453	98565.6	71476.8	1.44265e+06
P19440	Glutathione hydrolase 1 proenzyme OS=Homo sapiens OX=9606 GN=GGT1 PE=1 SV=2	0	76.305	29	13	262	13	569	61.4	7.12	778.7	13	1.61968e+07	1.27721e+07	1.32378e+07	2.0967e+07	1.33034e+07	1.45956e+07	2.34626e+07	1.16908e+07	1.13669e+07	1.09634e+07	1.53559e+07	3.01569e+07	3.06317e+07	1.09264e+07	1.38855e+07	7.46831e+06	8.32614e+06	7.17884e+06	9.05543e+06	1.22533e+07	6.19223e+06	8.69082e+06	1.148e+07	7.86889e+06	4.61409e+06	5.00004e+06	7.71635e+06	8.33432e+06	1.07493e+07	1.05351e+07	3.53532e+06	1.12657e+07
P07686	Beta-hexosaminidase subunit beta OS=Homo sapiens OX=9606 GN=HEXB PE=1 SV=3	0	76.103	39	18	79	17	556	63.1	6.76	157.57	18	2.71292e+06	978920	4.15925e+06	6.79111e+06	5.90933e+06	3.03233e+06	1.02156e+07	1.4628e+06	2.90841e+06	4.04056e+06	9.3392e+06	5.03942e+06	2.81891e+06	3.39576e+06	5.10796e+06	2.34624e+06	4.37997e+06	1.2628e+06	3.08404e+06	8.22713e+06	4.29448e+06	2.01651e+06	3.6646e+06	1.5596e+06	1.45285e+06	2.45883e+06	3.99088e+06	5.28351e+06	1.75281e+06	3.12401e+06	7.01697e+06	2.21008e+07
P17900	Ganglioside GM2 activator OS=Homo sapiens OX=9606 GN=GM2A PE=1 SV=4	0	75.741	63	10	171	10	193	20.8	5.31	366.78	10	2.76909e+06	1.47195e+06	1.61692e+06	3.7211e+06	2.15339e+06	3.04553e+06	3.13473e+06	3.96355e+06	2.23306e+06	2.07613e+06	6.30174e+06	4.26649e+06	4.3963e+06	4.14738e+06	2.81853e+06	4.57441e+06	4.61979e+06	1.29747e+06	1.42293e+06	2.65263e+06	2.144e+06	1.04855e+06	4.02859e+06	3.32371e+06	2.42842e+06	3.04894e+06	1.11026e+06	3.3507e+06	681139	2.66908e+06	2.29753e+06	1.96491e+06
P60842	Eukaryotic initiation factor 4A-I OS=Homo sapiens OX=9606 GN=EIF4A1 PE=1 SV=1	0	74.893	42	12	126	6	406	46.1	5.48	323.17	12	232385			250747			303947	336690			700836				635920					301696	1.26582e+06	366831				229783			559436		343205	1.51919e+06
Q14515	SPARC-like protein 1 OS=Homo sapiens OX=9606 GN=SPARCL1 PE=1 SV=2	0	74.791	28	13	49	13	664	75.2	4.81	139.8	13	2.342e+06	2.0599e+06	1.93981e+06	1.81522e+06	8.71509e+06		2.40966e+06	1.37976e+06	3.96459e+07	2.77623e+06	4.00243e+06	4.98205e+06	2.51232e+06	4.55648e+06	4.54703e+06	3.0864e+06	1.35257e+06		2.85336e+06	1.55482e+06	3.48966e+06	1.54793e+06	1.60732e+06	2.36072e+06		3.8601e+06	551007	1.95893e+06	935836	2.69155e+06	2.13482e+06	1.91963e+06
Q01459	Di-N-acetylchitobiase OS=Homo sapiens OX=9606 GN=CTBS PE=1 SV=1	0	74.721	40	11	137	11	385	43.7	6.64	337.67	11	5.37423e+06	1.55888e+07	6.93358e+06	948585	4.02592e+06	852698	4.09492e+06	1.2555e+06	1.67599e+07	1.89733e+06	2.27954e+06	1.65036e+06	1.27837e+06	2.00619e+06	2.35008e+06	5.34387e+06	1.65724e+07	1.76908e+07	1.03364e+07	1.67543e+06	582609	1.23224e+07		2.10477e+07	2.57873e+07	4.62542e+07	654733	1.13063e+07	888862	6.30642e+06	3.04878e+07	1.01804e+06
P43652	Afamin OS=Homo sapiens OX=9606 GN=AFM PE=1 SV=1	0	74.712	35	17	162	17	599	69	5.9	244.47	17	1.38738e+06	1.43178e+06	2.56737e+06	1.50342e+06	1.53244e+06	699727	1.46089e+06	2.00955e+06	613801	1.12331e+06		1.42148e+06			2.2427e+06	102034	1.27739e+06	1.36977e+06	2.26613e+06	1.64331e+06	608911	1.80418e+06	2.07891e+06	1.13054e+06	934493	645224	1.72354e+06	2.42301e+06	1.10062e+06	1.46108e+06	1.02743e+06	2.03938e+06
Q99828	Calcium and integrin-binding protein 1 OS=Homo sapiens OX=9606 GN=CIB1 PE=1 SV=4	0	74.654	77	12	157	12	191	21.7	4.78	409.9	12	1.97978e+06	2.57645e+06	1.33648e+06	3.27196e+06	1.0883e+06	3.8392e+06	4.54102e+06	1.52257e+06	1.84392e+06	3.8626e+06	8.46433e+06	6.86514e+06	1.32147e+06		1.23767e+06		2.96822e+06	2.33524e+06	2.30776e+06	1.86827e+06	2.28323e+06	1.04606e+06	2.48484e+06	2.14932e+06	4.07295e+06	1.01335e+07	1.93946e+06	4.19368e+06	4.27547e+06	3.36417e+06	6.42226e+06	7.38029e+06
P60660	Myosin light polypeptide 6 OS=Homo sapiens OX=9606 GN=MYL6 PE=1 SV=2	0	74.612	75	10	135	10	151	16.9	4.65	386.78	10	6.44021e+06	3.83037e+06	3.63574e+06	3.42496e+06	4.70545e+06	3.94596e+06	5.37788e+06	4.66683e+06	2.32229e+06	5.8919e+06	2.56539e+07	5.47862e+06	915002	6.77729e+06	1.04693e+07	1.46468e+06	3.65078e+06	2.65097e+06	3.30626e+06	4.08171e+06	3.99247e+06	3.55044e+06	3.58546e+06	3.17977e+06	3.22751e+06	3.38989e+06	3.47794e+06	6.14921e+06	4.96866e+06	4.84192e+06	2.94141e+06	1.37906e+07
Q66K79	Carboxypeptidase Z OS=Homo sapiens OX=9606 GN=CPZ PE=1 SV=2	0	74.456	34	18	126	18	652	73.6	7.97	221.7	18						1.85172e+06	2.69581e+06	943107									3.87357e+06	725012		1.13362e+06		3.67836e+06	2.82475e+06	4.86478e+06	1.25275e+06		1.05374e+06		157205	1.47859e+06		571716
P13987	CD59 glycoprotein OS=Homo sapiens OX=9606 GN=CD59 PE=1 SV=1	0	74.314	41	8	193	8	128	14.2	6.48	598.14	8	3.75969e+07	4.31475e+07	4.17538e+07	6.34713e+07	7.07844e+07	3.4117e+07	6.78905e+07	3.24107e+07	2.00108e+07	2.14854e+07	2.16293e+07	4.72316e+07	4.49215e+07	1.85063e+07	4.22914e+07	2.03817e+07	5.24413e+07	4.04711e+07	4.49248e+07	7.49154e+07	4.62319e+07	6.16566e+07	7.5467e+07	4.10784e+07	2.80331e+07	2.25342e+07	1.15265e+08	7.40811e+07	1.07472e+08	3.81739e+07	4.28902e+07	6.18517e+07
P01780	Immunoglobulin heavy variable 3-7 OS=Homo sapiens OX=9606 GN=IGHV3-7 PE=1 SV=2	0	74.221	68	13	220	7	117	12.9	6.57	519.6	13	1.06353e+07	5.64931e+06	5.83619e+06	3.8941e+06	8.15481e+06	5.8327e+06	3.56019e+06	4.37635e+06	5.56756e+06	4.76601e+06	4.35279e+07	2.35015e+07	2.08972e+07	1.96545e+07	5.08111e+06	7.72041e+07	6.38437e+06	3.98103e+06	2.60944e+06	2.60782e+06	2.73552e+06	4.75278e+06	2.02099e+06	1.69227e+06	2.99672e+06	620500	4.80677e+06	3.51931e+06	2.21267e+06	1.91803e+06	650520	4.05888e+06
O14773	Tripeptidyl-peptidase 1 OS=Homo sapiens OX=9606 GN=TPP1 PE=1 SV=2	0	73.817	43	12	61	12	563	61.2	6.48	208.68	12	1.55276e+06	3.09944e+06	2.58998e+06	8.94782e+06	1.59127e+06	2.39677e+06	938893	5.62992e+06	1.32996e+06	3.35208e+06	3909780	5.6459e+06	958472	1.04492e+06	3.8977e+06	1.48312e+06	2.58295e+06	1.356e+06	1.62067e+06	2.2007e+06	1.032e+06	2.18195e+06	2.37608e+06	2.00267e+06	1.32734e+06	1.11664e+06	2.01343e+06	851565	2.2627e+06	2.06992e+06	1.35903e+06	382584
P08195	4F2 cell-surface antigen heavy chain OS=Homo sapiens OX=9606 GN=SLC3A2 PE=1 SV=3	0	73.566	28	14	93	14	630	68	5.01	215.22	14	3.64644e+06	3.72959e+06	3.56947e+06	3.07375e+06	3.42002e+06	3.3255e+06	1.13699e+07	2.78221e+06	2.58544e+06	3.43458e+06	3.83415e+06	2.63223e+06	2.74883e+06		2.59049e+06	5.91693e+06	1.59906e+06	4.26716e+06	3.12666e+06	4.67825e+06	2.63255e+06	3.10497e+06	3.31926e+06	4.36052e+06	3.51e+06	5.86627e+06	5.0404e+06	4.16064e+06	2.3609e+06	3.44962e+06	4.64986e+06	8.17076e+06
Q9Y240	C-type lectin domain family 11 member A OS=Homo sapiens OX=9606 GN=CLEC11A PE=1 SV=1	0	73.565	44	16	63	16	323	35.7	5.16	186.02	16	4.29024e+06						1.33406e+06	909292			4.73556e+06	1.40228e+07	2.11406e+07	8.88334e+07	3.76368e+06	3.33746e+06
Q12805	EGF-containing fibulin-like extracellular matrix protein 1 OS=Homo sapiens OX=9606 GN=EFEMP1 PE=1 SV=2	0	73.498	39	14	79	14	493	54.6	5.07	203.75	14	3.9531e+06	1.49086e+06	736633	2.87877e+06	2.98448e+06	1.89601e+06	761567	2.45145e+06	1.18461e+06		5.86274e+06	2.80764e+06	1.02118e+07	1.0269e+07	7.67773e+06	3.50969e+06	1.33858e+06	1.04608e+06	897991	766339	2.91845e+06	1.91676e+06	374216	2.74549e+06	247716	160369	736705	1.10069e+06	805694	855904	451992	512755
P05107	Integrin beta-2 OS=Homo sapiens OX=9606 GN=ITGB2 PE=1 SV=2	0	73.4	26	18	30	18	769	84.7	6.95	86.52	18	375131		7.53355e+06	8.67389e+06		8.50654e+06	4.99859e+06			4.72372e+06	7.37523e+06	383256	292934		570429		8.71774e+06	2.33035e+06		3.71594e+06	1.44566e+07			1.02907e+07		240131				1.35446e+07		1.06765e+06
P01911	HLA class II histocompatibility antigen, DRB1 beta chain OS=Homo sapiens OX=9606 GN=HLA-DRB1 PE=1 SV=2	0	73.3	54	11	102	6	266	29.9	7.74	326.52	11						4.13972e+06				1.19456e+06	5.29229e+06	4.52233e+06	8.37207e+06	1.21925e+06	3.69368e+06	719000				579925		1.79947e+06		882732	697207	2.18212e+06	3.08205e+06		1.31508e+06			1.88807e+06
P23396	40S ribosomal protein S3 OS=Homo sapiens OX=9606 GN=RPS3 PE=1 SV=2	0	73.176	60	15	149	15	243	26.7	9.66	389.08	15	1.21962e+06	1.10411e+06	846169	4.39543e+06	3.15575e+06	3.68272e+06	2.39066e+06	4.38062e+06	4.25716e+06	3.14733e+06	1.04457e+06		1.1333e+06	711721	853620	3.63564e+06	1.28879e+06	998237	456548	1.58297e+06	2.32179e+06	1.31057e+06	1.01689e+06	1.16192e+06	1.98354e+06	3.11693e+06	2.58098e+06	2.60174e+06	3.34521e+06	2.05273e+06	3.52039e+06	8.0573e+06
P11413	Glucose-6-phosphate 1-dehydrogenase OS=Homo sapiens OX=9606 GN=G6PD PE=1 SV=4	0	72.725	43	18	41	18	515	59.2	6.84	83.11	18							821326				6415300	280978			1.04681e+06													362435	409114		138801	1.25667e+06
Q96LJ7	Dehydrogenase/reductase SDR family member 1 OS=Homo sapiens OX=9606 GN=DHRS1 PE=1 SV=1	0	72.667	63	15	134	15	313	33.9	7.83	323.7	15	1.01512e+06	1.20487e+06	1.76617e+06	1.51892e+06	1.52813e+06	1.68012e+06	250131	1.40202e+06	396670	838795	3.90071e+06	2.04391e+06	1.82915e+06	406375	1.02841e+06	5.00201e+06	593262	1.01586e+06	1.51468e+06	1.33073e+06	1.1156e+06	1.0554e+06	1.20537e+06	755182	105831	234984	1.0649e+06	1.57329e+06	1.56219e+06	1.03148e+06	891892	1.91661e+06
Q9Y5Y6	Suppressor of tumorigenicity 14 protein OS=Homo sapiens OX=9606 GN=ST14 PE=1 SV=2	0	72.119	22	12	105	12	855	94.7	6.55	244.03	12	1.15293e+06	1.13492e+06	1.32451e+06	884475	240793	836794	756074	806173	108670	2.03621e+06	1.0042e+06	4.3352e+06	1.0578e+06		3.26402e+06	304216	316947	920372	280641	720014	116409	289017	767611	265827		513345	504871		365514	847595	472857
O15143	Actin-related protein 2/3 complex subunit 1B OS=Homo sapiens OX=9606 GN=ARPC1B PE=1 SV=3	0	72.069	45	12	29	12	372	40.9	8.35	97.29	12	179707							649453			4.99442e+06	278893			1.15542e+06		104892	638737	2.05502e+06		216353				739050			235291	247515	152854		2.30888e+06
P39656	Dolichyl-diphosphooligosaccharide--protein glycosyltransferase 48 kDa subunit OS=Homo sapiens OX=9606 GN=DDOST PE=1 SV=4	0	72.064	46	12	58	12	456	50.8	6.55	167.05	12	1.96124e+06	369477	543780	2.04952e+06	380382	1.22848e+06	801416	485202	1.85235e+06	838304	1.1722e+06		181687	249928	1.84905e+06		1.1668e+06	789853	2.15982e+06	1.4638e+06	3.10097e+06	1.57223e+06	398545	999510	379580	2.13643e+06	1.10184e+06	1.4317e+06	2.10648e+06	2.01164e+06	3.30015e+06	6.36957e+06
P40121	Macrophage-capping protein OS=Homo sapiens OX=9606 GN=CAPG PE=1 SV=2	0	71.739	51	10	65	10	348	38.5	6.19	196.29	10	1.66758e+06	619318	171404		245714	2.373e+06	231516	1.94679e+06	121400	167952	1.47869e+07	1.01166e+06	3.7624e+06	7.94893e+06	3.14533e+06	111193	318475	217630	702062	172606			822117	1.01432e+06	68528	976039	150415	1.26246e+06	1.81481e+06	760528	202076	3.18004e+06
Q13277	Syntaxin-3 OS=Homo sapiens OX=9606 GN=STX3 PE=1 SV=3	0	71.602	38	12	139	12	289	33.1	5.44	420.76	12	879302	916508	911230	3.16596e+06	6.81351e+06	3.97292e+06	2.90797e+06	663851	342017	2.43918e+06	393105	473691	207733		403739		982699	873586	4.60767e+06	4.44867e+06	557448	943047	2.84517e+06	3.44818e+06	336392	423555	1.08938e+06	3.8457e+06		2.86902e+06	461728	7.76671e+06
Q5JWF2	Guanine nucleotide-binding protein G(s) subunit alpha isoforms XLas OS=Homo sapiens OX=9606 GN=GNAS PE=1 SV=2	0	71.596	19	16	96	15	1037	111	5.03	177.8	16	2.01959e+06	1.42118e+06	1.71722e+06	778666	1.62121e+06	2.76938e+06	1.24451e+06		1.05707e+06	750848	4.19814e+06	707083			1.02637e+06		1.05711e+06	1.18648e+06	510281	2.06831e+06	450286	858793	1.20519e+06	612954	348028	936189	3.17756e+06	738676	1.25408e+06	1.20866e+06	1.43051e+06	4.16232e+06
Q9NZP8	Complement C1r subcomponent-like protein OS=Homo sapiens OX=9606 GN=C1RL PE=1 SV=2	0	71.573	35	13	126	11	487	53.5	7.2	306.92	13		760606	499136	734935	761639	381009		969685		1.83845e+06	4.17293e+06	4.10441e+06		677558	2.32423e+06	1.58752e+06	648308		259594		793014		932154	315404			768011		552196	185910	679070	1.47652e+06
P08311	Cathepsin G OS=Homo sapiens OX=9606 GN=CTSG PE=1 SV=2	0	70.294	53	12	49	12	255	28.8	11.19	158.32	12	5.44609e+06		107855								3.58937e+07	7.72377e+06		3.90386e+06	1.73572e+07		123699							837423					214626		97909.7	1.33122e+07
P21964	Catechol O-methyltransferase OS=Homo sapiens OX=9606 GN=COMT PE=1 SV=2	0	70.227	56	10	60	10	271	30	5.47	168.08	10				1.60047e+06			982906			764852	6.38233e+06			1.4027e+06	1.81752e+06				672955	1.53762e+06	2.33446e+06		596427	485518		2.79053e+06		3.3666e+06	1.34822e+06	1.90856e+06	566061	3.84063e+06
P18124	60S ribosomal protein L7 OS=Homo sapiens OX=9606 GN=RPL7 PE=1 SV=1	0	70.094	44	13	118	13	248	29.2	10.65	255.26	13	1.69389e+06	2.45768e+06	666805	4.10776e+06		3.43686e+06	6.07862e+06	655290	8.21915e+06	3.13182e+06	1.91507e+06	6.79653e+06		4.11999e+06		4.02673e+06	1.01058e+06	3.08361e+06	1.12226e+06	1.3127e+06	5.14861e+06	2.59316e+06	3.51509e+06	528354	520746	7.21898e+06	3.19672e+06	5.52142e+06	2.8103e+06	3.41349e+06	2.38709e+06	4.30682e+06
P02792	Ferritin light chain OS=Homo sapiens OX=9606 GN=FTL PE=1 SV=2	0	70.035	56	11	35	11	175	20	5.78	131.74	11	1.06741e+06	351119	326185	793237	438600	423146	686085	207166	451536	1.31503e+06	2.26428e+06	668344	2.10452e+07	1.90934e+07	3.5657e+06	6.03201e+06	330184	170712		373450	647315	382615	482668	273943	429199	172811	371470	646442	365657	372020	205112	609551
O94760	N(G),N(G)-dimethylarginine dimethylaminohydrolase 1 OS=Homo sapiens OX=9606 GN=DDAH1 PE=1 SV=3	0	69.249	70	13	82	12	285	31.1	5.81	190.13	13	358873	367613	1.44137e+06	638572	466559	672483	358257	413618	236000	370984							926228	1.45448e+06	841047	1.7095e+06	1.24071e+06	782475	995258	851994	302606	2.08895e+06	2.48146e+06	2.12643e+06	3.66368e+06	2.0558e+06	861037	5.865e+06
P62701	40S ribosomal protein S4, X isoform OS=Homo sapiens OX=9606 GN=RPS4X PE=1 SV=2	0	68.963	53	16	155	16	263	29.6	10.15	353.01	16	2.6977e+09	3.32797e+09	2.78894e+09	2.58525e+09	2.9052e+09	3.13696e+09	2.72877e+09	1.73105e+09	1.29815e+09	3.84352e+09	1.47387e+09	2.58697e+09	2.66496e+09	1.54783e+09	2.57683e+09	1.27881e+09	1.93127e+09	2.18137e+09	1.58523e+09	1.87299e+09	1.46995e+09	2.37428e+09	1.25452e+09	2.07407e+09	7.10785e+08	1.41225e+09	1.56419e+09	2.59151e+09	3.27871e+09	2.45423e+09	1.41653e+09	1.43992e+09
P36969	Phospholipid hydroperoxide glutathione peroxidase OS=Homo sapiens OX=9606 GN=GPX4 PE=1 SV=3	0	68.646	59	13	154	13	197	22.2	8.37	315.45	13		786487	905696	3.66813e+06	328873	2.61767e+06	2.91977e+06	762798	847499	2.6959e+06			441396		692443		1.43566e+06	2.21057e+06		2.55251e+06	933463	329386	1.15197e+06	492315	1.91782e+06	2.44953e+06	3.17893e+06		921671	1.67395e+06	3.79799e+06	9.9978e+06
P05388	60S acidic ribosomal protein P0 OS=Homo sapiens OX=9606 GN=RPLP0 PE=1 SV=1	0	68.586	47	11	120	11	317	34.3	5.97	314.05	11	2.31028e+06	1.82154e+06	1.22272e+06	4.50452e+06	1.40278e+06	2.41409e+06	2.81683e+06	3.00039e+06	1.23457e+06	4.41934e+06	2.17041e+06	2.792e+06	5.45874e+06	5.72544e+06	575042	4.92117e+06	1.11469e+06	3.01571e+06	1.86595e+06	4.69761e+06	4.01841e+06	2.29909e+06	919870	556859	699022	992346	3.45484e+06	5.17966e+06	4.74586e+06	2.89182e+06	2.85116e+06	6.61249e+06
Q13438	Protein OS-9 OS=Homo sapiens OX=9606 GN=OS9 PE=1 SV=1	0	68.545	30	13	93	13	667	75.5	4.87	256.58	13	4.37093e+07	5.81899e+07	5.81649e+07	8.85104e+07	4.67567e+07	8.07529e+07	7.65046e+07	2.01425e+07	5.44978e+07	9.11118e+06	6.83878e+06	2.75733e+07	3.44309e+06		3.05513e+07	1.71429e+07	4.60585e+07	6.27083e+07	5.53653e+07	1.09573e+08	6.17298e+07	7.48337e+07	8.74255e+07	6.52533e+07	3.58523e+07	7.50189e+07	9.8787e+07	5.52017e+07	7.49182e+07	7.36643e+07	4.9751e+07	1.48982e+08
P20742	Pregnancy zone protein OS=Homo sapiens OX=9606 GN=PZP PE=1 SV=4	0	68.238	12	13	104	6	1482	163.8	6.38	263.85	13					1.00786e+06		48235	70565.8		146396	267500				306949														318890	76838.4
Q10471	Polypeptide N-acetylgalactosaminyltransferase 2 OS=Homo sapiens OX=9606 GN=GALNT2 PE=1 SV=1	0	68.012	39	17	102	17	571	64.7	8.35	151.73	17	4.14725e+06	4.15091e+06	5.31257e+06	1.20196e+06	7.338e+06	2.66909e+06	3.0987e+06	2.51852e+06	784116	2.92224e+06	2.20703e+07	1.20184e+07	1.3948e+07	2.3146e+06	3.86939e+06	1.10263e+06	6.87915e+06	3.7495e+06	4.58188e+06	6.08064e+06	3.12756e+06	3.15999e+06	2.90809e+06	5.19857e+06	959487	444628	3.44674e+06	4.95441e+06	5.90544e+06	5.48661e+06	811898	9.06411e+06
Q7Z4W1	L-xylulose reductase OS=Homo sapiens OX=9606 GN=DCXR PE=1 SV=2	0	67.775	66	13	90	13	244	25.9	8.1	221.29	13	4.93581e+06	7.01776e+06	7.16071e+06	8.3061e+06		1.84108e+07	7.29785e+06	1.85344e+07	9.88497e+06	7.94388e+06		5.9659e+06		292164			779265	7.48628e+06	3.73579e+07	2.23909e+07	1.19716e+07	9.42942e+06	7.5516e+06	4.66324e+06	1.88234e+07	3.20269e+07	1.08118e+07	6.27903e+06	1.04596e+07	2.82036e+07	2.88417e+07	1.04968e+07
P63000	Ras-related C3 botulinum toxin substrate 1 OS=Homo sapiens OX=9606 GN=RAC1 PE=1 SV=1	0	67.686	60	11	266	6	192	21.4	8.5	609.01	11	2.73831e+06	6.06998e+06	4.44169e+06	6.32759e+06	7.05419e+06	6.18986e+06	6.05887e+06	5.13685e+06	3.19521e+06	3.51884e+06	1.981e+06	2.98059e+06			4.48748e+06	427372	3.49409e+06	4.27169e+06	4.31007e+06	9.30766e+06	3.45688e+06	4.4293e+06	3.96102e+06	3.02873e+06	3.61749e+06	2.6198e+06	4.21719e+06	4.49705e+06	2.0098e+06	4.14275e+06	3.0849e+06	9.24179e+06
P79483	HLA class II histocompatibility antigen, DR beta 3 chain OS=Homo sapiens OX=9606 GN=HLA-DRB3 PE=1 SV=1	0	67.658	39	7	93	3	266	29.9	8.56	325.48	7	1.63572e+06	437650		157612		449496	4.07607e+06	3.71235e+06	572216	576805	745035		170369	214569	733697	237316	1.85747e+06			129107			869485	716467		381158	621907			137766		289218
P50591	Tumor necrosis factor ligand superfamily member 10 OS=Homo sapiens OX=9606 GN=TNFSF10 PE=1 SV=1	0	67.238	60	14	210	14	281	32.5	7.42	427.76	14	2.1334e+06	1.61358e+06	3.89543e+06	3.83992e+06	2.19983e+06	2.1885e+06	1.93017e+06	2.09815e+06	2.5993e+06	3.08602e+06	1.52866e+06	5.00951e+06	2.80864e+06	4.483e+06	3.62847e+06	3.66183e+06	2.68981e+06	2.30245e+06	625755	1.83602e+06	976194	2.10376e+06	1.03271e+06	935901	1.43118e+06	2.26898e+06	1.29901e+06	2.57756e+06	3.83322e+06	1.12047e+06	1.29684e+06	3.06569e+06
P08754	Guanine nucleotide-binding protein G(i) subunit alpha OS=Homo sapiens OX=9606 GN=GNAI3 PE=1 SV=3	0	67.164	37	11	127	3	354	40.5	5.69	310.95	11			570904					968016	187070											430053		542309	439704	407511	278089	273307
Q04917	14-3-3 protein eta OS=Homo sapiens OX=9606 GN=YWHAH PE=1 SV=4	0	66.614	58	14	140	11	246	28.2	4.84	264.84	14	680248	848209	976652	858360	307999	108336	1.07168e+06	423912	259534	204970	5.50864e+06	864565	640956	2.4952e+06	1.22587e+06	431601	1.51861e+06	1.59833e+06	929264	1.85908e+06	1.76488e+06	816435	1.24388e+06	1.02497e+06	446548	417481	1.09256e+06	3.33228e+06	3.81729e+06	676127	659013	9.43639e+06
P04350	Tubulin beta-4A chain OS=Homo sapiens OX=9606 GN=TUBB4A PE=1 SV=2	0	66.241	42	12	128	1	444	49.6	4.88	322.66	12	2.02602e+06			1.69993e+06				5.83979e+06							3.15269e+06					3.22578e+06								4.10933e+06
A0A0B4J1V1	Immunoglobulin heavy variable 3-21 OS=Homo sapiens OX=9606 GN=IGHV3-21 PE=1 SV=1	0	65.946	63	8	179	2	117	12.8	8.28	494.06	8		652638		1.10892e+06		732523				639880		1.1573e+07	4.33808e+07	4.07916e+06	4.93206e+06	2.18047e+07	1.08627e+06					1.62407e+06		2.59234e+06	659238				1.20196e+06	1.75406e+06		1.30638e+06
Q86SQ4	Adhesion G-protein coupled receptor G6 OS=Homo sapiens OX=9606 GN=ADGRG6 PE=1 SV=3	0	65.818	10	11	164	11	1221	136.6	7.87	411.02	11	1.35225e+07	1.14619e+07	1.01048e+07	5.95612e+06	6.26667e+06	5.95732e+06	2.72833e+06	3.08866e+06	1.47269e+06	4.94147e+06	8.12231e+06	1.28871e+07	1.30174e+07	4.76817e+06	9.10717e+06	3.3339e+06	9.31039e+06	1.47686e+07	7.17078e+06	3.80264e+06	6.18268e+06	5.73496e+06	1.97819e+06	7.07595e+06			8.32317e+06	5.08312e+06	1.74516e+07	5.63115e+06	746034	2.96176e+06
P01768	Immunoglobulin heavy variable 3-30 OS=Homo sapiens OX=9606 GN=IGHV3-30 PE=1 SV=2	0	65.769	63	8	167	3	117	12.9	8.92	478.97	8	3.27856e+06	857995		1.06441e+06	668061		1.20095e+06	4.62307e+06			2.55311e+07	6.67819e+06	6.11759e+06	3.46049e+06	2.20597e+06	3.07948e+07	919754	629363	556002		453597			2.48371e+06			372289	1.27898e+06	492285			2.96462e+06
P19827	Inter-alpha-trypsin inhibitor heavy chain H1 OS=Homo sapiens OX=9606 GN=ITIH1 PE=1 SV=3	0	64.99	22	16	89	16	911	101.3	6.79	229.43	16	7.88533e+08	8.25389e+08	8.22856e+08	1.41802e+09	1.53376e+09	1.42079e+09	1.50594e+09	6.22917e+08	8.60549e+08	1.03613e+09	7.87624e+08	9.60088e+08	9.07707e+08	4.38455e+08	1.35943e+09	1.32624e+09	4.64532e+08	5.64714e+08	6.02666e+08	1.05425e+09	4.55366e+08	5.43876e+08	5.26857e+08	4.75985e+08	4.77301e+08	6.2931e+08	3.89037e+08	6.49038e+08	8.65323e+08	6.69969e+08	7.10451e+08	1.38703e+09
P04439	HLA class I histocompatibility antigen, A alpha chain OS=Homo sapiens OX=9606 GN=HLA-A PE=1 SV=2	0	64.819	35	9	99	3	365	40.8	6	305.98	9	3.15696e+06	2.23616e+06	2.25617e+06	2.54623e+06	1.98674e+06	1.49718e+06	1.1453e+07	1.02833e+06	2.98474e+06	2.12085e+06	4.1966e+06	2.97348e+06	2.54927e+06	2.34843e+06	1.71931e+06		7.52037e+06	3.216e+06	2.23319e+06	3.88929e+06	1.59849e+06	3.08232e+06	1.60417e+07	3.4736e+06	2.0616e+06	4.84612e+06	3.8244e+06	3.14388e+06	4.79602e+06	2.79586e+06	1.56216e+06	2.8693e+06
P48637	Glutathione synthetase OS=Homo sapiens OX=9606 GN=GSS PE=1 SV=1	0	64.797	35	13	33	13	474	52.4	5.92	75.85	13	1.45071e+06	6.19109e+06	6.18485e+06	6.56385e+06	1.17267e+07	1.16911e+07	949275	7.36698e+06	3.79479e+06	2.94429e+06	3.12488e+06				1.18176e+06		6.88208e+06	9.8623e+06	3.56925e+06	6.46778e+06	4.54501e+06	6.99861e+06	1.04977e+07	6.7549e+06	3.86417e+06	5.02589e+06	1.42871e+07	2.69986e+06	5.21104e+06	1.08802e+07	5.32318e+06	1.52882e+06
P50990	T-complex protein 1 subunit theta OS=Homo sapiens OX=9606 GN=CCT8 PE=1 SV=4	0	64.721	31	15	74	15	548	59.6	5.6	123.83	15	374311	239496		693524		511296	1.3171e+06	295127	236529	710784	1.89715e+06	157244		182961	1.07943e+06	77054.5	244085		136899	356107	420325	348945			96129.5	372187		819222	1.41431e+06	290131		2.83631e+06
P37837	Transaldolase OS=Homo sapiens OX=9606 GN=TALDO1 PE=1 SV=2	0	64.689	35	13	41	13	337	37.5	6.81	106.52	13	787286		302225			1.06328e+06		145970		478408	21892024	1.98909e+06	779501	1.81679e+06	5.92115e+06	886766			448877		179768			875717	211475		481661	372478	362659	466927	306881	7.47747e+06
P40227	T-complex protein 1 subunit zeta OS=Homo sapiens OX=9606 GN=CCT6A PE=1 SV=3	0	64.632	41	15	69	15	531	58	6.68	168.48	15	636491	556852	725340	1.45592e+06	2.02281e+06	583948	1.42538e+06	882218	531308	225352	5.90979e+06	2.11881e+06		1.44316e+06	1.00951e+06	4.08315e+06			482540	1.13708e+06	550889	901163	510002	244013	2.17855e+06	1.04686e+06	414830	1.35945e+06	403257	1.34527e+06	1.31039e+06	1.98094e+06
P27824	Calnexin OS=Homo sapiens OX=9606 GN=CANX PE=1 SV=2	0	64.6	29	12	61	12	592	67.5	4.6	156.38	12	1.87061e+06	2.38004e+06	692075	2.72067e+06	814650	2.39851e+06	1.56769e+06	2.10463e+06	1.02306e+07	2.25403e+06	9.88612e+06	2.00805e+06	1.03864e+06	705608		1.96399e+06	2.92198e+06	2.35322e+06	2.69088e+06	4.27677e+06	4.82385e+06	1.95337e+06	1.03826e+06		2.04354e+06	2.95092e+06	1.61247e+06	2.8928e+06	3.4847e+06	1.73183e+06	3.79125e+06	4.10628e+06
Q6X4U4	Sclerostin domain-containing protein 1 OS=Homo sapiens OX=9606 GN=SOSTDC1 PE=1 SV=2	0	64.545	43	7	158	7	206	23.3	9.74	474.28	7	1.09664e+07	1.22118e+07	1.418e+07	1.4498e+07	8.36585e+06	6.55915e+06	1.7383e+07	1.47673e+07	2.13348e+07	4.00571e+06	2.56599e+06	1.7479e+07	2.34837e+06	730417	1.33429e+07	1.02753e+07	2.91069e+07	2.35957e+07	6.87682e+06	1.41632e+07	1.59242e+07	1.92016e+07	1.78607e+07	2.69299e+07	2.7235e+07	1.06895e+07	2.66631e+07	1.28144e+07	6.53945e+06	1.41393e+07	1.56125e+07	1.70821e+07
P68431	Histone H3.1 OS=Homo sapiens OX=9606 GN=H3C1 PE=1 SV=2	0	64.194	48	7	125	1	136	15.4	11.12	306.75	7	2.27241e+06					1.978e+06	1.17845e+06	5.81961e+06		1.06313e+07	42641657	2.3803e+07		3.88972e+07	1.09111e+07							1.0783e+06						1.78237e+06
P05387	60S acidic ribosomal protein P2 OS=Homo sapiens OX=9606 GN=RPLP2 PE=1 SV=1	0	63.919	70	5	73	5	115	11.7	4.54	281	5	1.72148e+06	3.64368e+06	1.68624e+06	6.55293e+06	2.66601e+06	4.55617e+06	5.46542e+06	1.94648e+06	6.06086e+06	5.10396e+06	1.14686e+06		306521		1.83912e+06		2.62198e+06	3.55565e+06	2.23635e+06	5.04898e+06	7.15011e+06	2.55182e+06	2.67373e+06	1.06406e+06	2.22776e+06	6.16051e+06	4.85951e+06	8.04389e+06	7.94256e+06	5.70754e+06	7.41608e+06	7.06371e+06
Q14118	Dystroglycan OS=Homo sapiens OX=9606 GN=DAG1 PE=1 SV=2	0	63.816	20	11	164	11	895	97.4	8.56	368.64	11	1.03179e+07	1.39543e+07	8.48435e+06	6.63625e+06	7.78719e+06	1.20178e+07	1.10527e+07	8.21212e+06	6.13768e+06	5.45604e+06	1.8087e+06	1.23389e+07	3.57355e+06	4.43334e+06	8.59301e+06	8.25069e+06	9.36478e+06	1.44588e+07	1.09592e+07	9.04684e+06	1.24899e+07	7.45142e+06	1.45853e+07	1.46194e+07	1.08058e+07	1.18214e+07	1.10215e+07	9.76196e+06	9.21889e+06	1.03508e+07	1.17406e+07	8.01116e+06
P16403	Histone H1.2 OS=Homo sapiens OX=9606 GN=H1-2 PE=1 SV=2	0	63.677	31	10	43	1	213	21.4	10.93	102.28	10	1.50123e+06	1.203e+06	572472	598430	929041		1.109e+06			319224		495122					923723	1.08202e+06	723014	1.08719e+06		944027	873264	1.12545e+06		379662		1.39163e+06	695174	498467		2.16748e+06
P37802	Transgelin-2 OS=Homo sapiens OX=9606 GN=TAGLN2 PE=1 SV=3	0	63.446	68	10	77	10	199	22.4	8.25	193.03	10	102396			66828	93673.5		1.25153e+06	314154	621337	1.65741e+06	10704459	111858	191777	200684	522251	113872				291739	620312		144524		1.12899e+06	1.24761e+06	408358	2.40227e+06	1.33388e+06		1.83694e+06
Q14764	Major vault protein OS=Homo sapiens OX=9606 GN=MVP PE=1 SV=4	0	62.845	26	16	38	16	893	99.3	5.48	79.4	16											3.84747e+07			1.01332e+06												2.18362e+06						1.87135e+06
Q15365	Poly(rC)-binding protein 1 OS=Homo sapiens OX=9606 GN=PCBP1 PE=1 SV=2	0	62.793	51	11	135	8	356	37.5	7.09	291.65	11	2.31679e+06	797818	603544	1.05299e+06	1.92001e+06	1.14074e+06	1.01172e+06	998383	712468	1.38699e+06	5.37929e+06	252246	1.16823e+06	727844	1.39168e+06	4.4449e+06	2.37028e+06	421788	1.10976e+06	2.34949e+06	2.23159e+06	958597	1.03641e+06	973347	1.16257e+06	1.38805e+06	2.07247e+06	3.27245e+06	1.62111e+06	1.46078e+06	1.61425e+06	8.29244e+06
P24158	Myeloblastin OS=Homo sapiens OX=9606 GN=PRTN3 PE=1 SV=3	0	62.755	43	6	32	6	256	27.8	8.35	102.59	6	4.80592e+06							440266			7.64367e+07	9.28288e+06	1.43247e+06	1.11842e+07	3.91658e+07	738516			1.74335e+06					1.76737e+06						239822	96171.9	2.96314e+07
Q9UHL4	Dipeptidyl peptidase 2 OS=Homo sapiens OX=9606 GN=DPP7 PE=1 SV=3	0	62.669	38	12	100	12	492	54.3	6.32	195.06	12	1.2489e+06	1.40556e+06	1.54427e+06	1.90037e+06	1.31165e+06	1.36961e+06	2.8233e+06	2.32639e+06	1.29544e+06	872247	1701383	1.53102e+06	2.9573e+06	2.10025e+06	2.49266e+06	1.74e+06	892311	1.3146e+06	432536	1.74508e+06	259632	1.39015e+06	1.55358e+06	1.05329e+06	1.27103e+06	802390	1.65493e+06	932375	487403	896765	1.08072e+06	1.40087e+06
Q02878	60S ribosomal protein L6 OS=Homo sapiens OX=9606 GN=RPL6 PE=1 SV=3	0	62.074	41	12	155	12	288	32.7	10.58	225.04	12	399273	555545	432895	4.36452e+06	969052		2.27971e+06	878432	1.04248e+06	1.92178e+06					243945		1.44542e+06	723939	490394	2.4814e+06	3.85371e+06	2.10754e+06	483298	1.01936e+06		1.02129e+06	1.91562e+06	4.7831e+06	4.95956e+06	2.0293e+06	1.51992e+06	6.20222e+06
P78371	T-complex protein 1 subunit beta OS=Homo sapiens OX=9606 GN=CCT2 PE=1 SV=4	0	61.922	33	13	74	13	535	57.5	6.46	171.8	13	4.52936e+06	1.91041e+06	649053	2.54865e+06	3.24319e+06	1.97269e+06	3.79565e+06	1.28284e+06	7.96924e+06	2.46548e+06	2.02294e+07	2.79363e+06	1.07443e+06	2.22481e+06	4.32214e+06		2.78613e+06	1.89129e+06	2.18954e+06	3.29153e+06	2.21891e+06	1.68229e+06	993005	1.56819e+06	1.15794e+06	1.03224e+06	1.66511e+06	3.45396e+06	4.10022e+06	1.72365e+06	2.45599e+06	2.20154e+07
P01764	Immunoglobulin heavy variable 3-23 OS=Homo sapiens OX=9606 GN=IGHV3-23 PE=1 SV=2	0	61.724	63	7	159	2	117	12.6	8.28	404.15	7	3.05382e+07	1.08076e+07	5.58201e+06	7.03511e+06	2.86337e+06	1.53272e+06	3.05283e+07	4.07495e+06	2.3901e+07	1.9919e+06	22366542	1.2343e+07	4.61061e+07	3.00688e+07	1.02191e+07	2.81716e+07	7.5786e+06	7.30973e+06	1.58627e+07	1.02631e+07	4.72582e+06	4.78681e+06	6.13817e+06	2.25152e+06	1.72814e+07	1.39475e+06	2.56001e+06	4.28881e+06	6.87001e+06	2.0336e+06	1.25726e+07	1.36011e+06
P30040	Endoplasmic reticulum resident protein 29 OS=Homo sapiens OX=9606 GN=ERP29 PE=1 SV=4	0	61.537	53	10	72	10	261	29	7.31	176.23	10		391790		624807		1.30374e+06		281532				342241			601165		1.28501e+06	1.64376e+06	368720	1.02724e+06	3.75108e+06	1.92639e+06	1.77853e+06	1.14503e+06	1.28162e+06	2.14089e+06	2.32481e+06	3.09013e+06	3.68557e+06	2.35706e+06	1.92674e+06	7.67909e+06
Q14376	UDP-glucose 4-epimerase OS=Homo sapiens OX=9606 GN=GALE PE=1 SV=2	0	61.501	55	13	24	13	348	38.3	6.73	68.12	13				236706																			286525			564894	494041	198288	2.29188e+06	394383
Q9HAT2	Sialate O-acetylesterase OS=Homo sapiens OX=9606 GN=SIAE PE=1 SV=1	0	61.234	35	9	57	9	523	58.3	7.33	148.79	9	1.04483e+06	378971			559274		3.55918e+06	489175	700496	659912	2.86872e+06	3.5587e+06	1.20155e+06	1.65214e+06	2.4697e+06		274526		797365	326556	158908	227793				361928	357771	639018	1.29407e+07	9.8007e+06		2.47332e+06
Q16777	Histone H2A type 2-C OS=Homo sapiens OX=9606 GN=H2AC20 PE=1 SV=4	0	60.852	58	7	98	3	129	14	10.9	267.75	7	7.4335e+06			166029			481068				5.15529e+07	7.84904e+06	710604	1.79027e+07	6.42722e+06				807617					961163				958308				3.04183e+07
Q9Y6B6	GTP-binding protein SAR1b OS=Homo sapiens OX=9606 GN=SAR1B PE=1 SV=1	0	60.603	77	11	105	6	198	22.4	6.11	265.39	11			258830	365522	237176	429457		374303	166003						935838					857096		441232	3.44122e+06		799833	2.58054e+06	650794	711435	332074	657687	1.66717e+06	4.5979e+06
P31151	Protein S100-A7 OS=Homo sapiens OX=9606 GN=S100A7 PE=1 SV=4	0	60.377	58	9	31	9	101	11.5	6.77	97.2	9	1.64325e+07	7.88467e+06	5.48633e+06	1.90683e+06	1.62887e+06	235656	1.02165e+07		6.17747e+06	563847	1.75366e+07	7.51689e+06	5.59131e+06	7.06377e+06		3.14861e+06	1.21173e+07	1.31454e+07	2.76732e+07	4.2383e+06	2.58774e+07	1.0889e+07	7.67554e+06	1.41535e+07	3.99235e+06		2.94878e+06	1.53631e+07	5.9655e+06	3.19332e+06	1.21635e+07	1.70504e+07
Q08345	Epithelial discoidin domain-containing receptor 1 OS=Homo sapiens OX=9606 GN=DDR1 PE=1 SV=1	0	60.181	16	12	197	12	913	101.1	6.83	407.48	12	4.45574e+06	3.18364e+06	6.1279e+06	3.20988e+06	2.69831e+06	3.12618e+06	3.28624e+06	2.78689e+06	2.22217e+06	3.96727e+06	4.27941e+06	5.18741e+06	3.52154e+06	6.44037e+06	2.93221e+06	3.38719e+06	2.86501e+06	3.25639e+06	4.8405e+06	3.25635e+06	2.45996e+06	3.16386e+06	1.51007e+06	2.47422e+06	1.521e+06	1.46327e+06	3.34231e+06	2.91266e+06	3.33223e+06	1.74695e+06	1.54173e+06	6.82881e+06
P01782	Immunoglobulin heavy variable 3-9 OS=Homo sapiens OX=9606 GN=IGHV3-9 PE=1 SV=2	0	59.881	63	7	171	3	118	12.9	7.08	572.36	7	1.0364e+07	3.61642e+06	6.35781e+06	4.9393e+06	3.03381e+06	7.79607e+06	1.5519e+07	9.78403e+06	4.57568e+06	8.27429e+06	1.12263e+08	1.126e+07	3.2806e+07	4.29671e+07	2.89461e+07	8.8998e+07	4.92476e+06	2.44627e+06	5.28117e+06	3.9758e+06	1.52438e+06	4.93541e+06	5.49271e+06	4.87841e+06	678521	3.41028e+06	1.45472e+07	6.43548e+06	7.45915e+06	2.98272e+06	3.11267e+06	1.56524e+07
P13693	Translationally-controlled tumor protein OS=Homo sapiens OX=9606 GN=TPT1 PE=1 SV=1	0	59.85	60	7	96	7	172	19.6	4.93	283.25	7	613168		1.12973e+06	2.58219e+06	3.19269e+06	3.31827e+06	2.66577e+06	1.04495e+06	7.73094e+06	1.95076e+06	9680808	378412			2.22897e+06	890761	707635	793008	1.15595e+06	3.03043e+06	6.0459e+06	2.58877e+06	1.72981e+06	1.56986e+06	635468	3.78351e+06	2.12684e+06	5.86414e+06	1.23651e+07	2.20707e+06	5.40404e+06	4.22895e+06
P20339	Ras-related protein Rab-5A OS=Homo sapiens OX=9606 GN=RAB5A PE=1 SV=2	0	59.725	48	7	116	4	215	23.6	8.15	403.29	7	598141	777616	970060	3.6323e+06	245024	1.86832e+06	2.97161e+06	1.44177e+06	754277		355825					2.0046e+06	1.4845e+06	1.90137e+06	515406	1.02221e+06	854591	1.30125e+06	3.27558e+06	2.57616e+06	882417	2.49061e+06	3.5157e+06	3.4965e+06	1.24293e+06	2.90581e+06	1.91437e+06	6.54578e+06
P62979	Ubiquitin-40S ribosomal protein S27a OS=Homo sapiens OX=9606 GN=RPS27A PE=1 SV=2	0	59.687	56	9	147	9	156	18	9.64	381.11	9	2.12316e+07	2.08175e+07	1.88591e+07	2.35504e+07	1.67413e+07	1.98094e+07	2.97016e+07	1.60752e+07	1.92504e+07	1.12924e+07	3.15415e+07	2.57446e+07	1.76952e+07	9.46924e+06	2.30182e+07	1.24164e+07	1.56078e+07	1.38906e+07	1.37804e+07	1.64931e+07	1.22903e+07	1.66272e+07	2.14191e+07	1.52058e+07	6.45112e+06	1.31433e+07	1.75439e+07	1.78349e+07	1.59402e+07	1.95575e+07	1.32501e+07	1.31635e+07
Q96JB6	Lysyl oxidase homolog 4 OS=Homo sapiens OX=9606 GN=LOXL4 PE=1 SV=1	0	59.469	28	14	23	14	756	84.4	7.46	52.5	14	341785		3.08251e+06	3.10332e+06	161677	1.05874e+06					2.71935e+06	1.68375e+06	762519	2.5392e+06			5.07882e+06		6.04912e+06				303180					444314		5.31557e+06
P62753	40S ribosomal protein S6 OS=Homo sapiens OX=9606 GN=RPS6 PE=1 SV=1	0	59.436	34	8	75	8	249	28.7	10.84	216.36	8	604617	369401	565416	1.4877e+06	1.96317e+06	896090	1.41611e+06	1.09931e+06	836201	1.35474e+06	1.54161e+06	385235	2.41174e+06	376430	720560	1.98144e+06	1.3898e+06	869506	1.02272e+06	2.51886e+06	3.87897e+06	846779	1.08836e+06		343801	1.35282e+06	1.0308e+06	3.23143e+06	4.84769e+06	1.89092e+06	2.66415e+06	533872
P22392	Nucleoside diphosphate kinase B OS=Homo sapiens OX=9606 GN=NME2 PE=1 SV=1	0	59.369	61	10	169	5	152	17.3	8.41	352.82	10	1.07564e+06	1.24184e+06	952320	2.50379e+06	1.2777e+06	1.78823e+06	2.08982e+06	1.1103e+06	1.25747e+06	1.6312e+06	2.76395e+06		412039		2.27005e+06		1.3677e+06	1.04446e+06	900021	1.57069e+06	2.01451e+06	1.06057e+06	588444	1.13082e+06	668910	1.03118e+06	1.5596e+06	2.96829e+06	3.42883e+06	1.59258e+06	1.98635e+06	5.19674e+06
P02042	Hemoglobin subunit delta OS=Homo sapiens OX=9606 GN=HBD PE=1 SV=2	0	59.24	65	10	46	3	147	16	8.05	149.46	10									2.74439e+06				2.73836e+06		5.71809e+06
P62263	40S ribosomal protein S14 OS=Homo sapiens OX=9606 GN=RPS14 PE=1 SV=3	0	59.179	67	8	66	8	151	16.3	10.05	128.41	8	100867	406423	669345	1.72661e+06	443837	1.30743e+06	333750	219333	329386	235813	561516				467795		571770	563434	509671	745867	1.7706e+06	479860	363083	315164	165110	338004	661302	1.44659e+06	1.87073e+06	1.35769e+06	1.76621e+06	2.01413e+06
P15880	40S ribosomal protein S2 OS=Homo sapiens OX=9606 GN=RPS2 PE=1 SV=2	0	59.068	40	9	95	9	293	31.3	10.24	231.36	9	651103	2.53387e+06	456125	5.26618e+06	731224	932852	1.41501e+06	2.83119e+06	2.73452e+06	1.46174e+06	1.11878e+06	2.15682e+06	535983		627577	412607	3.84949e+06	972336	1.74914e+06	1.61702e+06	3.57206e+06	1.61582e+06	2.68664e+06	621193	1.98778e+06	1.74917e+06	3.68243e+06	3.40884e+06	4.33044e+06	4.56621e+06	2.01105e+06	9.31049e+06
P25815	Protein S100-P OS=Homo sapiens OX=9606 GN=S100P PE=1 SV=2	0	58.953	76	5	28	5	95	10.4	4.88	101.8	5	871065										1.9653e+07	840025		1.38407e+06	3.78436e+06																	182988
P67936	Tropomyosin alpha-4 chain OS=Homo sapiens OX=9606 GN=TPM4 PE=1 SV=3	0	58.915	44	9	79	4	248	28.5	4.69	158.33	9	1.04197e+06	172842	1.27564e+06	669577	897060	500609	1.12496e+06	1.02891e+06	1.02044e+06	145870	955743		1.5e+06	2.364e+06	1.2679e+06	2.93647e+06	925226	177572		673082	345718	341731	894909	398115	789416	1.10998e+06	362001	950235	325292	893196	827585
P14780	Matrix metalloproteinase-9 OS=Homo sapiens OX=9606 GN=MMP9 PE=1 SV=3	0	58.86	28	14	21	14	707	78.4	6.06	57.7	14											5.61981e+06				2.88824e+06																	2.90114e+06
P01824	Immunoglobulin heavy variable 4-39 OS=Homo sapiens OX=9606 GN=IGHV4-39 PE=1 SV=2	0	58.535	43	6	139	1	125	13.9	9.26	363.16	6		4.7171e+06		1.36018e+06	1.12945e+06	2.00282e+06	5.53918e+06	6.48816e+06		1.14243e+06	10015898	2.86197e+06	1.57571e+06	2.0156e+06	1.26541e+07	1.40558e+07	2.92418e+06	1.47771e+06	1.43205e+06					5.20054e+06			3.25601e+06	2.51619e+06		2.17965e+06	1.78501e+06	3.22543e+06
Q9NRV9	Heme-binding protein 1 OS=Homo sapiens OX=9606 GN=HEBP1 PE=1 SV=1	0	58.418	59	8	101	8	189	21.1	5.8	307.64	8	2.42257e+06	1.08323e+06	573034	3.34315e+06	1.49959e+06	1.64138e+06	5.67838e+06	521919	184592	224799	217348		178245			3.39254e+06	277927	2.63434e+06	674196	3.43646e+06	3.64331e+06	629789	1.43602e+06	610079	2.64206e+06	2.67049e+06	6.62487e+06	4.5996e+06	2.82634e+06	4.52405e+06	1.69665e+06	1.49548e+06
P51148	Ras-related protein Rab-5C OS=Homo sapiens OX=9606 GN=RAB5C PE=1 SV=2	0	58.221	54	9	107	6	216	23.5	8.41	309.17	9			2.43909e+06	1.17784e+06	1.95434e+06	1.92742e+06	2.91421e+06	2.94075e+06	562401	516594					1.07694e+06				1.06281e+06	2.26958e+06	784952		1.38079e+06	3.0959e+06	5.83713e+06	5.0302e+06	1.14608e+06	1.11275e+06		3.59555e+06	6.04982e+06
Q15907	Ras-related protein Rab-11B OS=Homo sapiens OX=9606 GN=RAB11B PE=1 SV=4	0	57.456	60	12	148	11	218	24.5	5.94	303.64	12	4.42184e+07	3.82705e+07	4.8678e+07	5.18873e+07	5.57839e+07	4.14405e+07	3.01451e+07	3.11582e+07	2.58522e+07	3.39449e+07	3.38558e+07	4.46382e+07	4.37038e+07	2.04817e+07	3.93304e+07	2.43908e+07	3.04434e+07	3.21962e+07	3.5874e+07	3.74064e+07	2.96504e+07	4.18367e+07	2.95663e+07	3.389e+07	1.1241e+07	1.83604e+07	2.08576e+07	3.98006e+07	3.84725e+07	2.75041e+07	2.27819e+07	3.54219e+07
Q9BWD1	Acetyl-CoA acetyltransferase, cytosolic OS=Homo sapiens OX=9606 GN=ACAT2 PE=1 SV=2	0	57.436	39	9	34	9	397	41.3	6.92	87.87	9	328268						101922	549423	229355	151516	3897871	453108	1.79534e+06	782864	520264	926004			88118.7	292929	132896		157603	152898		1.82209e+06	815140	809239	1.84446e+06	500590	323283	1.82904e+06
P34096	Ribonuclease 4 OS=Homo sapiens OX=9606 GN=RNASE4 PE=1 SV=3	0	56.874	40	8	97	8	147	16.8	9.03	295.58	8	7.07174e+06		2.1583e+06	2.28436e+06	2.14419e+06	1.93449e+06	3.14281e+06	259909		1.64737e+06	7.61736e+06	5.02698e+06		2.13979e+06	1.10267e+07		4.10421e+06	1.23657e+06	1.65234e+06	2.03896e+06	6.43344e+06	1.22935e+06	4.45886e+06	8.17485e+06	1.86438e+06	1.0034e+06	8.86832e+06	1.2281e+06	678595	3.86316e+06	5.58102e+06	1.65418e+07
P17987	T-complex protein 1 subunit alpha OS=Homo sapiens OX=9606 GN=TCP1 PE=1 SV=1	0	56.735	33	12	47	12	556	60.3	6.11	89.61	12	747953	1.30513e+06		490022	490287	447867	396141		392751	579252	2.03307e+06	284018			281703	1.64781e+06	204762	229490	175320	524123	400407	1.32287e+06	156226	414737			218365	995163	985619	548115		2.04267e+06
P46777	60S ribosomal protein L5 OS=Homo sapiens OX=9606 GN=RPL5 PE=1 SV=3	0	56.716	41	10	65	10	297	34.3	9.72	121.46	10	2.01934e+08	2.59981e+08	4.02714e+08	3.70978e+08	3.27788e+08	3.43327e+08	1.34337e+08	2.17532e+08	2.7497e+08	1.44563e+08	15891052	2.05934e+08	5.90908e+07	1.86308e+07	1.13736e+08	2.58612e+07	4.33475e+08	4.53167e+08	4.04348e+08	4.07527e+08	3.65859e+08	4.26376e+08	3.15328e+08	4.97116e+08	4.54321e+08	3.00192e+08	5.14367e+08	2.96931e+08	3.59137e+08	3.2019e+08	1.60731e+08	3.93666e+08
Q9Y646	Carboxypeptidase Q OS=Homo sapiens OX=9606 GN=CPQ PE=1 SV=1	0	56.617	32	11	90	11	472	51.9	6.18	187.47	11	3.50391e+06	3.36834e+06	2.78191e+06	1.30068e+06	1.36095e+06	583455	2.75594e+06	1.99867e+06	720225	581135	3.92057e+06	3.80296e+06	2.10542e+06	4.83401e+06	649742	943246	5.14378e+06	4.67981e+06	3.43233e+06	2.244e+06	3.50245e+06	6.5474e+06	5.35531e+06	5.70929e+06	1.84188e+06	931631	3.6331e+06	4.65104e+06	5.09974e+06	4.95728e+06	659725	2.06238e+06
A0M8Q6	Immunoglobulin lambda constant 7 OS=Homo sapiens OX=9606 GN=IGLC7 PE=1 SV=3	0	56.606	56	5	311	1	106	11.2	8.29	1002.18	5													6.16985e+06	1.80048e+06																		1.00245e+06
P01762	Immunoglobulin heavy variable 3-11 OS=Homo sapiens OX=9606 GN=IGHV3-11 PE=1 SV=2	0	56.525	63	8	172	2	117	12.9	8.6	475.24	8	1.03611e+07	771666	1.11332e+06	1.87396e+06	2.55965e+06	1.10495e+06	1.76675e+06		2.29851e+06	1.8e+06	23802680	6.85868e+06	3.47418e+07	2.9785e+07	3.80142e+06	5.32674e+07		634177	926448	4.15005e+06		588820			1.69055e+06	2.30419e+06		2.02421e+06	2.73228e+06	1.60189e+06		1.86768e+06
O15498	Synaptobrevin homolog YKT6 OS=Homo sapiens OX=9606 GN=YKT6 PE=1 SV=1	0	56.35	64	12	80	12	198	22.4	6.92	148.77	12	560848	705692	1.65757e+06	2.26309e+06	1.96865e+06	2.7889e+06	2.76289e+06	1.23288e+06	1.02807e+06	1.5775e+06	1.54632e+06	361366		933567	767528	321020	1.74236e+06	903494	1.28444e+06	2.57714e+06	848969	1.80514e+06	2.3378e+06	1.57922e+06	940406	1.55633e+06	1.93328e+06	2.00937e+06		1.99922e+06	1.58126e+06	4.51125e+06
O75882	Attractin OS=Homo sapiens OX=9606 GN=ATRN PE=1 SV=2	0	56.275	12	14	81	14	1429	158.4	7.31	174.44	14	696228	6.37253e+06	6.60626e+06	501985	541566	912403	395856	706301	180623	418886	8.65835e+06	4.66873e+06	2.64746e+07	3.05943e+06	3.87177e+06	933666	290591	318833	1.34274e+07	280921		334332	354704	587917	141375		310026	348492	5.81222e+06	362319	98380.6	7.56144e+06
Q96FQ6	Protein S100-A16 OS=Homo sapiens OX=9606 GN=S100A16 PE=1 SV=1	0	56.269	78	8	73	8	103	11.8	6.79	189.7	8	2.37037e+08	5.83184e+07	3.82754e+07	2.52665e+07	1.20835e+07	6.33152e+06	4.47632e+07	2.55274e+07	3.22921e+07	1.21202e+07	1.56606e+08	2.50707e+08	3.22785e+08	7.1745e+08	2.48182e+07	1.25655e+08	7.85648e+07	5.15115e+07	1.31052e+08	4.45713e+07	5.8968e+07	3.43172e+07	3.1448e+07	3.93109e+07	2.31197e+07	1.22305e+07	4.02955e+06	6.72222e+07	4.39946e+07	8.0857e+06	2.75695e+07	1.1583e+08
Q01814	Plasma membrane calcium-transporting ATPase 2 OS=Homo sapiens OX=9606 GN=ATP2B2 PE=1 SV=2	0	56.16	13	12	46	12	1243	136.8	5.91	75.09	12	7.90775e+06	2.71934e+06	3.01592e+06	1.74261e+06	1.52698e+06	2.14907e+06	2.98688e+06	2.76077e+06	1.88902e+06	931607	4.36502e+07	5.02141e+06	5.4373e+06	1.13176e+07	2.05707e+07	2.34084e+07	3.42437e+06	2.1344e+06	3.45145e+06	1.62939e+06	217112	1.16449e+06	5.795e+06	3.31739e+06	1.04191e+06	617636	4.23097e+06	2.29439e+06	2.84733e+06	1.81529e+06	1.92984e+06	3.21732e+06
P18621	60S ribosomal protein L17 OS=Homo sapiens OX=9606 GN=RPL17 PE=1 SV=3	0	56.113	50	9	52	9	184	21.4	10.17	137.82	9	245437			1.89038e+06		776329	864508	169527	661338	659333	312363						389845	1.27798e+06	265118	1.16652e+06	2.09251e+06	714545	207859		110599	269149	1.48438e+06	3.55729e+06	3.15064e+06	368778	1.66522e+06	884197
P11216	Glycogen phosphorylase, brain form OS=Homo sapiens OX=9606 GN=PYGB PE=1 SV=5	0	55.975	17	12	33	7	843	96.6	6.86	69.99	12			187137	757635	190011	572903	402993	66521.4	481860			204662			532852				69527.2		274869		133358	394260		450173		723793	1.58767e+06		515971	502858
P46782	40S ribosomal protein S5 OS=Homo sapiens OX=9606 GN=RPS5 PE=1 SV=4	0	55.627	61	11	62	11	204	22.9	9.72	151.74	11			597776	2.87449e+06		1.36414e+06	124130	8.66271e+06	1.19618e+07	3.10595e+06	1564971	880504			2.05864e+06	494602	1.28174e+06			2.05734e+06	199879		1.25275e+06	922475	1.56809e+07	4.42461e+06	2.92345e+06	653614	674595	2.68657e+06	8.25885e+06	6.16055e+06
P84085	ADP-ribosylation factor 5 OS=Homo sapiens OX=9606 GN=ARF5 PE=1 SV=2	0	55.493	59	10	83	4	180	20.5	6.79	250.61	10	2.69444e+07	4.0317e+07	2.90982e+07	1.03184e+07	6.58221e+06	1.28961e+07	6.80861e+06	4.90463e+06		1.76456e+07	1.05498e+07	2.33897e+07	1.71811e+07	678462	1.69938e+06		4.37398e+06	3.09524e+07	1.64654e+07	6.34476e+06	1.51561e+07	1.17503e+07	1.49967e+07	1.97774e+07			1.90977e+07	2.41424e+07	4.21292e+07	2.31175e+07	505702	1.44606e+06
P07108	Acyl-CoA-binding protein OS=Homo sapiens OX=9606 GN=DBI PE=1 SV=2	0	55.412	79	6	81	6	87	10	6.57	254.11	6	443808	1.75464e+06	2.48662e+06		362604	1.50158e+06	2.15521e+06	1.08608e+06	621877	1.29015e+06	4.47648e+06		2.11797e+06		1.3157e+06	298424	734864	1.99374e+06	1.12933e+06	1.57003e+06	2.58152e+06	1.66903e+06	4.39814e+06	2.06365e+06	880291	2.5219e+06	3.52972e+06	6.17795e+06	2.34979e+06	5.80455e+06	1.0968e+06	830390
P01763	Immunoglobulin heavy variable 3-48 OS=Homo sapiens OX=9606 GN=IGHV3-48 PE=1 SV=2	0	55.228	63	8	165	2	117	12.8	5.36	448.69	8	1.87176e+06			5.51557e+06	4.57852e+06	4.69615e+06	2.6791e+06		3.14681e+06	919292	14694401		1.94653e+07	2.18763e+07	7.44367e+06	5.26444e+06			4.66908e+06	4.03521e+06			2.31382e+06	4.12732e+06		5.2571e+06			4.40041e+06		1.35536e+06	6.89622e+06
P11215	Integrin alpha-M OS=Homo sapiens OX=9606 GN=ITGAM PE=1 SV=2	0	54.929	14	13	19	13	1152	127.1	7.23	59.56	13											5.0885e+06			346975	598903																	535944
P60033	CD81 antigen OS=Homo sapiens OX=9606 GN=CD81 PE=1 SV=1	0	54.82	25	3	98	3	236	25.8	5.29	555.75	3	2.86886e+07	1.52148e+07	3.98033e+07	2.00326e+07	1.76585e+07	2.32053e+07	3.59272e+07	1.34982e+07	2.75418e+07	3.8158e+07	1.79752e+07	3.70154e+07	4.85955e+06	627887	2.74343e+07	7.6817e+07	1.93357e+07	1.27191e+07	1.82067e+07	2.02227e+07	1.63939e+07	2.41634e+07	4.57942e+07	2.45241e+07	4.87364e+07	4.59726e+07	2.90697e+07	2.45848e+07	3.23233e+07	3.5143e+07	3.59501e+07	1.40429e+07
Q6UWW8	Carboxylesterase 3 OS=Homo sapiens OX=9606 GN=CES3 PE=1 SV=1	0	54.529	31	10	48	10	571	62.2	5.62	111.04	10		2.66339e+06	2.14729e+06	2.38506e+06	261400		5.22042e+06	5.51236e+06	488550	4.6114e+06				2.45513e+06	4.43684e+07		2.40624e+06	1.76806e+06	6.85105e+06	1.32228e+06	3.14152e+06	393432	3.1662e+06	1.44775e+06	3.76453e+06	3.27244e+06	1.49459e+06	1.154e+07	2.00526e+06	938955	2.92442e+06	1.3188e+06
Q9H8H3	Methyltransferase-like protein 7A OS=Homo sapiens OX=9606 GN=METTL7A PE=1 SV=1	0	54.524	47	8	115	8	244	28.3	8.38	297.37	8	2.28776e+07	8.07444e+06	7.31925e+06	1.1589e+07	5.18422e+06	7.85695e+06	1.58031e+07	2.96127e+06	3.73486e+06	5.39672e+06	1.96311e+06	1.82418e+07			1.78763e+07	7.1441e+06	3.73646e+06	2.73936e+06	5.19987e+06	5.67756e+06	2.75084e+06	3.54509e+06	5.31439e+06	3.40813e+06	1.37719e+06	2.40671e+06	4.89473e+06	6.17416e+06	6.55739e+06	4.7558e+06	2.97943e+06	1.59779e+07
P30046	D-dopachrome decarboxylase OS=Homo sapiens OX=9606 GN=DDT PE=1 SV=3	0	53.828	90	8	54	8	118	12.7	7.3	134.95	8		846558	1.27304e+06	1.99916e+06	1.17105e+06	1.30338e+06	723012	5.22733e+06	1.22488e+06	3.38914e+06					565527	6.6349e+06			682536	1.16954e+06	1.23693e+06	353879	849192	1.50639e+06	1.3664e+06	2.94867e+06	412534	157561	3.58558e+06	1.62019e+06	1.18917e+06	2.02474e+06
P25787	Proteasome subunit alpha type-2 OS=Homo sapiens OX=9606 GN=PSMA2 PE=1 SV=2	0	53.462	32	6	42	6	234	25.9	7.43	115.43	6	906904	463214			409670				291405		5.52221e+06	184414		4.51621e+06		961958	374142	363145			688842				694068	1.47594e+06	3.41603e+06	726813	1.17044e+06	877461	2.89347e+06	4.24605e+06
P36269	Glutathione hydrolase 5 proenzyme OS=Homo sapiens OX=9606 GN=GGT5 PE=1 SV=2	0	53.153	22	9	25	9	586	62.2	7.55	86.65	9	3.14892e+06									714254	2.67435e+06	3.6602e+06	384574		1.3866e+06	2.27983e+06
Q9H4A4	Aminopeptidase B OS=Homo sapiens OX=9606 GN=RNPEP PE=1 SV=2	0	53.124	27	13	32	13	650	72.5	5.74	55.44	13	4.80609e+06	1.17425e+06	2.0991e+06	2.23025e+06	1.43676e+06	2.9637e+06	3.67032e+06	1.42862e+06	1.84718e+06	2.33514e+06	1.74873e+07	3.7749e+06	4.71399e+06	1.7683e+07	5.48559e+06	8.72293e+06	3.51357e+06	1.53146e+06	2.68681e+06	3.06688e+06	1.24418e+06	1.92302e+06	1.23141e+06	1.20486e+06	1.59038e+06	1.2587e+06	1.83299e+06	2.36817e+06	3.07841e+06	2.09208e+06	3.28719e+06	5.28912e+06
Q92520	Protein FAM3C OS=Homo sapiens OX=9606 GN=FAM3C PE=1 SV=1	0	53.103	51	10	107	10	227	24.7	8.29	268.79	10	1.2253e+07	3.87882e+06	8.1282e+06	1.79598e+06	398347	365938	250248	623575	352400	2.32917e+06		8.46187e+06	1.60529e+06	1.20579e+06	563380	1.37897e+06	6.6523e+06	4.02509e+06	1.74568e+07	895323	7.09301e+06	4.07009e+06	2.13366e+06	4.12963e+06	1.13211e+06	2.31985e+06	1.0093e+06	7.75047e+06	8.9132e+06	983688	2.24098e+06	4.87598e+06
P0DP08	Immunoglobulin heavy variable 4-38-2 OS=Homo sapiens OX=9606 GN=IGHV4-38-2 PE=3 SV=1	0	53.075	46	6	138	1	117	13	9.29	356.61	6							7.05288e+06	3.70616e+06		2.74892e+06	8.2455e+06			3.02044e+06						1.57306e+06	842261								1.39983e+06
Q9Y2J8	Protein-arginine deiminase type-2 OS=Homo sapiens OX=9606 GN=PADI2 PE=1 SV=2	0	52.98	22	11	95	11	665	75.5	5.59	228.2	11	808250	94987.7	826724	2.99799e+07	976558	2.27506e+07	3.928e+06	1.4781e+06	402565	2.06997e+06	820801	979758	294422		5.64701e+06	1.04364e+06	1.37508e+06	908761	665687	1.46659e+06	1.733e+06	790976	636756	943044	301229	4.75911e+06	835653	2.09762e+06	2.76027e+07	1.71669e+06	1.15023e+06	3.07023e+06
Q96DA0	Zymogen granule protein 16 homolog B OS=Homo sapiens OX=9606 GN=ZG16B PE=1 SV=3	0	52.928	50	8	147	8	208	22.7	7.39	464.85	8	2.75425e+07	1.78906e+07	1.55366e+07	1.75511e+07	1.19813e+07	1.51056e+07	3.3157e+07	8.52058e+06	7.36496e+06	2.80781e+07	3.63346e+07	6.53351e+07	1.98362e+07	2.72468e+07	1.96142e+07	2.46834e+07	1.33032e+06	1.49038e+06	1.56974e+06	1.00673e+07	1.97338e+06	5.56307e+06	3.25082e+06	2.1981e+06	2.96421e+06	4.19948e+06	7.73803e+06	8.16315e+06	7.57937e+06	4.62118e+06	273984	4.23721e+06
P04179	Superoxide dismutase [Mn], mitochondrial OS=Homo sapiens OX=9606 GN=SOD2 PE=1 SV=3	0	52.817	61	10	67	10	222	24.7	8.25	191.09	10	894222			265767		426597	2.36006e+06	571765	130551	7.47865e+06	1.97673e+07	1.01029e+06	5.18414e+06	8.23307e+06	2.29491e+06	3.57634e+06	2.94336e+06			1.23729e+06				128034		161242			273873			6.54333e+06
P62917	60S ribosomal protein L8 OS=Homo sapiens OX=9606 GN=RPL8 PE=1 SV=2	0	52.609	44	10	107	10	257	28	11.03	164.58	10	932888	1.38131e+06	2.16046e+06	3.10391e+06	830663	1.18547e+06	2.17621e+06	879261	651237	1.43952e+06		884993			1.27817e+06	205825	1.40118e+06	2.35644e+06	500858	2.07935e+06	2.70223e+06	1.6485e+06	1.01418e+06	1.38046e+06	1.15858e+06	1.28559e+06	1.87219e+06	3.00752e+06	2.24571e+06	1.75204e+06	1.24818e+06	972559
P09972	Fructose-bisphosphate aldolase C OS=Homo sapiens OX=9606 GN=ALDOC PE=1 SV=2	0	52.439	25	6	69	4	364	39.4	6.87	206.36	6						405904				845586		493189	2.99612e+06		2.01532e+06					983624	813057				294044	472113		1.42411e+06	2.83662e+06		1.0817e+06	7.46385e+06
A0A0B4J1X5	Immunoglobulin heavy variable 3-74 OS=Homo sapiens OX=9606 GN=IGHV3-74 PE=3 SV=1	0	52.397	68	9	208	4	117	12.8	8.66	520.76	9	1.0246e+07	1.41597e+06	2.44806e+06	3.38623e+06	2.43581e+06	2.37331e+06	1.65079e+07	8.61967e+06	7.14506e+06	6.69341e+06	6.80267e+07	2.09967e+07	4.6483e+07	3.5985e+07	1.45814e+07	6.24378e+07	3.25711e+06	1.50882e+06	1.17936e+06	2.36048e+06	1.82462e+06	1.30192e+06	2.09162e+06	1.75537e+06	2.10877e+06		2.76202e+06	2.90796e+06	5.21628e+06	1.25967e+06	3.05804e+06	5.96673e+06
P35749	Myosin-11 OS=Homo sapiens OX=9606 GN=MYH11 PE=1 SV=3	0	52.389	6	10	68	1	1972	227.2	5.5	169.36	10
P31947	14-3-3 protein sigma OS=Homo sapiens OX=9606 GN=SFN PE=1 SV=1	0	52.359	42	8	120	5	248	27.8	4.74	267.32	8							1.16087e+06	34279.2		55926.6	394773						1.25505e+06	1.06735e+06	229718	294595	320344		407271		2.17318e+06	136737	1.10697e+06	1.75546e+06	968279		144122	1.40382e+06
P01825	Immunoglobulin heavy variable 4-59 OS=Homo sapiens OX=9606 GN=IGHV4-59 PE=1 SV=2	0	52.231	47	6	137	1	116	12.9	9.29	352.43	6								4.05471e+06	1.04346e+06				3.06947e+06			1.01838e+07									1.95025e+06	1.49311e+06
P61006	Ras-related protein Rab-8A OS=Homo sapiens OX=9606 GN=RAB8A PE=1 SV=1	0	52.221	53	11	102	3	207	23.7	9.07	207.11	11		716652	1.24215e+06	1.58182e+06	1.81386e+06	1.22096e+06	1.5112e+06	842293	275878	808446					1.12804e+06		680538	731803		1.4407e+06		1.11245e+06	1.02503e+06	623964		607842	1.62482e+06	1.42947e+06		914891	459038	3.56796e+06
Q9BR76	Coronin-1B OS=Homo sapiens OX=9606 GN=CORO1B PE=1 SV=1	0	52.217	35	13	59	13	489	54.2	5.88	89.65	13	1.22559e+06	1.40323e+06	782982	1.10553e+06	3.1487e+06	2.59976e+06	211381	1.54691e+06	358800	2.34526e+06	1.26029e+06	996985	1.10966e+06	2.23278e+06	1.75293e+06	1.67577e+06			2.64438e+06	1.20684e+06	578818		187894	2.47822e+06		849612	1.54438e+06	2.96686e+06	2.85449e+06	2.22132e+06	1.0695e+06	2.23014e+06
P10768	S-formylglutathione hydrolase OS=Homo sapiens OX=9606 GN=ESD PE=1 SV=2	0	52.176	60	10	48	10	282	31.4	7.02	123.29	10	396668	492036	1.01057e+06		928761	359254			2.16998e+06	1.41846e+06	5.48284e+06	864012	207922	2.61537e+06			1.14705e+06	1.01545e+06		110054	686081	939876	1.05404e+06	646197	1.16884e+06	506765	1.46946e+06	2.28988e+06	2.45944e+06	1.83568e+06		1.36182e+06
P22352	Glutathione peroxidase 3 OS=Homo sapiens OX=9606 GN=GPX3 PE=1 SV=2	0	52.036	48	9	139	9	226	25.5	8.13	351.59	9		812729	2.00397e+06	5.32614e+06	4.30648e+06	7.29625e+06	4.41485e+06	4.3315e+06	7.31566e+06		2.3312e+06	925880			839273		3.96475e+06	2.75064e+06	1.61239e+06	9.86024e+06	6.32669e+06	5.46842e+06	5.13319e+06	1.19666e+07	1.68403e+07	6.58103e+06	1.13941e+07	5.16382e+06	1.67325e+06	3.90589e+06	7.95122e+06	7.17453e+06
P62841	40S ribosomal protein S15 OS=Homo sapiens OX=9606 GN=RPS15 PE=1 SV=2	0	52.014	56	5	32	5	145	17	10.39	119.11	5	1.17441e+06	944042	958964	2.10906e+06	1.47692e+06	1.26276e+06	2.74292e+06	1.15915e+06	1.12228e+06	760964	931342	924568	516112	1.24296e+06	457066	2.7872e+06		452508	531006	1.29039e+06	2.84507e+06	614564	934803		731884	1.23995e+06	647660	2.26546e+06	1.21045e+06	1.3013e+06	2.85539e+06	636528
Q9NZH0	G-protein coupled receptor family C group 5 member B OS=Homo sapiens OX=9606 GN=GPRC5B PE=2 SV=2	0	51.948	15	5	113	5	403	44.8	8.24	324.67	5	2.80129e+06	1.57189e+06	3.50241e+06	1.38257e+06	1.62728e+06	2.6651e+06	1.00109e+07	1.62719e+07	3.27612e+06	2.72632e+06	6.00262e+06	1.20806e+07	3.05873e+06	2.13304e+06	1.17594e+07	4.2363e+06	1.13473e+06	806666	412203	728879	7.59213e+06	1.85225e+06	2.29984e+06	1.77877e+06	234083	1.3437e+06	2.04394e+06	1.14845e+07	1.94293e+06	1.92557e+06	1.55163e+06	7.97908e+06
P09211	Glutathione S-transferase P OS=Homo sapiens OX=9606 GN=GSTP1 PE=1 SV=2	0	51.575	61	9	62	9	210	23.3	5.64	207.2	9	3.87903e+06	1.10089e+06	1.04313e+06	2.16624e+06	436392	1.85929e+06	3.29307e+06	318342	964750	2.11736e+06	2.66599e+07	1.68796e+06	1.3157e+06	4.49011e+06	6.74344e+06	2.16514e+06	277475			1.1721e+06	214936		127142			100043	222210	1.03236e+06		220173	196421	6.10299e+06
P55058	Phospholipid transfer protein OS=Homo sapiens OX=9606 GN=PLTP PE=1 SV=1	0	51.422	29	8	55	8	493	54.7	7.01	146.99	8	2.66134e+06	794451	1.02923e+06	1.90948e+06	2.39536e+06	1.66681e+06	1.40325e+06	986579	1.05209e+06	2.42268e+06	7.62541e+06	5.96311e+06	3.83988e+06	6.85217e+06	6.40195e+06	4.20682e+06	2.48888e+06	876335	1.24742e+06	2.36954e+06	904712	2.02809e+06	1.20117e+06	1.18321e+06	869315	710372	2.32854e+06	2.1978e+06	1.97941e+06	1.3534e+06	990118	3.77289e+06
Q99653	Calcineurin B homologous protein 1 OS=Homo sapiens OX=9606 GN=CHP1 PE=1 SV=3	0	51.417	58	9	56	9	195	22.4	5.1	110.59	9	848280	611359		1.33763e+06	970128	559218	3.14377e+06	1.36858e+06	1.06828e+06	675293	2.84329e+06	261208		1.90312e+06	974927	5.21575e+06	979519	888568	258593	469928	1.83221e+06		762416		851819	660954		1.56504e+06	709382		1.4822e+06	4.90804e+06
Q9GZM7	Tubulointerstitial nephritis antigen-like OS=Homo sapiens OX=9606 GN=TINAGL1 PE=1 SV=1	0	51.395	22	8	42	8	467	52.4	6.99	108.52	8	2.04302e+06						309406	89193.1		156674	1.33758e+06	4.89704e+06	1.96341e+06	4.92414e+06	379236	174693
Q99519	Sialidase-1 OS=Homo sapiens OX=9606 GN=NEU1 PE=1 SV=1	0	51.351	37	11	114	11	415	45.4	5.88	223.14	11	2.37216e+07	7.40828e+06	4.5662e+06	5.94695e+06	2.54468e+06	3.58086e+06	1.41355e+07	6.1066e+06	1.87226e+06	3.05598e+06	76186080	3.24828e+07	4.01367e+07	8.21164e+07	1.4145e+07	1.7788e+07	1.1239e+07	6.63853e+06	7.1263e+06	6.77125e+06	3.82577e+06	3.38064e+06	4.7361e+06	6.25389e+06	1.52697e+06	2.2368e+06	3.89878e+06	7.19119e+06	1.18649e+07	2.91624e+06	2.50562e+06	7.58253e+06
O15144	Actin-related protein 2/3 complex subunit 2 OS=Homo sapiens OX=9606 GN=ARPC2 PE=1 SV=1	0	51.063	52	12	26	12	300	34.3	7.36	43.4	12			265201				1.13896e+06		414951		1.31536e+07				8.5525e+06	7.26086e+06													269247			1.34326e+06
Q02487	Desmocollin-2 OS=Homo sapiens OX=9606 GN=DSC2 PE=1 SV=1	0	51.006	7	7	56	7	901	99.9	5.34	158.62	7	9.17745e+06	3.56683e+06	6.36875e+06	3.73651e+06	2.71605e+06	4.04156e+06	5.03946e+06	7.79598e+06	3.73608e+06	5.07956e+06	1.02357e+07	9.96979e+06	9.68143e+06	1.2687e+07	1.08728e+07	817117	4.07587e+06	3.20348e+06	2.79961e+06		2.53494e+06	3.60186e+06	3.27488e+06	2.35156e+06		3.01135e+06	3.24262e+06	6.20046e+06	6.09676e+06	2.17095e+06	2.0296e+06	3.94284e+06
Q9Y5P6	Mannose-1-phosphate guanyltransferase beta OS=Homo sapiens OX=9606 GN=GMPPB PE=1 SV=2	0	50.933	44	10	54	10	360	39.8	6.61	129.68	10		159428		391447		521022	374795	149122	258467	772583					324602					812944	1.34438e+06		262752			345320	661740	1.02341e+06	2.36155e+06	335034	755465	1.97523e+06
P01767	Immunoglobulin heavy variable 3-53 OS=Homo sapiens OX=9606 GN=IGHV3-53 PE=1 SV=2	0	50.852	63	7	184	1	116	12.8	8.28	439	7											1.87159e+06		2.24597e+06			9.72611e+06
Q9NZM1	Myoferlin OS=Homo sapiens OX=9606 GN=MYOF PE=1 SV=1	0	50.778	8	15	49	14	2061	234.6	6.18	76.23	15	406309	685528	535518				2.5711e+06			471927	889365	1.07396e+06	860301	655332	712658	1.49385e+06	830560	442464	252344	497893	207397		401148		266149		505341	235956	2.0698e+06		238611	1.6694e+06
Q9H772	Gremlin-2 OS=Homo sapiens OX=9606 GN=GREM2 PE=1 SV=1	0	50.641	60	7	73	7	168	19.3	9.17	223.52	7	668450		1.10218e+06		638736	540631	1.43078e+06	554295	1.34854e+06	689072		758394					1.78479e+06		3.73035e+06		729993	938347	8.79728e+06		1.17766e+06	1.24931e+06	6.26028e+06	1.3632e+06	2.36142e+06	2.99459e+06	2.41259e+06	4.97458e+06
P02760	Protein AMBP OS=Homo sapiens OX=9606 GN=AMBP PE=1 SV=1	0	50.585	33	12	75	12	352	39	6.25	174.4	12	952449	482300	1.13054e+06	665127	916069	1.12164e+06	1.64352e+06	1.2616e+06	907362	1.42725e+06		1.32684e+06	1.19699e+06	1.98363e+06	428590	1.0956e+06	1.20358e+06	1.93025e+06		1.52172e+06	2.10298e+06	1.15499e+06	713953	838398	1.24655e+06	1.23943e+06	1.35918e+06	1.22994e+06	3.07073e+06	2.73135e+06	1.17521e+06	1.64858e+06
A0A0A0MS15	Immunoglobulin heavy variable 3-49 OS=Homo sapiens OX=9606 GN=IGHV3-49 PE=3 SV=1	0	50.549	68	11	138	7	119	13	8.62	337.06	11	4.23878e+06	3.62022e+06	3.25573e+06	4.31289e+06	2.31287e+06	2.72592e+06	9.36313e+06	4.68825e+06	2.98137e+06	7.50389e+06	5.37936e+07	4.82872e+06	4.30102e+07	5.45677e+07	1.29044e+07	1.38961e+07	1.13e+06	3.27991e+06	2.27186e+06	3.02928e+06	2.09989e+06	1.71307e+06	3.85243e+06	3.06045e+06	1.35592e+06	2.63956e+06	5.36811e+06	2.18554e+06	6.47786e+06	4.8225e+06	3.22903e+06	2.98129e+06
P52790	Hexokinase-3 OS=Homo sapiens OX=9606 GN=HK3 PE=1 SV=2	0	50.166	19	11	14	11	923	99	5.4	41.77	11	781111			240276					376025		6.09794e+06	6.15152e+06	2.26539e+06	1.92861e+06	3.22385e+06	6.08501e+06	305006								120103	231483		1.25842e+06	605055		178921	671084
O75355	Ectonucleoside triphosphate diphosphohydrolase 3 OS=Homo sapiens OX=9606 GN=ENTPD3 PE=1 SV=2	0	49.953	33	11	81	11	529	59.1	6.42	169.68	11	1.12284e+06	364952	2.09555e+06	3.03894e+06	1.3383e+06	1.89604e+06	146763	410844	336335	70731.3		1.50976e+06	1.04905e+06	503160	2.13407e+06	419413	1.17001e+06	1.29814e+06	2.79192e+06	3.83263e+06	1.55615e+06	2.61067e+06	3.49989e+06	1.70976e+06	642088	1.82219e+06	3.04873e+06	3.31124e+06	5.70301e+06	1.00744e+06	3.53569e+06	7.72499e+06
P61160	Actin-related protein 2 OS=Homo sapiens OX=9606 GN=ACTR2 PE=1 SV=1	0	49.895	40	11	25	11	394	44.7	6.74	61.76	11	3.54278e+06	693361	242046	1.41738e+06	570444	811590	2.59537e+06	174255	630996	1.34467e+06	1.92876e+07	3.89929e+06		2.54697e+06	5.64424e+06		623810		885093	1.28222e+06	944240	536454	1.2219e+06	830644		2.35657e+06		1.99628e+06	2.53279e+06	667359	2.77008e+06	9.49216e+06
O60266	Adenylate cyclase type 3 OS=Homo sapiens OX=9606 GN=ADCY3 PE=1 SV=3	0	49.829	13	12	41	12	1144	128.9	6.58	100.56	12	685654	97494.3	1.75407e+06	652248	985499	3.27881e+06	2.20484e+06			899567								415527		688358		1.83876e+06	1.16673e+06	6.64702e+06		1.10526e+06	1.55397e+06	1.29134e+06		2.19883e+06		1.17938e+06
P08572	Collagen alpha-2(IV) chain OS=Homo sapiens OX=9606 GN=COL4A2 PE=1 SV=4	0	49.582	9	10	51	10	1712	167.4	8.66	112.68	10	2.6344e+06	743356		414165	556624	726837	4.38829e+06	4.70057e+06	2.61943e+06	2.59317e+06	5.19955e+06	5.2652e+06	1.02524e+06	3.7807e+06	3.95599e+06	2.35114e+06							207801		386013	884061		453598			437356	1.05921e+06
P04066	Tissue alpha-L-fucosidase OS=Homo sapiens OX=9606 GN=FUCA1 PE=1 SV=4	0	49.352	36	10	86	10	466	53.7	6.84	227.18	10	353017	236393	185299	1.99665e+06		195495	2.94933e+06	1.53847e+06	1.0611e+06	891007	1164252	998259	1.11599e+06		1.05785e+06	388156	1.87722e+06		658282	2.42985e+06	454087	899500	3.05557e+06	625906	4.58101e+06	1.46885e+07	2.80016e+06	667748	2.15698e+06	616106	2.42783e+06	1.45294e+06
P49913	Cathelicidin antimicrobial peptide OS=Homo sapiens OX=9606 GN=CAMP PE=1 SV=1	0	49.251	35	9	23	9	170	19.3	9.41	66.68	9	207328										1.01786e+07	262241		572244	799381																	826727
P52907	F-actin-capping protein subunit alpha-1 OS=Homo sapiens OX=9606 GN=CAPZA1 PE=1 SV=3	0	49.155	60	9	30	7	286	32.9	5.69	75.31	9		950484		551954			1.11004e+06	1.20821e+06	551595	1.4137e+06	7.71294e+06			1.72851e+06	3.40971e+06	839681				267344	568972										331360	5.28594e+06
P10321	HLA class I histocompatibility antigen, C alpha chain OS=Homo sapiens OX=9606 GN=HLA-C PE=1 SV=3	0	48.826	34	9	52	3	366	40.6	6.04	156.87	9			2.45222e+06														3.83234e+06					226262	2.8534e+06		840166	1.29184e+06	2.39219e+06		1.47253e+06		1.53452e+06
P06703	Protein S100-A6 OS=Homo sapiens OX=9606 GN=S100A6 PE=1 SV=1	0	48.786	81	8	60	8	90	10.2	5.48	158.27	8	2.32129e+06	995693	77829.1	818429	381115	762078	2.4742e+06	1.08012e+06	162615	1.49695e+06	4.09648e+07	3.21709e+06	2.69601e+06	5.00925e+06	9.19182e+06	1.35656e+06	698564	465257	521850	619236		1.22995e+06	74261.6	1.39223e+06	81665.2		564686	2.52218e+06	843094	1.13213e+06	249443	3.01546e+06
P61026	Ras-related protein Rab-10 OS=Homo sapiens OX=9606 GN=RAB10 PE=1 SV=1	0	48.686	52	11	95	7	200	22.5	8.38	190.83	11	2.27363e+06	2.51686e+06	3.42502e+06	3.29362e+06	2.89655e+06	3.17809e+06	1.10976e+06	1.84137e+06	1.9322e+06	1.29173e+06	1.3275e+06	557744	371531		2.33664e+06	220560	2.52626e+06	1.11983e+06	1.63439e+06	3.79042e+06	2.50708e+06	2.95959e+06	2.33645e+06	1.98429e+06	1.81013e+06	1.64655e+06	3.58037e+06	2.93203e+06	3.15979e+06	2.30297e+06	615476	7.34065e+06
P58499	Protein FAM3B OS=Homo sapiens OX=9606 GN=FAM3B PE=1 SV=2	0	48.685	54	11	144	11	235	26	8.75	295.12	11			2.91852e+06	746865			2.24291e+06		1.7424e+06	2.75595e+06	3732336	1.80649e+07	1.68628e+06	3.26545e+06	5.40802e+06	5.75556e+06	9.5575e+06		1.83846e+06	6.57851e+06		1.87191e+06	2.83058e+06	683987	6.6132e+06	1.73912e+06			2.16162e+06	3.02368e+06	5.6887e+06	1.49153e+06
P13489	Ribonuclease inhibitor OS=Homo sapiens OX=9606 GN=RNH1 PE=1 SV=2	0	48.599	41	10	20	10	461	49.9	4.82	51.91	10	2.01446e+06	549957	7.44553e+06	596812	1.37043e+06	722676	1.07814e+06	966686	4.50331e+06	467722	8.84258e+06	1.56715e+06	4.79901e+06	4.97211e+06	3.57604e+06	5.67602e+06	7.14218e+06	4.06885e+06	459472	1.09118e+06		2.37145e+06	1.79459e+06	1.57953e+06	297546	464147	939099	963364	794450	537657	5.34366e+06	4.43038e+06
O43278	Kunitz-type protease inhibitor 1 OS=Homo sapiens OX=9606 GN=SPINT1 PE=1 SV=2	0	48.436	26	13	195	13	529	58.4	6.29	426.94	13	1.15713e+06	869125	1.22711e+06	811819	980248	2.66346e+06	2.48421e+06	1.1533e+06	1.2889e+06	1.22209e+06	6.95346e+06	2.71185e+06	1.65114e+06	3.82451e+06	2.47199e+06	1.28336e+06	1.29641e+06	1.51049e+06	756634	923191		946397	1.14769e+06	845623	1.43056e+06	946242	4.95683e+06	1.97772e+06	2.01118e+06	982833	1.11068e+06	1.41142e+06
Q8WVQ1	Soluble calcium-activated nucleotidase 1 OS=Homo sapiens OX=9606 GN=CANT1 PE=1 SV=1	0	48.424	38	10	44	10	401	44.8	6.09	111.48	10	2.75084e+06	557634		340779		733095	873508		1.0866e+07	612812	2383496	4.90916e+06	966418	2.06614e+06	2.62974e+06		1.27282e+06	1.32723e+06	1.01866e+06		2.08503e+06	658255	210596	784164	2.80653e+06	867357	302504	1.26703e+06	2.07088e+06		907600	2.31968e+07
P20700	Lamin-B1 OS=Homo sapiens OX=9606 GN=LMNB1 PE=1 SV=2	0	48.401	20	11	13	11	586	66.4	5.16	49.11	11											9.24586e+06	380510		852272	595163
O00462	Beta-mannosidase OS=Homo sapiens OX=9606 GN=MANBA PE=1 SV=3	0	48.198	20	14	67	13	879	100.8	5.52	82.19	14	1.05757e+06		2.24702e+06	821332			2.44057e+06			3.17111e+08	1.06211e+06	810506			686233		3.68184e+08		2.09442e+06			2.38212e+06		2.49583e+08		1.33347e+08	1.78964e+06		1.98243e+06	1.57251e+06	2.15683e+08
P02462	Collagen alpha-1(IV) chain OS=Homo sapiens OX=9606 GN=COL4A1 PE=1 SV=4	0	48.054	4	6	31	6	1669	160.5	8.28	71.36	6	2.88135e+06	1.84535e+06	189172	409704	962253	556443	694268	1.83275e+06		3.07223e+06	3.74585e+06	4.02022e+06		4.23365e+06	3.12721e+06		249095				1.98174e+06	245261		250570	1.64227e+06	68089	84165.7	543863	211198	308530
Q9BS26	Endoplasmic reticulum resident protein 44 OS=Homo sapiens OX=9606 GN=ERP44 PE=1 SV=1	0	47.968	30	9	30	8	406	46.9	5.26	58.41	9	385825			1.07211e+06		1.42532e+06	551663	17595			676163	540140									927523	602213	660257					477348	528575	791128		1.42217e+06
P22676	Calretinin OS=Homo sapiens OX=9606 GN=CALB2 PE=2 SV=2	0	47.968	44	9	41	9	271	31.5	5.15	103.64	9	159993				798022			1.90996e+06	171911	1.339e+06	6.54429e+06	193322	511326						198586	602315		558252	796160	712447		1.57483e+06	913452	412483	3.24607e+06	545104	953335	314374
P62241	40S ribosomal protein S8 OS=Homo sapiens OX=9606 GN=RPS8 PE=1 SV=2	0	47.885	46	9	97	9	208	24.2	10.32	176.71	9	1.54669e+06	2.0521e+06	2.75134e+06	3.70321e+06	1.00574e+07	2.065e+06	747766	1.65362e+06	3.5708e+07	310505	7.07534e+06	2.08221e+06	1.51434e+07	1.28466e+06	3.74813e+07	451560	2.30098e+06	2.50239e+06	2.52794e+06	1.95174e+06	3.20914e+06	4.33195e+06	2.1001e+06	2.12119e+06	734039	1.7513e+06	2.5575e+06	4.62766e+06	4.53394e+06	2.96213e+06	2.28553e+06	3.92742e+06
P28838	Cytosol aminopeptidase OS=Homo sapiens OX=9606 GN=LAP3 PE=1 SV=3	0	47.879	22	9	32	9	519	56.1	7.93	76.19	9	521073	1.72462e+06		3.44235e+06	4.54815e+06	3.22625e+06	4.9354e+06	714460	1.29881e+06	731517	6011070	156395		295354		1.61823e+06	3.04517e+06	3.52815e+06	9.22404e+06	7.14206e+06	808040	1.10089e+06		1.2546e+06	2.26154e+06	94012.5	1.20337e+06	856241	1.14815e+06	339852	1.23722e+06	2.90935e+06
P19105	Myosin regulatory light chain 12A OS=Homo sapiens OX=9606 GN=MYL12A PE=1 SV=2	0	47.788	64	8	51	1	171	19.8	4.81	138.9	8											1.63003e+06
P18428	Lipopolysaccharide-binding protein OS=Homo sapiens OX=9606 GN=LBP PE=1 SV=3	0	47.753	26	8	21	8	481	53.4	6.7	63.48	8	1.00841e+06		750462				959521	64474.1		1.06238e+06	8.22462e+06	4.59178e+06	2.56775e+06	3.15929e+06	3.25839e+06	1.32823e+06			532199				756973	615850				736012				605022
P54289	Voltage-dependent calcium channel subunit alpha-2/delta-1 OS=Homo sapiens OX=9606 GN=CACNA2D1 PE=1 SV=3	0	47.668	15	11	65	11	1103	124.5	5.27	111.15	11	3.13938e+06	3.42687e+06	4.41515e+06	2.35464e+06	311453	1.00826e+06	1.83104e+06	401242		1.30889e+06	7.16462e+06	1.65893e+06	1.64656e+06		1.95205e+06	8.02395e+06		1.5003e+06	1.0065e+06	379891	1.14503e+06	692093	1.9028e+06	913693	192031	1.67431e+06	821428	2.2892e+06	243097	1.31307e+06		455383
P14324	Farnesyl pyrophosphate synthase OS=Homo sapiens OX=9606 GN=FDPS PE=1 SV=4	0	47.524	26	8	72	8	419	48.2	6.15	157.36	8			209217	1.46164e+06		502677	491986	1.946e+06	193178								798294			1.17898e+06	1.71706e+06	375338	608986	967470	653133	457441	669962	1.9711e+06	2.54674e+06	1.71945e+06	552741	3.06661e+06
P13497	Bone morphogenetic protein 1 OS=Homo sapiens OX=9606 GN=BMP1 PE=1 SV=2	0	47.465	21	16	33	16	986	111.2	6.9	50.74	16	4.00895e+06	1.83411e+06	780053	278696	1.2472e+06	236804		1.51521e+06	1.80764e+06	1.33833e+06	459754	1.14477e+06	420561	774946	2.34516e+06		3.80765e+06	205291	1.55796e+06	1.3925e+06	1.26332e+06	1.96361e+06	1.43695e+06	2.7276e+06	1.19455e+06			1.06378e+06		2.73066e+06	854209	1.17525e+06
P47756	F-actin-capping protein subunit beta OS=Homo sapiens OX=9606 GN=CAPZB PE=1 SV=4	0	47.444	41	10	75	10	277	31.3	5.59	180.28	10	738783	181987	172538	415018	620694	755251	1.25105e+06	845212	407669	824876	1.08639e+07	427945		642401	3.69943e+06		176116	237506		898812	327051	194441	647802	287116	431850	600777	280835	1.95077e+06	795904	1.36464e+06	564824	3.37125e+06
Q16778	Histone H2B type 2-E OS=Homo sapiens OX=9606 GN=H2BC21 PE=1 SV=3	0	47.376	40	7	112	3	126	13.9	10.32	349.89	7	986288	1.44382e+06	1.70678e+06	1.54164e+06		1.80505e+06	1.26604e+06				2.85197e+07	5.17507e+06		5.91917e+06	9.24856e+06	683649				3.17799e+06		1.43818e+06	201661	323998		1.47841e+06	1.93017e+06			252894	80001.1	7.31076e+06
Q16651	Prostasin OS=Homo sapiens OX=9606 GN=PRSS8 PE=1 SV=1	0	47.362	41	7	68	7	343	36.4	5.85	338.35	7	2.69932e+06	1.68164e+06	1.84376e+06	2.34518e+06	1.61774e+06	2.1314e+06	3.03555e+06	678628	1.28171e+06	779728	1.67896e+06	3.21329e+06	7.7024e+06	9.80553e+06	2.07019e+06	4.43048e+06	1.94103e+06	1.5465e+06	1.11686e+06	2.00636e+06	1.5831e+06	2.88962e+06	2.49171e+06	1.64471e+06	2.06583e+06	1.80289e+06	1.79979e+06	2.82429e+06	2.40181e+06	703523	1.60444e+06	2.1457e+06
P16401	Histone H1.5 OS=Homo sapiens OX=9606 GN=H1-5 PE=1 SV=3	0	47.188	30	9	21	8	226	22.6	10.92	49.4	9	1.94622e+06										7.62369e+06	2.92542e+06			6.01706e+06				134029					510396								1.67444e+06
P26641	Elongation factor 1-gamma OS=Homo sapiens OX=9606 GN=EEF1G PE=1 SV=3	0	47.175	35	9	66	9	437	50.1	6.67	171.47	9	328291		466563	788218	579005	438686	1.11066e+06		492146	842455	963146		246894		727762	1.00169e+06	295482	868454		1.20227e+06	1.97078e+06		551852		991839	856670	393199	1.86914e+06	1.44893e+06	1.36256e+06	845743	3.32559e+06
Q9HDC9	Adipocyte plasma membrane-associated protein OS=Homo sapiens OX=9606 GN=APMAP PE=1 SV=2	0	47.101	39	12	35	12	416	46.5	6.16	72.41	12	267791	430984					1.85611e+06				7.10516e+06	445276		538511	1.41829e+06			609369			943881		419691					906634	897215	623480		4.25047e+06
Q9NR19	Acetyl-coenzyme A synthetase, cytoplasmic OS=Homo sapiens OX=9606 GN=ACSS2 PE=1 SV=1	0	46.965	25	12	74	12	701	78.5	6.46	84.96	12	1.0961e+06	452457	1.10048e+06	1.09509e+06	2.37482e+06	1.16191e+06	926138	411624	436988	601955		1.21539e+06	3.97382e+06	3.16698e+06	1.32579e+06	1.85902e+06	618139	806164	748550	691277	860265	1.11715e+06	1.04646e+06	499049	299929	1.06906e+06	1.21918e+06	1.35476e+06	1.54789e+06	1.74904e+06	878750	1.58561e+06
P02753	Retinol-binding protein 4 OS=Homo sapiens OX=9606 GN=RBP4 PE=1 SV=3	0	46.953	62	7	46	7	201	23	6.07	146.44	7	686363	1.01854e+06	329694		3.08084e+06			2.05156e+06	873068	1.55941e+06	1.27336e+06	2.38571e+06	9.45208e+06	8.01964e+06		6.34703e+06	1.59173e+06	739145	1.04435e+06	645453	2.2135e+06	3.44548e+06	1.54471e+06		2.64285e+06	2.2185e+06	1.86851e+06	2.18603e+06	1.01782e+06	906471	805047	2.69052e+06
P10599	Thioredoxin OS=Homo sapiens OX=9606 GN=TXN PE=1 SV=3	0	46.82	89	8	102	8	105	11.7	4.92	335.58	8	1.58772e+07	2.74006e+06	806944	5.58594e+06	1.69948e+06	1.24304e+06	3.07965e+06	1.39736e+06	869660	4.46864e+06	4.18836e+07	8.76035e+06	647344	9.23529e+06	3.7278e+07	2.57881e+06	888321	2.6761e+06	1.84364e+06	3.52302e+06	6.98147e+06	575565	367141	3.98274e+06	871459	1.41299e+06	4.05019e+06	5.6017e+06	5.28182e+06	3.67318e+06	437234	5.52725e+07
P20160	Azurocidin OS=Homo sapiens OX=9606 GN=AZU1 PE=1 SV=3	0	46.793	53	8	32	8	251	26.9	9.5	91.06	8	3.38402e+06		130615				380933	435545		80743.5	5.99018e+07	6.21726e+06	1.59294e+06	1.37647e+07	1.26734e+07	2.21279e+06		1.43525e+06	109720		276563	790401		1.22324e+06				1.54591e+06	1.69507e+06	86585.6	488902	1.97335e+07
Q03591	Complement factor H-related protein 1 OS=Homo sapiens OX=9606 GN=CFHR1 PE=1 SV=2	0	46.784	39	9	116	3	330	37.6	7.39	249.18	9	447475		1.08533e+06		456316	479146	661105	535286	226327	310012	812559	526511	710396	1.01137e+06	639555	151502	836403		698048	385875		1.05111e+06		464521	570367	205401	605495	788956	725331		455575	613928
P27635	60S ribosomal protein L10 OS=Homo sapiens OX=9606 GN=RPL10 PE=1 SV=4	0	46.754	38	6	64	6	214	24.6	10.08	124.31	6			176774	2.15335e+06	1.15689e+06	1.12747e+06	1.35725e+06	705569	922822	1.01104e+06						75590.9	284389	254134		1.48495e+06	3.25433e+06	283692	845101		195564	1.07015e+06	363284	1.99752e+06	485864	1.07729e+06	1.633e+06	1.55358e+06
Q8WUH6	Transmembrane protein 263 OS=Homo sapiens OX=9606 GN=TMEM263 PE=1 SV=1	0	46.631	58	5	95	5	116	11.7	9.32	354.82	5		472828	1.54599e+06	4.8977e+06	3.15633e+06	3.7186e+06	6.66951e+06	2.17606e+06	1.00463e+06	1.80994e+06					1.23407e+06		783957		1.26374e+06	3.8202e+06	1.8532e+06	2.4162e+06	2.52975e+06	2.94602e+06	2.29172e+06	2.73689e+06	4.02537e+06	3.34027e+06	608144	2.40917e+06	3.21654e+06	1.02273e+07
P48643	T-complex protein 1 subunit epsilon OS=Homo sapiens OX=9606 GN=CCT5 PE=1 SV=1	0	46.571	25	10	43	10	541	59.6	5.66	143.68	10	1.13131e+06	312957	707524	2.10198e+06	584362	547275	4.205e+06	2.46259e+06	1.77517e+06	2.58707e+06	1.8907e+06	3.38078e+06	571367	143424	2.01531e+06	3.05943e+06	474116	339437	458026	510182	742580	514397	303959	479903	586762	681874	443593	1.53293e+06	1.47757e+06	797255	562363	1.71845e+06
P01893	Putative HLA class I histocompatibility antigen, alpha chain H OS=Homo sapiens OX=9606 GN=HLA-H PE=5 SV=3	0	46.521	30	7	59	1	362	40.9	6.3	187.31	7	1.51416e+07	1.68251e+07		2.71511e+07	1.42144e+07	1.69794e+07	1.6283e+07	1.04841e+07	5.1934e+06	4.57759e+06		1.98856e+07		1.73171e+06	1.08459e+07		1.99422e+07	2.12694e+07	2.80174e+07	1.20575e+07	2.08996e+07	2.55181e+07	1.65717e+07	2.34654e+07	3.31559e+06		1.6785e+07	1.14839e+07	1.99599e+07	1.59339e+07	3.76419e+06	1.0584e+07
P18206	Vinculin OS=Homo sapiens OX=9606 GN=VCL PE=1 SV=4	0	46.447	14	10	11	10	1134	123.7	5.66	34.3	10	470144			377544		362481		286896			3.63399e+06	451511	1.85991e+06		4.39058e+06	1.994e+06				293633	425149	191582	384121	675018	314017	442626		179900	327420	345728	433338	307234
P15153	Ras-related C3 botulinum toxin substrate 2 OS=Homo sapiens OX=9606 GN=RAC2 PE=1 SV=1	0	46.33	43	9	115	4	192	21.4	7.61	286.23	9	348209					111721	308218				14537687	423299		436354	2.7813e+06				192123	88335.6				90421.4								1.38285e+06
P01889	HLA class I histocompatibility antigen, B alpha chain OS=Homo sapiens OX=9606 GN=HLA-B PE=1 SV=3	0	46.179	29	7	58	1	362	40.4	5.85	169.55	7			1.27094e+06								1.67473e+06												985423	787972
P19875	C-X-C motif chemokine 2 OS=Homo sapiens OX=9606 GN=CXCL2 PE=1 SV=1	0	46.179	39	4	95	4	107	11.4	10.55	333.35	4	1.59629e+06	2.46295e+06	2.87945e+06	1.94052e+06	1.87005e+06	2.61752e+06	2.59699e+06	2.3659e+06	2.30068e+06	1.54042e+06		1.48247e+06	351071		1.23054e+06	432040	4.2744e+06	3.29365e+06	3.64804e+06	3.47171e+06	2.25074e+06	4.0022e+06	2.61372e+06	3.7618e+06	3.16644e+06	2.42627e+06	4.94816e+06	1.92282e+06	457170	2.49258e+06	3.22419e+06	2.212e+06
P01817	Immunoglobulin heavy variable 2-5 OS=Homo sapiens OX=9606 GN=IGHV2-5 PE=1 SV=2	0	46.115	66	6	36	6	119	13.2	8.29	127.58	6	5.83789e+06	2.16714e+06	3.15843e+06	9.70109e+06	398944	634546	8.8288e+06	2.4983e+06	369453	1.27774e+06	1.04958e+07	2.77662e+06	1.01968e+07	4.13537e+06	1.38007e+07	2.93695e+07	7.32e+06	874865		2.61442e+06		4.41552e+06		5.79964e+06	1.4891e+06	1.08023e+06	2.38354e+06	370070	1.06164e+06	272378	516605	6.35967e+06
P60900	Proteasome subunit alpha type-6 OS=Homo sapiens OX=9606 GN=PSMA6 PE=1 SV=1	0	45.926	46	9	57	9	246	27.4	6.76	121.73	9	294292	252280	1.61234e+06	1.05055e+06		375226	2.19997e+06	1.72585e+06	833137	804814	2.24066e+06	682926	320270	986021	509360	212950	287737	215574		421693	378544		161806	275924	150512	293806		1.36514e+06		530357	1.49524e+06	3.14651e+06
P62081	40S ribosomal protein S7 OS=Homo sapiens OX=9606 GN=RPS7 PE=1 SV=1	0	45.696	58	11	100	11	194	22.1	10.1	163.95	11	1.1955e+06	4.44032e+06	2.9306e+06	4.29172e+06	6.7608e+06	3.88609e+06	6.01313e+06	2.58209e+06	2.12664e+06	9.27779e+06	2.33371e+06	417650		1.34204e+06	3.60185e+06		1.63336e+06	5.66317e+06	737456	4.8401e+06	3.54593e+06	2.16949e+06	1.55213e+06	7.09283e+06	4.13979e+06	1.74099e+06	869486	3.88443e+06	8.4375e+06	3.74321e+06	6.31691e+06	4.90221e+06
O15540	Fatty acid-binding protein, brain OS=Homo sapiens OX=9606 GN=FABP7 PE=1 SV=3	0	45.586	85	8	72	8	132	14.9	5.59	143.89	8	5.38544e+06	9.18981e+06	5.83866e+06	8.28622e+06	1.01014e+07	1.05587e+07	7.80063e+06	3.84117e+06	1.84823e+06	1.13816e+07	2.50587e+06	5.09045e+06	2.28038e+06	725017	5.86674e+06		995709	4.05068e+06	1.13767e+06	4.94157e+06	2.71408e+06	4.59777e+06	5.64214e+06	5.30965e+06	232877	3.02216e+06	4.7376e+06	6.85065e+06	9.94648e+06	7.17054e+06	1.80934e+06	2.17068e+06
O60568	Multifunctional procollagen lysine hydroxylase and glycosyltransferase LH3 OS=Homo sapiens OX=9606 GN=PLOD3 PE=1 SV=1	0	45.56	20	11	17	11	738	84.7	6.05	36.95	11	1.04542e+06	345309					961149	222704	303987	178114	1.88146e+06	1.97328e+06		480014	447382	1.81587e+06			212624			121724
P09525	Annexin A4 OS=Homo sapiens OX=9606 GN=ANXA4 PE=1 SV=4	0	45.309	43	11	57	11	319	35.9	6.13	133.99	11	558099	391624	456582	427361	266939	1.39439e+06	520015	449998	319358	1.97774e+06	3895262	973664	746983	6.64323e+06	751368	1.96772e+06	784800	557121	144190	893482	400097	652654	634448	554191	288788	272777	978857	984424	1.22837e+06	296945	1.81835e+06	5.05235e+06
O14950	Myosin regulatory light chain 12B OS=Homo sapiens OX=9606 GN=MYL12B PE=1 SV=2	0	45.158	63	8	51	1	172	19.8	4.84	137.79	8
P29692	Elongation factor 1-delta OS=Homo sapiens OX=9606 GN=EEF1D PE=1 SV=5	0	45.11	42	8	63	8	281	31.1	5.01	108.84	8			821224	4.44199e+06		3.53538e+06			6.32299e+06	2.86784e+06	1.55734e+06				528037			1.77911e+06	482095	885637	1.41484e+06	1.67457e+06		2.26025e+06		4.79468e+06	386964	1.92225e+06	2.27685e+06	2.2941e+06	2.64487e+06	3.93172e+06
P01619	Immunoglobulin kappa variable 3-20 OS=Homo sapiens OX=9606 GN=IGKV3-20 PE=1 SV=2	0	45.043	47	4	88	2	116	12.5	4.96	318.91	4	5.27133e+07	1.48586e+07	2.05259e+07	2.20995e+07	1.90751e+07	3.04773e+07	6.62051e+07	4.49823e+07	1.06766e+07	1.77969e+07	2.45838e+08	8.77353e+07	1.52904e+08	1.82198e+08	7.26321e+07	1.41525e+08	2.28888e+07	1.20129e+07	1.61491e+07	2.53577e+07	1.27543e+07	1.98438e+07	1.77548e+07	2.79766e+07	6.25354e+06	8.08404e+06	1.47024e+07	2.8402e+07	1.50921e+07	1.01684e+07	7.73184e+06	2.80271e+07
Q30154	HLA class II histocompatibility antigen, DR beta 5 chain OS=Homo sapiens OX=9606 GN=HLA-DRB5 PE=1 SV=1	0	44.993	41	7	91	2	266	30	6.93	325.77	7	159897	160086		163232	1.13565e+06	1.89605e+06		87733.3		502397		129590	3.13712e+06		115035	379737	183074	208288		680108		693967	208107	166522			861575		2.23707e+06	223110
A0A0C4DH42	Immunoglobulin heavy variable 3-66 OS=Homo sapiens OX=9606 GN=IGHV3-66 PE=3 SV=1	0	44.925	63	7	184	1	116	12.7	8.16	435.35	7
P28070	Proteasome subunit beta type-4 OS=Homo sapiens OX=9606 GN=PSMB4 PE=1 SV=4	0	44.905	42	7	46	7	264	29.2	5.97	130.62	7	3.15424e+06	9.42085e+06	8.65788e+06	892604			1.39504e+06	1.42531e+06	755767	437951	1.08971e+07	3.96344e+06	4.0349e+06	4.92657e+06	2.75017e+07	1.56862e+07	1.41535e+06	747232	1.98748e+06	1.12243e+06	2.42474e+06	703740	439299	868216	262054	1.77502e+08	1.05753e+06	2.55798e+06	1.38252e+06	769853	1.0442e+06	5.70345e+06
O95837	Guanine nucleotide-binding protein subunit alpha-14 OS=Homo sapiens OX=9606 GN=GNA14 PE=1 SV=1	0	44.861	23	7	72	1	355	41.5	6.07	148.29	7
Q96MK3	Pseudokinase FAM20A OS=Homo sapiens OX=9606 GN=FAM20A PE=1 SV=4	0	44.663	28	9	18	9	541	61.4	7.99	44.52	9	2.61536e+07		475269		2.48311e+06	902211	477157	4.89855e+06	1.78573e+07	2.47211e+06		1.84139e+07	8.08534e+06		1.37025e+07	1.30786e+06	673203					7.5034e+06			1.5917e+06					262318
P62745	Rho-related GTP-binding protein RhoB OS=Homo sapiens OX=9606 GN=RHOB PE=1 SV=1	0	44.648	51	7	73	5	196	22.1	5.24	237.64	7	681781	1.20212e+06			911574	92530.5		1.15144e+06	999479	2.12644e+06	9.34889e+06	880179	280611	2.00278e+06	273171		3.02935e+06	2.23619e+06		341397	1.75913e+06		253081	286472	1.79109e+06	929618	258727	243160		1.45654e+06	1.18334e+06
P19971	Thymidine phosphorylase OS=Homo sapiens OX=9606 GN=TYMP PE=1 SV=2	0	44.634	25	8	13	8	482	49.9	5.53	47.81	8		154681									3.27674e+06	630616		2.01454e+06	607645
A0A0B4J1V6	Immunoglobulin heavy variable 3-73 OS=Homo sapiens OX=9606 GN=IGHV3-73 PE=3 SV=1	0	44.56	50	9	91	4	119	12.8	9.17	215.9	9						374637					3.93923e+06	352832	1.67098e+06	1.17044e+06	1.69757e+06	420538				166230						207010			1.14001e+06		333820
O43692	Peptidase inhibitor 15 OS=Homo sapiens OX=9606 GN=PI15 PE=1 SV=1	0	44.342	45	8	17	8	258	29	8.03	63.83	8							595027		266689		5.56167e+06	1.11095e+07	5.92619e+06	6.8268e+06		192653													543511
P50897	Palmitoyl-protein thioesterase 1 OS=Homo sapiens OX=9606 GN=PPT1 PE=1 SV=1	0	44.28	28	5	28	5	306	34.2	6.52	82.09	5	2.13509e+06	500569	289567	1.43533e+06	647368	266819	2.53099e+06	970937	634609	2.37686e+06		961151	1.53756e+06	2.83693e+06	1.50908e+06	2.28265e+06	1.93514e+06	469007	391303	1.17095e+06	1.27965e+06	302901	386367	1.06764e+06			573050	1.7476e+06	753737	271107	3.63813e+06	2.15307e+06
P49908	Selenoprotein P OS=Homo sapiens OX=9606 GN=SELENOP PE=1 SV=3	0	44.267	22	10	170	10	381	43.2	7.87	467.85	10	6.07513e+06	4.0477e+06	6.62093e+06	3.30673e+06	3.65692e+06	5.10264e+06	6.75682e+06	5.55664e+06	1.24121e+06	5.10826e+06	2.67973e+06	4.25568e+06	486199	2.53732e+06	2.72049e+06	692109	8.51932e+06	5.02522e+06	6.21719e+06	3.07417e+06	6.02684e+06	8.62947e+06	3.09125e+07	3.65428e+06	7.61895e+06	5.79967e+06	4.33041e+06	7.42127e+06	2.86035e+06	4.57371e+06	2.14379e+06	2.80951e+06
Q9UBI6	Guanine nucleotide-binding protein G(I)/G(S)/G(O) subunit gamma-12 OS=Homo sapiens OX=9606 GN=GNG12 PE=1 SV=3	0	44.086	71	6	85	6	72	8	8.97	277.36	6	3.54957e+07	3.34022e+07	2.71987e+07	2.56836e+07	2.8554e+07	2.85276e+07	5.45393e+07	3.30914e+07	4.16042e+07	3.12527e+07	1.02646e+07	2.29026e+07	6.31303e+06	3.82498e+06	2.2723e+07	6.8793e+06	5.30316e+07	5.03721e+07	4.62337e+07	4.24733e+07	4.00122e+07	3.91636e+07	3.89763e+07	6.22494e+07	9.0251e+07	2.92274e+07	5.10812e+07	3.83803e+07	2.8991e+07	4.66689e+07	6.61156e+07	6.71533e+07
P84243	Histone H3.3 OS=Homo sapiens OX=9606 GN=H3-3A PE=1 SV=2	0	44.056	48	7	109	1	136	15.3	11.27	209.99	7	5.57267e+07	1.33798e+06		1.82059e+06		2.95615e+06	5.26638e+06	1.55815e+06		4.0741e+06	1.55454e+07	9.21813e+06	1.27726e+06	1.26942e+07	1.10978e+06		1.04443e+06		4.47267e+06	1.65667e+06	4.02964e+06	960979				3.73243e+06	2.07159e+06	1.23412e+06	669311		2.8193e+06	1.25395e+07
P07384	Calpain-1 catalytic subunit OS=Homo sapiens OX=9606 GN=CAPN1 PE=1 SV=1	0	44.054	23	11	32	11	714	81.8	5.67	55.26	11	2.16551e+06	4.1389e+06	1.78129e+06	4.24745e+06	5.24498e+06	2.78919e+06	2.61951e+06	5.73847e+06	1.43449e+06	389679	6.71873e+06	5.19491e+06			5.5874e+06	995939	1.60256e+06	2.55822e+06	2.58833e+06	1.44793e+06	1.84321e+06	192300			1.12258e+06	1.61572e+06	2.36716e+06	2.26227e+06	3.40435e+06	1.20172e+06	2.22706e+06	4.94051e+06
P49755	Transmembrane emp24 domain-containing protein 10 OS=Homo sapiens OX=9606 GN=TMED10 PE=1 SV=2	0	44.045	31	8	28	8	219	25	7.44	56.51	8							58506.5	35051.4		60994	1.01355e+06					1.39448e+06	426359			825119						505176	658289	1.07881e+06	1.00721e+06		1.69413e+06	1.93437e+06
Q15286	Ras-related protein Rab-35 OS=Homo sapiens OX=9606 GN=RAB35 PE=1 SV=1	0	43.914	62	10	63	8	201	23	8.29	72.76	10	2.1169e+06	1.21695e+06	896995	1.25651e+06	6.80074e+06	750019	5.57564e+06	1.63139e+06	938011	6.79327e+06	917759	5.31827e+06	180202	540532	2.35482e+06		1.84163e+06	2.44813e+06	1.52529e+06	2.03182e+06	1.79731e+06	983381	3.2462e+06	4.0687e+06		1.32865e+06	4.56161e+06	4.71738e+06	8.85554e+06	9.38911e+06	959326	821598
Q5QNW6	Histone H2B type 2-F OS=Homo sapiens OX=9606 GN=H2BC18 PE=1 SV=3	0	43.789	40	6	103	2	126	13.9	10.32	320.89	6	5.122e+06		2.85759e+06	2.74596e+06	1.43124e+06	2.36543e+06	997278	636551	700835		46515344	1.83533e+07	5.66373e+06	1.20355e+07	1.47168e+07		285716	1.53466e+06	1.64756e+06	710081	720480	1.31884e+06	1.80945e+06	1.58019e+06				2.02628e+06	725878	1.40492e+06		1.19811e+07
Q71DI3	Histone H3.2 OS=Homo sapiens OX=9606 GN=H3C15 PE=1 SV=3	0	43.7	48	7	109	1	136	15.4	11.27	218.28	7											26648176	9.91398e+06		1.38011e+07
A0A0B4J1Y9	Immunoglobulin heavy variable 3-72 OS=Homo sapiens OX=9606 GN=IGHV3-72 PE=3 SV=1	0	43.543	66	11	149	6	119	13.2	7.85	273.17	11	2.48822e+07	2.34542e+06	3.42993e+06	5.40193e+06	5.68359e+06	2.00655e+06	8.17899e+06	9.34318e+06	3.04108e+06	4.66951e+06	9.60554e+07	4.15286e+07	4.1026e+07	2.54821e+07	7.53605e+07	4.33232e+07	5.23757e+06	2.03938e+06	1.78766e+06	3.29701e+06	1.51748e+06	2.71953e+06	1.94885e+06	6.01276e+06	1.83672e+06	1.07558e+06	3.74635e+06	6.30843e+06	6.12514e+06	1.61156e+06	2.17585e+06	2.12461e+06
P04062	Lysosomal acid glucosylceramidase OS=Homo sapiens OX=9606 GN=GBA PE=1 SV=3	0	43.383	26	9	50	9	536	59.7	7.61	171.47	9	2.60553e+06	1.50612e+06	2.20652e+06	370349	1.15162e+06	2.3429e+06	2.2196e+06	951207	693465	1.07159e+06	1.45561e+06	1.05719e+06	93464.9	7.13435e+06	7.84034e+06	95504	2.7927e+06	1.01425e+06	2.06713e+06	158484	522849	1.67557e+06	2.07104e+06	134348	4.24e+06	2.81813e+06	2.39044e+06	157187	512396	1.87808e+06	2.69086e+06
O43175	D-3-phosphoglycerate dehydrogenase OS=Homo sapiens OX=9606 GN=PHGDH PE=1 SV=4	0	43.33	35	11	24	11	533	56.6	6.71	48.38	11	2.89311e+06	2.29858e+06	2.60418e+06	2.82789e+06	2.57122e+06		2.40577e+06	2.24237e+06	1.09668e+06	1.81117e+06	6.55028e+06	8.02185e+06	6.42397e+06	6.81267e+06	5.52576e+06	9.6044e+06	2.7066e+06	1.59942e+06	3.17995e+06	2.08981e+06	1.22162e+06	546810		703482	2.33718e+06	1.98277e+06	1.05427e+06	2.87889e+06	1.73448e+06	1.17942e+06	1.54642e+06	2.04939e+06
P13284	Gamma-interferon-inducible lysosomal thiol reductase OS=Homo sapiens OX=9606 GN=IFI30 PE=1 SV=3	0	43.168	38	5	37	5	250	27.9	4.88	112.64	5	931688	2.1374e+06		510014	419362	1.45757e+06	538946	197169	120212	252602	1.38133e+07	4.05611e+06	8.51735e+06	1.49801e+07	1.27763e+06	491819	475784		89030.9	492589						59645.6		425017	82426.2			589957
O95436	Sodium-dependent phosphate transport protein 2B OS=Homo sapiens OX=9606 GN=SLC34A2 PE=1 SV=3	0	42.881	19	10	104	10	690	75.7	8.15	151.51	10	879729	856095	721413	1.60165e+06	1.42167e+06	1.20637e+06	3.02536e+06	2.40023e+06	650708	789632	871376	943867	240759		871588	2.27696e+06	356301	381893	189531	768953	459555	990749	1.58944e+06	1.18536e+06	569329	1.16555e+06	510530	705521	385340	1.37143e+06	556921	2.74018e+06
Q7L7L0	Histone H2A type 3 OS=Homo sapiens OX=9606 GN=H2AW PE=1 SV=3	0	42.847	35	6	85	2	130	14.1	11.05	219.42	6	565920				185329						1.64742e+07		1.35011e+08	6.08995e+06	781029	8.28581e+06													1.0935e+07			1.00552e+07
P04844	Dolichyl-diphosphooligosaccharide--protein glycosyltransferase subunit 2 OS=Homo sapiens OX=9606 GN=RPN2 PE=1 SV=3	0	42.42	26	8	28	8	631	69.2	5.69	90.82	8	696166	603584	257432	322024	268604	228203	544623	231841		1.79313e+06	1.34571e+06	666081	1.02656e+06	184917		208814	163502	195285			441964						400153	1.36672e+06	324792	182743	235777	1.00632e+06
Q13217	DnaJ homolog subfamily C member 3 OS=Homo sapiens OX=9606 GN=DNAJC3 PE=1 SV=1	0	42.42	23	9	51	9	504	57.5	6.15	63.91	9	1.58759e+06	1.95881e+06	2.25724e+06	2.47185e+06	3.10285e+06	2.52122e+06	1.30504e+06	2.03631e+06	1.99521e+06	1.6219e+06	988400	347836	755886		873008		4.50436e+06	171367	4.10566e+06	3.09194e+06	2.90289e+06	2.95536e+06	3.58785e+06	4.25905e+06	3.43738e+06	2.11441e+06	3.1948e+06	1.56118e+06	1.73632e+06	2.38692e+06	4.47104e+06	259458
Q06481	Amyloid-like protein 2 OS=Homo sapiens OX=9606 GN=APLP2 PE=1 SV=2	0	42.307	16	10	42	9	763	86.9	4.79	94.29	10			97633.3				130234	1.25213e+06		1.27778e+06	630023	4.24399e+06	186881	848487	836151	129458					46597.5			514639		974026		816193
Q8NBS9	Thioredoxin domain-containing protein 5 OS=Homo sapiens OX=9606 GN=TXNDC5 PE=1 SV=2	0	42.296	25	8	61	8	432	47.6	5.97	127.58	8	2.76626e+06	2.33354e+06	1.90845e+06	3.90617e+06	2.83806e+06	2.16226e+06	3.1064e+06	2.44361e+06	1.39509e+06	2.26126e+06	3.90455e+06	1.43942e+06	353756	2.23626e+06	3.07473e+06	446914	1.68291e+06	1.65661e+06	1.51883e+06	2.92563e+06	4e+06	1.79084e+06	1.31902e+06	1.47732e+06	944120	3.39931e+06	2.50283e+06	4.982e+06	4.21521e+06	2.42353e+06	3.38163e+06	6.54193e+06
P51884	Lumican OS=Homo sapiens OX=9606 GN=LUM PE=1 SV=2	0	42.246	28	7	41	7	338	38.4	6.61	81.8	7	450722	687502	1.66321e+06			317589	1.15747e+06		294234		1.7843e+06	1.0091e+06	1.2467e+06	1.0277e+07	680104	2.17634e+06	1.27394e+06	1.23099e+06	2.73833e+06	831962		995966	958965	293136	1.0696e+06	1.7278e+06	375282	2.47486e+06	330058	599297	166011	2.81016e+06
Q86X29	Lipolysis-stimulated lipoprotein receptor OS=Homo sapiens OX=9606 GN=LSR PE=1 SV=4	0	42.142	19	9	107	9	649	71.4	7.97	167.11	9	2.77958e+07	2.12217e+07	1.90477e+07	2.58085e+07	2.87139e+07	1.90066e+07	2.89506e+07	2.09058e+07	1.26747e+07	2.22205e+07	3.00857e+07	2.8475e+07	2.62479e+07	2.00784e+07	2.25521e+07	1.7443e+07	1.32474e+07	1.32587e+07	1.76103e+07	2.06424e+07	1.2904e+07	1.5994e+07	2.25352e+07	1.73433e+07	8.31775e+06	1.15386e+07	8.45567e+06	1.94101e+07	1.72607e+07	1.38128e+07	1.32649e+07	2.57391e+07
Q92930	Ras-related protein Rab-8B OS=Homo sapiens OX=9606 GN=RAB8B PE=1 SV=2	0	42.14	46	10	93	2	207	23.6	9.07	171.06	10		500422		845999	450262	605766	740532	70101.8		1.17579e+06	2.75133e+06	723243	310402	1.16642e+06			363426	538105	877213	679651	484790	828682	955217	458122	886669	783475	1.01459e+06	764029	798027		738695	1.4992e+06
P01814	Immunoglobulin heavy variable 2-70 OS=Homo sapiens OX=9606 GN=IGHV2-70 PE=1 SV=2	0	41.962	39	4	24	2	119	13.3	6.52	90.29	4							1.10232e+06									2.81349e+06							1.03885e+06
P98164	Low-density lipoprotein receptor-related protein 2 OS=Homo sapiens OX=9606 GN=LRP2 PE=1 SV=3	0	41.796	3	10	16	10	4655	521.6	5.08	46.66	10	2.53774e+07	6.72659e+06	6.84946e+06	4.10845e+06	2.8181e+06	2.44834e+06	6.3118e+06	1.93188e+06	3.52283e+06	1.19672e+06	1.78719e+06	4.78099e+07	8.14101e+06	8.26884e+06	1.03059e+06	1.12743e+07	7.18871e+06	4.63123e+06	6.51211e+06	7.4038e+06	4.08023e+06	6.96062e+06	5.56638e+06	8.07807e+06	1.01666e+07	2.71459e+06	4.74982e+06	1.11385e+07	3.28565e+06	4.41251e+06	3.48185e+06	1.27981e+07
P62269	40S ribosomal protein S18 OS=Homo sapiens OX=9606 GN=RPS18 PE=1 SV=3	0	41.66	62	13	150	13	152	17.7	10.99	240.57	13	526657	438902	671779	2.08433e+06	1.37278e+06	1.45109e+06	1.29919e+06	1.00248e+06	345975	1.03729e+06	3.08418e+06	142064			1.30174e+06		936676	736906	439579	1.29368e+06	1.13422e+06	907912	706841	801595	627336	868139	1.08587e+06	1.76666e+06	1.57072e+06	1.17664e+06	1.09822e+06	4.10211e+06
P06310	Immunoglobulin kappa variable 2-30 OS=Homo sapiens OX=9606 GN=IGKV2-30 PE=3 SV=2	0	41.18	44	5	63	3	120	13.2	8.51	189.41	5	1.24848e+07	2.21322e+06	2.0024e+06	867719	952647	2.48976e+06	3.85273e+06	592987	1.71582e+06		1.64798e+07	9.93086e+06	4.66959e+07	4.30112e+07	7.95223e+06	2.89786e+07	3.07846e+06	1.39555e+06	2.0457e+06	1.03709e+06	685086	2.20585e+06	3.89087e+06	2.82536e+06			2.00232e+06	3.2513e+06	3.47391e+06	1.46605e+06	1.05492e+06	3.29822e+06
Q9BXJ1	Complement C1q tumor necrosis factor-related protein 1 OS=Homo sapiens OX=9606 GN=C1QTNF1 PE=1 SV=1	0	41.062	28	6	90	6	281	31.7	6.9	265.72	6	3.5117e+06	2.47297e+06	2.47937e+06	2.32889e+06	2.86519e+06	2.77589e+06	1.41014e+06	844578	2.88139e+06	1.98673e+06	1.58693e+06	3.26795e+06	590974		1.71809e+06	363680	1.37852e+06	2.38818e+06	3.09885e+06	3.51166e+06	1.68431e+06	1.88186e+06	2.41734e+06	1.76905e+06	7.59901e+06	6.27858e+06	2.8839e+06	1.56595e+06	2.28004e+06	3.45164e+06	4.24165e+06	2.29746e+06
Q07020	60S ribosomal protein L18 OS=Homo sapiens OX=9606 GN=RPL18 PE=1 SV=2	0	41.04	43	8	115	8	188	21.6	11.72	264.55	8	520140	1.30338e+06	1.40743e+06	4.74741e+06	728210	4.11628e+06	2.82442e+06	2.00902e+06	2.50152e+06	1.30595e+06	2.62132e+06	296422		770466	1.46966e+06		1.13399e+06	1.21104e+06	1.01997e+06	1.98943e+06	3.66804e+06	1.23686e+06	1.1951e+06	588677	756370	3.22365e+06	1.93847e+06	4.15569e+06	2.78813e+06	2.4693e+06	2.39706e+06	4.65752e+06
P30050	60S ribosomal protein L12 OS=Homo sapiens OX=9606 GN=RPL12 PE=1 SV=1	0	40.708	45	5	74	5	165	17.8	9.42	221.94	5	757826			3.17307e+06	1.07754e+06	2.11195e+06	2.91325e+06	2.07493e+06	1.93272e+06	2.32612e+06	5.02626e+06	660173		533854	2.37112e+06		1.28815e+06	1.01077e+06	489883	2.98431e+06	2.50933e+06	1.50338e+06	639285	600158	1.16366e+06	1.07317e+06	2.26857e+06	3.71957e+06	4.1923e+06	3.21694e+06	3.40577e+06	5.89318e+06
P52823	Stanniocalcin-1 OS=Homo sapiens OX=9606 GN=STC1 PE=1 SV=1	0	40.462	32	7	48	7	247	27.6	7.99	98.59	7		467930	263972	1.39352e+06		551352		666293									302240	2.17239e+06		1.24684e+06		1.7746e+06	834619	1.63333e+06		839586	334056	811210	2.07364e+06		804504	2.34347e+06
P61020	Ras-related protein Rab-5B OS=Homo sapiens OX=9606 GN=RAB5B PE=1 SV=1	0	40.424	42	7	85	4	215	23.7	8.13	212.87	7		603918	195878	969492	550181	1.73992e+06	1.30664e+06		294336									152209	782262	1.16468e+06		178823	1.21323e+06	130660	1.24938e+06	1.21907e+06	1.36379e+06	1.0465e+06	169002	962318	988938	2.62581e+06
Q14512	Fibroblast growth factor-binding protein 1 OS=Homo sapiens OX=9606 GN=FGFBP1 PE=1 SV=1	0	40.349	31	6	44	6	234	26.2	9.1	88.16	6	2.07105e+06	1.02905e+07	1.02845e+07	4.69265e+06	5.56897e+06	6.70836e+06	7.25131e+06	7.33188e+06	2.06401e+06	3.79001e+06	3.47222e+06	3.43818e+06	1.50995e+06	797928	3.7936e+06	591730	3.90504e+06	1.51139e+07	3.50645e+06	4.52896e+06	1.00106e+06	4.40798e+06	1.22048e+07	6.3921e+06	1.44062e+06	4.27082e+06	1.6761e+07	4.48091e+06	1.3917e+07	1.0642e+07	3.92371e+06	2.16427e+06
P33908	Mannosyl-oligosaccharide 1,2-alpha-mannosidase IA OS=Homo sapiens OX=9606 GN=MAN1A1 PE=1 SV=3	0	40.339	14	8	39	8	653	72.9	6.47	60.27	8	879930	205770	280347	381375	662191	567216	1.7658e+06	3.9476e+06		1.92703e+06	635849	2.44172e+06	157617	458899	1.19304e+06	231068	254349	156058	1.30436e+06	197030	134654	497713	88204.7	131179				743291	504372	125309		379685
A0A0C4DH31	Immunoglobulin heavy variable 1-18 OS=Homo sapiens OX=9606 GN=IGHV1-18 PE=3 SV=1	0	40.329	61	5	107	4	117	12.8	8.84	322.76	5	900532		205741		1.72781e+06		3.92304e+06	2.10364e+06		315174	1.54443e+07	3.56258e+06	1.74142e+07	2.37306e+07	4.64033e+06	1.96347e+07	507280		3.06503e+06		1.00778e+06			1.43719e+06			699206	219905	927147			4.4973e+06
P15531	Nucleoside diphosphate kinase A OS=Homo sapiens OX=9606 GN=NME1 PE=1 SV=1	0	40.321	74	9	123	4	152	17.1	6.19	249.44	9	286930	530990	201214	2.12459e+06		554704			2.67923e+06	1.5639e+06	748505			1.00486e+06	1.20069e+06			209014			268904			607598	158625	778157	445830	372196	1.1194e+06	306528	214925
P01701	Immunoglobulin lambda variable 1-51 OS=Homo sapiens OX=9606 GN=IGLV1-51 PE=1 SV=2	0	39.726	43	6	73	6	117	12.2	7.03	199.3	6	2.77271e+06	2.33367e+06	865488	402487	1.17939e+06	1.10256e+06	2.92243e+06	1.0112e+06	735366	792232	5.16974e+07	1.4414e+07	1.78771e+07	1.5264e+07	1.82769e+07	2.62084e+07	1.68671e+06	1.88296e+06	545249	1.1446e+06	897186	1.31737e+06	879949	901449	179852	165812	1.3365e+06	2.62681e+06	1.70754e+06	258147	394687	2.04039e+06
Q8NBJ4	Golgi membrane protein 1 OS=Homo sapiens OX=9606 GN=GOLM1 PE=1 SV=1	0	39.714	27	11	72	11	401	45.3	4.97	99.47	11	1.14656e+06	757206	2.05234e+06	797275	761579	1.11465e+06	702781	898179	510020	451143	4.35113e+06	4.14307e+06	655963	3.60394e+06	1.55019e+06	3.33799e+06	593392	480897	819051	1.5592e+06	409412	640624	250965	845048	670840	311510	236417	1.29457e+06	703981	701411	1.11587e+06	2.05876e+06
P0DJI8	Serum amyloid A-1 protein OS=Homo sapiens OX=9606 GN=SAA1 PE=1 SV=1	0	39.681	70	7	29	5	122	13.5	6.79	71.08	7	5.82852e+06	1.54969e+06	1.34304e+06	1.68273e+06		988373	96040.9	2.64016e+06	538059	2.08944e+06	2.1175e+06	9.63304e+06		1.6085e+06	5.55314e+06	1.13733e+06	2.63392e+06	1.25419e+06	1.07557e+06	1.75608e+06	623858		490372	2.14183e+06	237304	894773	531647	2.26325e+06	1.94143e+06	972758	691131	6.70855e+06
Q9UHD0	Interleukin-19 OS=Homo sapiens OX=9606 GN=IL19 PE=1 SV=2	0	39.436	37	6	49	6	177	20.4	7.69	173.32	6			460077	690605	351027		287576	1.70448e+06	370381	230919							1.18104e+06	2.29955e+06	329717	2.1144e+06	1.83632e+06	3.2976e+06	875788	1.32061e+06	3.75732e+06	6.02029e+06	1.35242e+06	2.03686e+06	3.74427e+06	188185	962072	2.27583e+06
P07948	Tyrosine-protein kinase Lyn OS=Homo sapiens OX=9606 GN=LYN PE=1 SV=3	0	39.435	26	11	44	9	512	58.5	7.11	69.94	11	623765	414681	1.93792e+06			118506	178508		1.17091e+06	617883	777316	2.07698e+06		366778			375582	1.79041e+06	247666	155334	316103	302834	603646	705227	1.54912e+06	784422	1.24451e+06	2.87693e+06	1.42157e+06		186392	7.48923e+06
P21926	CD9 antigen OS=Homo sapiens OX=9606 GN=CD9 PE=1 SV=4	0	39.352	25	6	119	6	228	25.4	7.15	415.09	6	2.42291e+07	1.50514e+07	1.88569e+07	2.02673e+07	1.58561e+07	1.67648e+07	1.60972e+07	1.63103e+07	2.5373e+07	3.15612e+07	2.5294e+07	4.99651e+07	3.71339e+07	2.51967e+07	3.77926e+07	2.25446e+07	1.8218e+07	1.94659e+07	1.29989e+07	1.86998e+07	1.79864e+07	1.78137e+07	1.62981e+07	1.46517e+07	1.8148e+07	2.93456e+07	1.95869e+07	2.38259e+07	3.67813e+07	1.7201e+07	2.46302e+07	2.84448e+07
A0A075B6Q5	Immunoglobulin heavy variable 3-64 OS=Homo sapiens OX=9606 GN=IGHV3-64 PE=3 SV=1	0	39.34	41	4	55	3	118	12.9	7.85	166.69	4	2.41108e+06	717678	265725	1.24536e+06	235815		978982	3.04442e+06	232909	1.39105e+06	2.79857e+07	2.91777e+06	2.41065e+07	1.48376e+07	1.15813e+07	1.48942e+07	274885		165348	371861	443829		285365	752137	249232	521092	1.37709e+06	537832	1.78468e+06	223576	1.40285e+06	2.84654e+06
P62280	40S ribosomal protein S11 OS=Homo sapiens OX=9606 GN=RPS11 PE=1 SV=3	0	39.306	53	11	105	11	158	18.4	10.3	136.11	11	2.26017e+07	8.72975e+06	1.89121e+06	1.01664e+06	1.18525e+07	2.001e+06	2.80732e+07	2.80111e+07	2.12411e+07	1.10877e+07	1.53628e+06	2.88932e+07		850992	1.41551e+06	1.31361e+08	1.24924e+07	8.68583e+06	1.47352e+06	1.49392e+07	8.01081e+06	1.25823e+07	1.61849e+06	1.72341e+06	6.95965e+06	8.05373e+06	1.18674e+07	1.94506e+06	1.24468e+07	1.89665e+06	1.38682e+07	1.90473e+06
P04632	Calpain small subunit 1 OS=Homo sapiens OX=9606 GN=CAPNS1 PE=1 SV=1	0	39.242	41	9	48	9	268	28.3	5.2	97.69	9		305502	125688	599222	774502	1.15542e+06	272609	301268		645178	880508	393865	86434.8		481407		216358	491868		560766	195867	552218	314206	180885		362133	884888	1.32938e+06	1.62607e+06	642879	263775	428611
Q01469	Fatty acid-binding protein 5 OS=Homo sapiens OX=9606 GN=FABP5 PE=1 SV=3	0	39.19	60	7	21	7	135	15.2	7.01	58.02	7	356217	238438				1.35276e+06	579899	737204		500599	1.26945e+07	736572		4.54415e+06	1.83246e+06	613050												1.53777e+06				365244
P28676	Grancalcin OS=Homo sapiens OX=9606 GN=GCA PE=1 SV=2	0	39.133	58	10	22	10	217	24	5.21	55.57	10	932009					604135	766929		873002	582356	1.38732e+07	464153		634923	4.75297e+06	495294				630892						562849		1.00628e+06	1.71732e+06	698331		4.16995e+06
P46781	40S ribosomal protein S9 OS=Homo sapiens OX=9606 GN=RPS9 PE=1 SV=3	0	38.937	45	13	114	13	194	22.6	10.65	156.76	13	486428	752169	405528	1.9885e+06	1.07492e+06	1.36835e+06	3.29391e+06	1.17453e+06	1.12202e+06	1.69836e+06	1.56365e+06		845122		1.17783e+06		933504	797775	270156	2.45202e+06	2.58965e+06	928272	272743	1.00902e+06	285694	1.92598e+06	1.9171e+06	3.71478e+06	1.66105e+06	1.30096e+06	2.60488e+06	8.34665e+06
Q14240	Eukaryotic initiation factor 4A-II OS=Homo sapiens OX=9606 GN=EIF4A2 PE=1 SV=2	0	38.829	20	7	94	1	407	46.4	5.48	252.78	7				867221			869518		611143	687835	2.07867e+06				1.49209e+06					938332	1.39965e+06					587880		1.17863e+06			1.217e+06	2.25041e+06
Q96IU4	Protein ABHD14B OS=Homo sapiens OX=9606 GN=ABHD14B PE=1 SV=1	0	38.677	34	6	38	6	210	22.3	6.4	66.72	6	246514			350055	241536	949874	1.78765e+06	1.10352e+06	288938	657746		1.4409e+06			589406		726140	767499		578637	1.16385e+06	515070			453386	780956	1.32943e+06	831266	3.68313e+06		1.38086e+06	4.21446e+06
P63220	40S ribosomal protein S21 OS=Homo sapiens OX=9606 GN=RPS21 PE=1 SV=1	0	38.591	64	5	58	5	83	9.1	8.5	167.17	5	1.0888e+06	920023	752795	2.38685e+06	1.23839e+06	1.47778e+06	1.88441e+06	1.31902e+06	1.25573e+06	1.26035e+06	1.89217e+06	395514		1.43987e+06	1.45684e+06		1.3173e+06	1.24486e+06	972700	1.73879e+06	2.79197e+06	1.05117e+06	1.08996e+06	961204	578377	1.12488e+06	1.20508e+06	2.66214e+06	1.97431e+06	1.84289e+06	2.05896e+06	4.43062e+06
O60506	Heterogeneous nuclear ribonucleoprotein Q OS=Homo sapiens OX=9606 GN=SYNCRIP PE=1 SV=2	0	38.515	17	8	27	8	623	69.6	8.59	54.58	8	1.01882e+06	1.51741e+06	2.31535e+06	2.18036e+06	2.21088e+06	1.61413e+06	2.07457e+06	834900	5.36119e+06	1.29775e+06	1.17323e+06				912343	3.32769e+06	568325	1.43678e+06	2.03732e+06	1.56218e+06	2.26375e+06	455878	1.91463e+06	1.51019e+06	820804	665094	1.32863e+06	1.63504e+06	1.36272e+06	1.33619e+06	2.44997e+06	2.65357e+06
P21281	V-type proton ATPase subunit B, brain isoform OS=Homo sapiens OX=9606 GN=ATP6V1B2 PE=1 SV=3	0	38.456	24	8	13	8	511	56.5	5.81	35.94	8	311507			339552	585598		837177	4.24292e+06	481764	2.52073e+06	6.38464e+06	1.57607e+06		913005	671203		216784					297166	352580	271616	613909	2.46958e+06		431643		436455		1.65449e+06
Q9NRJ3	C-C motif chemokine 28 OS=Homo sapiens OX=9606 GN=CCL28 PE=1 SV=1	0	38.34	22	4	51	4	127	14.3	10.2	181.86	4	843560	4.97294e+06	5.88417e+06	4.3515e+06	2.40555e+06	3.92266e+06	3.2307e+06	3.14719e+06	3.77222e+06	1.24621e+06	2.00534e+06	1.08135e+07	211695	154814	344075	8.60747e+06	6.09599e+06	4.80873e+06	3.5196e+06	3.48163e+06	3.94593e+06	3.6316e+06	7.18816e+06	2.90816e+06	2.36707e+06	2.10891e+06	7.40421e+06	7.73023e+06	5.37169e+06	6.14417e+06	5.33499e+06
O60888	Protein CutA OS=Homo sapiens OX=9606 GN=CUTA PE=1 SV=2	0	38.293	41	4	51	4	179	19.1	5.5	192.52	4	2.98254e+06	972688	2.52468e+06	1.24869e+06	1.12744e+06	2.18259e+06	5.61711e+06	896106	1.26878e+06	6.25949e+06	4.46565e+06	1.56108e+07	8.50095e+06	1.69598e+07	8.84864e+06	5.23894e+06	2.22074e+06	780090	1.20392e+06	1.11391e+06	539240	1.07085e+06	718111	900875	319023		739533	3.07414e+06	2.53392e+06	1.42815e+06	904008	3.25549e+06
P39019	40S ribosomal protein S19 OS=Homo sapiens OX=9606 GN=RPS19 PE=1 SV=2	0	38.203	48	7	33	7	145	16.1	10.32	68.73	7	499459			766589		932327	292668	249210	1.09568e+06	654297	614644			187361	269746					1.17296e+06	1.65865e+06	860089	248193	387898	686100	540230	322043	1.32772e+06	889749	959886	1.44836e+06	4.46095e+06
P35268	60S ribosomal protein L22 OS=Homo sapiens OX=9606 GN=RPL22 PE=1 SV=2	0	38.185	46	6	44	6	128	14.8	9.19	172.16	6	411374	824608	458668	1.22805e+06	732207	1.02036e+06	3.48031e+06	1.08853e+06	573536	2.45664e+06	3.2182e+06	283320			669170		771585	760837	764924	1.95303e+06	4.54986e+06	691039	603925	639155	847587	4.51682e+06	2.96567e+06	1.52706e+06	2.49383e+06	1.00441e+06	2.5076e+06	3.52276e+06
P08708	40S ribosomal protein S17 OS=Homo sapiens OX=9606 GN=RPS17 PE=1 SV=2	0	38.098	52	5	39	5	135	15.5	9.85	77.11	5			1.13899e+06	1.32286e+06	531409	1.36646e+06	1.31223e+06	4.1314e+06	2.14453e+06	4.36421e+06	1.12416e+06		238689	6.69484e+06	5.22373e+06	715945	1.69562e+06	411639	914601	992114	4.32372e+06	1.62533e+06	1.81737e+06	1.27845e+06	2.04736e+06	771260	411712	2.325e+06	2.84889e+06	1.79916e+06	811004	2.89175e+06
P62277	40S ribosomal protein S13 OS=Homo sapiens OX=9606 GN=RPS13 PE=1 SV=2	0	37.926	38	6	55	6	151	17.2	10.54	106.38	6		186625	374570	2.91898e+06		811212	1.91877e+06	325411		1.69904e+06		216218					416061			792896	701414	525471	499109	335638		684762	521329	1.33171e+06	664498	554454	1.08842e+06	2.78481e+06
P49368	T-complex protein 1 subunit gamma OS=Homo sapiens OX=9606 GN=CCT3 PE=1 SV=4	0	37.861	27	11	35	11	545	60.5	6.49	71.34	11		254064	186518	1.04016e+06	738051	671080		922661	3.82176e+06	1.10877e+06	2.11696e+06					676529	300722			815747	1.06211e+06	407920				386927	283286	851778	1.50346e+06	845462	1.72155e+06	2.15186e+06
A0A087WW87	Immunoglobulin kappa variable 2-40 OS=Homo sapiens OX=9606 GN=IGKV2-40 PE=3 SV=2	0	37.825	31	5	76	3	121	13.3	4.61	262.44	5	4.07717e+06			643465			3.54751e+06	1.12776e+06	1.04807e+06	554069	1.82395e+07	4.88045e+06	2.97875e+07	4.70527e+07	1.60944e+06	1.3743e+07	1.40525e+06		3.88225e+06	1.65361e+06	1.80587e+06		663265	1.6275e+06	750381	221248		1.99037e+06			400586	8.03613e+06
Q99727	Metalloproteinase inhibitor 4 OS=Homo sapiens OX=9606 GN=TIMP4 PE=2 SV=1	0	37.619	40	7	62	7	224	25.5	7.8	181.7	7	248130	562227	2.1539e+06	838129		341349	3.41049e+06	1.16039e+06	432837		7.25618e+06	3.33985e+06	8.03907e+06		727465		1.84941e+06	1.03776e+06	5.10986e+06	1.26365e+06	1.0973e+06	1.95704e+06	2.48126e+06	665822		393323		5.80225e+06	2.46566e+06	2.63084e+06	4.64625e+06	5.81543e+06
P62906	60S ribosomal protein L10a OS=Homo sapiens OX=9606 GN=RPL10A PE=1 SV=2	0	37.527	36	7	48	7	217	24.8	9.94	81.19	7	8.63153e+06	1.01252e+07	6.06627e+06	1.2164e+07	7.0075e+06	1.08642e+07	1.53949e+07	9.84099e+06	2.58638e+06	9.38693e+06	3.60018e+06	2.9735e+06	615075	350066	4.22763e+06	582247	1.07509e+07	1.17046e+07	9.8586e+06	1.22106e+07	9.71984e+06	7.06607e+06	1.15815e+07	8.35656e+06	3.60307e+06	3.02073e+06	1.83608e+07	9.28331e+06	1.23552e+07	7.39238e+06	7.9756e+06	2.08943e+07
P50991	T-complex protein 1 subunit delta OS=Homo sapiens OX=9606 GN=CCT4 PE=1 SV=4	0	37.415	16	8	30	8	539	57.9	7.83	59.5	8		737875		674783		539616	469955	69774.5	186893	436184	1520314			111252						468203	400474					353504		1.09163e+06	986372	979685	110019	990318
P32320	Cytidine deaminase OS=Homo sapiens OX=9606 GN=CDA PE=1 SV=2	0	37.254	80	5	5	5	146	16.2	6.92	24.42	5	318876										7.60579e+06			779727	428398
P47895	Aldehyde dehydrogenase family 1 member A3 OS=Homo sapiens OX=9606 GN=ALDH1A3 PE=1 SV=2	0	37.209	19	9	31	7	512	56.1	7.25	66.66	9	3.29888e+06	8.32372e+06	4.0767e+06	504557	222814	505487	2.81136e+06		2.82523e+06		3.49032e+06	3.96124e+06	741250		7.8632e+06	924056		1.63401e+06	442663		997063	3.68277e+06	375600	161416	394118		306456	2.19898e+06	3.83114e+06	165662	2.58083e+06	3.76095e+06
P25789	Proteasome subunit alpha type-4 OS=Homo sapiens OX=9606 GN=PSMA4 PE=1 SV=1	0	37.187	40	6	22	6	261	29.5	7.72	45.71	6	806987	1.29006e+06		569336	365131	1.46871e+06	3.90041e+06	1.61229e+06	981286	4.73172e+06	640585	923715		1.67913e+06	555865	2.63313e+06	1.26694e+06	900186		1.00473e+06	2.10793e+06		618435	730552		5.31392e+06	556040	1.73648e+06	4.86036e+06	1.10766e+06	846191	720146
P08185	Corticosteroid-binding globulin OS=Homo sapiens OX=9606 GN=SERPINA6 PE=1 SV=1	0	37.126	28	8	81	8	405	45.1	6.04	177.47	8	2.27427e+06	461336	804568	265384	724328		903578	1.54218e+06	806534	3.13864e+06	2467886	2.4162e+06	2.19571e+06	2.96375e+06	777063	5.34512e+06	1.92334e+06		218870	711988		353563		268206	1.6848e+06	1.0627e+06	362090	281604	567623	289649		3.82596e+06
Q8NBJ7	Inactive C-alpha-formylglycine-generating enzyme 2 OS=Homo sapiens OX=9606 GN=SUMF2 PE=1 SV=2	0	36.948	37	9	53	9	301	33.8	8	81.88	9	199611	1.26194e+06	1.30253e+06	1.97393e+06		1.30664e+06	2.29728e+06		2.39363e+06		411604			1.17402e+07	769837	1.23649e+06	637259	773318	134362	517661	2.48523e+06	1.034e+06	209072	1.76737e+06	810498		1.54751e+06	1.92033e+06	909761	1.03844e+06	2.33303e+06
P17858	ATP-dependent 6-phosphofructokinase, liver type OS=Homo sapiens OX=9606 GN=PFKL PE=1 SV=6	0	36.876	13	7	17	7	780	85	7.5	39.78	7			221373	999335				3.42339e+06		1.38113e+06	1.29644e+06			446164	972798				338854		1.19838e+06			390454				1.59376e+06	736648	1.02553e+06		848498
P35754	Glutaredoxin-1 OS=Homo sapiens OX=9606 GN=GLRX PE=1 SV=2	0	36.727	64	7	62	7	106	11.8	8.09	99.38	7	2.70918e+06	483898		1.79146e+06	665175	1.1986e+06	2.16772e+06	1.76712e+06	437229	674269	8.38161e+06	2.36689e+06	1.43197e+07	2.08792e+07	2.5012e+06	1.73799e+07	1.10814e+06	664576		1.37894e+06	1.12533e+06	938090		792911	588833	2.28557e+06	2.08689e+06	1.04098e+06	3.97447e+06	773257	1.17349e+06	3.30698e+06
P00918	Carbonic anhydrase 2 OS=Homo sapiens OX=9606 GN=CA2 PE=1 SV=2	0	36.713	34	7	35	7	260	29.2	7.4	83.79	7	368879	537291	455818	1.13365e+06	921584	997699	587015	785816	391925	442083		250423			432943	614351	570415	420151	724222	1.47634e+06	628824	1.33791e+06	897741	1.07656e+06	370225	636891	751695	1.34619e+06	837156	676907	1.10571e+06	4.69836e+06
A0A0C4DH38	Immunoglobulin heavy variable 5-51 OS=Homo sapiens OX=9606 GN=IGHV5-51 PE=3 SV=1	0	36.699	60	5	134	3	117	12.7	8.27	424.44	5	4.50094e+06	1.07146e+06	2.17407e+06	1.56721e+06	2.93822e+06	2.95407e+06	5.47969e+06	6.69471e+06	2.28121e+06	2.37794e+06	3.84682e+07	1.04397e+07	2.99486e+07	8.79719e+06	1.64255e+07	2.64465e+07	1.95142e+06			3.63935e+06	1.8951e+06	2.74513e+06	2.2343e+06	2.751e+06	1.74321e+06	1.22954e+06	3.00493e+06	5.07245e+06	2.58904e+06	814201	1.89432e+06	6.39693e+06
P43251	Biotinidase OS=Homo sapiens OX=9606 GN=BTD PE=1 SV=2	0	36.668	19	8	99	8	543	61.1	6.25	255.6	8	2.80275e+06	2.95152e+06	4.39805e+06	2.92134e+06	4.4631e+06	5.57455e+06	8.44715e+06	5.37649e+06	656198	2.42091e+06		9.15589e+06		6.81251e+06	2.46333e+06	4.42962e+06	1.61727e+07	4.82906e+06	4.14715e+06	1.01743e+06	2.92444e+06	620573	4.22204e+06	5.84318e+06	185044	533799	7.05884e+06	4.14873e+06		1.17936e+06		1.86153e+07
P49419	Alpha-aminoadipic semialdehyde dehydrogenase OS=Homo sapiens OX=9606 GN=ALDH7A1 PE=1 SV=5	0	36.554	27	9	19	9	539	58.5	7.99	35.81	9		333230			195824		1.58921e+06	517700		436504	172006	745895								211741			228854	152441		994387		256041	1.46812e+06	356131		1.1041e+06
P00167	Cytochrome b5 OS=Homo sapiens OX=9606 GN=CYB5A PE=1 SV=2	0	36.467	49	6	56	6	134	15.3	4.96	122.48	6				157883		1.68271e+06	306944	317227	98285.7	145817	1.32639e+06								225238	1.80649e+06	270434	1.34324e+06	1.65212e+06	691525	141432	747879	1.197e+06	1.64878e+06	1.29661e+06	1.19062e+06		2.1691e+06
P13762	HLA class II histocompatibility antigen, DR beta 4 chain OS=Homo sapiens OX=9606 GN=HLA-DRB4 PE=1 SV=2	0	36.435	54	10	46	8	266	29.9	7.33	90.8	10	3.50601e+06	3.42917e+06	2.37084e+06	2.32925e+06	4.57206e+06	2.46234e+06	5.16997e+06	6.38224e+06	3.38359e+06	4.30044e+06		3.72952e+06	2.11727e+06	9.26921e+06		1.13215e+06	1.7332e+06	2.37324e+06	2.31686e+06	1.96151e+06	1.39594e+06	1.97901e+06	3.17237e+06	4.21124e+06	2.47627e+06	3.45889e+06	1.06951e+06	2.95876e+06	2.44357e+06	3.58037e+06	1.38759e+06	2.1395e+06
P02763	Alpha-1-acid glycoprotein 1 OS=Homo sapiens OX=9606 GN=ORM1 PE=1 SV=1	0	36.292	37	6	91	5	201	23.5	5.02	255.75	6	1.78491e+06	1.01128e+06	909012		3.08094e+06	255538	1.90074e+06	2.20254e+06	793353	2.99496e+06	1.27534e+07	4.15792e+06	4.78091e+06	1.72128e+07	8.85865e+06	3.70629e+06	4.55901e+06	438522	1.68767e+06	378190	461692	667612	1.16882e+06	943829	2.96239e+06	269345	881028	1.70954e+06	935501	1.36719e+06	2.45586e+06	3.64583e+06
O00116	Alkyldihydroxyacetonephosphate synthase, peroxisomal OS=Homo sapiens OX=9606 GN=AGPS PE=1 SV=1	0	36.272	20	11	18	11	658	72.9	7.34	31.39	11		387092	591982	247880		466307	891383	793895	2.05625e+06	230304		183282		159470		93396.7	539212	918775	611010	983509	777641	583503	296359	65773.9	3.59108e+06	1.52271e+06	416656	505679	800756	477869	1.80216e+06	2.04874e+06
Q8WTS1	1-acylglycerol-3-phosphate O-acyltransferase ABHD5 OS=Homo sapiens OX=9606 GN=ABHD5 PE=1 SV=1	0	35.976	29	6	31	6	349	39.1	6.61	96.32	6				930075		1.35007e+06	451614	590566		691422										1.00223e+06	491441	1.07876e+06	1.24823e+06			745498					338644	857460
Q9NYQ8	Protocadherin Fat 2 OS=Homo sapiens OX=9606 GN=FAT2 PE=1 SV=2	0	35.916	4	13	13	13	4349	479	5.16	18.9	13	1.08444e+06	624795	434004	640987		712640	2.17556e+06	336205	1.52132e+06	472616	1.58632e+06	1.11265e+06	218762	3.58137e+06	872824	857299		127248		392356		957896			1.11081e+06	438580		2.3398e+06	567070		2.35359e+06	4.75382e+06
Q24JP5	Transmembrane protein 132A OS=Homo sapiens OX=9606 GN=TMEM132A PE=1 SV=1	0	35.807	15	9	12	9	1023	110	5.62	29.25	9	1.00249e+07											1.11251e+06	1.51878e+06	5.02323e+06	678668		4.17256e+06
Q99832	T-complex protein 1 subunit eta OS=Homo sapiens OX=9606 GN=CCT7 PE=1 SV=2	0	35.792	20	8	26	8	543	59.3	7.65	42.59	8	408829	367878		391851		459410	590102	357486		329117	2.7883e+06		1.01106e+06		811755			1.78712e+06		687096	643887			239244			246606		2.24867e+06		368591	2.63535e+06
A0A0J9YXX1	Immunoglobulin heavy variable 5-10-1 OS=Homo sapiens OX=9606 GN=IGHV5-10-1 PE=3 SV=1	0	35.666	51	5	101	3	117	12.8	8.28	264.75	5				3.66868e+06	1.55171e+06			6.08264e+06	3.99518e+06		3.40514e+07	7.51568e+06	7.6629e+06	1.27873e+07	1.00547e+07	2.37551e+06				1.66719e+06				1.8676e+06	2.52098e+06		1.25982e+06	3.49549e+06		864036	2.37714e+06
A0A0C4DH32	Immunoglobulin heavy variable 3-20 OS=Homo sapiens OX=9606 GN=IGHV3-20 PE=3 SV=2	0	35.572	44	6	77	2	117	12.7	7.87	221.31	6							104162			407779	16574011		3.93308e+06	710625		1.20952e+06				163364						282615
A0A0C4DH43	Immunoglobulin heavy variable 2-70D OS=Homo sapiens OX=9606 GN=IGHV2-70D PE=3 SV=1	0	35.549	39	4	41	1	119	13.3	8.29	115.61	4
P02741	C-reactive protein OS=Homo sapiens OX=9606 GN=CRP PE=1 SV=1	0	35.286	29	8	61	8	224	25	5.63	167.28	8	7.66204e+06	3.13754e+06		1.24266e+06	465773		2.83716e+06	2.30256e+06	2.92122e+06	2.96486e+06	3.88257e+06	5.60043e+06		1.55599e+06	4.36247e+06	5.98457e+06	7.8953e+06		410014						602411							1.82713e+06
P20618	Proteasome subunit beta type-1 OS=Homo sapiens OX=9606 GN=PSMB1 PE=1 SV=2	0	35.26	38	7	29	7	241	26.5	8.13	35.68	7				722049		845037	1.02943e+08	1.24646e+08	1.57276e+08	6.39496e+07	8.45099e+07	489802			698721	1.32277e+08	402518			219398	566240	218366	136288		1.77893e+08	3.6419e+08		328108	1.2483e+06		4.22533e+08	2.13941e+06
P51571	Translocon-associated protein subunit delta OS=Homo sapiens OX=9606 GN=SSR4 PE=1 SV=1	0	35.152	31	5	35	5	173	19	6.15	88.97	5		251275		484830		252474			382937	699843	916827				653020		248110			1.32944e+06	819768	415685			357521	2.71617e+06	602816		1.23387e+06		2.04519e+06	5.41204e+06
P62829	60S ribosomal protein L23 OS=Homo sapiens OX=9606 GN=RPL23 PE=1 SV=1	0	35.145	53	7	71	7	140	14.9	10.51	144.11	7			1.83821e+06	4.17457e+06	859233	2.49927e+06	358769	2.00044e+06	397625	2.77297e+06	541268	307659	418543	1.07236e+06	854030	177704	169369	770945	948825	2.88291e+06	4.36248e+06	648713	863103	768927	1.23606e+06	1.37112e+06	1.30951e+06	3.15609e+06	5.29442e+06	3.40486e+06	6.95882e+06	2.6931e+06
Q9BWS9	Chitinase domain-containing protein 1 OS=Homo sapiens OX=9606 GN=CHID1 PE=1 SV=1	0	35.117	26	9	43	9	393	44.9	8.63	75.05	9	1.13373e+06	710801	2.2353e+06	1.44652e+06	5.03695e+06	1.14297e+06	1.14518e+06	654758	7.53545e+06	599207	5.10096e+06	1.8346e+06	3.29591e+06	3.77103e+06	2.3952e+06	2.35397e+06	776418	1.35685e+06	1.99356e+06	1.06819e+06	1.40906e+06	1.26305e+06	1.24768e+06	400670	961279	337306	484901	1.03961e+06	927142	1.83225e+06	2.19626e+06	1.23895e+07
A0A0B4J1X8	Immunoglobulin heavy variable 3-43 OS=Homo sapiens OX=9606 GN=IGHV3-43 PE=3 SV=1	0	34.982	44	5	111	3	118	13.1	5.41	310.76	5	1.46644e+06	760423	2.3214e+06	164904	411124		3.95683e+06	1.07883e+06	285846	2.01281e+06	2.04448e+07	1.7293e+06	2.69065e+06	6.20929e+06	3.0033e+06	2.08675e+07	369568	444967	1.21924e+06	281138		456196	1.50423e+06			638922	1.32347e+06	1.18742e+06	810006	299641	354514	442769
A0A0C4DH34	Immunoglobulin heavy variable 4-28 OS=Homo sapiens OX=9606 GN=IGHV4-28 PE=3 SV=1	0	34.959	46	6	114	6	117	13.1	9.29	207.63	6	1.00751e+07	5.12981e+06	4.93067e+06	4.74147e+06	2.7434e+06	2.37527e+06	9.48622e+06	1.10453e+07	3.51461e+06	5.77673e+06	1.02439e+08	2.05475e+07	4.03553e+07	4.54551e+07	2.59637e+07	3.78831e+07	2.70327e+06	3.82959e+06	1.66108e+06	5.04183e+06	1.44786e+06	3.80988e+06	1.72318e+06	3.69042e+06	2.11371e+06	3.1358e+06	7.24739e+06	4.36948e+06	8.48111e+06	2.95844e+06	3.66697e+06	7.19427e+06
P28066	Proteasome subunit alpha type-5 OS=Homo sapiens OX=9606 GN=PSMA5 PE=1 SV=3	0	34.956	37	6	46	6	241	26.4	4.79	110.61	6	316013	188146	184107	1.9215e+06	959993	1.44962e+06	495966		198166	305125	1.44775e+07		280193	1.29423e+06		823419	224987	216190		451077	693769	211182	156477	183816	118006	984375	333724	2.24176e+06	2.40299e+06	1.26221e+06	713778	3.671e+06
O14818	Proteasome subunit alpha type-7 OS=Homo sapiens OX=9606 GN=PSMA7 PE=1 SV=1	0	34.761	45	8	14	8	248	27.9	8.46	32.29	8	4.54093e+06	2.00639e+06		1.25938e+06	435355	1.42423e+06	5.77086e+06	2.9639e+06	5.22842e+06	4.66202e+06	4196987	7.20159e+06	1.17439e+07	1.44484e+07	8.52511e+06	2.4639e+07	623032	2.47684e+06			1.78901e+06		1.17129e+06	396395	2.07745e+06	5.60726e+06	930377	1.83441e+06	1.72471e+06		3.36271e+06	2.89066e+06
P29122	Proprotein convertase subtilisin/kexin type 6 OS=Homo sapiens OX=9606 GN=PCSK6 PE=1 SV=1	0	34.661	11	9	39	9	969	106.4	7.68	80.79	9	197849		450981	1.07265e+06	510948	626954	874741	486493	1.04301e+06	1.54675e+06		310908			1.28994e+06				480899	628000	609217	565649	440892	870522	1.25767e+06	1.00551e+06	820703	683063		587626
P04271	Protein S100-B OS=Homo sapiens OX=9606 GN=S100B PE=1 SV=2	0	34.638	40	2	23	2	92	10.7	4.59	85.42	2				1.12965e+06	445515	1.89266e+06														684726							1.15309e+06			1.88782e+06	759575
P07998	Ribonuclease pancreatic OS=Homo sapiens OX=9606 GN=RNASE1 PE=1 SV=4	0	34.627	55	5	23	5	156	17.6	8.79	54.52	5	6.96018e+06	5.99706e+06				6.04125e+06	85213.6	8.66615e+06		5.85839e+06	4.40149e+06	9.37674e+06	1.19309e+07	5.9872e+06	6.60623e+06		4.76848e+06	4.33622e+06	5.38489e+06	4.17126e+06	4.51126e+06	6.63563e+06	3.98529e+06	4.50579e+06	1.04681e+06	1.3936e+06	3.13706e+06	5.83208e+06	8.33626e+06	5.3523e+06	1.33298e+06	7.00566e+06
P07814	Bifunctional glutamate/proline--tRNA ligase OS=Homo sapiens OX=9606 GN=EPRS1 PE=1 SV=5	0	34.54	10	12	30	12	1512	170.5	7.33	30.69	12	2.22627e+06	1.45469e+06	2.61698e+06	1.70724e+06	1.50655e+06	2.50922e+06	3.39234e+06	1.92892e+06	704520	2.91341e+06	6452934	3.48445e+06	4.74782e+06	6.33679e+06	6.61108e+06		2.24119e+06	1.60296e+06	2.87261e+06	1.85316e+06	484450	1.69817e+06	1.41022e+06	2.94909e+06	775472	492052	1.32871e+06	1.96574e+06	1.40543e+06	1.91538e+06	1.69578e+06	5.74921e+06
P13688	Carcinoembryonic antigen-related cell adhesion molecule 1 OS=Homo sapiens OX=9606 GN=CEACAM1 PE=1 SV=2	0	34.495	16	5	33	5	526	57.5	5.97	116.98	5	284649		648327	1.68042e+06	1.38955e+06		3.62158e+06	4.67884e+07		8.58583e+06	2.21063e+06		446115	2.0403e+06	5.78013e+06	1.29209e+06	1.27516e+06	3.27179e+06	2.45688e+07	366816	787141	836081	2.19778e+07	706609	4.01015e+06	935962	1.30118e+07	326049	1.1918e+06	2.19571e+07	7.50613e+06	272128
Q9NYU2	UDP-glucose:glycoprotein glucosyltransferase 1 OS=Homo sapiens OX=9606 GN=UGGT1 PE=1 SV=3	0	34.461	10	10	14	10	1555	177.1	5.63	22.81	10	1.40582e+07	1.7059e+07	8.12974e+06	7.26979e+06	2.72352e+06	4.27206e+06	4.01757e+07	2.11611e+06	5.64779e+07		849746	1.45084e+07			4.61803e+06	1.28761e+07	6.30863e+07	2.66918e+07	2.70277e+07	1.43491e+07	2.80559e+07	2.01445e+07	2.23102e+07	2.39483e+07	3.84386e+07	1.08075e+07	1.17424e+07	1.47348e+07	7.85373e+06	1.12112e+07	2.15915e+07	2.48987e+07
Q13630	GDP-L-fucose synthase OS=Homo sapiens OX=9606 GN=GFUS PE=1 SV=1	0	34.438	39	9	51	9	321	35.9	6.6	69.04	9				422419	585359	238171	1.57703e+06	383252		604834		2.40084e+06			239372	767284				1.83803e+06	1.02728e+06			643293		735270		2.22959e+06	1.45673e+06	2.21147e+06	1.30016e+06	3.80454e+06
Q9NZ20	Group 3 secretory phospholipase A2 OS=Homo sapiens OX=9606 GN=PLA2G3 PE=1 SV=2	0	34.435	17	6	25	6	509	57.1	9.07	60.09	6	1.52465e+06	584067	611255		4.18496e+06		3.07325e+06	1.80291e+06	1.84699e+06	285994					750295	1.74029e+06	2.3198e+06	2.22403e+06	2.20381e+06	1.45589e+06	246627		2.3573e+06	2.13042e+06	2.38449e+06	3.66834e+06	3.28549e+06		1.08488e+06		2.18879e+06
P04080	Cystatin-B OS=Homo sapiens OX=9606 GN=CSTB PE=1 SV=2	0	34.25	77	5	58	5	98	11.1	7.56	187.62	5	175553	319200	1.16074e+06	1.25029e+06	381945	1.7198e+06	727200	775800		196453	9.06855e+06	158657	1.94434e+06		500735	87100.3	1.40836e+06	2.4212e+06	416153	3.1471e+06	1.59276e+06	1.69538e+06	4.33407e+06	1.99004e+06	723778	816150	6.55315e+06	6.38973e+06	832679	6.01557e+06	1.04783e+06	5.10918e+06
A0A0B4J2H0	Immunoglobulin heavy variable 1-69D OS=Homo sapiens OX=9606 GN=IGHV1-69D PE=1 SV=1	0	34.151	61	4	120	3	117	12.7	8.47	258.75	4												322132	1.0347e+08	678690										506352					1.10728e+07			1.16779e+06
P17931	Galectin-3 OS=Homo sapiens OX=9606 GN=LGALS3 PE=1 SV=5	0	34.103	28	6	27	6	250	26.1	8.56	66.57	6	1.90979e+06	1.08994e+06	1.55747e+06	1.28797e+06	1.01339e+06	1.93973e+06	1.86297e+06	1.29549e+06	834198	1.65263e+06	1.41121e+07	2.04638e+06	2.08891e+06	4.47912e+06	3.80783e+06	1.37967e+06	1.89072e+06	969092	1.06395e+06	1.35395e+06	641862	1.27378e+06	1.2122e+06	1.0696e+06	607751	782995	1.1118e+06	1.4678e+06	1.70614e+06	1.0007e+06	965442	6.27583e+06
Q14019	Coactosin-like protein OS=Homo sapiens OX=9606 GN=COTL1 PE=1 SV=3	0	34.087	65	8	13	8	142	15.9	5.67	35.23	8	966700	497555	271225		1.08441e+06	192461		567437	386317		1.33856e+07	1.0443e+06	264529	1.22677e+06	2.51161e+06	1.8846e+06		340953		666150	234101			371228		791954		611664		342406	822641	1.34565e+06
P04839	Cytochrome b-245 heavy chain OS=Homo sapiens OX=9606 GN=CYBB PE=1 SV=2	0	33.775	18	9	12	9	570	65.3	8.63	30.05	9	491355			690019			547759		203408		1.16154e+07	556875	691419	2.9791e+06	2.74822e+06	1.09683e+06				445951	1.07477e+06			149350		916065		1.00698e+06		972327	566061	2.22547e+06
P17066	Heat shock 70 kDa protein 6 OS=Homo sapiens OX=9606 GN=HSPA6 PE=1 SV=2	0	33.725	15	7	102	1	643	71	6.14	237.93	7	3.49197e+06						3.11222e+06	1.72529e+06				4.30119e+06		3.74805e+06												1.63595e+06						3.29349e+06
P05452	Tetranectin OS=Homo sapiens OX=9606 GN=CLEC3B PE=1 SV=3	0	33.531	46	8	66	8	202	22.5	5.67	157.81	8	1.19257e+06	984475	1.28183e+06	342162	566814	223950	473167	321091		417756						1.61333e+06	2.12877e+06	840544	488284			461973	2.45915e+06	1.32101e+06	2.41754e+06	1.83569e+06	1.67227e+06	1.89526e+06	3.16729e+06	1.78233e+06	666491	229774
O75594	Peptidoglycan recognition protein 1 OS=Homo sapiens OX=9606 GN=PGLYRP1 PE=1 SV=1	0	33.519	49	5	8	5	196	21.7	8.59	32.01	5											3.26397e+06																					1.72477e+06
A0A0B4J1U7	Immunoglobulin heavy variable 6-1 OS=Homo sapiens OX=9606 GN=IGHV6-1 PE=3 SV=1	0	33.431	41	6	78	6	121	13.5	9.2	148.41	6	9.14843e+06	6.04679e+06	3.24159e+06	2.07863e+07	3.91262e+06	5.00205e+06	3.44935e+07	2.22784e+07	6.45259e+06	1.57987e+07	2.02634e+08	5.56919e+07	8.59037e+07	3.82161e+07	3.80685e+07	7.09675e+07	3.81252e+06	4.55791e+06	3.7233e+06	1.55484e+07	2.26465e+06	2.4593e+06	4.58651e+06	6.86549e+06	1.98263e+06	9.17228e+06	1.24003e+07	1.70979e+07	9.80902e+06	2.06452e+06	3.19367e+06	4.78157e+06
Q92820	Gamma-glutamyl hydrolase OS=Homo sapiens OX=9606 GN=GGH PE=1 SV=2	0	33.431	23	5	31	5	318	35.9	7.11	89.21	5	5.46627e+06		182854	3.20837e+06		734595	6.84474e+06	500154	2.32677e+06	3.67577e+06	5.38465e+06	4.79477e+06	2.99208e+06	2.08482e+06	2.93129e+06	2.79557e+06		239100		211482		731532	245886	289846		887460		187951
P51993	4-galactosyl-N-acetylglucosaminide 3-alpha-L-fucosyltransferase FUT6 OS=Homo sapiens OX=9606 GN=FUT6 PE=1 SV=1	0	33.359	24	7	77	2	359	41.8	8.68	141.6	7		608122	1.03262e+06	795866	1.18282e+06	530645	1.84339e+06	960427	298360	1.12834e+06			405508		1.10655e+06		311422		391042	956632			871683	587934	135463	200024	396865	802017	358822		415991	1.56786e+06
Q15582	Transforming growth factor-beta-induced protein ig-h3 OS=Homo sapiens OX=9606 GN=TGFBI PE=1 SV=1	0	33.357	19	7	10	7	683	74.6	7.71	36.72	7	2.32459e+06	1.22778e+06	928618		1.04235e+06	749521		837049	810594	1.12831e+06	1.566e+06	2.66132e+06	3.92849e+06	6.92056e+06	2.23149e+06	4.00763e+06	836970	1.05173e+06	1.15296e+06	1.01792e+06	690757			680700		819146	1.28016e+06	1.19142e+06			762320	1.40834e+06
Q6W4X9	Mucin-6 OS=Homo sapiens OX=9606 GN=MUC6 PE=1 SV=3	0	33.292	5	8	11	8	2439	256.9	7.39	25.97	8							632524		370680	1.48759e+06	556003			336849	2.82438e+06						236093				292256	278901					694643	616808
P06865	Beta-hexosaminidase subunit alpha OS=Homo sapiens OX=9606 GN=HEXA PE=1 SV=2	0	33.179	22	8	38	7	529	60.7	5.16	87.24	8	1.38365e+06	1.74629e+06	2.48568e+06	2.19937e+06		2.87965e+06	6.41423e+06	1.61628e+06	823944	1.3014e+06	2.16814e+06	4.77597e+06	4.84256e+06	2.23366e+06	4.25289e+06	3.08662e+06	1.79379e+06	2.09446e+06	1.70915e+06	2.23197e+06	1.25509e+06	2.31218e+06	1.85052e+06	1.32046e+06		1.10772e+06	1.03027e+06	2.67627e+06	3.70122e+06	2.44285e+06	1.35056e+06	1.8055e+06
P62750	60S ribosomal protein L23a OS=Homo sapiens OX=9606 GN=RPL23A PE=1 SV=1	0	33.172	28	7	47	7	156	17.7	10.45	86.97	7				3.15457e+06	315338	2.31193e+06	215661	138554	860711	2.28054e+06	234148	328331			428897					3.50634e+06	1.98424e+06	99640.5	1.05362e+06		731180	2.33492e+06		105661	149069	2.2237e+06	1.78801e+06	3.49762e+06
Q6UXS0	C-type lectin domain family 19 member A OS=Homo sapiens OX=9606 GN=CLEC19A PE=1 SV=1	0	33.085	39	3	7	3	136	15.4	6.67	35.02	3	454436		286957			552855						1.62671e+06	1.01837e+07	3.54854e+06
Q71UI9	Histone H2A.V OS=Homo sapiens OX=9606 GN=H2AZ2 PE=1 SV=3	0	33.064	54	6	53	4	128	13.5	10.58	115.07	6	667268		280606	328826	176474		352744			523389	4.63453e+06				622733	446647		263643	312481					178447
P01766	Immunoglobulin heavy variable 3-13 OS=Homo sapiens OX=9606 GN=IGHV3-13 PE=1 SV=2	0	32.713	41	4	104	2	116	12.5	7.08	286.95	4	2.54478e+06	340294	675935	1.53996e+06		458464	6.58004e+06	657896	260317		16774961	4.79052e+06	2.07492e+07	5.08914e+06	1.16122e+06	1.25618e+07	825964	269218	395238	1.17917e+06	150998	502929	3.46645e+06	402431		95422.8	989690	1.69532e+06	1.04789e+06	276906	137911	2.21122e+06
Q15435	Protein phosphatase 1 regulatory subunit 7 OS=Homo sapiens OX=9606 GN=PPP1R7 PE=1 SV=1	0	32.71	19	5	24	5	360	41.5	4.91	79.72	5	78138.7	167017		433371		244842	185094	123416						1.12368e+06	347309		70202.5	124232	97879		364050	62210.7				401281	239611	962685	492141	381805	940024	2.07153e+06
P61313	60S ribosomal protein L15 OS=Homo sapiens OX=9606 GN=RPL15 PE=1 SV=2	0	32.707	35	7	67	7	204	24.1	11.62	111.62	7	1.31594e+06	369024	4.78539e+06	7.95321e+06	6.86194e+06	5.15769e+06	5.44947e+06	3.29642e+06	2.51439e+06	4.44211e+06	930478	410263	550190	159677	5.83198e+06	1.44613e+06	598253	302415	4.72916e+06	1.01859e+07	3.5561e+06		7.39524e+06	2.5092e+06	8.24573e+06	8.15603e+06	5.56855e+06	3.19669e+06	2.01488e+06	2.95728e+06	1.10839e+07	9.30322e+06
P23083	Immunoglobulin heavy variable 1-2 OS=Homo sapiens OX=9606 GN=IGHV1-2 PE=1 SV=2	0	32.333	43	5	77	4	117	13.1	9.13	194.16	5		401131	356254				1.10483e+06	643953		513343	2.04035e+07	4.04324e+06	1.14757e+07			1.27047e+06							873677			1.07049e+06	546611	1.12373e+06	691279
Q8IWU5	Extracellular sulfatase Sulf-2 OS=Homo sapiens OX=9606 GN=SULF2 PE=1 SV=1	0	32.287	12	8	31	8	870	100.4	9.17	37.46	8	1.26243e+06	530942		607777	647187	1.00738e+06	1.73876e+06		629910	508391	1.25369e+06	1.23523e+06	1.22984e+06		716503	276613		480746	975610	836400	530185	926327	310072		460473	345184		1.04308e+06	589627	147186	643052	1.74088e+06
O94985	Calsyntenin-1 OS=Homo sapiens OX=9606 GN=CLSTN1 PE=1 SV=1	0	32.281	14	10	31	10	981	109.7	4.91	58.97	10	693683	1.2298e+06	942918	672808	2.29776e+06	1.26808e+06	1.89834e+06	305725	1.11938e+06	861679	2.85552e+06	892711	593928	892752	1.415e+06	749441	1.20173e+06	897968		977870	1.52575e+06	983306	1.95602e+06	1.3146e+06		645743	1.63926e+06	1.18711e+06	1.46344e+06	1.08585e+06	829002	1.42163e+06
A0A075B6K4	Immunoglobulin lambda variable 3-10 OS=Homo sapiens OX=9606 GN=IGLV3-10 PE=3 SV=2	0	31.824	36	7	84	5	115	12.4	4.83	168.07	7	296626	634647	1.20045e+06	734453	1.16709e+06	540513	810635	1.45239e+06	311224	1.0607e+06	9.04813e+06	727384	6.65161e+06	4.17963e+06	1.5941e+06	1.46054e+06	112650	546449	752675	718940	401554	406801	179301	306929	587587	224010	671881	605638	951608	183215	444429	591616
Q8WTV0	Scavenger receptor class B member 1 OS=Homo sapiens OX=9606 GN=SCARB1 PE=1 SV=1	0	31.702	15	7	60	7	552	60.8	8.24	126.29	7	1.29192e+06	1.90221e+06	1.20742e+06	2.10426e+06	1.98504e+06	1.95667e+06	1.65987e+06	2.24423e+06	1.23021e+06	967079		3.54689e+06	718207	963459	556357	377447	1.22749e+06	1.3941e+06	906468	1.35126e+06	495912	1.00222e+06	1.40329e+06	1.41991e+06	612437	2.45725e+06	2.18194e+06	1.40334e+06	317187	1.06067e+06	963051	1.92871e+06
P01602	Immunoglobulin kappa variable 1-5 OS=Homo sapiens OX=9606 GN=IGKV1-5 PE=1 SV=2	0	31.645	27	3	58	2	117	12.8	8.28	217.18	3	2.87333e+06	704702		981565			3.36749e+06	4.37182e+06	2.12094e+06	1.49826e+06	29935313	6.36697e+06	2.66016e+07	1.02114e+07	3.6804e+06	1.44917e+07	1.47005e+06	666220					1.43148e+06	1.17678e+06	751844	1.20934e+06	1.16127e+06	2.10387e+06	1.16426e+06		797583	661454
P14314	Glucosidase 2 subunit beta OS=Homo sapiens OX=9606 GN=PRKCSH PE=1 SV=2	0	31.559	19	8	44	8	528	59.4	4.41	47.87	8	642222	326608		432078	515192	753966	639535				1.85706e+06	337346	437610	1.66802e+06		331715	346976			679659	579080	325348	552467		379846	317262	377908	601297	1.09523e+06	376445	1.30061e+06	2.56525e+06
Q9Y394	Dehydrogenase/reductase SDR family member 7 OS=Homo sapiens OX=9606 GN=DHRS7 PE=1 SV=1	0	31.497	24	6	30	6	339	38.3	8.32	62.23	6	1.78361e+06	1.29242e+06	1.7148e+06	1.41188e+06	1.3719e+06	1.80071e+06	1.90621e+06	2.32968e+06	865145	1.51938e+06	3340039	3.10388e+06	3.60167e+06	2.60197e+06	3.80097e+06	4.27203e+06	1.82372e+06	1.26184e+06	954955	2.07244e+06	1.91787e+06	1.85765e+06	1.10445e+06	922462	614392	675690	1.16461e+06	1.92625e+06	3.9121e+06	1.75458e+06	1.1936e+06	2.9618e+06
P46776	60S ribosomal protein L27a OS=Homo sapiens OX=9606 GN=RPL27A PE=1 SV=2	0	31.488	32	5	19	5	148	16.6	11	43.13	5				770230		663581	609924	481544		602442		1.17087e+06								790460	1.26814e+06					710387	847291	374533	1.36932e+06	692681		681996
P01031	Complement C5 OS=Homo sapiens OX=9606 GN=C5 PE=1 SV=4	0	31.43	7	9	23	9	1676	188.2	6.52	40.91	9	238301	167156	627352	81416.2	163964	307090				438319	265167		195051				176835	154941		350415	300737		97220.2	88809	100701	114756		413201	290461		123196	960081
P07947	Tyrosine-protein kinase Yes OS=Homo sapiens OX=9606 GN=YES1 PE=1 SV=3	0	31.406	19	9	68	7	543	60.8	6.74	96.54	9	262491	615326	729077	930477	849497	638645	614279	463622	140384	995747	362861	255444	105253	690914	209044	395656	1.27093e+06	280354	233738	354031	213894	238601	268848	511760	110658	119068	359932	355891	252462	651843	173535	1.55818e+06
P40926	Malate dehydrogenase, mitochondrial OS=Homo sapiens OX=9606 GN=MDH2 PE=1 SV=3	0	31.4	25	6	11	6	338	35.5	8.68	24.84	6									183472		3.50687e+06						218982										402153		378432			660977
P01599	Immunoglobulin kappa variable 1-17 OS=Homo sapiens OX=9606 GN=IGKV1-17 PE=1 SV=2	0	31.392	26	4	38	4	117	12.8	8.68	111.21	4	767694				352568	454337	2.46547e+06	766761	300713	687745	9.84108e+06	4.15778e+06	1.20879e+07	5.75519e+06	2.55973e+06	5.79074e+06	884436		713691	429964								373040	1.52031e+06			495936
P02743	Serum amyloid P-component OS=Homo sapiens OX=9606 GN=APCS PE=1 SV=2	0	31.348	33	7	112	7	223	25.4	6.54	276.25	7	1.97428e+06	2.23669e+06	4.36551e+06	2.39139e+07	1.63859e+07	2.99189e+07	1.5341e+07	1.58578e+07	1.52659e+07	2.03416e+07	7.20561e+06	3.22173e+06	696690	2.36882e+06	6.11663e+06	1.11463e+06	2.47318e+06	2.97964e+06	1.09503e+06	2.14135e+07	908164	3.23804e+06	979007	2.1491e+06	2.29845e+07	1.92168e+07	1.06901e+07	2.13298e+06	3.43301e+06	3.09149e+06	1.38721e+07	3.96066e+06
P26583	High mobility group protein B2 OS=Homo sapiens OX=9606 GN=HMGB2 PE=1 SV=2	0	31.253	32	6	16	4	209	24	7.81	40.04	6							64236.1			86139.8	7.1246e+06				798736												116891		181035			442564
P02654	Apolipoprotein C-I OS=Homo sapiens OX=9606 GN=APOC1 PE=1 SV=1	0	31.105	29	5	66	5	83	9.3	8.47	110.34	5	2.49665e+06	1.286e+06	4.41941e+06	2.83611e+06	7.96664e+06	6.83149e+06	5.36915e+06	4.75666e+06	1.02883e+06	5.67141e+06	2.46265e+06	3.27074e+06	1.49964e+06		7.37658e+06	548589	3.08703e+06	2.54664e+06	972717	2.32405e+06	2.2832e+06	9.08184e+06	4.15553e+06	930722	6.61628e+06	6.97114e+06	3.51726e+06	4.86378e+06	5.60896e+06	3.43454e+06	2.43993e+06	5.50356e+07
P12109	Collagen alpha-1(VI) chain OS=Homo sapiens OX=9606 GN=COL6A1 PE=1 SV=3	0	31.015	11	8	18	8	1028	108.5	5.43	42.43	8	138010		208331	515659	1.68159e+06	964927	26129.6	80169.9	373131	122563	2.28838e+07	1.70814e+06	3.19989e+07	3.43652e+06	1.61612e+06	1.07782e+07	74241.5	343917		297969		292469		371938	191243			2.54954e+06	347532	106631	181240
Q14914	Prostaglandin reductase 1 OS=Homo sapiens OX=9606 GN=PTGR1 PE=1 SV=2	0	30.886	29	6	15	6	329	35.8	8.29	43.68	6	1.27643e+06	653185	1.55164e+06	3.54503e+06	2.06307e+06	3.29245e+06	1.88319e+06	959451	1.06162e+06	893385	1.11394e+06	1.40255e+06				970728		3.01964e+06	1.74391e+06	5.04866e+06	5.68637e+06	7.48168e+06	8.65591e+06	3.06548e+06	7.5457e+06	4.15005e+06	6.00823e+06	2.67894e+06	1.20352e+06	2.3233e+06	2.90307e+06	6.29107e+06
P11717	Cation-independent mannose-6-phosphate receptor OS=Homo sapiens OX=9606 GN=IGF2R PE=1 SV=3	0	30.786	6	11	23	11	2491	274.2	5.94	24.86	11	3.00493e+06	1.66909e+06	440191	1.51656e+06	2.05525e+06	1.20962e+06		2.00021e+06	146332	475383	8892011	2.91255e+06	3.7471e+06	6.17325e+06	7.60853e+06	2.56844e+06	1.62336e+06	1.13733e+06	737636	766339	701089	1.03655e+06	82666	1.66086e+06	247716		1.40138e+06	1.7374e+06	439662	827819	451992
P35555	Fibrillin-1 OS=Homo sapiens OX=9606 GN=FBN1 PE=1 SV=4	0	30.782	3	8	10	8	2871	312.1	4.93	17.87	8							66152.1	79670.8		38657.2		1.5267e+06	2.40071e+06	1.15951e+06
P31944	Caspase-14 OS=Homo sapiens OX=9606 GN=CASP14 PE=1 SV=2	0	30.747	37	9	12	9	242	27.7	5.58	28.7	9		1.00022e+06	308237	329934	152111	630140	372151	184755	199695	152773	2.83205e+06		3.20116e+06	3.07002e+06	2.92553e+06	1.16414e+06	163588	690143	308119	178127	90863.9	79116		212042	115825	69645.4		1.84066e+06	576676	124597	312872
P12724	Eosinophil cationic protein OS=Homo sapiens OX=9606 GN=RNASE3 PE=1 SV=2	0	30.737	35	6	15	6	160	18.4	10.02	46.79	6	1.28004e+06									1.31636e+06	16491404	1.41802e+06			4.62659e+06	2.50362e+06																2.88844e+06
O95969	Secretoglobin family 1D member 2 OS=Homo sapiens OX=9606 GN=SCGB1D2 PE=2 SV=1	0	30.665	40	8	29	8	90	9.9	8.25	74.28	8	4.55916e+06	473115	250515		329706		1.01979e+06		8.16126e+06	3.0652e+06	4.43457e+06	8.06626e+06	8.66529e+06	3.64585e+07	2.51016e+06	6.14556e+06		73775.5	289894		75014.7		377306				123681	544221	142510	237612
Q6IBS0	Twinfilin-2 OS=Homo sapiens OX=9606 GN=TWF2 PE=1 SV=2	0	30.654	25	5	10	5	349	39.5	6.84	33.83	5	168928			632814			344367	122536	69127.1			1.0288e+06		3.26042e+06	1.45427e+06		262993				381414	194936		189574		171609	295866	1.00812e+06	442515		304360	2.9794e+06
P04433	Immunoglobulin kappa variable 3-11 OS=Homo sapiens OX=9606 GN=IGKV3-11 PE=1 SV=1	0	30.472	52	3	84	3	115	12.6	4.96	284	3	2.87713e+07	1.20029e+07	1.10134e+07	1.72687e+07	8.65349e+06	2.0735e+07	3.93747e+07	2.01121e+07	7.34815e+06	1.51643e+07	146792104	5.67376e+07	1.08229e+08	1.31796e+08	3.68249e+07	8.72165e+07	1.75085e+07	8.11038e+06	1.48337e+07	1.96411e+07	9.11912e+06	2.16521e+07	1.70777e+07	1.95888e+07	3.73843e+06	5.81418e+06	1.66151e+07	2.13333e+07	2.41794e+07	7.42934e+06	5.89242e+06	1.60387e+07
A0A0C4DH29	Immunoglobulin heavy variable 1-3 OS=Homo sapiens OX=9606 GN=IGHV1-3 PE=3 SV=1	0	30.408	35	4	111	3	117	13	9.55	216.52	4	3.64672e+06			969507	559739	1.20286e+06			733951			4.33982e+06	9.6272e+06	1.59853e+07	2.68041e+06	1.31771e+07	685915	690141		928907	675501				578534			791125	1.11799e+06	1.02688e+06		2.23555e+06
O75396	Vesicle-trafficking protein SEC22b OS=Homo sapiens OX=9606 GN=SEC22B PE=1 SV=4	0	30.307	35	6	23	6	215	24.6	6.92	49.01	6		341731	573220	1.88725e+06	1.30324e+06	1.51758e+06	386421	585504	1.79809e+06	2.34915e+06	2.09358e+06	260168			1.78917e+06					2.16263e+06	1.9185e+06	299533	1.27597e+06		2.32317e+06	6.14482e+06	1.43578e+06	2.27256e+06	2.27975e+06	1.40631e+06	2.11283e+06	4.07636e+06
A0A075B6H9	Immunoglobulin lambda variable 4-69 OS=Homo sapiens OX=9606 GN=IGLV4-69 PE=1 SV=1	0	30.288	44	5	15	5	119	12.8	6.51	42.19	5	523568										1.70402e+06	1.31438e+06	2.34807e+06	3.6547e+06	846774	2.77725e+06
P62913	60S ribosomal protein L11 OS=Homo sapiens OX=9606 GN=RPL11 PE=1 SV=2	0	30.228	39	8	60	8	178	20.2	9.6	143.96	8	270928			1.20127e+06		1.23788e+06			710087								1.20386e+06	1.16741e+06		2.4567e+06	1.36315e+06	671111			438501	1.47967e+06	1.26261e+06	2.05482e+06	2.46403e+06	2.33918e+06	1.12982e+06	5.70815e+06
P61353	60S ribosomal protein L27 OS=Homo sapiens OX=9606 GN=RPL27 PE=1 SV=2	0	29.882	49	6	54	6	136	15.8	10.56	86.35	6	979220	928557	1.33715e+06	2.27357e+06	2.18587e+06	2.16569e+06	4.34544e+06	2.40029e+06	2.23326e+06	3.18042e+06	202744	538678	356231	199195	935886		1.43865e+06	675968	1.02955e+06	4.05588e+06	3.66008e+06	1.64679e+06	1.82821e+06	795956	757807	2.6322e+06	1.35053e+06	5.0436e+06	3.06357e+06	2.44378e+06	2.44381e+06	972322
P49788	Retinoic acid receptor responder protein 1 OS=Homo sapiens OX=9606 GN=RARRES1 PE=1 SV=2	0	29.871	28	9	43	9	294	33.3	8.51	82.62	9	2.30549e+06	1.08488e+06	1.5904e+06	960677	979928	1.30098e+06	1.12444e+06	918684	601621	2.52504e+06	1.05919e+07	2.65579e+06	5.21704e+06	1.74828e+06	3.42388e+06	1.02853e+06	236347	806092	2.16231e+06	1.65673e+06	460973	2.33431e+06	154550	858763	351719	248483	690753	2.10685e+06	562872	996068	383515	2.33057e+06
P05386	60S acidic ribosomal protein P1 OS=Homo sapiens OX=9606 GN=RPLP1 PE=1 SV=1	0	29.869	81	4	39	4	114	11.5	4.32	149.59	4	1.23137e+06	1.68009e+06	5.78165e+07	2.90542e+06	1.15158e+06	1.74877e+06	6.03677e+06		6.75388e+07	5.5521e+06	5.33067e+06	856494			3.41849e+06	421359	1.13011e+06	1.45267e+06	1.30718e+06	2.24499e+06	1.09809e+08	1.3944e+06	5.96321e+07	1.15456e+06	6.06865e+07	2.41099e+06	5.61984e+07	6.24007e+06	3.77409e+06	6.998e+07	4.32302e+06	4.49717e+06
P63173	60S ribosomal protein L38 OS=Homo sapiens OX=9606 GN=RPL38 PE=1 SV=2	0	29.856	36	3	20	3	70	8.2	10.1	74.52	3				775582	368932	341175	468328		372512	528569							294163	391746		512491	1.95969e+06		497858			1.63779e+06	658699		1.05745e+06	879875	722868	1.47627e+06
Q58FF3	Putative endoplasmin-like protein OS=Homo sapiens OX=9606 GN=HSP90B2P PE=5 SV=1	0	29.853	13	8	114	1	399	45.8	5.26	134.16	8
Q14847	LIM and SH3 domain protein 1 OS=Homo sapiens OX=9606 GN=LASP1 PE=1 SV=2	0	29.688	32	9	46	9	261	29.7	7.05	73.18	9	341069	350577	152103	536520	680704	502692	601860	291482	171408	955006	2.01903e+06	152856			622124		719646	415086	309313	798543	1.319e+06	411421	405613	296175	135862	793994	478527	911048	1.23552e+06	485312	372962	3.04468e+06
P03950	Angiogenin OS=Homo sapiens OX=9606 GN=ANG PE=1 SV=1	0	29.602	37	5	46	5	147	16.5	9.64	124.06	5	2.27922e+06	1.65081e+06	2.02517e+06	2.06771e+06	2.07438e+06	323895	1.8425e+06	2.72877e+06	3.2632e+06	1.05018e+06	4.74465e+06	1.02089e+06	3.36286e+06	1.6359e+06	661707	1.26002e+06	1.90056e+06	3.41682e+06	1.53966e+06	1.28323e+06	1.86367e+06	1.63561e+06	1.02687e+06	3.18138e+06	3.12917e+06	3.86128e+06	3.1629e+06	1.88346e+06	1.86872e+06	3.19436e+06	2.57638e+06	563024
P09382	Galectin-1 OS=Homo sapiens OX=9606 GN=LGALS1 PE=1 SV=2	0	29.6	58	6	21	6	135	14.7	5.5	45.1	6	3.30617e+06	802939				707473	2.09041e+06	3.48096e+06	705804	1.3667e+06	14396210	3.60214e+06	4.36493e+06	8.95047e+06	6.9008e+06	4.3977e+06	495125	492416		354168		2.04973e+06					518937	1.41927e+06	533654		898079	280636
P10301	Ras-related protein R-Ras OS=Homo sapiens OX=9606 GN=RRAS PE=1 SV=1	0	29.539	39	6	30	5	218	23.5	6.93	64.98	6	727596	733987	478904	751802	367524							285668	115652				693001	301484	744434	245428	913999	584209	276841	546104		379150	1.58227e+06	626592	772591	940220	322465
A2NJV5	Immunoglobulin kappa variable 2-29 OS=Homo sapiens OX=9606 GN=IGKV2-29 PE=3 SV=2	0	29.454	28	5	75	2	120	13.1	7.28	198.58	5	1.52277e+06					147053	371768	1.11216e+06	463301	1.30855e+06	1.0007e+06	460563		9.87673e+06	389329	1.45465e+06					462076					1.02375e+06				389895	368454	729839
P62328	Thymosin beta-4 OS=Homo sapiens OX=9606 GN=TMSB4X PE=1 SV=2	0	29.45	77	4	5	4	44	5.1	5.06	17.59	4			153385				71550.6				5.12179e+06				361084													367296	191679			748171
P30153	Serine/threonine-protein phosphatase 2A 65 kDa regulatory subunit A alpha isoform OS=Homo sapiens OX=9606 GN=PPP2R1A PE=1 SV=4	0	29.433	17	7	19	7	589	65.3	5.11	41.13	7	608256	460246		560793	412119		1.81347e+06	190897	1.86629e+06	386272	550476	749167		1.20606e+06	851899		104995	615814	3.12894e+06	834469	153434		104234	770472		515473		859487	1.05013e+06	366100	1.43318e+06	3.89358e+06
P40429	60S ribosomal protein L13a OS=Homo sapiens OX=9606 GN=RPL13A PE=1 SV=2	0	29.42	31	7	89	7	203	23.6	10.93	130.34	7	2.12654e+06	808563	1.79047e+06	2.7697e+06	1.4635e+06	1.70188e+06	1.08328e+06	899556	1.01487e+06	1.21851e+06		5.94668e+06	1.99255e+06	6.35506e+06	1.55821e+06	3.7462e+06	1.07462e+06	582688	2.29326e+06	1.43639e+06	2.61229e+06	899570	505156	911653	565788	1.29167e+06	1.2625e+06	2.71583e+06	2.16798e+06	1.54667e+06	1.14586e+06	3.39978e+06
Q8IWA5	Choline transporter-like protein 2 OS=Homo sapiens OX=9606 GN=SLC44A2 PE=1 SV=3	0	29.252	12	8	56	8	706	80.1	8.57	79.32	8	863411	374596	1.15779e+06	2.19091e+06	1.71131e+06	1.0217e+06	5.73558e+06	1.31408e+06	883460	985200	2.9781e+06	1.74892e+06	370071	791236	1.55921e+06	2.17315e+06	313236		769466	2.11467e+06	282724	533338	1.09054e+06	798588	663090	246607	1.61318e+06	1.0088e+06	628430	1.18069e+06	754958	5.07773e+06
P61978	Heterogeneous nuclear ribonucleoprotein K OS=Homo sapiens OX=9606 GN=HNRNPK PE=1 SV=1	0	29.197	22	7	11	7	463	50.9	5.54	30	7	619617	103984		466107						777925	4953149	710741	865265	1.62101e+06	2.45232e+06	436228	323656					114710					160548	256530	249654	728868	566957
P09237	Matrilysin OS=Homo sapiens OX=9606 GN=MMP7 PE=1 SV=1	0	29.156	33	8	27	8	267	29.7	7.91	63.62	8				827702		553640	668931		1.49849e+06	1.8795e+06	1.05311e+06		2.51842e+06	2.3457e+06		546469		180151	317177			1.34473e+06			2.27293e+06	418605		4.36076e+06	1.70419e+06			536840
P28062	Proteasome subunit beta type-8 OS=Homo sapiens OX=9606 GN=PSMB8 PE=1 SV=3	0	29.03	22	5	12	5	276	30.3	7.43	38.94	5	168258	128048		179588		251459	417497	198136	71734.2	78841.7	827239	181924					81735.9	173456	246361	166185	181971	155027	97636.8		56875.4	206956	1.09232e+06		696736		289218	1.80653e+06
Q15904	V-type proton ATPase subunit S1 OS=Homo sapiens OX=9606 GN=ATP6AP1 PE=1 SV=2	0	29.006	17	6	17	6	470	52	6.14	47.02	6	593683		2.48371e+06				628235	1.30307e+06	1.16079e+06	1.00688e+06	1.0372e+06	3.55686e+06		1.71518e+06	1.56039e+07		318762						2.0483e+06					4.83393e+06	3.1354e+06		2.84182e+06
P11279	Lysosome-associated membrane glycoprotein 1 OS=Homo sapiens OX=9606 GN=LAMP1 PE=1 SV=3	0	28.837	12	5	64	5	417	44.9	8.75	155.97	5	1.14415e+06	593196	797471	1.101e+06	985993	1.66653e+06	1.62012e+06	1.28033e+06	215382	1.52883e+06	1.77885e+06	732504	3.20408e+06	1.22533e+06	591681		5.80454e+06	1.05667e+06	308036	1.49067e+06	737193	875403	928709		366655	1.32046e+06	524717	2.3995e+06	763508	1.09668e+06	401675	4.61687e+06
A0A0C4DH67	Immunoglobulin kappa variable 1-8 OS=Homo sapiens OX=9606 GN=IGKV1-8 PE=3 SV=1	0	28.792	50	5	53	4	115	12.5	9.01	196.99	5			428242				366033		164988		7.59542e+06	837045	3.56586e+06	1.60785e+06		1.43218e+06							341295						296791	530906
Q9BQI0	Allograft inflammatory factor 1-like OS=Homo sapiens OX=9606 GN=AIF1L PE=1 SV=1	0	28.763	51	8	50	8	150	17.1	7.2	72.21	8		383564	176697	354731	1.19496e+06	682551	573438	188128	289069	1.2728e+06								124134		242648			368035			584217	927790	1.13721e+06	2.20361e+06	609386	519178	187342
O95716	Ras-related protein Rab-3D OS=Homo sapiens OX=9606 GN=RAB3D PE=1 SV=1	0	28.686	32	7	54	4	219	24.3	4.93	114.53	7	523564	495615	590015	727852	633046	1.03287e+06		361777		400788	1560003		1.92946e+06	644583	703690		451197	404089	456692	982663	756785	500991	485957	1.17641e+06	308371		463933	1.12297e+06	1.03095e+06	409536	800048	2.16524e+06
P60866	40S ribosomal protein S20 OS=Homo sapiens OX=9606 GN=RPS20 PE=1 SV=1	0	28.673	32	5	59	5	119	13.4	9.94	112.72	5	400663	711096	420558	2.23907e+06	770341	1.38439e+06	2.30953e+06	1.11662e+06	631873	775511		156585			1.2824e+06	108382	667140	727647	380648	1.97912e+06	2.21127e+06	814961	394755	407988	501391	884683	972992	2.24169e+06	1.60192e+06	1.04522e+06	1.45236e+06	2.48475e+06
Q13347	Eukaryotic translation initiation factor 3 subunit I OS=Homo sapiens OX=9606 GN=EIF3I PE=1 SV=1	0	28.661	33	9	21	9	325	36.5	5.64	26.38	9	750536	890040	540499	782521	636160	625821	277325	508317	185521	196807	328272	271452			516065		677672	1.03772e+06	595167	422314	670979	355693	340996	562615	157440	159892	893799	630485	567426	438241	73909.4	607765
P05543	Thyroxine-binding globulin OS=Homo sapiens OX=9606 GN=SERPINA7 PE=1 SV=2	0	28.611	22	7	35	7	415	46.3	6.3	52.17	7			1.12255e+06		436116	334531				224649	562818			391996	1.46826e+06															552078
P61163	Alpha-centractin OS=Homo sapiens OX=9606 GN=ACTR1A PE=1 SV=1	0	28.461	22	5	21	5	376	42.6	6.64	41.89	5	509619			416158	305390	433448	1.16325e+06		535958		1306284			707457	5.5003e+06		395831	367782		227978	551335		315808	155187		577241	381694	636195		302402	1.60255e+06	799021
P54819	Adenylate kinase 2, mitochondrial OS=Homo sapiens OX=9606 GN=AK2 PE=1 SV=2	0	28.421	36	5	6	5	239	26.5	7.81	23.21	5											5.54046e+06			468411	902104				462593
P42766	60S ribosomal protein L35 OS=Homo sapiens OX=9606 GN=RPL35 PE=1 SV=2	0	28.294	31	5	45	5	123	14.5	11.05	80.23	5		822899	289741	3.07972e+06	915301	1.44511e+06	1.64932e+06	579724	964163	596317							454393	668080	288259	1.3529e+06	2.16769e+06	865512	433281	269134	438552	1.40006e+06	967564	1.33724e+06	1.06571e+06	1.30258e+06	1.4512e+06
P62266	40S ribosomal protein S23 OS=Homo sapiens OX=9606 GN=RPS23 PE=1 SV=3	0	28.293	49	7	57	7	143	15.8	10.49	121.86	7	451409	296596	521193	2.50269e+06	1.40615e+06	1.5086e+06	576501	254518	237081	238353	364703	557519		710402	1.31626e+06	182932	172760	170628	694916	782153	1.26821e+06	503405	925781	288650	344903	338757	244195	2.23153e+06	2.80517e+06	867663	543362	2.99705e+06
Q58FF6	Putative heat shock protein HSP 90-beta 4 OS=Homo sapiens OX=9606 GN=HSP90AB4P PE=5 SV=1	0	28.275	11	5	58	1	505	58.2	4.73	173.81	5
O95336	6-phosphogluconolactonase OS=Homo sapiens OX=9606 GN=PGLS PE=1 SV=2	0	28.212	33	6	49	6	258	27.5	6.05	166.47	6	2.11668e+06	1.07843e+06	2.09305e+06	3.38115e+06	455148	557892	2.41809e+06	1.69011e+06	539532	3.66437e+06	4.08773e+06	1.31394e+06	3.78423e+06	191453	1.66613e+06		990846	1.1599e+06	1.30451e+06	564182	2.79562e+06	779134	882645	570428	4.23071e+06	507526	3.42497e+06	1.77495e+06	2.26841e+06	1.27723e+06	449001	5.9883e+06
A0A075B6R2	Immunoglobulin heavy variable 4-4 OS=Homo sapiens OX=9606 GN=IGHV4-4 PE=3 SV=2	0	28.207	46	7	81	5	117	12.8	9.6	208.18	7	1.75569e+06		2.17582e+06		1.00606e+06	1.13272e+06	82302.7	1.56994e+06	2.29222e+06		1.03485e+06	2.3734e+06	2.04381e+06	1.0695e+07	3.12265e+06	8.7322e+06	385491		1.17424e+06		280914	781496	309626	4.85108e+06	486879		275712			181240		904976
P06312	Immunoglobulin kappa variable 4-1 OS=Homo sapiens OX=9606 GN=IGKV4-1 PE=1 SV=1	0	28.186	30	4	99	4	121	13.4	5.25	267.18	4	2.53613e+07	988253	1.41902e+07	1.83698e+07	1.20004e+07	1.31275e+07	5.49339e+07	2.37802e+07	1.86194e+07	1.92943e+07	204569380	5.40775e+07	1.53359e+08	8.53659e+07	6.55614e+07	8.3553e+07	1.42679e+07		1.14409e+07	2.93894e+06		8.52006e+06	1.18127e+07	1.92498e+07	708314	740911	808217	2.28379e+07	2.47616e+07	8.02291e+06	2.44542e+06	2.2153e+07
P56937	3-keto-steroid reductase/17-beta-hydroxysteroid dehydrogenase 7 OS=Homo sapiens OX=9606 GN=HSD17B7 PE=1 SV=1	0	28.129	30	7	30	7	341	38.2	8.1	36.59	7	2.36596e+06	4.07218e+06	1.20786e+06	2.46205e+06	2.4787e+06	2.18298e+06	6.47163e+06	3.15675e+06	2.33597e+06	2.34482e+06		1.1904e+06			945161	2.0527e+06	850007	938241	472624	2.10083e+06		850369	504423	391182	198384	1.48869e+06	372536	920753	781126	195110	1.72134e+06	585947
P14868	Aspartate--tRNA ligase, cytoplasmic OS=Homo sapiens OX=9606 GN=DARS1 PE=1 SV=2	0	28.106	18	7	11	7	501	57.1	6.55	19.16	7	214124	275698	277894	346376	293331	1.10902e+06	586562	945204	588418	701148	1.0296e+06	106267	1.97512e+06		1.09484e+06	326435	188422	291419	216708	820029	424862	558562		234633		562311	613189	520706	394504	332229	476824	1.01972e+06
P22061	Protein-L-isoaspartate(D-aspartate) O-methyltransferase OS=Homo sapiens OX=9606 GN=PCMT1 PE=1 SV=4	0	28.067	42	5	28	5	227	24.6	7.21	69.27	5	275435	195895	406756	464045	447214	304976	374682	820591	248585	919424	1.55978e+06				892722				1.35231e+06	446996	247974		389858	313497		44542.7	1.02394e+06	823495	183097	830935	289337	752182
P49257	Protein ERGIC-53 OS=Homo sapiens OX=9606 GN=LMAN1 PE=1 SV=2	0	28.059	14	6	21	6	510	57.5	6.77	36.95	6							313331								1.04721e+06	2.26361e+06	671121			650691	758052				250473	744232	321235	1.3069e+06	1.88674e+06	510742	1.25766e+06
Q9H336	Cysteine-rich secretory protein LCCL domain-containing 1 OS=Homo sapiens OX=9606 GN=CRISPLD1 PE=2 SV=1	0	27.863	14	6	20	6	500	56.9	8.12	35.8	6	965260				277225		240137	235207			509119	339541	493881			677131	684796	214423	108885	155467	535444		162688		285035	114010	190323			192585		1.66524e+06
Q9UM07	Protein-arginine deiminase type-4 OS=Homo sapiens OX=9606 GN=PADI4 PE=1 SV=2	0	27.747	11	6	7	6	663	74	6.58	22.68	6	174267										6.10476e+06	630568	609072		711863		343355					262838							188576		151948
P51659	Peroxisomal multifunctional enzyme type 2 OS=Homo sapiens OX=9606 GN=HSD17B4 PE=1 SV=3	0	27.643	12	6	8	6	736	79.6	8.84	22.85	6												311639											166683									2.19369e+06
Q96TA1	Protein Niban 2 OS=Homo sapiens OX=9606 GN=NIBAN2 PE=1 SV=3	0	27.55	16	10	24	10	746	84.1	6.19	26.28	10	469140	896587	230551	281761	642119	398154	860211	232807	280365	277239		522703			4.31939e+06		633572	1.11863e+06	1.11989e+06	125141	766899	1.22352e+06	1.04401e+06	935574	432399	151676	136755	673745	1.45066e+06	414907	1.23577e+06	1.11327e+06
P62888	60S ribosomal protein L30 OS=Homo sapiens OX=9606 GN=RPL30 PE=1 SV=2	0	27.51	57	5	35	5	115	12.8	9.63	81.28	5	1.33216e+06	871254	2.38244e+06	1.65195e+06	2.17048e+06	2.39421e+06	960797	1.43237e+06	431157	1.95097e+06	1640649	2.31714e+06	856618	2.98386e+06	1.51125e+06	416631	2.57766e+06	1.37371e+06	896345	2.17524e+06	2.00403e+06	2.24523e+06	615635	1.47144e+06	791117	693439	1.19854e+06	2.96031e+06	2.47463e+06	1.54086e+06	759887	2.20897e+06
Q9Y696	Chloride intracellular channel protein 4 OS=Homo sapiens OX=9606 GN=CLIC4 PE=1 SV=4	0	27.483	27	5	37	5	253	28.8	5.59	53.41	5	163311	909797	397895	1.11444e+06	1.09471e+06	649874	600090	715541	158079	632207	507333	405858	140966	316491	277578	180508	529938	237456		605010	207737	687237	520225	402229	484227	1.11051e+06	595664	904201	1.6842e+06	530987	992390	884706
P30043	Flavin reductase (NADPH) OS=Homo sapiens OX=9606 GN=BLVRB PE=1 SV=3	0	27.435	33	4	40	4	206	22.1	7.65	89.14	4	6.67217e+06	668183	746115	1.15222e+06	649805	668952	2.51818e+06	951644	149734	1.09778e+06	8.21738e+06	6.68676e+06	1.98607e+07	4.68905e+07	1.67648e+06	1.23434e+06	2.62449e+06	1.49287e+06	5.02984e+06	2.34208e+06	2.68196e+06	672943	434437	874514	499310	955038	516721	2.28052e+06	1.33966e+06	569403	1.11203e+06	5.19218e+06
P01714	Immunoglobulin lambda variable 3-19 OS=Homo sapiens OX=9606 GN=IGLV3-19 PE=1 SV=2	0	27.338	44	4	64	4	112	12	4.96	162.26	4	1.06036e+07	2.96075e+06	6.49884e+06	5.63498e+06	3.0017e+06	7.12134e+06	3.35323e+06	5.10382e+06	1.40851e+06	2.36546e+06	93930.8	6.18969e+06	6.14516e+07	3.6453e+07	2.13576e+07	2.93051e+07	985830	1.11742e+06	6.82713e+06	7.64161e+06	1.61098e+06	4.48926e+06	2.52648e+06	6.209e+06	542606	1.54223e+06	5.59144e+06	3.21331e+06	6.02424e+06	2.76186e+06	2.54883e+06	4.0932e+06
A0A0C4DH25	Immunoglobulin kappa variable 3D-20 OS=Homo sapiens OX=9606 GN=IGKV3D-20 PE=3 SV=1	0	27.271	52	4	79	2	116	12.5	4.59	208.56	4	1.34459e+07	4.0967e+06	4.65248e+06	6.84032e+06	5.28983e+06	1.03017e+07	1.69465e+07	1.01032e+07	3.18577e+06	6.93546e+06	64890648	3.04155e+07	2.29356e+07	1.1203e+08	4.6334e+07	5.64348e+07	7.02189e+06	4.32149e+06	4.39454e+06	8.08956e+06	3.81e+06	7.27719e+06	1.83393e+07	5.44261e+06	2.37971e+06	2.80451e+06	4.95915e+06	1.16703e+07	5.49381e+06	4.3876e+06	8.92269e+06	8.8437e+06
Q96AG4	Leucine-rich repeat-containing protein 59 OS=Homo sapiens OX=9606 GN=LRRC59 PE=1 SV=1	0	27.268	24	6	31	6	307	34.9	9.57	63.59	6		427071		2.04975e+06	1.54454e+06	1.1242e+06	2.45622e+06	851730	828330	702390			347570	821113	2.04465e+06	1.08871e+06	596073			1.66043e+06	948543	308343	794369	422698	1.06391e+06	2.98991e+06	1.39359e+06	1.15939e+06	1.67594e+06	407058	4.54927e+06	1.96495e+06
P26373	60S ribosomal protein L13 OS=Homo sapiens OX=9606 GN=RPL13 PE=1 SV=4	0	27.176	30	7	98	7	211	24.2	11.65	227.78	7	1.18707e+06	1.15307e+06		2.78687e+06	2.70102e+07	2.10284e+06	1.68357e+06	687236	666706	1.595e+06			1.29213e+06	2.59169e+06			4.39535e+06	1.37331e+06	1.95699e+06	2.44701e+06	2.79462e+06	3.23411e+06	2.34104e+06	1.04814e+06	900920	1.86187e+06	2.28749e+06	4.17712e+06	1.2944e+07	1.85135e+07	2.86753e+06	4.48938e+06
A0A075B6R9	Probable non-functional immunoglobulin kappa variable 2D-24 OS=Homo sapiens OX=9606 GN=IGKV2D-24 PE=1 SV=1	0	27.168	38	4	48	3	120	13.1	8.87	132.94	4	5.59777e+06			2.82297e+06			3.25858e+06	6.14071e+06			3.90732e+07	319020	9.80746e+06	1.57892e+07	1.36091e+06	1.97311e+07	728143		558362	3.06693e+06												1.27549e+06
P00568	Adenylate kinase isoenzyme 1 OS=Homo sapiens OX=9606 GN=AK1 PE=1 SV=3	0	27.13	36	6	34	6	194	21.6	8.63	69.61	6			300547	1.16681e+06	426866			624428		553614										426229	1.11121e+06	836690	384886			330755	684261	1.87088e+06	3.08618e+06	735102	340201	808141
P55001	Microfibrillar-associated protein 2 OS=Homo sapiens OX=9606 GN=MFAP2 PE=1 SV=1	0	27.109	27	4	31	4	183	20.8	4.97	62.68	4	2.20014e+06	1.08424e+06	154378	229700	646730	407485	1.49041e+06	476384	448416	668620	2.63004e+06	5.5212e+06	920954	2.55797e+06	2.40257e+06	1.46665e+06	46404.1			84957		60073.4
P25786	Proteasome subunit alpha type-1 OS=Homo sapiens OX=9606 GN=PSMA1 PE=1 SV=1	0	27.101	32	8	43	8	263	29.5	6.61	34.92	8	1.40835e+06	343018	3.4813e+06	1.14173e+06	534127	2.20656e+06	891264	923547	373957	468036	3918440	700038		241871	483524	269990	778646	651469	535655	3.28499e+06	434142	265831	393381	391912	398647	3.19531e+06	251019	872315	876070	347438	1.65797e+06	1.67075e+06
Q53GQ0	Very-long-chain 3-oxoacyl-CoA reductase OS=Homo sapiens OX=9606 GN=HSD17B12 PE=1 SV=2	0	26.963	20	4	18	4	312	34.3	9.32	33.94	4			380999				246374	555245				124048	144121	123617	187303	944243	281818			655060	1.88355e+06	398856	438076		2.04852e+06		267703	558939	2.26423e+06	522638	1.06936e+06	3.43384e+06
O95274	Ly6/PLAUR domain-containing protein 3 OS=Homo sapiens OX=9606 GN=LYPD3 PE=1 SV=2	0	26.859	22	4	10	4	346	35.9	7.75	45.4	4											2.67524e+06	708109	7.48526e+06	899647	1.64069e+06	586910
Q9UBX7	Kallikrein-11 OS=Homo sapiens OX=9606 GN=KLK11 PE=1 SV=2	0	26.79	28	5	10	5	282	31	8.94	28.84	5										925536	2936332	234722	8.90232e+06	4.47076e+06	531529					426889									180475			2.63533e+06
P61254	60S ribosomal protein L26 OS=Homo sapiens OX=9606 GN=RPL26 PE=1 SV=1	0	26.533	37	8	60	8	145	17.2	10.55	91.17	8	450611	430402		1.3478e+06	925282	307090	2.20404e+06	1.27246e+06		2.49926e+06		841459	555033		531996		1.62966e+06	154941		1.35532e+06	957553		1.22762e+06		329424	487888	1.47163e+06	2.25641e+06	1.96408e+06	1.33906e+06	972349	2.18175e+06
P36980	Complement factor H-related protein 2 OS=Homo sapiens OX=9606 GN=CFHR2 PE=1 SV=1	0	26.525	36	5	40	1	270	30.6	6.38	73.55	5
P12830	Cadherin-1 OS=Homo sapiens OX=9606 GN=CDH1 PE=1 SV=3	0	26.501	8	7	81	7	882	97.4	4.73	147.29	7	2.27328e+06	1.58623e+06	2.96178e+06	1.194e+06	1.8378e+06	2.02119e+06	2.66183e+06	2.9905e+06	951495	1.12264e+06	1.26793e+06	4.81326e+06	491146	752495	3.0864e+06	2.04164e+06	1.8632e+06	1.33959e+06	1.60613e+06	1.86154e+06	2.89713e+06	8.51361e+06	1.90936e+06	1.68455e+06	1.34427e+06	1.22213e+06	1.96474e+06	2.21613e+06	2.6736e+06	3.09249e+06	2.04689e+06	6.19678e+06
P04432	Immunoglobulin kappa variable 1D-39 OS=Homo sapiens OX=9606 GN=IGKV1D-39 PE=3 SV=2	0	26.467	32	3	75	2	117	12.7	8.66	228.46	3	504423	475335		777954	852085		1.54749e+06	450928			1.79222e+07	8.62598e+06	7.08741e+06	1.56425e+06	6.82353e+06	2.69688e+06								266945				1.3205e+06	762159
Q13510	Acid ceramidase OS=Homo sapiens OX=9606 GN=ASAH1 PE=1 SV=5	0	26.466	19	6	19	6	395	44.6	7.62	46.82	6		292689		147071			247754	171527		236596	2.23573e+06	283148	845502	1.99286e+06	1.60174e+06	571690	379531	481153													162872	215753
A0A0J9YX35	Immunoglobulin heavy variable 3-64D OS=Homo sapiens OX=9606 GN=IGHV3-64D PE=3 SV=1	0	26.368	44	5	86	4	117	12.8	7.85	244.26	5	9.11088e+06	3.57949e+06	3.39777e+06	5.18601e+06	4.44187e+06	2.97685e+06	5.4553e+06	9.28052e+06	3.32252e+06	4.39543e+06	6.67951e+07	1.81332e+07	3.70629e+07	2.09454e+07	1.58185e+07	2.73767e+07	5.46998e+06	2.91906e+06	2.84244e+06	3.90495e+06	2.58581e+06	1.88977e+06	1.44654e+06	3.45257e+06	1.79537e+06	891765	3.84392e+06	8.09648e+06	6.32098e+06	3.04194e+06	2.54319e+06	2.11234e+06
P21217	3-galactosyl-N-acetylglucosaminide 4-alpha-L-fucosyltransferase FUT3 OS=Homo sapiens OX=9606 GN=FUT3 PE=1 SV=1	0	26.349	19	6	64	1	361	42.1	9.01	120.01	6										1.375e+06
Q9H3G5	Probable serine carboxypeptidase CPVL OS=Homo sapiens OX=9606 GN=CPVL PE=1 SV=2	0	26.219	27	8	11	8	476	54.1	5.62	21.89	8		501891	310684	1.76968e+06		1.24855e+06	838040		489756	812312	560028	602636	953317			370184				770690	703716	585134	903262		1.09562e+06	1.22572e+06	528269	1.71031e+06	1.9433e+06	729653
P22626	Heterogeneous nuclear ribonucleoproteins A2/B1 OS=Homo sapiens OX=9606 GN=HNRNPA2B1 PE=1 SV=2	0	26.215	23	6	10	6	353	37.4	8.95	26.01	6	2.01284e+06	1.86819e+06	2.64821e+06	1.8001e+06	3.12384e+06	2.43971e+06	2.19943e+06	1.7749e+06	477621	2.57288e+06	1.28426e+07	4.3942e+06	3.30129e+06	2.75721e+06	6.65975e+06	2.80922e+06	746738	1.55644e+06	727113	1.69773e+06	505313	1.25253e+06	1.06099e+06	1.20186e+06	747783	736254	2.52188e+06	1.59584e+06	1.55925e+06	1.89194e+06	876961	606054
O00592	Podocalyxin OS=Homo sapiens OX=9606 GN=PODXL PE=1 SV=2	0	26.154	10	6	116	6	558	58.6	5.49	248.05	6	4.1925e+06	2.87716e+06	2.80901e+06	1.40616e+06	3.85483e+06	2.90515e+06	5.09756e+06	3.24137e+06	1.86024e+06	4.96772e+06		1.1475e+07	983208	3.74271e+06	1.0801e+07	4.67818e+06	2.22686e+06	965787	1.36477e+06	2.44342e+06	2.00079e+06	3.48193e+06	2.42697e+06	1.29165e+06	554189	691095	2.05105e+06	8.59039e+06	8.44997e+06	2.14362e+06	3.70529e+06	3.27124e+06
P01700	Immunoglobulin lambda variable 1-47 OS=Homo sapiens OX=9606 GN=IGLV1-47 PE=1 SV=2	0	26.056	54	4	75	2	117	12.3	5.91	137.57	4	4.86271e+07	2.27463e+07	1.39827e+07	2.13615e+07	3.30762e+07	1.5896e+07	2.44092e+07	5.76449e+07	1.30224e+07	2.25048e+07	2.32487e+08	9.93806e+07	7.73584e+07	1.56969e+08	1.32484e+08	1.85151e+08	2.5441e+07	1.39172e+07	1.08233e+07	1.82214e+07	1.81735e+07	1.65764e+07	1.54845e+07	2.75347e+07	9.24324e+06	1.0286e+07	2.94927e+07	3.0077e+07	1.6931e+07	1.13036e+07	2.72738e+07	8.97041e+06
Q9H444	Charged multivesicular body protein 4b OS=Homo sapiens OX=9606 GN=CHMP4B PE=1 SV=1	0	26.036	30	6	51	6	224	24.9	4.82	92.35	6	834321	661947		1.50744e+06	892816	1.37904e+06	662431	324904	1.04723e+06	167916	1.42274e+06	1.84274e+06	1.89546e+06	201367	167252	117501	264106	266259	1.17121e+06	208242	173477	492731	788496	371098		52309.7	561268	1.688e+06	2.15758e+06	1.28221e+06	968738	1.62961e+06
Q14344	Guanine nucleotide-binding protein subunit alpha-13 OS=Homo sapiens OX=9606 GN=GNA13 PE=1 SV=2	0	25.941	32	9	53	7	377	44	8	71.28	9	292264	411541	278352	610110	340961	381103	1.98865e+06	1.70985e+06	495911	769551	1.93481e+06	1.32447e+06			303168		238660	291608		393246		682348	923938	667138	268817	439762	469233	344434	249091	1.17673e+06	404402	3.27114e+06
P20036	HLA class II histocompatibility antigen, DP alpha 1 chain OS=Homo sapiens OX=9606 GN=HLA-DPA1 PE=1 SV=1	0	25.85	18	4	16	4	260	29.4	5.21	63.53	4	299292	220288				4.03553e+06	2.58339e+06		288391		901368				1.64533e+06		1.87612e+06						1.08225e+06			933519						946369
O43852	Calumenin OS=Homo sapiens OX=9606 GN=CALU PE=1 SV=2	0	25.815	14	3	23	3	315	37.1	4.64	78.43	3	101419	96503.7	131226			476074	1.39195e+06	183787	58530	1.01894e+06	578096		1.43828e+06		105396					428254	162813	176687			656929			229725	564283		812054
P10809	60 kDa heat shock protein, mitochondrial OS=Homo sapiens OX=9606 GN=HSPD1 PE=1 SV=2	0	25.812	13	5	13	5	573	61	5.87	36.25	5	187815							236285		1.01007e+06	424079	407086	104841		517882	77221.9																233302
P61088	Ubiquitin-conjugating enzyme E2 N OS=Homo sapiens OX=9606 GN=UBE2N PE=1 SV=1	0	25.699	53	7	19	7	152	17.1	6.57	26.71	7	110358	1.97926e+06	2.3162e+06	1.90595e+06	1.57498e+06	2.36898e+06	2.56577e+06	1.43423e+06	583659	1.24094e+06	4.49306e+06	192045			3.70872e+06		1.84058e+06	2.03785e+06	1.20125e+06	1.70098e+06	1.29218e+06	1.43988e+06	368515	930543	515485	1.09729e+06	2.49823e+06	2.6124e+06	4.94283e+06	439242	1.53014e+06	1.17965e+06
A0A0B4J1V2	Immunoglobulin heavy variable 2-26 OS=Homo sapiens OX=9606 GN=IGHV2-26 PE=3 SV=1	0	25.695	60	4	19	4	119	13.2	8.29	53.68	4			177071		210031		6.09519e+06	3.83333e+06	297275		1.75008e+07	2.34089e+06	1.8914e+06	8.25876e+06	2.30213e+06	2.43173e+06		318900		188293		195573	1.06049e+06	1.65222e+06		518676					1.00819e+06	1.19301e+06
O75629	Protein CREG1 OS=Homo sapiens OX=9606 GN=CREG1 PE=1 SV=1	0	25.589	19	2	16	2	220	24.1	7.59	54.88	2	4.90394e+06	2.6194e+06	1.96982e+06	2.70095e+06	1.61585e+06	1.16647e+06			7.34872e+06	2.92203e+06	6.74178e+06	9.01503e+06	3.93545e+06	8.00606e+06	6.41313e+06	3.22197e+06	1.54975e+06		1.26081e+06	2.25286e+06			5.47455e+06			9.21699e+06			4.66304e+06		5.79941e+06	3.38763e+06
Q9Y653	Adhesion G-protein coupled receptor G1 OS=Homo sapiens OX=9606 GN=ADGRG1 PE=1 SV=2	0	25.581	9	4	9	4	693	77.7	8.48	34.93	4	1.10987e+06		321634	127644	346057	707258	226293	621590		279267	726565	4.0184e+06		1.10007e+06	1.78931e+06	1.67558e+06	246629	140172					92185					200239
O00159	Unconventional myosin-Ic OS=Homo sapiens OX=9606 GN=MYO1C PE=1 SV=4	0	25.528	9	8	17	8	1063	121.6	9.41	18.39	8	5.8099e+07	5.30733e+07	4.39617e+07	6.97604e+07	4.09279e+07	5.08894e+07	1.01226e+08	5.45259e+07	6.96289e+07	8.73288e+07	2.77498e+07	7.09822e+07	2.45473e+07	1.07412e+07	7.86978e+07	1.14011e+08	3.19322e+07	3.57919e+07	2.69433e+07	4.67186e+07	3.29538e+07	4.59429e+07	3.90371e+07	4.99139e+07	4.22889e+07	4.63255e+07	2.41496e+07	5.75781e+07	5.86434e+07	4.59136e+07	6.78029e+07	6.31148e+07
Q13200	26S proteasome non-ATPase regulatory subunit 2 OS=Homo sapiens OX=9606 GN=PSMD2 PE=1 SV=3	0	25.474	11	6	12	6	908	100.1	5.2	20.84	6				282391		200640	58108.5	73357.1		74003.3	269047						213872					299947	103888	342081			303971	555963	544566	234015		467741
P62249	40S ribosomal protein S16 OS=Homo sapiens OX=9606 GN=RPS16 PE=1 SV=2	0	25.451	40	7	63	7	146	16.4	10.21	104.58	7	313417	284654	399825	2.00992e+06	562362	1.28024e+06	1.94555e+06	562107	300831	1.22863e+06	1.07414e+06	286237	2.33635e+06		874724		795759	324546	335778	1.75432e+06	1.12276e+06	548515	674864	634406	214126	1.04998e+06	967403	2.0249e+06	1.73204e+06	755094	535724	6.83843e+06
P09429	High mobility group protein B1 OS=Homo sapiens OX=9606 GN=HMGB1 PE=1 SV=3	0	25.379	33	6	16	4	215	24.9	5.74	39.77	6	183292										5922632				2.50462e+06																	1.83427e+06
P61106	Ras-related protein Rab-14 OS=Homo sapiens OX=9606 GN=RAB14 PE=1 SV=4	0	25.248	22	5	20	3	215	23.9	6.21	56.4	5		291149		447730		488246	50272.8													688539	420954	464776			168174	655787	827504	829019	1.3239e+06	887099	721630	2.13782e+06
P54727	UV excision repair protein RAD23 homolog B OS=Homo sapiens OX=9606 GN=RAD23B PE=1 SV=1	0	25.21	21	7	36	7	409	43.1	4.84	72.56	7	1.0475e+07	1.487e+07	1.30297e+07	1.44036e+07	2.26246e+07	1.89413e+07	3.02754e+07	8.82785e+06	1.39918e+07	2.88836e+07	9.22942e+06	1.11281e+07	1.01647e+07	8.85825e+06	1.95592e+07	1.96123e+07	5.19247e+06	1.15574e+07	4.63509e+06	2.50413e+07	9.78352e+06	9.19351e+06	5.50774e+06	8.4095e+06	1.61964e+07	2.58794e+07	1.2165e+07	8.40403e+06	9.31476e+06	1.11818e+07	1.54574e+07	2.66517e+07
P61916	NPC intracellular cholesterol transporter 2 OS=Homo sapiens OX=9606 GN=NPC2 PE=1 SV=1	0	25.173	49	6	79	6	151	16.6	7.65	160.59	6	581276	184467	1.06149e+06	915444	441549	768256	1.00526e+06	776867	241178	808712	2.11044e+06	763189		152778	341344	166887	1.99487e+06	582390	804180	1.02376e+06	1.09881e+06	1.37495e+06	1.93953e+06	1.53826e+06	569422	701213	2.08131e+06	1.30215e+06	732208	1.00921e+06	227928	745050
Q15366	Poly(rC)-binding protein 2 OS=Homo sapiens OX=9606 GN=PCBP2 PE=1 SV=1	0	25.173	19	5	44	2	365	38.6	6.79	97.5	5				787673		569296	605566		280938						678376			314580		687636	686398				280440				821217	876789	1.15535e+06	1.34984e+06
O75695	Protein XRP2 OS=Homo sapiens OX=9606 GN=RP2 PE=1 SV=4	0	24.916	20	6	42	6	350	39.6	5.12	54.83	6	173468	695024	642492	363681		367616	788947	1.20729e+06	108196	119937	2.77154e+06	217657	701768	1.55951e+06	772207	547294	603781	521807	359769	460954	172442	275189	834943	317533	118807	160189	1.12883e+06	908205	228736	280144	193201	3.11983e+06
P13866	Sodium/glucose cotransporter 1 OS=Homo sapiens OX=9606 GN=SLC5A1 PE=1 SV=1	0	24.895	10	6	40	6	664	73.4	7.68	110.87	6			1.39954e+06	1.22462e+06	1.2107e+06	726324	1.60151e+06	570711		802429			635811		2.17291e+06			588169	440390		305230	1.18248e+06	1.21587e+06	656694		791495	1.20072e+06	1.59655e+06	912399	847221	1.39047e+06	2.39784e+06
O14579	Coatomer subunit epsilon OS=Homo sapiens OX=9606 GN=COPE PE=1 SV=3	0	24.838	24	3	9	3	308	34.5	5.12	20.25	3	1.00253e+06	801755	467189		527036	1.08605e+06		1.16148e+06	2.214e+06	1.91053e+06		2.38918e+06			4.46003e+06					1.37134e+06	766358					617331	767818	961018	2.01025e+06		1.74862e+06
O60259	Kallikrein-8 OS=Homo sapiens OX=9606 GN=KLK8 PE=1 SV=1	0	24.763	21	4	30	4	260	28	7.58	34.04	4					181720		162155	152620		1.06623e+06	294383	582751	248167	804749			605198			155838	292240	197347	362685	467116		252273		706631			202376	2.44347e+06
P39687	Acidic leucine-rich nuclear phosphoprotein 32 family member A OS=Homo sapiens OX=9606 GN=ANP32A PE=1 SV=1	0	24.761	24	5	6	4	249	28.6	4.09	15.44	5	1.15786e+06	640139		488773	648310	933477	253354		789198	430261	7.08223e+06		5.38696e+06	3.23e+06		429793	264018		1.46843e+06		761324	694475			93118.9	991184	768238		334083	453081	680966	2.09039e+06
P58107	Epiplakin OS=Homo sapiens OX=9606 GN=EPPK1 PE=1 SV=3	0	24.704	9	4	9	3	5088	555.3	5.62	18.2	4	317583			1.83543e+06	879597		549851		2.34771e+06								1.35698e+06			1.40262e+06	670451			2.29014e+06				1.84746e+06	920451
O76061	Stanniocalcin-2 OS=Homo sapiens OX=9606 GN=STC2 PE=1 SV=1	0	24.663	28	5	12	5	302	33.2	7.3	24.89	5				1.52697e+06	1.26125e+06	1.62247e+06			1.33377e+06	5.23341e+06		105493	622748	906821	2.13933e+06	1.03038e+06	806478	740282			767606										2.597e+06
Q9NR45	Sialic acid synthase OS=Homo sapiens OX=9606 GN=NANS PE=1 SV=2	0	24.654	23	5	21	5	359	40.3	6.74	50.77	5	355894	328863	490212	366436	377054	235064	162922		1.03317e+06	877143	636728	810607	349782	1.16489e+06		639334	748674	422042	580179	196995	1.24881e+06	636017	954770	626965	441094	1.5127e+06	1.58937e+06	1.38253e+06	2.27498e+06	1.63905e+06	1.7423e+06
O75915	PRA1 family protein 3 OS=Homo sapiens OX=9606 GN=ARL6IP5 PE=1 SV=1	0	24.648	29	6	41	6	188	21.6	9.77	97.52	6		636185			466744	955698	858919	364954	386110						945163		795702	437612	309637	1.04153e+06	2.24653e+06	688365	516902	321553	1.39514e+06	2.87982e+06	992774	1.16146e+06	2.38404e+06	812477	4.8368e+06	392202
P04233	HLA class II histocompatibility antigen gamma chain OS=Homo sapiens OX=9606 GN=CD74 PE=1 SV=3	0	24.528	16	4	18	4	296	33.5	8.44	40.21	4	4.92232e+06	1.38504e+06	1.17604e+06	1.45656e+06	824053	3.02364e+06	1.78649e+06	645945	278768	2.78671e+06	2.03428e+06	6.20523e+06	1.29381e+06	307364	1.91662e+06	1.40135e+06	1.52189e+06	149874		1.47596e+06		1.75823e+06	2.01456e+06	282386	1.3747e+06	1.86361e+06	757993	1.36863e+06	1.25267e+06	1.02259e+06	651097
Q9UL25	Ras-related protein Rab-21 OS=Homo sapiens OX=9606 GN=RAB21 PE=1 SV=3	0	24.523	34	6	24	6	225	24.3	7.94	52.61	6		240173	311956	461386	195930		638073				488664						234293	212974	192905	156967	199348	278686	471827	478405	263842	146184	660743			100755		1.14993e+06
Q14210	Lymphocyte antigen 6D OS=Homo sapiens OX=9606 GN=LY6D PE=1 SV=1	0	24.494	46	5	37	5	128	13.3	8.21	93.08	5	3.94916e+06	1.69232e+06	1.18209e+06	1.72407e+06	2.31936e+06	1.35486e+06	2.90294e+06	540717	558519	1.03066e+06	1.74669e+06	3.4449e+06	380185	2.90485e+06	3.88287e+06	1.25645e+06	504843	678082		547001	141525	353265	737024			186673	118579	888006	247028	875501	240866	406598
P24298	Alanine aminotransferase 1 OS=Homo sapiens OX=9606 GN=GPT PE=1 SV=3	0	24.43	23	7	8	7	496	54.6	7.18	19	7			932012			246204						1.84203e+06						905421		820625	814610			1.16683e+06		641937	854618		1.89563e+06	349377	1.16365e+06	1.83227e+06
P04440	HLA class II histocompatibility antigen, DP beta 1 chain OS=Homo sapiens OX=9606 GN=HLA-DPB1 PE=1 SV=1	0	24.361	29	5	31	4	258	29.1	8.57	65.07	5	553464	182939				1.33019e+06				527123		1.18458e+06		760841	961119	225980	3.23262e+06												208670			3.91017e+06
Q9BRA2	Thioredoxin domain-containing protein 17 OS=Homo sapiens OX=9606 GN=TXNDC17 PE=1 SV=1	0	24.341	54	5	29	5	123	13.9	5.52	48.54	5				346773													417311			416841	1.14631e+06					488497	264452	664864	658061	390223	471289	1.17992e+06
P02656	Apolipoprotein C-III OS=Homo sapiens OX=9606 GN=APOC3 PE=1 SV=1	0	24.323	34	3	43	3	99	10.8	5.41	144.01	3	4.01467e+06	2.39473e+06	649722	696387	1.06585e+06	1.2954e+06	2.27098e+06	2.37323e+06	448143	555803	1.4411e+06			1.09828e+06	1.41236e+06	3.27893e+06	1.07953e+06	923830	1.68763e+06	2.49336e+06	4.20035e+06	4.18898e+06	849591	1.05435e+06	4.06532e+06	1.70517e+06	2.32801e+06	1.29969e+06	2.66696e+06	1.21965e+06	8.1085e+06	2.0422e+06
P29966	Myristoylated alanine-rich C-kinase substrate OS=Homo sapiens OX=9606 GN=MARCKS PE=1 SV=4	0	24.303	27	5	59	5	332	31.5	4.45	73.23	5		626619	795868	874303	1.92749e+06	1.50274e+06	970105	842942		512765					383748					723911	663775	930617	2.89643e+06	746510	296378	487052	846476	113526	582172	690627	1.02566e+06	1.19316e+06
Q9NRA1	Platelet-derived growth factor C OS=Homo sapiens OX=9606 GN=PDGFC PE=1 SV=2	0	24.294	20	6	11	6	345	39	6.14	25.28	6	135018				236403		362048	380483	565629	1.73354e+06	547808	1.25323e+06	736714	457277	1.08415e+06											1.5758e+06	1.25333e+06
P0DJI9	Serum amyloid A-2 protein OS=Homo sapiens OX=9606 GN=SAA2 PE=1 SV=1	0	24.22	47	4	15	2	122	13.5	9.14	50.6	4	1.13626e+06																1.0714e+06
Q99674	Cell growth regulator with EF hand domain protein 1 OS=Homo sapiens OX=9606 GN=CGREF1 PE=2 SV=3	0	24.199	29	4	7	4	318	33.4	4.39	19.67	4	590471											1.06949e+06
Q14CN2	Calcium-activated chloride channel regulator 4 OS=Homo sapiens OX=9606 GN=CLCA4 PE=1 SV=2	0	24.095	12	7	12	7	919	101.2	5.47	29.54	7							1.43187e+06				1.72447e+06	1.57048e+06	3.5854e+06	2.34603e+06	832041				1.2071e+06									2.56926e+06	687526		230765
Q9NZ01	Very-long-chain enoyl-CoA reductase OS=Homo sapiens OX=9606 GN=TECR PE=1 SV=1	0	24.079	16	5	11	5	308	36	9.45	26.48	5				882048	321334	385622	552606	1.61879e+06		1.09865e+06	2.41413e+06						1.66343e+06			638813	893330	288592	857205			509844		1.00165e+06	908326	391170	720109	2.17432e+06
Q05315	Galectin-10 OS=Homo sapiens OX=9606 GN=CLC PE=1 SV=3	0	24.068	35	3	7	3	142	16.4	7.37	16.92	3	663439	190426					1.62841e+06	321976			2.09925e+07	841742	932930	1.46506e+06	7.55151e+06	1.68535e+06				157343				112445								935132
O75131	Copine-3 OS=Homo sapiens OX=9606 GN=CPNE3 PE=1 SV=1	0	24.056	16	7	24	7	537	60.1	5.85	53.1	7	2.28535e+06	1.30188e+06	2.92447e+06	233083	325829	623574	1.18136e+06		100478	2.76323e+06	1.24443e+07	6.84658e+06	3.45496e+07	2.41693e+07	2.0644e+06	1.64501e+06	2.76804e+06	2.10466e+06	1.94048e+06	255615	1.75631e+06	2.4103e+06	1.59977e+06	1.19283e+06	199923	133803	2.30706e+06	3.0555e+06	3.01664e+06	1.88387e+06	858893	2.39863e+06
P62070	Ras-related protein R-Ras2 OS=Homo sapiens OX=9606 GN=RRAS2 PE=1 SV=1	0	24.017	26	4	25	3	204	23.4	6.01	54.95	4																				737373												1.55735e+06
P46779	60S ribosomal protein L28 OS=Homo sapiens OX=9606 GN=RPL28 PE=1 SV=3	0	23.964	31	5	60	5	137	15.7	12.02	127.36	5	586931	353969	600051	1.84605e+06	252309	1.19397e+06	1.13752e+06	308177	292426	1.60616e+06	703830				173771		599250	469374	426076	1.88999e+06	2.09023e+06	979397	606998	585296	415324	147849	251634	3.04849e+06	2.35538e+06	832904	829724	3.97667e+06
P42677	40S ribosomal protein S27 OS=Homo sapiens OX=9606 GN=RPS27 PE=1 SV=3	0	23.926	42	4	31	1	84	9.5	9.45	66.72	4				928224			303794	119862			791838									756975	633102											1.37647e+06
P22894	Neutrophil collagenase OS=Homo sapiens OX=9606 GN=MMP8 PE=1 SV=1	0	23.903	15	6	9	6	467	53.4	6.87	22.41	6											3.22243e+06	139913			243828																	1.19269e+06
Q96IJ6	Mannose-1-phosphate guanyltransferase alpha OS=Homo sapiens OX=9606 GN=GMPPA PE=1 SV=1	0	23.813	16	6	23	6	420	46.3	7.21	43.05	6			147592	155119		2.93778e+06	1.13763e+07	2.64191e+07	6.43879e+06	2.59393e+07	313492						156995		2.5428e+06	8.00931e+06			80168.8		1.12995e+07	1.72912e+07	3.56102e+06			4.42668e+06	1.3746e+08	780686
Q14974	Importin subunit beta-1 OS=Homo sapiens OX=9606 GN=KPNB1 PE=1 SV=2	0	23.779	8	5	20	5	876	97.1	4.78	43.13	5	160750			412398			98316.4			837990	2.21461e+06									172713	143157					68605.9	231409				96691.2	925636
P01703	Immunoglobulin lambda variable 1-40 OS=Homo sapiens OX=9606 GN=IGLV1-40 PE=1 SV=2	0	23.594	43	3	47	3	118	12.3	5.74	173.31	3	958640	314151	436795	2.33011e+06	778678	428923	665223	363363	278268	831944	27438993	8.63323e+06	3.53334e+07	1.88878e+07	5.99111e+06	3.71135e+07	372850	1.61218e+06	281025	735635			459884	350212	212232	358545	1.43828e+06	1.776e+06	649114	293186	324255	4.19549e+06
P48723	Heat shock 70 kDa protein 13 OS=Homo sapiens OX=9606 GN=HSPA13 PE=1 SV=1	0	23.59	21	7	15	7	471	51.9	5.76	31.53	7	838089				426550	262532	1.67265e+06	68213.6		314361	2854038	1.93101e+06	969649		1.27472e+06				593181			225117	154888	106460	86504.1	122271		347917	752870	417284	78408.8	1.1108e+06
O75787	Renin receptor OS=Homo sapiens OX=9606 GN=ATP6AP2 PE=1 SV=2	0	23.466	21	5	9	5	350	39	6.1	29.9	5	334177	267252	155730		175679	362015		387160	738001	636844		2.47201e+06			2.23306e+06					457114	255453					205777	255939	320339	1.51694e+06		582872
P27169	Serum paraoxonase/arylesterase 1 OS=Homo sapiens OX=9606 GN=PON1 PE=1 SV=3	0	23.316	25	6	24	6	355	39.7	5.22	33.53	6	339556	601344	493937	355154	384283	990387		658975		263967		261575			744902	3.46086e+06		439241	465753	1.15811e+06	719983	1.46609e+06	1.15755e+06	951880	1.31541e+06	341281		1.18089e+06		508661	1.40798e+06	600712
Q07065	Cytoskeleton-associated protein 4 OS=Homo sapiens OX=9606 GN=CKAP4 PE=1 SV=2	0	23.28	9	4	12	4	602	66	5.92	17.62	4				234300			84761.5	54929.7		46882.6	922421		503640					166114			335929	159335			265313		246000	244329	207171		351517	1.01057e+06
Q9BUP3	Oxidoreductase HTATIP2 OS=Homo sapiens OX=9606 GN=HTATIP2 PE=1 SV=2	0	22.981	26	7	22	7	242	27	8.38	33.49	7	1.07016e+06		513744	1.25236e+06	273638	1.0357e+06	665793	661242	72308.1	1.0807e+06		133245		339801	1.50914e+06	442236	267367	158835	2.2481e+06	268790	149488	202251	126804	164135	202209	467280	470747	199642		517768	512427	2.29496e+06
P59665	Neutrophil defensin 1 OS=Homo sapiens OX=9606 GN=DEFA1 PE=1 SV=1	0	22.975	20	4	119	4	94	10.2	6.99	293.53	4	4.94392e+08	1.64018e+07	2.70767e+06	3.12873e+06	1.52626e+07	8.37973e+06	3.21699e+07	2.46523e+07	7.25552e+06	1.72225e+07	4.23105e+09	4.39569e+08	1.22217e+08	8.0417e+08	7.98173e+08	6.71777e+07	7.62728e+06	7.7586e+06	3.30015e+07	1.36074e+07	2.0462e+06	1.45656e+07	2.36168e+06	9.13173e+07	2.98526e+06	320859	5.97704e+06	1.44575e+07	385383	2.78928e+07	5.58279e+06	1.04447e+09
P35542	Serum amyloid A-4 protein OS=Homo sapiens OX=9606 GN=SAA4 PE=1 SV=2	0	22.956	27	3	35	3	130	14.7	9.07	62.52	3	638313	1.69925e+06	1.85311e+06	1.7994e+06	1.94146e+06	1.6077e+06	1.74098e+06	3.94181e+06	959722	1.1097e+06	947379	740168	173624	179603	1.84711e+06	2.20245e+06	2.72983e+06	2.06471e+06	3.06379e+06	1.07623e+06	2.17351e+06	4.13694e+06	2.30007e+06	1.35393e+06	1.59031e+06	769221	1.694e+06	1.63371e+06	1.38731e+06	2.16064e+06	935158	1.9658e+06
P20851	C4b-binding protein beta chain OS=Homo sapiens OX=9606 GN=C4BPB PE=1 SV=1	0	22.903	26	6	24	6	252	28.3	5.14	54.39	6	1.21835e+06	803998	1.54122e+06	1.68242e+06	636760	3.09428e+06	1.99985e+06	4.63957e+06	749966	3.35895e+06	2.49099e+06	3.33709e+06	815944	1.91357e+06	1.61607e+06	798616	1.33009e+06	1.172e+06	970751	2.04679e+06	420389	2.35305e+06		1.451e+06	874959	1.9561e+06	1.1039e+06	2.19419e+06	1.61187e+06	745137	785495	2.13659e+06
P00736	Complement C1r subcomponent OS=Homo sapiens OX=9606 GN=C1R PE=1 SV=2	0	22.891	13	7	36	5	705	80.1	6.21	81.54	7	168973	766157	1.20214e+06									826616	1.9261e+06	2.87982e+06	336816		1.7806e+06	1.80751e+06	1.39388e+06	758365		1.48426e+06	1.34675e+06	1.73654e+06	675092		1.7846e+06	1.50273e+06	2.2668e+06	1.3532e+06		811570
P14384	Carboxypeptidase M OS=Homo sapiens OX=9606 GN=CPM PE=1 SV=2	0	22.782	17	5	8	5	443	50.5	7.36	22.19	5										238889	392908	158454	1.44026e+06	2.89365e+06	336719	2.04712e+07
P84098	60S ribosomal protein L19 OS=Homo sapiens OX=9606 GN=RPL19 PE=1 SV=1	0	22.78	26	5	21	5	196	23.5	11.47	50.66	5	314651	324173	641174	1.36139e+06	723730	770913	521681	207507	172472	534852	1.18042e+06		388338		866236	127769	630126	542812	349636	861754	1.08954e+06	529281	541385		211735	400748	842460	1.37449e+06	1.39862e+06	961131	349424	1.95939e+06
P61513	60S ribosomal protein L37a OS=Homo sapiens OX=9606 GN=RPL37A PE=1 SV=2	0	22.737	41	3	21	3	92	10.3	10.43	65.99	3	732624	224474	474574	318541	1.04884e+06	855215	310080	258618	324729	190613		609542					394740		408190	1.55684e+06	2.50892e+06	376979	318505	255377		989632	452283	2.26335e+06	3.02544e+06	246273	1.03577e+06
O43657	Tetraspanin-6 OS=Homo sapiens OX=9606 GN=TSPAN6 PE=1 SV=1	0	22.729	20	4	8	4	245	27.5	8.1	15.45	4	706127	255324	127001	109174			1.48656e+06	227249	1.55241e+06	100927	2.62495e+07	652109	370392	2.17327e+06			345334			156219					2.45899e+06		1.52057e+06			3.96887e+06
Q99805	Transmembrane 9 superfamily member 2 OS=Homo sapiens OX=9606 GN=TM9SF2 PE=1 SV=1	0	22.717	11	6	18	6	663	75.7	7.44	41.12	6	513032	390157	726591	349086	361562		930795		1.13145e+06		2.01255e+06	1.35465e+06	1.50885e+06	1.24635e+06		1.85407e+06		443543	150513	356766		327376	343561	948630	675590	210119	1.29355e+06	1.31592e+06	1.83221e+06	403657	1.13163e+06
Q6UX73	UPF0764 protein C16orf89 OS=Homo sapiens OX=9606 GN=C16orf89 PE=1 SV=2	0	22.57	16	6	54	6	402	45.4	6.19	139.04	6	3.55096e+06	3.53618e+06	2.59787e+06	4.07625e+06	7.33218e+06	5.12138e+06	5.67998e+06	6.41692e+06	3.10496e+06	4.06945e+06	2.41964e+07	1.31409e+07	9.98516e+06	1.57317e+07	1.05014e+07	1.57361e+07	1.93388e+06	3.00212e+06	1.45208e+06	3.5064e+06	2.95746e+06	3.31055e+06	1.22978e+06	2.30398e+06	1.98455e+06	1.20615e+06	3.92024e+06	3.77077e+06	2.35796e+06	2.95669e+06	878248	2.01153e+06
Q969H8	Myeloid-derived growth factor OS=Homo sapiens OX=9606 GN=MYDGF PE=1 SV=1	0	22.567	27	4	45	4	173	18.8	6.68	87.9	4			649722	2.10144e+06	1.06585e+06	1.2954e+06	283831	1.87589e+06			2.50851e+06		238007	1.4332e+06	916192	1.19235e+06			493060	868937	1.11726e+06	1.39479e+06	849591	636961	2.1045e+06	1.17309e+06	1.26586e+06	1.79531e+06		2.0384e+06	436095	4.77348e+06
O60234	Glia maturation factor gamma OS=Homo sapiens OX=9606 GN=GMFG PE=1 SV=1	0	22.499	58	6	11	6	142	16.8	5.26	29.92	6							641790	118011			4.6908e+06	602131	340408		2.6323e+06	1.34613e+06																1.47124e+06
A0A0C4DH33	Immunoglobulin heavy variable 1-24 OS=Homo sapiens OX=9606 GN=IGHV1-24 PE=3 SV=1	0	22.442	47	3	5	3	117	12.8	5.16	22.83	3									1.6686e+06		4.02409e+06					1.63421e+06									2.32524e+06
O15145	Actin-related protein 2/3 complex subunit 3 OS=Homo sapiens OX=9606 GN=ARPC3 PE=1 SV=3	0	22.312	30	5	31	5	178	20.5	8.59	47.97	5	1.4977e+06	1.23306e+06	80869.5	397800	304548	292674	57550	87800.2	658564		10401433	603425		760893	1.10407e+06		329466	793040	754708	482235	635137	541997	233787	396405	294848	545339	436134	1.37592e+06	1.52822e+06			3.62259e+06
Q04609	Glutamate carboxypeptidase 2 OS=Homo sapiens OX=9606 GN=FOLH1 PE=1 SV=1	0	22.283	8	4	30	4	750	84.3	6.98	72.64	4	383529	114404		272546		349294	648024	602522		80127.1		269912					226397	59347.8	1.20478e+06		225264	93587.3	1.12303e+06	110606		1.63551e+06	252492		296952		804705	1.00782e+07
P28072	Proteasome subunit beta type-6 OS=Homo sapiens OX=9606 GN=PSMB6 PE=1 SV=4	0	22.256	34	5	27	5	239	25.3	4.92	53.7	5	7.71407e+06	8.62451e+06	1.76888e+06	2.59267e+06	2.2175e+06	2.25605e+06	2.84938e+06	3.02497e+06	1.24682e+06	4.11021e+06	31976482	2.57053e+07	2.85277e+06	8.58739e+06	2.50988e+07	3.90392e+06	819643	2.65092e+06	278221	1.50519e+06	426535	767453	247972	960077		326484	722152	2.17647e+06	2.24463e+06	1.33091e+06	1.14792e+06	830181
P41091	Eukaryotic translation initiation factor 2 subunit 3 OS=Homo sapiens OX=9606 GN=EIF2S3 PE=1 SV=3	0	22.173	17	4	8	4	472	51.1	8.4	19.53	4									727150	759565				729486											402378	671297	521009	574801	1.76773e+06		622408	732612
A0A075B6S5	Immunoglobulin kappa variable 1-27 OS=Homo sapiens OX=9606 GN=IGKV1-27 PE=3 SV=1	0	22.135	56	4	52	3	117	12.7	8.29	204.54	4	1.91344e+06			732535			1.09574e+06	3.85835e+06			1.66809e+06	3.36226e+06	4.92733e+06		862592	2.78043e+06	208156			635918							206790		626042
P15814	Immunoglobulin lambda-like polypeptide 1 OS=Homo sapiens OX=9606 GN=IGLL1 PE=1 SV=1	0	22.118	18	3	46	3	213	22.9	10.07	171.2	3	7.51468e+06	1.5594e+06	1.60546e+06	1.33657e+06	855277	2.77407e+06	5.95023e+06	3.38687e+06	6.67619e+06	5.98093e+06	1.55739e+07	4.30441e+06	1.19442e+07	2.58982e+07	1.00677e+07	2.61376e+07	2.38952e+06	2.1839e+06	1.34338e+06	2.20959e+06	1.4652e+06	1.2216e+06	2.06112e+06	2.62773e+06	6.79423e+06	2.9472e+06	2.26956e+06	2.7972e+06	4.01875e+06	2.5011e+06	2.01304e+06	4.23994e+06
O60613	Selenoprotein F OS=Homo sapiens OX=9606 GN=SELENOF PE=1 SV=4	0	22.11	30	4	25	4	165	18.1	5.03	48.68	4	122522		454216		729944	236687	63444.3	73100.6		806720	804882				418032		1.36574e+06	176377		747067	376158	851279			1.91231e+06	801389	888025	357383		305629	780001	266287
P53602	Diphosphomevalonate decarboxylase OS=Homo sapiens OX=9606 GN=MVD PE=1 SV=1	0	22.075	27	6	21	6	400	43.4	7.23	18.03	6		187454		471544	199525	217419	277707	290402		132281			428145				189076	241008		308199	827258	147213	590656		159928	237739	293401	869336	565247	653372	232990	1.39938e+06
Q92882	Osteoclast-stimulating factor 1 OS=Homo sapiens OX=9606 GN=OSTF1 PE=1 SV=2	0	22.016	34	5	10	5	214	23.8	5.68	18.97	5				321734		242482	70768.8	95508.6			1.07923e+06				268308	122183	44307.2	35707.1		10140.4						82162.7					110606	1.39761e+06
Q92597	Protein NDRG1 OS=Homo sapiens OX=9606 GN=NDRG1 PE=1 SV=1	0	21.998	27	5	13	5	394	42.8	5.82	25.84	5				936000	580130	1.28187e+06	648241			1.14212e+06				718284				365629		183133						1.40429e+06		1.21384e+06	1.08644e+06	582019	1.10062e+06	680824
P04278	Sex hormone-binding globulin OS=Homo sapiens OX=9606 GN=SHBG PE=1 SV=2	0	21.907	21	4	8	4	402	43.8	6.71	22.57	4	530881		244895	1.56621e+06						271952		1.39752e+06		1.36475e+06	1.29241e+06	997642																1.33529e+06
P47897	Glutamine--tRNA ligase OS=Homo sapiens OX=9606 GN=QARS1 PE=1 SV=1	0	21.9	8	5	25	5	775	87.7	7.15	84.04	5		296410	508409	262029	397561	239417	493483	289282	237838	357808	688755	1.69399e+06	601973		494422	292153	288509	176467		225243	832073		154935			1.5326e+06	1.05617e+06	538103	735334	658201	1.06773e+06	470308
P09651	Heterogeneous nuclear ribonucleoprotein A1 OS=Homo sapiens OX=9606 GN=HNRNPA1 PE=1 SV=5	0	21.87	17	4	8	4	372	38.7	9.13	24.03	4		27477.4	807601	1.08551e+06		856787			2.28772e+06	12889.8	4.32912e+06	2.2821e+06			1.88941e+06								812320		4.43844e+06	3.56364e+06					1.19079e+06
P47755	F-actin-capping protein subunit alpha-2 OS=Homo sapiens OX=9606 GN=CAPZA2 PE=1 SV=3	0	21.71	29	6	12	4	286	32.9	5.85	29.26	6	405886		59050	212775		133758	183251	1.75765e+06	148439		1.4817e+06				304426			287190	62289.6				519079	49533.7				486426	913530			805406
Q13765	Nascent polypeptide-associated complex subunit alpha OS=Homo sapiens OX=9606 GN=NACA PE=1 SV=1	0	21.636	27	4	26	4	215	23.4	4.56	78.76	4		608939	385550	1.30387e+06		970456	1.90524e+06	1.27092e+06	1.20595e+06	1.26387e+06	2.07836e+06				766273	998567				947713					399516	1.03925e+06		1.11097e+06	2.062e+06	1.53762e+06
P78324	Tyrosine-protein phosphatase non-receptor type substrate 1 OS=Homo sapiens OX=9606 GN=SIRPA PE=1 SV=2	0	21.597	18	7	46	7	504	54.9	6.98	47.83	7	4.57706e+06	3.36986e+06	6.81351e+06	6.65168e+06	9.37153e+06	5.35628e+06	9.34878e+06	8.94489e+06	3.852e+06	4.60334e+06	4.86991e+07	1.75854e+07	1.53748e+07	2.2117e+07	1.74511e+07	2.70761e+07	3.69985e+06	3.69486e+06	2.13337e+06	5.14294e+06	3.96842e+06	3.46724e+06	2.16281e+06	4.1626e+06	2.71022e+06	2.63268e+06	7.4115e+06	6.85737e+06	5.02321e+06	4.23306e+06	2.35666e+06	5.22009e+06
Q16348	Solute carrier family 15 member 2 OS=Homo sapiens OX=9606 GN=SLC15A2 PE=1 SV=2	0	21.57	9	8	72	8	729	81.7	8.16	62.79	8	171517	597788	674850	1.43243e+06	3.62495e+06	990296	2.15262e+06	855461	1.49553e+06	1.19157e+06							756169	875952		3.42187e+06	445280	2.28547e+06	1.13966e+06	641505	440150	3.29281e+06	1.75886e+06	644660	610625	367741	641666	3.37074e+06
Q99584	Protein S100-A13 OS=Homo sapiens OX=9606 GN=S100A13 PE=1 SV=1	0	21.549	65	5	16	5	98	11.5	6.16	33.22	5	815627	1.025e+06	1.365e+06	265876	1.01744e+06	939516	1.60437e+06	772401	775628	1.42292e+06							1.07233e+06	688172	1.32105e+06	1.23762e+06	342948	1.14183e+06	1.93597e+06	1.03563e+06	347266	622515	278007	1.38517e+06	2.32833e+06	1.31656e+06	965903	2.95246e+06
P62910	60S ribosomal protein L32 OS=Homo sapiens OX=9606 GN=RPL32 PE=1 SV=2	0	21.524	17	2	16	2	135	15.9	11.33	29.19	2			343916			630364	330407	1.1095e+06	97253.3	732534			1.12661e+06	568646					182160	1.00431e+06	2.61861e+06		618670			1.1287e+06		2.82781e+06	1.94295e+06		489781	2.57564e+06
Q687X5	Metalloreductase STEAP4 OS=Homo sapiens OX=9606 GN=STEAP4 PE=1 SV=1	0	21.477	17	5	23	5	459	51.9	9.29	37.35	5	286091	974203	453978	1.57762e+06	167056	2.40136e+06	3.10605e+06	1.8616e+06	449576	2.85624e+06	1.61504e+07		1.74977e+07	259258	9.5426e+06	3.78723e+07	110076	1.36945e+06	1.50754e+06	2.25854e+06		209304	1.55616e+06	1.48677e+06	1.53737e+06	305895	1.5373e+06	1.36647e+06	2.39387e+06	2.03371e+06	2.24286e+06	3.76853e+06
O75367	Core histone macro-H2A.1 OS=Homo sapiens OX=9606 GN=MACROH2A1 PE=1 SV=4	0	21.454	30	7	8	7	372	39.6	9.79	17	7	459332	200818	307228				520156				7.91701e+06	362097		591710	615562		768105		720616		567429		362338		964899				392641	396844	375466	643806
P16152	Carbonyl reductase [NADPH] 1 OS=Homo sapiens OX=9606 GN=CBR1 PE=1 SV=3	0	21.451	28	6	10	6	277	30.4	8.32	18.1	6		363503								390094							512807	346174	287515	534216	922133	757332	436282			603873	886865	756790	1.71526e+06	794898	735852	2.45735e+06
P03973	Antileukoproteinase OS=Homo sapiens OX=9606 GN=SLPI PE=1 SV=2	0	21.449	28	5	24	5	132	14.3	8.75	51.9	5	1.22739e+06	601554	307369	222961	743993		391543	387577	1.45691e+06	838569	1.96723e+06	1.52631e+06	5.99944e+06	1.68162e+06	1.45942e+06	1.34048e+06												459507	374935
Q2I0M4	Leucine-rich repeat-containing protein 26 OS=Homo sapiens OX=9606 GN=LRRC26 PE=1 SV=2	0	21.43	15	3	11	3	334	34.8	9.17	33.8	3							56753.8					425533						137279						153433			1.08668e+06		609376			252371
P62854	40S ribosomal protein S26 OS=Homo sapiens OX=9606 GN=RPS26 PE=1 SV=3	0	21.391	31	3	32	3	115	13	11	64.13	3		424993	402845	1.93103e+06	1.09083e+06	1.36798e+06	1.40527e+06	404998	1.02205e+06	669286					499129	538442		612521	299182	1.22688e+06	2.87853e+06	574874	335444		705576	1.78121e+06		830629	2.88823e+06		1.46927e+06	2.22474e+06
O75347	Tubulin-specific chaperone A OS=Homo sapiens OX=9606 GN=TBCA PE=1 SV=3	0	21.37	37	3	8	3	108	12.8	5.29	5.71	3	259264				881860	883071	858495	1.13109e+06	314986						513944		547436	922234		766007		836647	783522	742528	611338	292260	1.51749e+06	415500			416705
P08962	CD63 antigen OS=Homo sapiens OX=9606 GN=CD63 PE=1 SV=2	0	21.355	17	3	37	3	238	25.6	7.81	106.53	3	587113	1.75635e+06	1.37957e+06	5.47461e+06	3.043e+06	4.6849e+06	4.03709e+06	3.26546e+06	1.33896e+06	2.47507e+06		2.42079e+06			1.4805e+06	607261	1.49817e+06	789824		1.73159e+06	931913		2.54023e+06		823069	1.25341e+06	1.27247e+06		800709	762330	1.63041e+06	749028
P24534	Elongation factor 1-beta OS=Homo sapiens OX=9606 GN=EEF1B2 PE=1 SV=3	0	21.337	24	4	17	4	225	24.7	4.67	36.07	4	1.4904e+06	2.22164e+06	1.30339e+06	2.10007e+06	2.44246e+06	3.59007e+06	6.4293e+06		1.30474e+06	4.06777e+06	1.65897e+06	1.06025e+06			5.82875e+06		1.79035e+06	290783	2.0461e+06	2.99567e+06	2.2032e+06	3.50501e+06	698264	718130	3.15479e+06	2.6604e+06	1.3209e+06	4.90548e+06	7.22808e+06	2.26156e+06	3.00179e+06	2.07168e+06
Q5D862	Filaggrin-2 OS=Homo sapiens OX=9606 GN=FLG2 PE=1 SV=1	0	21.303	2	4	5	4	2391	247.9	8.31	15.23	4											1.22327e+06
Q9UN76	Sodium- and chloride-dependent neutral and basic amino acid transporter B(0+) OS=Homo sapiens OX=9606 GN=SLC6A14 PE=2 SV=1	0	21.239	7	5	85	5	642	72.1	8.19	213.93	5	1.81667e+06	1.81059e+06	2.30902e+06	1.57824e+06	1.34077e+06	1.5246e+06	2.26408e+06	1.23473e+06	491807	1.28035e+06	686403	2.0249e+06	493812	381862	1.99515e+06	539265	456156	785071	417166	966771	482629	957792	1.5858e+06	1.11979e+06	275907	770121	1.65714e+06	1.88665e+06	1.49053e+06	1.22981e+06	1.57818e+06	1.6023e+06
O43598	2'-deoxynucleoside 5'-phosphate N-hydrolase 1 OS=Homo sapiens OX=9606 GN=DNPH1 PE=1 SV=1	0	21.143	33	3	12	3	174	19.1	5.05	36.18	3	247192	447655		780741	275816	437779	503167	330073	247114	346106		246077			472679		455652	326668	1.07952e+06	451258	1.02778e+06	428921	305495	270441	467641	798538	888051	694321	1.22377e+06	1.11189e+06	413669	1.21061e+06
P05198	Eukaryotic translation initiation factor 2 subunit 1 OS=Homo sapiens OX=9606 GN=EIF2S1 PE=1 SV=3	0	21.032	15	4	10	4	315	36.1	5.08	16.33	4							1.88684e+06		679409																			1.03255e+06	1.65747e+06	951866
P01717	Immunoglobulin lambda variable 3-25 OS=Homo sapiens OX=9606 GN=IGLV3-25 PE=1 SV=2	0	20.865	37	3	63	1	112	12	4.5	120.57	3											9181828
P07357	Complement component C8 alpha chain OS=Homo sapiens OX=9606 GN=C8A PE=1 SV=2	0	20.818	12	5	37	5	584	65.1	6.47	84.53	5	159418	125546	708877	111164	400343		75946.9	203221	48319.4	95957.4	220889	212107	140631		389220	132916	239705		366194	215714	123067	270471	202521	283360	93851.7	60252.3	156532	522892		317967	133031	407865
Q9BTY2	Plasma alpha-L-fucosidase OS=Homo sapiens OX=9606 GN=FUCA2 PE=1 SV=2	0	20.798	14	6	28	6	467	54	6.25	49.22	6	447151	533311		783997	1.1516e+06	568957		551192	387095	1.11206e+06	2.66855e+06		1.61938e+06		733896					1.14222e+06					1.07904e+06	2.86776e+06	853703		501386		491449
Q8WUA8	Tsukushin OS=Homo sapiens OX=9606 GN=TSKU PE=2 SV=3	0	20.789	20	4	5	4	353	37.8	6.87	15.21	4	1.04066e+06	428601	245055	1.10818e+06			1.10232e+06	1.21082e+06	653023	683131	1.78033e+06				891575		1.05375e+06	562878	445044	1.05775e+06	1.10547e+06	288012	146641	843217	269626	84662.7		1.12733e+06	1.56439e+06		1.30794e+06	2.29025e+06
O15162	Phospholipid scramblase 1 OS=Homo sapiens OX=9606 GN=PLSCR1 PE=1 SV=1	0	20.78	23	5	24	5	318	35	4.94	25.79	5			2.85075e+06	266286	184432		407549		504274		479139	2.43495e+06	256049	381865			210614		438596	183456			293163		569992			258913		233265	150417	2.50057e+06
A0A087WSY4	Immunoglobulin heavy variable 4-30-2 OS=Homo sapiens OX=9606 GN=IGHV4-30-2 PE=3 SV=1	0	20.715	28	4	85	2	118	13	9.67	196.48	4	1.89916e+06	750595	1.43026e+06	1.47243e+06	1.6617e+06	702744	1.39496e+06	4.3254e+06	707932	699311	13377802	1.20111e+06	5.38127e+06	6.12676e+06	4.57768e+06	6.18061e+06	653726	564248	596848	1.07245e+06	822821	443452	534121	836208	540616		777262	467538	700765	458586	737885	835154
Q68D85	Natural cytotoxicity triggering receptor 3 ligand 1 OS=Homo sapiens OX=9606 GN=NCR3LG1 PE=1 SV=1	0	20.655	12	4	15	4	454	50.8	5.59	38.21	4											519325						147283	293106	339085			257540	702913		789569		1.77119e+06	329217		699052		418132
Q53TN4	Cytochrome b reductase 1 OS=Homo sapiens OX=9606 GN=CYBRD1 PE=1 SV=1	0	20.629	19	4	33	4	286	31.6	8.76	66.18	4		1.39312e+06		537904	1.44549e+06	415283	1.13039e+06	305669	127404	408922		1.32942e+06	361841	650065		388793	964692	891922		408458	564852		745882	351634		111277	1.84812e+06	811563		306358	144448	1.21889e+06
P26992	Ciliary neurotrophic factor receptor subunit alpha OS=Homo sapiens OX=9606 GN=CNTFR PE=1 SV=2	0	20.612	19	4	15	4	372	40.6	6.76	37.71	4				545452	385259	285716	1.28877e+06	790131		519052		1.41327e+06			1.42114e+06		355137	950987		605937	474103	514470	821839	721418		414852	429162	627298	779877		1.04181e+06	710862
P62244	40S ribosomal protein S15a OS=Homo sapiens OX=9606 GN=RPS15A PE=1 SV=2	0	20.453	36	5	56	5	130	14.8	10.13	138.43	5		253003		1.4114e+06	1.35658e+06	1.17661e+06	1.13558e+06	507593	1.21242e+06	1.4302e+06	624132	187952			2.16017e+06		256530		225271	1.91962e+06	2.03329e+06	1.25193e+06		178181	287680	1.40303e+06	1.49315e+06	2.07531e+06	2.56033e+06	290941	1.46089e+06	4.82916e+06
P53621	Coatomer subunit alpha OS=Homo sapiens OX=9606 GN=COPA PE=1 SV=2	0	20.442	8	6	6	6	1224	138.3	7.66	7.39	6			1.86033e+06	6.1406e+06	1.43734e+06	1.34656e+06		1.57467e+06	2.26944e+06	625112	1.28973e+07	6.30687e+06		3.04502e+06	5.46019e+06	270756	241643		8.92592e+06	1.11377e+06	634748	829042	4.60512e+06	6.61338e+06	3.89811e+06	1.6031e+06		2.05383e+06	178480		8.64633e+06	5.80318e+06
P49721	Proteasome subunit beta type-2 OS=Homo sapiens OX=9606 GN=PSMB2 PE=1 SV=1	0	20.334	39	5	8	5	201	22.8	7.02	18.72	5		171632				991167				489566										1.08465e+06	294687				1.21084e+06	1.08213e+06			547387	303277	607416	742218
Q9UNW1	Multiple inositol polyphosphate phosphatase 1 OS=Homo sapiens OX=9606 GN=MINPP1 PE=1 SV=1	0	20.324	20	6	18	6	487	55	7.81	22.89	6	1.81999e+07	3.28511e+07	1.08897e+07	7.6955e+07	2.55161e+07	7.58171e+07	8.02813e+07	3.04203e+07	3.86722e+07	2.2816e+08	5.70814e+06	2.90211e+07	1.18778e+06	471694	7.11395e+07	542267	4.21336e+07	1.36413e+07	7.6302e+07	9.30225e+07	1.59886e+07	5.90877e+08	3.02364e+07	4.62367e+07	2.75098e+07	7.71646e+07	5.47165e+07	9.38401e+08	5.80556e+07	1.34413e+08	1.68885e+08	7.62101e+07
P68036	Ubiquitin-conjugating enzyme E2 L3 OS=Homo sapiens OX=9606 GN=UBE2L3 PE=1 SV=1	0	20.278	32	3	18	3	154	17.9	8.51	28.76	3	295839	221776	141999	927076	178928	353982	605228	597399	71557.7	433594	1.2838e+06	562621		396098	377080		932011	278593	314261	503548	563198	446052	137693	128980	48017.8	702056	621672	1.6316e+06	1.76066e+06	621586	518442	1.25471e+06
P62899	60S ribosomal protein L31 OS=Homo sapiens OX=9606 GN=RPL31 PE=1 SV=1	0	20.199	38	6	55	6	125	14.5	10.54	38.82	6	158985	273291	150507	4.94998e+06	3.48902e+06	1.23269e+06	1.50364e+06	638059	72285.6	61277.3	1.22691e+06			303861		370298				2.24733e+06	1.86365e+06	213412	253028	189577	1.86737e+06	128715	438733	2.0952e+06	492400	353321	3.84353e+06	1.12477e+06
P00915	Carbonic anhydrase 1 OS=Homo sapiens OX=9606 GN=CA1 PE=1 SV=2	0	20.18	24	5	7	5	261	28.9	7.12	16.06	5									2.61185e+06						488392	140346
Q8N392	Rho GTPase-activating protein 18 OS=Homo sapiens OX=9606 GN=ARHGAP18 PE=1 SV=3	0	20.151	11	6	14	6	663	74.9	6.44	20.32	6	805027	373576	137364			498384	325102			308413	523630					548149	1.37269e+06	1.2065e+06		377253	1.39713e+06		1.34946e+06			291764		618644	719378	629636		1.24573e+06
Q9UJ70	N-acetyl-D-glucosamine kinase OS=Homo sapiens OX=9606 GN=NAGK PE=1 SV=4	0	20.098	17	4	4	4	344	37.4	6.24	12.83	4				915849		938864		1.05196e+06	623906	972717										479410	734890	276185			925672	170366			516948	1.03039e+06	851200
Q13126	S-methyl-5'-thioadenosine phosphorylase OS=Homo sapiens OX=9606 GN=MTAP PE=1 SV=2	0	20.081	22	4	6	4	283	31.2	7.18	19.75	4
P80748	Immunoglobulin lambda variable 3-21 OS=Homo sapiens OX=9606 GN=IGLV3-21 PE=1 SV=2	0	20.011	39	2	45	1	117	12.4	5.29	192.96	2											14525638																843674
Q99943	1-acyl-sn-glycerol-3-phosphate acyltransferase alpha OS=Homo sapiens OX=9606 GN=AGPAT1 PE=1 SV=2	0	19.972	13	3	24	3	283	31.7	9.38	49.02	3			532401	241706	209539	243442	753881				428006	1.63197e+06	259771		310816	224082		234894		311342	522857	554238	485593	153119			770961	1.12546e+06	1.14155e+06	267987	274529	1.08058e+06
P78417	Glutathione S-transferase omega-1 OS=Homo sapiens OX=9606 GN=GSTO1 PE=1 SV=2	0	19.914	28	6	9	6	241	27.5	6.6	16.98	6							644711			162383	5.19698e+06				459085									949235								693118
A0A0C4DH73	Immunoglobulin kappa variable 1-12 OS=Homo sapiens OX=9606 GN=IGKV1-12 PE=3 SV=1	0	19.884	32	3	63	2	117	12.6	8.31	184	3					1.19983e+06			5.36284e+06			11577377		8.99118e+06	7.70377e+06		1.22481e+06										604183					618276
Q15375	Ephrin type-A receptor 7 OS=Homo sapiens OX=9606 GN=EPHA7 PE=1 SV=3	0	19.8	6	4	8	4	998	112	5.8	16.76	4							1.95115e+06	1.19028e+06
P14174	Macrophage migration inhibitory factor OS=Homo sapiens OX=9606 GN=MIF PE=1 SV=4	0	19.783	37	3	73	3	115	12.5	7.88	205.54	3	5.0444e+06	6.23015e+06	7.40208e+06	1.34904e+07	6.60194e+06	7.5498e+06	1.58362e+07	1.06701e+07	5.05294e+06	1.0541e+07	1.63141e+07	4.31605e+06	3.4331e+06	3.70603e+06	8.98186e+06	4.42247e+06	7.53198e+06	6.3655e+06	5.32619e+06	8.72438e+06	1.25461e+07	4.20596e+06	9.79734e+06	9.84018e+06	4.50198e+06	7.77401e+06	1.10753e+07	1.0839e+07	2.23397e+07	6.69163e+06	9.68398e+06	2.45252e+07
P62826	GTP-binding nuclear protein Ran OS=Homo sapiens OX=9606 GN=RAN PE=1 SV=3	0	19.649	25	4	17	4	216	24.4	7.49	39.59	4	317062	263808		713051	301891	318205	1.08943e+06	523946	141770	557470	2.89281e+06	532691		368715	1.14747e+06		170583	203935		325188	345090		715687	275275	134979	501316	941185	416342	1.44582e+06	814945	405810	1.24306e+06
P62942	Peptidyl-prolyl cis-trans isomerase FKBP1A OS=Homo sapiens OX=9606 GN=FKBP1A PE=1 SV=2	0	19.618	43	3	41	3	108	11.9	8.16	115.51	3	3.14223e+06	2.7834e+06	7.4147e+06	4.31789e+06	7.41077e+06	3.86332e+06	3.46775e+06	4.13358e+06	1.78422e+06	2.38529e+06	11674993	4.00508e+06	3.02932e+06	6.40125e+06	4.55111e+06	1.58137e+06	5.97732e+06	5.47871e+06	7.9945e+06	5.21093e+06	5.50459e+06	5.26818e+06	5.02685e+06	4.24462e+06	2.32501e+06	2.28516e+06	5.49276e+06	9.12985e+06	8.10044e+06	6.45012e+06	2.93691e+06	1.23044e+07
P23526	Adenosylhomocysteinase OS=Homo sapiens OX=9606 GN=AHCY PE=1 SV=4	0	19.56	14	5	31	5	432	47.7	6.34	78.41	5	449482		703658	818386	264852	679758	231937	200355	154037	898752	2.10714e+06				843250		560852	855270	948061				142259	199769		124808		588856	789285	667817	286393	847618
P49720	Proteasome subunit beta type-3 OS=Homo sapiens OX=9606 GN=PSMB3 PE=1 SV=2	0	19.517	21	3	9	3	205	22.9	6.55	20.61	3	573352	241076	36562.5				72105.4	668430	1.23289e+06	355677			1.52932e+06		779335		2.13716e+06	1.67209e+06	1.247e+06	425339	1.53532e+06	537237	398554		2.74558e+06	721294	522295	1.00807e+06	2.23783e+06	1.30777e+06	1.22505e+06	2.71367e+06
Q9H299	SH3 domain-binding glutamic acid-rich-like protein 3 OS=Homo sapiens OX=9606 GN=SH3BGRL3 PE=1 SV=1	0	19.492	68	4	37	4	93	10.4	4.93	74.67	4	2.6467e+06	839133	1.02055e+06	2.07258e+06	2.34089e+06	1.60234e+06	1.1365e+06	923827	1.1194e+06	953476	1.21038e+07	2.50989e+06	6.50193e+06	4.78359e+06	6.93519e+06	2.06938e+06	693935	754013	857339	1.18177e+06	764815	847508	1.0789e+06	739234	405064	606730	803422	960295	964236	931245	646754	3.91199e+06
P08294	Extracellular superoxide dismutase [Cu-Zn] OS=Homo sapiens OX=9606 GN=SOD3 PE=1 SV=2	0	19.47	20	4	21	4	240	25.8	6.61	27.6	4		450228			285625	380551	283363	384116	892100	1.35663e+06		648459	1.77453e+06	2.01155e+06	278598	1.10754e+06				269804	253099	565057			949842	622015	240094			2.0041e+06	692294
Q14956	Transmembrane glycoprotein NMB OS=Homo sapiens OX=9606 GN=GPNMB PE=1 SV=2	0	19.325	9	4	41	4	572	63.9	6.64	113.85	4	466631		804003	2.6402e+06	326610	3.40481e+06	960331	1.18469e+06	182353	1.77095e+06	3719478	2.57936e+06	8.60558e+06	2.38885e+06	1.383e+06	1.67093e+06	9.53886e+06		182917	2.58516e+06		1.66653e+06	161094	489173	111048	1.77938e+06		783098		152414	130139	751605
P45877	Peptidyl-prolyl cis-trans isomerase C OS=Homo sapiens OX=9606 GN=PPIC PE=1 SV=1	0	19.263	33	5	107	5	212	22.7	8.4	285.75	5	9.19111e+06	4.14821e+06	4.78042e+06	8.12507e+06	5.58084e+06	4.67266e+06	1.4648e+07	8.34904e+06	9.67878e+06	7.98227e+06	4.10723e+06	1.45544e+07	3.01779e+06		1.0034e+07	5.65748e+06	4.43819e+06	4.33928e+06	1.8541e+06	3.97258e+06	3.3259e+06	3.37594e+06	2.178e+06	3.17474e+06	5.29639e+06	4.63895e+06	4.05893e+06	6.07658e+06	2.48043e+06	4.93808e+06	4.87539e+06	5.10054e+06
P19021	Peptidyl-glycine alpha-amidating monooxygenase OS=Homo sapiens OX=9606 GN=PAM PE=1 SV=2	0	19.209	6	5	24	5	973	108.3	6.42	39.14	5	381416		859130	918954	583462	533560	974530	390842	142631	1.93777e+06	1.46741e+06	1.28015e+06	1.57106e+06	454227	1.16717e+06	499270	512641	228255		193199	221849	281639	325192		97974.5	445517	118710	720930		165446	258467
P07910	Heterogeneous nuclear ribonucleoproteins C1/C2 OS=Homo sapiens OX=9606 GN=HNRNPC PE=1 SV=4	0	19.037	16	4	7	4	306	33.7	5.08	19.51	4	1.45559e+06	1.73162e+06	644219	50986.8	895778	787183	1.62649e+06			34342.1	6.04746e+06	583160	255037	657449	1.67028e+06	906666	835499	477643	446663		799587	309559	886346	660167	1.23435e+06	813076	838760	1.08639e+06		833893	769035	2.11873e+06
P35613	Basigin OS=Homo sapiens OX=9606 GN=BSG PE=1 SV=2	0	19.005	14	4	38	4	385	42.2	5.66	53.49	4	2.05828e+06	623164		1.20477e+06	876147	1.93608e+06	803217	527232	570252	444093	2.33007e+06	1.17879e+06	186696		590831	455138	730757	767605	423018	774826	442507	837614	911572	1.18049e+06	331069	659090	787240	1.03282e+06		666588		3.25139e+06
A0A0J9YVY3	Immunoglobulin heavy variable 7-4-1 OS=Homo sapiens OX=9606 GN=IGHV7-4-1 PE=3 SV=1	0	18.991	47	3	81	2	117	12.8	8.63	199.34	3												420671	9.21333e+06		1.35153e+06	9.15846e+06														353598
P13473	Lysosome-associated membrane glycoprotein 2 OS=Homo sapiens OX=9606 GN=LAMP2 PE=1 SV=2	0	18.945	15	6	28	6	410	44.9	5.63	62.08	6	427014			1.37848e+06	490110	1.37377e+06	2.4698e+06				32951140	2.02892e+06	6.11893e+06	2.3815e+07	4.12945e+06	455111			298637									1.1639e+06		721241		5.54979e+06
P05362	Intercellular adhesion molecule 1 OS=Homo sapiens OX=9606 GN=ICAM1 PE=1 SV=2	0	18.909	11	4	13	4	532	57.8	7.99	33.53	4			158261	163421		265491	236882			110489	589179			1.06352e+06		163157	154851					281516	308686	83083.7					388972			1.59091e+06
Q9UN36	Protein NDRG2 OS=Homo sapiens OX=9606 GN=NDRG2 PE=1 SV=2	0	18.883	23	4	8	4	371	40.8	5.21	24.44	4	1.93159e+06	1.32643e+06	591801	1.35952e+06	1.09312e+06	1.0113e+06	4.46017e+06	1.23821e+06	659636	980835	2.94126e+06	457105	460585	2.1428e+06	2.43087e+06	289604	722605	404285	797405	581212	1.70777e+06	2.23359e+06		1.21047e+06	739710	1.37494e+06	3.70183e+06	2.19356e+06	1.92619e+06	535837	1.83136e+06	1.30413e+06
P06681	Complement C2 OS=Homo sapiens OX=9606 GN=C2 PE=1 SV=2	0	18.87	7	4	16	4	752	83.2	7.42	32.27	4		268332	1.16465e+06	306901	193520	817277	967695	244041						1.06254e+06	450244		362642		545914		194697		257760			140048		1.27111e+06	1.45635e+06	254088	420687	367316
P20340	Ras-related protein Rab-6A OS=Homo sapiens OX=9606 GN=RAB6A PE=1 SV=3	0	18.85	25	5	24	4	208	23.6	5.54	55.65	5		702594		1.69032e+06		1.60018e+06				1.29259e+06							1.09048e+06	929335		1.86629e+06	548916	1.4571e+06	1.46677e+06	1.15745e+06			1.83337e+06	1.1518e+06	1.23111e+06	1.5423e+06	1.02255e+06	2.55248e+06
P09668	Pro-cathepsin H OS=Homo sapiens OX=9606 GN=CTSH PE=1 SV=4	0	18.818	19	5	17	5	335	37.4	8.07	36.06	5	1.04853e+06			645188	140679		50508	410995	55594.6	96366.5	1.73043e+06	1.43763e+06	658789	1.34081e+06	1.12818e+06	1.17258e+06			267116	173730						58293.5			491769			519486
P53990	IST1 homolog OS=Homo sapiens OX=9606 GN=IST1 PE=1 SV=1	0	18.812	18	7	56	7	364	39.7	5.35	91.78	7	2.4871e+06	1.77345e+06	2.54419e+06	1.72751e+06	1.12032e+06	1.90904e+06	1.34223e+06	2.12092e+06	876855	835572	704850	2.58479e+06	1.34929e+06	2.4579e+06	1.88842e+06	1.0373e+06	2.09622e+06	1.31385e+06	2.23318e+06	1.08558e+06	1.2507e+06	1.56734e+06	1.17079e+06	1.40333e+06	595008	1.17229e+06	1.80647e+06	2.06175e+06	2.73286e+06	1.27482e+06	1.02052e+06	2.1485e+06
Q16769	Glutaminyl-peptide cyclotransferase OS=Homo sapiens OX=9606 GN=QPCT PE=1 SV=1	0	18.803	23	5	14	5	361	40.9	6.61	30.04	5	672904	1.70105e+06	1.10369e+06	216015	976096	724301	163005	371281			2.16134e+06	76562.4	1.35336e+06	1.2076e+06	1.06907e+06	954404	62371.9	614111	1.51933e+06	983519	704045	599372	850058	1.54924e+06		302549	791524		882674	981682		1.56047e+06
Q86UX7	Fermitin family homolog 3 OS=Homo sapiens OX=9606 GN=FERMT3 PE=1 SV=1	0	18.789	10	5	6	5	667	75.9	6.98	14.7	5								145291		379060	4.1313e+06		411223	1.67467e+06	807194	600862		145475					161043			155385					133569	1.00283e+06
A0A075B6I0	Immunoglobulin lambda variable 8-61 OS=Homo sapiens OX=9606 GN=IGLV8-61 PE=3 SV=7	0	18.786	20	3	62	3	122	12.8	4.55	102.93	3	2.23072e+06	2.12978e+06	4.87323e+06	1.34361e+06	299755	2.72479e+06	6.50359e+06	237034	475500	1.39886e+06	7.09486e+07	2.67328e+07	1.57645e+07	9.0214e+07	1.66844e+07	2.61667e+07	1.47527e+06	2.3788e+06	1.86757e+06	1.69396e+06	113006	2.60225e+06	4.06979e+06		355803	242494	6.15462e+06	6.2601e+06	2.56217e+06	5.68035e+06	2.22706e+06	5.8123e+06
Q9P1F3	Costars family protein ABRACL OS=Homo sapiens OX=9606 GN=ABRACL PE=1 SV=1	0	18.623	67	3	24	3	81	9.1	6.29	86.85	3	1.30298e+06			703264	802058	1.1864e+06	5.55411e+06	4.02603e+06	890314	2.96719e+06	3.27195e+06			600265	2.06199e+06	2.54605e+06	1.6714e+06	147414			428023	447223	1.45658e+06		1.07294e+06	3.78767e+06	798226		2.60121e+06	834174	734941	1.55182e+06
A0A075B6K5	Immunoglobulin lambda variable 3-9 OS=Homo sapiens OX=9606 GN=IGLV3-9 PE=3 SV=1	0	18.578	40	3	46	2	115	12.3	7.39	190.94	3	689110	189788						151714	182460	223266	4.5733e+06		1.19617e+06	825496	363598	2.09796e+06	225289	80433.7								171494	56700.1
P26599	Polypyrimidine tract-binding protein 1 OS=Homo sapiens OX=9606 GN=PTBP1 PE=1 SV=1	0	18.56	9	3	10	3	531	57.2	9.17	29.9	3		378594		2.5659e+07	1.00523e+06	244494	62023.4	108752		387482	2.28239e+06						3.34614e+07			1.42698e+07	4.57656e+07	1.20556e+06	4.07356e+07	512352	3.22201e+06	1.67954e+07	3.17967e+07	951560	743744	311300	660278	1.11877e+06
Q9Y285	Phenylalanine--tRNA ligase alpha subunit OS=Homo sapiens OX=9606 GN=FARSA PE=1 SV=3	0	18.505	8	4	15	4	508	57.5	7.8	19	4	247133		128739	402745	188892	696081	291456	3.40188e+06	567086	530367	373903			3.97993e+06	294456	243661				258849	998372	173048	114931			772082		456641	1.1297e+06	269739	501519	2.0796e+06
Q53EL6	Programmed cell death protein 4 OS=Homo sapiens OX=9606 GN=PDCD4 PE=1 SV=2	0	18.481	15	4	8	4	469	51.7	5.21	20.42	4			303379	445955		838727				320962										353628	630849					295104		827212		1.00587e+06	446068	797897
Q16658	Fascin OS=Homo sapiens OX=9606 GN=FSCN1 PE=1 SV=3	0	18.469	18	6	11	6	493	54.5	7.24	12.47	6	1.94006e+06	3.07228e+06	3.13577e+06	5.92616e+06	3.7788e+06	8.87791e+06	2.69519e+06	2.62329e+06	1.41725e+06	2.23255e+06	1.39679e+06		763643	206923	2.2365e+06		5.93023e+06	6.35142e+06	3.47201e+06	7.62775e+06	7.11167e+06	3.99465e+06	3.92974e+06	3.07525e+06	2.02872e+06	3.19704e+06	8.30198e+06	1.31702e+07	1.83326e+07	7.48124e+06	3.50456e+06	1.84941e+07
P09871	Complement C1s subcomponent OS=Homo sapiens OX=9606 GN=C1S PE=1 SV=1	0	18.435	12	5	9	5	688	76.6	4.96	17.29	5	613591	823172		1.07085e+06	759042		937385	1.01705e+06	1.39986e+06	1.76213e+06			2.38593e+06	1.71042e+06	1.25375e+06	4.78703e+06	533317	1.17007e+06	479554	423218				851507		1.23121e+06			1.02362e+06	781435	1.49907e+06	896381
Q9GZN4	Brain-specific serine protease 4 OS=Homo sapiens OX=9606 GN=PRSS22 PE=1 SV=1	0	18.416	20	5	19	5	317	33.7	7.61	35.83	5	232603			547086			454061	198652		1.04761e+06	401073	2.07634e+06			798944	112656	189006											891524				981090
Q15125	3-beta-hydroxysteroid-Delta(8),Delta(7)-isomerase OS=Homo sapiens OX=9606 GN=EBP PE=1 SV=3	0	18.415	13	2	18	2	230	26.3	7.9	60.08	2						344030	67164.6	72900		48849.9		557780					345246	220529	460971	465112	1.76044e+06	299524			72068	352158	830542	934595	2.47198e+06	302507	320765	3.3885e+06
Q9UQ80	Proliferation-associated protein 2G4 OS=Homo sapiens OX=9606 GN=PA2G4 PE=1 SV=3	0	18.346	22	6	33	6	394	43.8	6.55	34.42	6				365202			367663	230429	207880	123318	635951		241079	551806	831039	692745	606351	231967	730243	106726	306730	358939		347397	255013	87585.7		982816	350126	524277	74566.9	454487
Q14152	Eukaryotic translation initiation factor 3 subunit A OS=Homo sapiens OX=9606 GN=EIF3A PE=1 SV=1	0	18.291	4	6	15	6	1382	166.5	6.79	22.33	6		123209	157107	2.17529e+06	1.86509e+06	3.04393e+06	3.50363e+06	1.82421e+06	2.4167e+06	2.42781e+06	2.12192e+06	366705		269409			2.61847e+06	2.38963e+06	387820	2.30841e+06	2.42471e+06	1.29679e+06	1.40007e+06	954351	1.22967e+06	1.75988e+06	1.43447e+06	1.31886e+06	1.58318e+06	926653	1.86597e+06	2.00634e+06
P48735	Isocitrate dehydrogenase [NADP], mitochondrial OS=Homo sapiens OX=9606 GN=IDH2 PE=1 SV=2	0	18.249	10	5	33	3	452	50.9	8.69	38.67	5			266145				115083	110042		163543	1229679				631660					161714						80991.4	171530				133105	1.03679e+06
O75223	Gamma-glutamylcyclotransferase OS=Homo sapiens OX=9606 GN=GGCT PE=1 SV=1	0	18.218	41	6	12	6	188	21	5.14	21.64	6	1.08338e+06	1.24295e+06	2.84848e+06	189367	1.44506e+06	1.69004e+06		599900	577822	59491.1	1.17416e+07	1.65855e+06					660868	2.13174e+06	1.7957e+06		1.62031e+06	3.29343e+06	1.54627e+06	4.07478e+06	574766		2.46965e+06	3.00319e+06	2.47254e+06	1.60687e+06
P01699	Immunoglobulin lambda variable 1-44 OS=Homo sapiens OX=9606 GN=IGLV1-44 PE=1 SV=2	0	18.17	43	3	37	1	117	12.2	5.17	39.88	3
Q5VW32	BRO1 domain-containing protein BROX OS=Homo sapiens OX=9606 GN=BROX PE=1 SV=1	0	18.057	16	5	19	5	411	46.4	7.65	28.12	5	537387	488989	554677				72538.4	45306.3		78209.3		767965						114430								53488.7		173806	744550		378072
O75608	Acyl-protein thioesterase 1 OS=Homo sapiens OX=9606 GN=LYPLA1 PE=1 SV=1	0	18.006	38	5	14	5	230	24.7	6.77	31.86	5				212170			484863										160628	159371		223439		334705	350159	225612		169814		324771	2.24658e+06	286273	729623	3.13717e+06
Q9HC38	Glyoxalase domain-containing protein 4 OS=Homo sapiens OX=9606 GN=GLOD4 PE=1 SV=1	0	17.948	17	5	17	5	313	34.8	5.6	30.36	5						562504	219307		104100	135680	550029							323434	311210	902234	468558					502668		165036	1.24769e+06	178245	297936	2.99608e+06
P53985	Monocarboxylate transporter 1 OS=Homo sapiens OX=9606 GN=SLC16A1 PE=1 SV=3	0	17.845	7	4	8	4	500	53.9	8.66	14.24	4				408964	193965	190378													183869	116980		317214	445268	270879			414966					430308
Q03167	Transforming growth factor beta receptor type 3 OS=Homo sapiens OX=9606 GN=TGFBR3 PE=1 SV=3	0	17.824	7	4	12	4	851	93.4	5.71	21.21	4			1.51088e+06	301815		187504	90357.5	81256.9	106995	94247.7		1.83034e+06		1.77267e+06	1.32308e+06	116511		179239	470701	412076	84533.2		217929		121583	581503	95758.6	270710	394018	262011	105529
Q08257	Quinone oxidoreductase OS=Homo sapiens OX=9606 GN=CRYZ PE=1 SV=1	0	17.809	22	5	7	5	329	35.2	8.44	15.55	5	200841	165747		457197		255353	240786	150863	135650	206981	766821				262796		33605.7			118315		35892.2		96694.6	96313.3			276149	462864		104094	606054
Q9NQ84	G-protein coupled receptor family C group 5 member C OS=Homo sapiens OX=9606 GN=GPRC5C PE=1 SV=2	0	17.739	11	4	26	4	441	48.2	8.43	42.67	4	1.40659e+06	455176	669054	581408	267759	433742	1.092e+06	444549	227516	1.25688e+06		1.53512e+06	709196		648010	153955	350001	319131		323014		472809	311023	339147		272660	291815	657432	890040	300660	234652
Q9HCY8	Protein S100-A14 OS=Homo sapiens OX=9606 GN=S100A14 PE=1 SV=1	0	17.488	42	4	35	4	104	11.7	5.24	65.11	4		204930	469965	226504	405865	104495	516655	134472	149632		620156				287570	155611	166073	192727	222110	160151	162646	151313	856116		667950	101269	258838	200018	1.01653e+06	543829	649356	1.55261e+06
Q71UM5	40S ribosomal protein S27-like OS=Homo sapiens OX=9606 GN=RPS27L PE=1 SV=3	0	17.373	40	4	19	1	84	9.5	9.45	45.86	4																																1.1433e+06
P01593	Immunoglobulin kappa variable 1D-33 OS=Homo sapiens OX=9606 GN=IGKV1D-33 PE=1 SV=2	0	17.371	34	2	38	2	117	12.8	4.78	147.39	2	3.48194e+06	3.28305e+06	4.81539e+06	3.92907e+06	1.58255e+06	1.86573e+06	3.37443e+06	1.05895e+07	2.55389e+06	4.07111e+06	40692002	1.86858e+07	1.84964e+07	2.13917e+07	7.91666e+06	3.03817e+07	2.41269e+06	2.68024e+06	3.42257e+06	3.14437e+06	2.15293e+06		2.7715e+06	1.02038e+07	2.7842e+06	1.81506e+06	3.855e+06	7.37411e+06	2.60558e+06	1.38768e+06	2.62798e+06	3.58003e+06
P02655	Apolipoprotein C-II OS=Homo sapiens OX=9606 GN=APOC2 PE=1 SV=1	0	17.336	52	4	49	4	101	11.3	4.72	54.52	4	1.76642e+06	1.25561e+06	2.03727e+06	2.20316e+06	4.30221e+06	1.20496e+06	1.86989e+06	615883	2.02214e+06	1.84719e+06	234909	1.53683e+06		475040	1.50255e+06	756215	2.03358e+06	695515	1.2044e+06	3.77145e+06	3.03874e+06	5.79568e+06	3.45508e+06	2.46324e+06	1.6402e+06	3.42961e+06	3.04091e+06	2.45822e+06	2.66736e+06	2.26794e+06	1.52416e+06	2.28048e+06
Q92626	Peroxidasin homolog OS=Homo sapiens OX=9606 GN=PXDN PE=1 SV=2	0	17.327	6	7	8	7	1479	165.2	7.17	10.34	7	898508						1.48799e+06	363505	910582		285081		221845	3.17703e+06	1.51445e+06	792323							2.07955e+06		1.1555e+06	181881	395156	831408			225156	1.6238e+06
A0A087WSY6	Immunoglobulin kappa variable 3D-15 OS=Homo sapiens OX=9606 GN=IGKV3D-15 PE=3 SV=6	0	17.301	26	2	64	2	115	12.5	5.19	195.62	2	1.1258e+07	2.54349e+06	3.14865e+06	2.64814e+06	1.46122e+06	3.86755e+06	6.95134e+06	7.761e+06	3.71478e+06	4.95494e+06	3.89836e+07	1.46464e+07	1.74309e+07	4.99661e+07	1.14741e+07	2.83948e+07	5.22511e+06	1.19753e+06	4.41777e+06	4.30195e+06	931109	2.88453e+06	2.51968e+06	3.50145e+06	1.68367e+06	2.19916e+06	2.9334e+06	6.83182e+06	3.71088e+06	2.10827e+06	3.55288e+06	6.46118e+06
P01743	Immunoglobulin heavy variable 1-46 OS=Homo sapiens OX=9606 GN=IGHV1-46 PE=1 SV=2	0	17.226	35	3	110	2	117	12.9	8.92	207.67	3							2.4002e+06	2.17972e+06	2.69766e+06		12811328	1.85634e+07	9.30232e+06	4.00436e+06		3.06427e+07				1.83508e+06				3.6901e+06			196634
Q86VP6	Cullin-associated NEDD8-dissociated protein 1 OS=Homo sapiens OX=9606 GN=CAND1 PE=1 SV=2	0	17.219	6	4	5	4	1230	136.3	5.78	15.31	4		813353	178452	439816	569233	835668	862633			748627		253023					193551			297409		291370			500163	400490			1.10143e+06		961827
O00303	Eukaryotic translation initiation factor 3 subunit F OS=Homo sapiens OX=9606 GN=EIF3F PE=1 SV=1	0	17.156	8	2	14	2	357	37.5	5.45	56.53	2		1.82537e+06	2.59159e+06	1.83681e+06	2.80023e+06		1.43079e+06	1.67566e+06		2.54919e+06	1.77553e+06				2.0602e+06		1.19547e+06		733631	2.0487e+06	1.86402e+06	2.32807e+06	4.23788e+06	1.67843e+06		967490	3.75177e+06	1.69088e+06	2.55607e+06	3.57908e+06	813261
Q9Y2B0	Protein canopy homolog 2 OS=Homo sapiens OX=9606 GN=CNPY2 PE=1 SV=1	0	17.146	43	5	7	5	182	20.6	4.92	11.67	5	1.46919e+06	2.34047e+06	1.96439e+06	1.60508e+06	6.7572e+06	5.40247e+06	1.57459e+06	1.35876e+06	5.17574e+06	1.35677e+07	1.32291e+06		1.70486e+06	2.56228e+07	1.69455e+07	764612	2.26512e+06	1.05809e+06	2.1804e+06	2.42579e+06		1.90056e+06	827558	954673	2.39686e+06	2.10839e+06	2.29664e+06	1.68376e+06	3.22094e+06	3.17225e+06	1.6655e+06	3.10045e+06
P54136	Arginine--tRNA ligase, cytoplasmic OS=Homo sapiens OX=9606 GN=RARS1 PE=1 SV=2	0	17.009	13	7	14	7	660	75.3	6.68	15.63	7	400802	568441	1.59803e+06	635453	410566	647416	2.28457e+06	280847	201635	515275			2.59611e+06	4.86551e+06	1.18467e+06		552407	704806	1.0904e+06	2.23869e+06	912564	2.36761e+06	1.04086e+06	401706	1.19776e+06	497695	428865	1.75074e+06	1.58803e+06	615472	1.18099e+06	930595
P08263	Glutathione S-transferase A1 OS=Homo sapiens OX=9606 GN=GSTA1 PE=1 SV=3	0	17.004	31	6	16	6	222	25.6	8.88	29.2	6		222670	350805		221681	300686			247592	427525	7139162	1.93373e+06	1.77852e+06	3.03833e+07	6.73194e+06	4.52942e+06	252893			176412	474857		1.21536e+06	253953			342112	624906		1.79329e+06	629246	1.37711e+06
Q9H4A5	Golgi phosphoprotein 3-like OS=Homo sapiens OX=9606 GN=GOLPH3L PE=1 SV=1	0	16.87	20	5	10	5	285	32.7	5.83	22.28	5				180895			746828	366936		72789	531914						130862			185583	436500	560134						93902.2	570484		770693	397135
P08174	Complement decay-accelerating factor OS=Homo sapiens OX=9606 GN=CD55 PE=1 SV=4	0	16.861	16	5	53	5	381	41.4	7.59	103.8	5	1.7533e+06	249985	600609	450966	2.52736e+06	222840	2.22114e+06	413907	381767	3.12577e+06	872805	2.31427e+06	4.37149e+06	3.79892e+06	2.23636e+06	395684	1.2252e+07			6.17634e+06	1.53421e+07	854978	466605	452105		3.14352e+06	1.50394e+07	610289	433821	312551	785530	8.57888e+06
P08493	Matrix Gla protein OS=Homo sapiens OX=9606 GN=MGP PE=1 SV=2	0	16.799	24	3	32	3	103	12.3	9.67	81.19	3	1.37756e+07	3.77074e+06	3.00479e+06	3.95864e+06	4.91344e+06	3.46734e+06	7.52286e+06	3.32292e+06	2.77537e+06	6.58519e+06	2479565	1.76354e+07	3.03767e+06	2.83296e+06	1.24966e+07	1.23017e+06	3.69603e+06	4.19202e+06		1.36493e+06	3.15236e+06	1.91031e+06	3.94093e+06	2.82325e+06	355869	644253	556415	1.01717e+07	6.58543e+06	4.39543e+06	1.57926e+06	1.02944e+06
Q9Y3U8	60S ribosomal protein L36 OS=Homo sapiens OX=9606 GN=RPL36 PE=1 SV=3	0	16.78	31	5	35	5	105	12.2	11.59	52.45	5		587659	585320	1.62725e+06	813273	1.53177e+06	1.2506e+06	849750		679165							999135	1.21576e+06	559202	1.8795e+06	2.11683e+06	972012	1.02514e+06	497633	470776	577423	1.16764e+06	3.0669e+06	1.95562e+06	1.83164e+06	1.17834e+06
P51153	Ras-related protein Rab-13 OS=Homo sapiens OX=9606 GN=RAB13 PE=1 SV=1	0	16.777	26	5	67	2	203	22.8	9.19	68.99	5	2.32979e+06	1.08874e+06	885802			620649	1.46145e+06	163262	400540	209477	992761	506439					740850	434179	511162	662285	712869	1.90086e+06	1.01749e+06	1.17336e+06	293837	914974	492700	3.27924e+06	2.67514e+06	640102	770971	1.75515e+06
Q96PD5	N-acetylmuramoyl-L-alanine amidase OS=Homo sapiens OX=9606 GN=PGLYRP2 PE=1 SV=1	0	16.767	12	5	22	5	576	62.2	7.55	25.54	5		373470	571960	1.11374e+06	566782	929312	901797	536267	387138	326338		740690		996563	235149	506996	691913	703818	807333	1.2951e+06	971701	787471	806747	643470	455446	590391	1.44698e+06	1.39675e+06	1.29381e+06	856337	856830	3.22191e+06
P62857	40S ribosomal protein S28 OS=Homo sapiens OX=9606 GN=RPS28 PE=1 SV=1	0	16.764	46	3	53	3	69	7.8	10.7	147.94	3	536895	1.87097e+06	1.46965e+06	4.64929e+06	2.40317e+06	3.30143e+06	2.9957e+06	1.22241e+06	3.67091e+06	2.43954e+06	2678108	437489			2.15185e+06		1.50719e+06	1.85165e+06	545942	3.10782e+06	2.78779e+06	1.16659e+06	1.7421e+06	1.54361e+06	1.7536e+06	1.60749e+06	2.95039e+06	4.05105e+06	4.63922e+06	3.90401e+06	3.14752e+06	2.39963e+06
P58546	Myotrophin OS=Homo sapiens OX=9606 GN=MTPN PE=1 SV=2	0	16.736	32	2	3	2	118	12.9	5.52	12.62	2									540198		5632677				1.96128e+06	2.55029e+06
Q13183	Solute carrier family 13 member 2 OS=Homo sapiens OX=9606 GN=SLC13A2 PE=1 SV=1	0	16.73	6	3	5	3	592	64.4	7.01	11.97	3		428248	176580			471662		464851		115619	455500	1.40224e+06	224769		308686	362945	151143								502514	177464	250724	285669	753024	512013	297492
A0A0A0MT36	Immunoglobulin kappa variable 6D-21 OS=Homo sapiens OX=9606 GN=IGKV6D-21 PE=3 SV=1	0	16.546	36	3	34	1	114	12.3	7.28	87.18	3	2.2723e+06	846945		173934	1.87183e+06	2.72425e+06	1.64636e+06	1.21276e+06		384788	9356867	6.92902e+06	1.33694e+07	1.41473e+07	5.55884e+06	6.32794e+06	992446	994949		481943	1.00018e+06	2.48571e+06	976848	932009			849908	1.51464e+06	1.3889e+06	829972	656213	1.1673e+06
P31943	Heterogeneous nuclear ribonucleoprotein H OS=Homo sapiens OX=9606 GN=HNRNPH1 PE=1 SV=4	0	16.501	11	3	3	2	449	49.2	6.3	10.14	3				592766				549032			2.66245e+06														4.05825e+06
P29350	Tyrosine-protein phosphatase non-receptor type 6 OS=Homo sapiens OX=9606 GN=PTPN6 PE=1 SV=1	0	16.392	9	4	4	4	595	67.5	7.78	14.58	4											2.93329e+06
P04430	Immunoglobulin kappa variable 1-16 OS=Homo sapiens OX=9606 GN=IGKV1-16 PE=1 SV=2	0	16.373	29	2	24	2	117	12.6	8.16	92.8	2	2.08026e+06		627858		551350	1.38951e+06	1.91358e+06	2.55731e+06	477658	577525	1.36382e+07	2.71179e+06	9.97749e+06	3.39958e+06	3.06476e+06	1.04958e+07					574669	641884	1.19644e+06	1.44589e+06	474584		1.05184e+06		863825	495871		1.01875e+06
Q96FW1	Ubiquitin thioesterase OTUB1 OS=Homo sapiens OX=9606 GN=OTUB1 PE=1 SV=2	0	16.372	10	2	8	2	271	31.3	4.94	11.32	2	1.00462e+06		377843	568240		772593	561884		985473	808277	7.25821e+06	2.32617e+06	588125	5.28218e+06	1.10707e+06	1.09588e+06	190846		403994		543704	544506			1.37813e+06		491252	615446	418491	845160		2.4906e+06
P62851	40S ribosomal protein S25 OS=Homo sapiens OX=9606 GN=RPS25 PE=1 SV=1	0	16.366	30	4	83	4	125	13.7	10.11	180.93	4	1.517e+06	1.66146e+06	2.83693e+06	3.99655e+06	2.4722e+06	3.35837e+06	2.88384e+06	2.1731e+06	2.61655e+06	2.95491e+06	2.45078e+06	1.65303e+06	1.71016e+06	795929	2.13806e+06	1.18673e+06	2.22257e+06	2.10446e+06	2.21111e+06	3.77649e+06	4.56055e+06	2.36053e+06	2.67259e+06	1.72492e+06	1.35695e+06	2.44951e+06	3.01957e+06	4.88628e+06	6.01915e+06	3.15773e+06	3.5482e+06	1.11805e+07
P05546	Heparin cofactor 2 OS=Homo sapiens OX=9606 GN=SERPIND1 PE=1 SV=3	0	16.366	13	6	47	6	499	57	6.9	87.47	6	728460		386832	451365	896672	926813	391609	191743	242513	796388	3.50066e+06	1.11976e+06	347087	1.01244e+06	982266	153551	597203		319960	1.08612e+06	822263	1.02178e+06	288740	972899	528318	154454	651531	1.21105e+06	1.24658e+06	1.11205e+06	569248	2.39271e+06
P15104	Glutamine synthetase OS=Homo sapiens OX=9606 GN=GLUL PE=1 SV=4	0	16.345	21	6	36	6	373	42	6.89	32.67	6		3.25791e+06	663074	896370	3.01667e+06	1.79944e+06	758382	2.67118e+06	502806	3.60085e+06	1.6818e+06	99041.8			277404		737329	1.62581e+06		219712	172454	126564	108085	183956	529703	57425.2	823594	183840	276600	1.88088e+06	395166	488426
P0DP01	Immunoglobulin heavy variable 1-8 OS=Homo sapiens OX=9606 GN=IGHV1-8 PE=3 SV=1	0	16.266	44	3	108	2	117	13	9.17	202.66	3	4.35474e+06	3.33257e+06	4.36046e+06	2.44577e+06	2.55265e+06	8.36821e+06	3.79289e+06		2.81021e+06	4.67223e+06	12711980	1.32584e+06	2.92895e+07	1.2983e+07	1.82357e+07	6.59401e+07	2.67895e+06	3.32823e+06	1.50104e+06	4.79225e+06	1.79396e+06	5.6135e+06	4.65646e+06	3.33482e+06	3.58828e+06	1.41948e+06	3.96093e+06	1.55989e+06	5.08603e+06	3.31627e+06	3.12204e+06	3.66784e+06
Q9Y6Y9	Lymphocyte antigen 96 OS=Homo sapiens OX=9606 GN=LY96 PE=1 SV=2	0	16.262	23	3	35	3	160	18.5	8.51	79.65	3	5.0846e+06	4.41904e+06	3.26385e+06	2.3723e+06	1.40612e+06	2.05462e+06	3.26225e+06	3.28372e+06	1.50279e+06	4.12486e+06	3.16238e+06	4.18736e+06	1.81996e+06		1.34716e+06		7.95704e+06	4.61986e+06	5.92052e+06	1.56504e+06	6.95934e+06	3.48241e+06	2.34586e+06	4.37081e+06	760542	440345	1.41766e+06	4.16361e+06	500803	2.90962e+06	1.12197e+06	4.42335e+06
P51159	Ras-related protein Rab-27A OS=Homo sapiens OX=9606 GN=RAB27A PE=1 SV=3	0	16.229	24	4	5	4	221	24.9	5.22	12.68	4											5.55094e+06																					418850
P46778	60S ribosomal protein L21 OS=Homo sapiens OX=9606 GN=RPL21 PE=1 SV=2	0	16.18	21	3	55	3	160	18.6	10.49	120.77	3		217179	467255	2.0223e+06		1.86574e+06	2.39023e+06	455090	580236	761160							971255	1.54057e+06	476721	2.44703e+06	1.85534e+06	396377	1.60545e+06	453549		788951	1.01837e+06	2.99094e+06	3.49887e+06	1.43455e+06	1.02775e+06	1.37711e+06
P49006	MARCKS-related protein OS=Homo sapiens OX=9606 GN=MARCKSL1 PE=1 SV=2	0	16.107	18	4	47	4	195	19.5	4.67	91.99	4	642835	1.34528e+06	1.01508e+06	1.09428e+06	2.00675e+06	838025	1.08801e+06	511616	483259	521024					214199		273484	562497		1.00777e+06	523198	391836	570680	670038	247946	196388	403804	507727	342719	560000		895432
P01116	GTPase KRas OS=Homo sapiens OX=9606 GN=KRAS PE=1 SV=1	0	16.088	24	3	51	1	189	21.6	6.77	89.42	3	406907		614630	1.01147e+06	562082	774169	648605	184482		270704					378877				484093	596349	389347	359433	983229		241902	238915		852903		496718	425256	1.03413e+06
Q96QR1	Secretoglobin family 3A member 1 OS=Homo sapiens OX=9606 GN=SCGB3A1 PE=1 SV=2	0	16.068	32	2	13	2	104	10.1	8.32	49.52	2					622027				9.5828e+06	579404	5.43453e+06	1.52692e+07	1.11497e+07	2.40264e+06	4.735e+06
Q9Y2E5	Epididymis-specific alpha-mannosidase OS=Homo sapiens OX=9606 GN=MAN2B2 PE=1 SV=4	0	16.033	5	3	3	3	1009	113.9	7.24	10.2	3	1.06924e+06				567938		2.01461e+06					1.30259e+06						499840		701002			1.02373e+06						1.5702e+06
P26447	Protein S100-A4 OS=Homo sapiens OX=9606 GN=S100A4 PE=1 SV=1	0	15.924	37	4	15	4	101	11.7	6.11	29.23	4	1.79074e+06										2.55027e+07	2.68585e+06	409331	6.32001e+06	6.39098e+06																	5.22705e+06
Q8N428	Polypeptide N-acetylgalactosaminyltransferase 16 OS=Homo sapiens OX=9606 GN=GALNT16 PE=1 SV=2	0	15.893	9	2	2	2	558	63	9.13	9	2												517671													2.24382e+06
Q5IFJ7	60S ribosomal protein L9 OS=Macaca fascicularis OX=9541 GN=RPL9 PE=2 SV=1	0	15.789	32	5	24	5	192	21.9	9.95	50.03	5		291071	2.20321e+06	3.60128e+06	425692	1.63829e+06	4.59838e+06	1.71565e+06	3.63274e+06	2.34292e+06	1020950			838839	1.31922e+06	4.36372e+06	360254	893470		1.82644e+06	1.81399e+06	1.05016e+06	2.37074e+06	1.66936e+06	2.13434e+06	2.08613e+06	1.05809e+06	2.22465e+06	567132	1.1825e+06	2.23545e+06	3.08648e+06
P30536	Translocator protein OS=Homo sapiens OX=9606 GN=TSPO PE=1 SV=3	0	15.742	34	3	12	3	169	18.8	9.36	36.15	3	298715										7.05584e+06	293205		1.08486e+06	1.07891e+06																	1.04422e+06
P09488	Glutathione S-transferase Mu 1 OS=Homo sapiens OX=9606 GN=GSTM1 PE=1 SV=3	0	15.699	15	2	3	2	218	25.7	6.7	11.36	2											1534531
P50914	60S ribosomal protein L14 OS=Homo sapiens OX=9606 GN=RPL14 PE=1 SV=4	0	15.658	16	3	63	3	215	23.4	10.93	168.71	3	2.53115e+06	1.1446e+06	768288	3.18049e+06	1.69103e+06	2.71147e+06	2.61944e+06	2.25365e+06	2.36219e+06	1.81322e+06	1327076				1.72624e+06		3.2605e+06	2.13002e+06	1.52911e+07	4.48701e+06	1.11761e+07	2.38384e+06	1.40112e+06	1.60449e+06	444584	1.80208e+06	3.09872e+06	4.78523e+06	4.9077e+06	2.62153e+06	2.9768e+06	7.93713e+07
Q8NFL0	UDP-GlcNAc:betaGal beta-1,3-N-acetylglucosaminyltransferase 7 OS=Homo sapiens OX=9606 GN=B3GNT7 PE=1 SV=1	0	15.628	10	4	12	4	401	46	9.03	16.66	4	230219	177418	503543	375057	1.10355e+06	811028	1.07394e+06	170942	490831	1.68063e+06		307691	247751		1.31603e+06	292412			375939	256724	182682	192076	201952	168826	84333.4	84775.8		181554	161559	184762	214684	974742
Q9NQE9	Histidine triad nucleotide-binding protein 3 OS=Homo sapiens OX=9606 GN=HINT3 PE=1 SV=1	0	15.606	24	3	31	3	182	20.3	6.6	95.83	3	261929	402445		672468	205384	965145	1.79594e+06			380032							445972	496859	374918	1.15837e+06		945096	1.03508e+06	435398	544017	1.2592e+06	1.02179e+06	1.80584e+06	1.34685e+06		1.09886e+06	2.36772e+06
P09417	Dihydropteridine reductase OS=Homo sapiens OX=9606 GN=QDPR PE=1 SV=2	0	15.599	27	6	10	6	244	25.8	7.37	18.86	6				347198			253261				156217									291312	263972					174820		163924	370656	227457	162395	1.00233e+06
P26885	Peptidyl-prolyl cis-trans isomerase FKBP2 OS=Homo sapiens OX=9606 GN=FKBP2 PE=1 SV=2	0	15.567	44	4	11	4	142	15.6	9.13	18.47	4	490261							733614				756422								638666					420448		343290	542595	1.07836e+06	369895		1.28962e+06
A0A0C4DH24	Immunoglobulin kappa variable 6-21 OS=Homo sapiens OX=9606 GN=IGKV6-21 PE=3 SV=1	0	15.492	36	3	16	1	114	12.4	7.28	31.94	3	770402			1.1636e+06		688002	795435	795921	364483	502939		3.2045e+06	967506	1.35564e+06	649279		353992			746868	482671		754384	551386					370735			1.11641e+06
Q9Y2Q3	Glutathione S-transferase kappa 1 OS=Homo sapiens OX=9606 GN=GSTK1 PE=1 SV=3	0	15.415	18	3	11	3	226	25.5	8.41	20.55	3					195984				135730												513000					251325	729231		866272		322427	417065
Q9Y3B3	Transmembrane emp24 domain-containing protein 7 OS=Homo sapiens OX=9606 GN=TMED7 PE=1 SV=2	0	15.355	13	2	6	2	224	25.2	6.89	14.85	2		249014	205218								1.53664e+06							215245		299906	200782		297791	667724			450588	142370	1.59658e+06	267783	247878	2.58536e+06
P46977	Dolichyl-diphosphooligosaccharide--protein glycosyltransferase subunit STT3A OS=Homo sapiens OX=9606 GN=STT3A PE=1 SV=2	0	15.338	7	3	6	3	705	80.5	8.07	9.99	3				552594	185841	278162	1.51974e+06							1.02858e+06						532667	214521	167320					711008	239721	442255	541586		447252
Q92896	Golgi apparatus protein 1 OS=Homo sapiens OX=9606 GN=GLG1 PE=1 SV=2	0	15.31	6	7	13	7	1179	134.5	6.9	9.35	7	2.06181e+06	1.0264e+06	2.3057e+06	1.99728e+06	3.12823e+06	942393	859309	1.0725e+06	1.0941e+06	1.77767e+06	3603366	2.29369e+06	1.70109e+06	432749	1.67623e+06	1.37947e+06	2.72793e+06	2.65197e+06	1.6364e+06	1.63453e+06	1.70736e+06	933834	705958	3.37186e+06	1.66995e+06	1.4212e+06	1.84035e+06	1.78683e+06	2.56467e+06	2.19986e+06	1.1056e+06	811850
Q15363	Transmembrane emp24 domain-containing protein 2 OS=Homo sapiens OX=9606 GN=TMED2 PE=1 SV=1	0	15.309	17	3	10	3	201	22.7	5.17	7.86	3								58042.5			803481															98751.4	243142	428157	363968	771906
P01111	GTPase NRas OS=Homo sapiens OX=9606 GN=NRAS PE=1 SV=1	0	15.277	26	3	41	1	189	21.2	5.17	113.17	3	789951	939735	947277	1.1425e+06	977098	1.52773e+06	1.1008e+06		1.34142e+06	877033	1072295			1.40319e+06			476243	845284		664021	339462	541355	1.05538e+06	752766	1.17728e+06	681351		555943	535296	1.0183e+06	334244	1.57243e+06
Q96G97	Seipin OS=Homo sapiens OX=9606 GN=BSCL2 PE=1 SV=3	0	15.275	12	4	24	4	398	44.4	5.17	46.58	4		264105	410780	1.71079e+06	675373	1.04231e+06	1.42669e+06	1.00646e+06	554488	723389	1.38274e+06	550491			775862		315975	446363	966233	1.45742e+06	1.73568e+06	1.42972e+06	1.96101e+06	834495	981889	1.48302e+06	1.26049e+06	2.58656e+06		2.01611e+06	1.98982e+06	7.51168e+06
A0A0B4J2D9	Immunoglobulin kappa variable 1D-13 OS=Homo sapiens OX=9606 GN=IGKV1D-13 PE=3 SV=1	0	15.257	29	2	16	2	117	12.6	7.84	49.14	2	8.93483e+06			793935		1.50857e+06		1.3547e+06			1.04885e+07	275816		1.26551e+07	8.02826e+06	1.19036e+07	4.57706e+06			905410		1.05433e+06		1.03656e+06			661758
Q9NZZ3	Charged multivesicular body protein 5 OS=Homo sapiens OX=9606 GN=CHMP5 PE=1 SV=1	0	15.24	23	3	36	3	219	24.6	4.83	113.57	3	196341		1.17948e+06	1.0537e+06	771405	1.54022e+06	1.09463e+06	1.26843e+06	720132	330668	6.97424e+06	915239		1.76754e+06	1.58017e+06	916485	675469	406513	823816	1.20584e+06	946559	499554	503669	415881	160966	1.0801e+06	373373	1.52174e+06	1.44813e+06	906159	1.28654e+06	2.73345e+06
P09455	Retinol-binding protein 1 OS=Homo sapiens OX=9606 GN=RBP1 PE=1 SV=2	0	15.23	33	3	16	3	135	15.8	5.11	41.72	3			472563	1.22009e+06	1.58921e+06	3.99148e+06		433850		1.35615e+06							386807				600537	1.73041e+06		997229	585747	923723		745045	552778	761269	793864
P16278	Beta-galactosidase OS=Homo sapiens OX=9606 GN=GLB1 PE=1 SV=2	0	15.217	6	4	11	4	677	76	6.57	18.46	4			405760	1.25074e+06		200748	3.49194e+06	1.91629e+06				457505	361032	313950				279611	100387	446761		390084	785480	132165		104390	382110	577528				2.03462e+06
P46976	Glycogenin-1 OS=Homo sapiens OX=9606 GN=GYG1 PE=1 SV=4	0	15.19	14	3	3	3	350	39.4	5.53	8.95	3							44971.7				2.91046e+06	387240			625855	171310																942359
A0A0B4J1Y8	Immunoglobulin lambda variable 9-49 OS=Homo sapiens OX=9606 GN=IGLV9-49 PE=1 SV=1	0	15.149	27	4	29	4	123	13	7.28	54.5	4	2.40406e+06		853436	2.61175e+06	244102		507707	891783		216381	22543753	3.23053e+06	112981	1.46003e+06	2.82651e+06	3.01094e+06			1.12018e+06	442044	103126	423077	384768	621478		235898	2.58722e+06					580351
O00757	Fructose-1,6-bisphosphatase isozyme 2 OS=Homo sapiens OX=9606 GN=FBP2 PE=1 SV=2	0	15.12	6	2	29	1	339	36.7	7.23	40.68	2	1.26577e+06			2.0366e+06	1.30709e+06		1.3506e+06			1.11533e+06							1.31225e+06			1.50717e+06	1.69454e+06	1.34149e+06				960610	913238	1.51422e+06		1.63688e+06	676436	2.09267e+06
Q9C0K1	Metal cation symporter ZIP8 OS=Homo sapiens OX=9606 GN=SLC39A8 PE=1 SV=1	0	15.1	5	1	7	1	460	49.6	6.09	28.37	1				2.46245e+06																			2.26036e+06			7.05994e+06	1.72656e+06		1.14522e+06	1.75294e+06
Q9H4M9	EH domain-containing protein 1 OS=Homo sapiens OX=9606 GN=EHD1 PE=1 SV=2	0	15.048	15	7	13	4	534	60.6	6.83	9.72	7	908798	1.30872e+06	195384	1.12351e+06	1.05825e+06	2.55186e+06	312399	72648.1		1.58851e+06	718720			591546	227598	2.04215e+06	795997	227891	280502	140126		1.38918e+06	1.21396e+06	1.02495e+06	1.23102e+06	62381.2	82019.1	435771	34510.3	133277	581857	691340
Q9NQW7	Xaa-Pro aminopeptidase 1 OS=Homo sapiens OX=9606 GN=XPNPEP1 PE=1 SV=3	0	14.939	7	4	16	3	623	69.9	5.67	12.15	4									516573		580180			340657							506927							502209	1.46973e+06	472109
P30047	GTP cyclohydrolase 1 feedback regulatory protein OS=Homo sapiens OX=9606 GN=GCHFR PE=1 SV=3	0	14.905	54	3	6	3	84	9.7	6.54	18.91	3							1.05562e+06	2.20827e+06					1.466e+06					273501		1.39152e+06	531836						345324	730021	3.22804e+06	421755	1.22384e+06	2.11188e+06
P84095	Rho-related GTP-binding protein RhoG OS=Homo sapiens OX=9606 GN=RHOG PE=1 SV=1	0	14.834	23	3	35	2	191	21.3	8.12	101.31	3											4562212
P01709	Immunoglobulin lambda variable 2-8 OS=Homo sapiens OX=9606 GN=IGLV2-8 PE=1 SV=2	0	14.773	18	2	59	1	118	12.4	5.91	96.59	2	1.34855e+07		2.61313e+06	6.162e+06	5.0559e+06		7.08416e+06	3.45058e+06	3.98638e+06	4.96169e+06	6.36525e+07	2.64929e+07	2.35235e+07	2.66536e+07	1.35424e+07	3.81432e+07	7.59862e+06	9.36872e+06	1.93511e+06	3.73618e+06	4.74855e+06		1.61814e+06	3.66233e+06	1.51049e+06	806788	7.78578e+06	8.92335e+06	8.14844e+06		1.85036e+06	5.72314e+06
Q9Y639	Neuroplastin OS=Homo sapiens OX=9606 GN=NPTN PE=1 SV=2	0	14.739	9	3	11	3	398	44.4	7.99	26.1	3	1.26375e+07	6.44289e+06	9.92195e+06	5.53616e+06	9.69876e+06	4.61182e+06	7.18693e+06	3.60758e+06	2.22912e+06	5.72738e+06	32083390	1.73942e+07	2.77408e+07	5.81983e+07	1.72242e+07	1.7818e+07	4.67978e+06	5.96391e+06	8.46918e+06	7.60881e+06	3.26735e+06	3.84622e+06	3.30856e+06	4.16635e+06	3.17674e+06	2.11974e+06	5.38487e+06	6.57225e+06	3.85491e+06	3.73037e+06	3.34232e+06	1.32467e+07
Q9ULV4	Coronin-1C OS=Homo sapiens OX=9606 GN=CORO1C PE=1 SV=1	0	14.71	10	4	5	3	474	53.2	7.08	9.58	4											1.80759e+06			348373
Q8N6Q3	CD177 antigen OS=Homo sapiens OX=9606 GN=CD177 PE=1 SV=2	0	14.599	8	3	5	3	437	46.3	6.29	9.51	3	196719										3.65612e+06				942014																	401725
P98082	Disabled homolog 2 OS=Homo sapiens OX=9606 GN=DAB2 PE=1 SV=3	0	14.354	4	3	22	3	770	82.4	5.53	51.6	3	355894	1.15855e+06	490212	761599		405660	938547	827619	1.12622e+06	154070	1.364e+06	810607	349782	1.16489e+06		639334	852527	422042	580179		1.25247e+06	636017	1.00892e+06	420231	454883	856257	1.82487e+06	995893	1.18011e+06	1.28324e+06	1.33517e+06
P26639	Threonine--tRNA ligase 1, cytoplasmic OS=Homo sapiens OX=9606 GN=TARS1 PE=1 SV=3	0	14.306	9	4	6	4	723	83.4	6.67	14.51	4	888875	999684	831286	580485	905333	640937	1.1447e+06	766066	882843	551079	1.00804e+06	1.22432e+06			841744	529358	1.62375e+06	1.52584e+06	589014	1.11944e+06	1.719e+06	965411	632884	1.35409e+06	854260	592688	574232	1.01353e+06	1.25974e+06	1.28023e+06	478642	1.13814e+06
Q8TC12	Retinol dehydrogenase 11 OS=Homo sapiens OX=9606 GN=RDH11 PE=1 SV=2	0	14.306	16	4	10	4	318	35.4	8.82	20.24	4				230632									106559		1.16078e+06						123466							216324	985705		516011	506429
P15586	N-acetylglucosamine-6-sulfatase OS=Homo sapiens OX=9606 GN=GNS PE=1 SV=3	0	14.243	13	5	7	5	552	62	8.31	15.6	5	796757	757887								712920	920983	789513			570001		456262	496787	647028		676784	471530	942413		401771	253238	1.12189e+06	697416	1.87839e+06		735158	2.4928e+06
P01706	Immunoglobulin lambda variable 2-11 OS=Homo sapiens OX=9606 GN=IGLV2-11 PE=1 SV=2	0	14.233	18	2	42	1	119	12.6	7.24	79.66	2	2.07257e+07	8.08689e+06	6.25257e+06	1.01113e+07	7.80907e+06	4.31409e+06	1.12773e+07	8.82428e+06	5.809e+06	9.28327e+06	49793140	5.74766e+07	2.7648e+07	3.19746e+07	3.22829e+07	2.17467e+07	9.14366e+06	7.13466e+06	4.72472e+06	7.02705e+06	2.68734e+06	3.67684e+06	6.70234e+06	3.77418e+06	3.10327e+06	2.56415e+06	6.87673e+06	1.57782e+07	3.46661e+06	4.66512e+06	2.69375e+06	9.38844e+06
Q99650	Oncostatin-M-specific receptor subunit beta OS=Homo sapiens OX=9606 GN=OSMR PE=1 SV=1	0	14.185	6	4	21	4	979	110.4	5.82	30.99	4			371651	401814	221946	169641	319615	557903		518730			148182				381290	1.05162e+06	719998	540245		433321	460912	1.47074e+06	354031		1.05902e+06	360156	301067	127418	410029	970068
P48739	Phosphatidylinositol transfer protein beta isoform OS=Homo sapiens OX=9606 GN=PITPNB PE=1 SV=2	0	14.118	19	3	14	2	271	31.5	6.87	21.24	3
Q10589	Bone marrow stromal antigen 2 OS=Homo sapiens OX=9606 GN=BST2 PE=1 SV=1	0	14.102	18	3	63	3	180	19.8	5.6	137.59	3	3.10947e+06	2.70145e+06	2.94657e+06	3.38737e+06	2.98458e+06	2.35216e+06	3.33125e+06	1.96725e+06	1.35931e+06	2.03738e+06	4.53739e+06	3.98481e+06	635414	724550	3.05186e+06	1.26176e+06	1.84658e+06	1.67819e+06	1.23148e+06	2.81421e+06	1.48248e+06	1.49907e+06	2.09003e+06	1.3228e+06	549257	1.3283e+06	1.72432e+06	3.60419e+06	2.80117e+06	1.91253e+06	1.43878e+06	3.7972e+06
P51572	B-cell receptor-associated protein 31 OS=Homo sapiens OX=9606 GN=BCAP31 PE=1 SV=3	0	13.984	13	3	8	3	246	28	8.44	13.3	3					180577		124188	235953		61433.7	2.95618e+06							272641		233982	870495		370895			116215	430047	769588		317223	616300	599436
P20292	Arachidonate 5-lipoxygenase-activating protein OS=Homo sapiens OX=9606 GN=ALOX5AP PE=1 SV=2	0	13.97	27	2	5	2	161	18.1	8.44	15.39	2											6.12754e+06																					1.81921e+06
P50995	Annexin A11 OS=Homo sapiens OX=9606 GN=ANXA11 PE=1 SV=1	0	13.909	10	4	5	4	505	54.4	7.65	7.16	4	2.78929e+06	2.28074e+06	1.87035e+06	4.39158e+06	2.63432e+06	5.06894e+06	3.40944e+06	3.03219e+06	2.83064e+06	3.60544e+06	1.13883e+07	4.33387e+06			5.82481e+06	1.34666e+06	2.39651e+06	2.83274e+06	1.16127e+06	4.23523e+06	6.07029e+06	3.73688e+06	1.77467e+06	3.43595e+06	2.57006e+06	3.70319e+06	3.54028e+06	5.70017e+06	5.76306e+06	4.13036e+06	5.27656e+06	5.6521e+06
Q6ZVX7	F-box only protein 50 OS=Homo sapiens OX=9606 GN=NCCRP1 PE=1 SV=1	0	13.908	15	4	14	4	275	30.8	6.62	26.78	4			251060	371763	792681	517569	135563		149543	187403	885571				658230		195992	383163	1.0743e+06	460340					162330	148382	119985	588856	1.1406e+06	139310	475508	1.23686e+06
A0A0C4DH36	Probable non-functional immunoglobulin heavy variable 3-38 OS=Homo sapiens OX=9606 GN=IGHV3-38 PE=1 SV=1	0	13.884	28	5	52	4	116	12.8	9.25	124.16	5	2.73508e+06	2.3579e+06	670995	555851	850625	756674	2.54392e+06	2.38885e+06	1.00408e+06	1.02834e+06	1.78296e+07	6.81528e+06	9.7716e+06	6.52145e+06	2.95173e+06	9.804e+06	1.54598e+06	1.37157e+06	1.07068e+06	800502	1.24758e+06	3.28979e+06	3.16018e+06	2.4966e+06	988555		2.88296e+06	3.28498e+06	2.43483e+06	574263	716571	1.10783e+06
P57735	Ras-related protein Rab-25 OS=Homo sapiens OX=9606 GN=RAB25 PE=1 SV=2	0	13.876	23	5	52	4	213	23.5	5.96	100.95	5	625767	507167	476651		402277		881969	230651	290644	57983.7					135614		338458			531489	286596	447286			233540			452398			205523	1.29701e+06
Q15631	Translin OS=Homo sapiens OX=9606 GN=TSN PE=1 SV=1	0	13.876	23	3	10	3	228	26.2	6.44	22.7	3				555403	620085	1.48706e+06	388632	96000.5		107475	708866				688685				660116							488051	271018		291474			2.00515e+06
Q9BUP0	EF-hand domain-containing protein D1 OS=Homo sapiens OX=9606 GN=EFHD1 PE=1 SV=1	0	13.827	15	3	6	3	239	26.9	5.39	3.29	3				376252	523495	330194	206375		172434	96588.7										341916	648347					144170
P48444	Coatomer subunit delta OS=Homo sapiens OX=9606 GN=ARCN1 PE=1 SV=1	0	13.819	10	5	11	5	511	57.2	6.21	16.04	5	187643						30771.2			37095	364113										134888	66986		58100.4		31974.7	309109	348967	631492			340806
P83731	60S ribosomal protein L24 OS=Homo sapiens OX=9606 GN=RPL24 PE=1 SV=1	0	13.802	25	4	46	4	157	17.8	11.25	111.25	4		938103	896160	2.40273e+06	1.46479e+06	1.43567e+06	2.10349e+06	728949	1.54739e+06	393401					274849	438559	1.77975e+06	1.60798e+06	886362	2.53785e+06	2.93873e+06	1.11571e+06	1.11459e+06	807392	811624	1.52458e+06	1.13892e+06	2.48685e+06	3.11588e+06	2.37634e+06	1.85705e+06	2.79853e+06
Q9BYF1	Angiotensin-converting enzyme 2 OS=Homo sapiens OX=9606 GN=ACE2 PE=1 SV=2	0	13.758	6	3	4	3	805	92.4	5.54	14.38	3										1.55762e+07			1.47283e+06																			1.62097e+06
P05091	Aldehyde dehydrogenase, mitochondrial OS=Homo sapiens OX=9606 GN=ALDH2 PE=1 SV=2	0	13.733	5	4	14	1	517	56.3	7.05	17.63	4										630053	2.22933e+06				666373																	698697
P41252	Isoleucine--tRNA ligase, cytoplasmic OS=Homo sapiens OX=9606 GN=IARS1 PE=1 SV=2	0	13.729	4	3	5	3	1262	144.4	6.15	8.11	3	1.24888e+07	1.56572e+07	1.22872e+07	1.62004e+07	1.91533e+07	2.15224e+07	4.05211e+07	2.69548e+07	1.7794e+07	1.72243e+07	9873858	1.74305e+07	6.38443e+06	4.32367e+06	2.415e+07	1.71324e+07	8.72716e+06	1.04e+07	7.87449e+06	1.37157e+07	6.36327e+06	1.31452e+07	1.2189e+07	9.26393e+06	9.91565e+06	1.40544e+07	8.60176e+06	1.0376e+07	1.54339e+07	1.19996e+07	1.54081e+07	684591
Q99439	Calponin-2 OS=Homo sapiens OX=9606 GN=CNN2 PE=1 SV=4	0	13.711	11	3	12	3	309	33.7	7.33	14.19	3	854146	2.19335e+06	1.50043e+06	325653	172226		4.22008e+06	3.06254e+06	232796	436726	3.8935e+06	935158	1.82528e+06	5.19633e+06	4.57642e+06	2.6744e+06	1.9881e+06	686967	2.09489e+06	5.17105e+06	5.12511e+06	1.46827e+06	355421	410516	3.43353e+06	3.41938e+06	1.44271e+06	358789	3.43754e+06			1.63665e+06
Q9UBR2	Cathepsin Z OS=Homo sapiens OX=9606 GN=CTSZ PE=1 SV=1	0	13.669	16	4	36	4	303	33.8	7.11	86.26	4	1.03543e+06	507348	608778	1.15219e+06	657976	1.82052e+06	1.34631e+06	644555	478042	1.46175e+06	6.14108e+06	2.54134e+06	3.80959e+06	8.79474e+06	3.04352e+06	4.04347e+06	794117	495341	1.28479e+06	1.23377e+06	605591	1.34566e+06	1.1709e+06	686699	2.16447e+06	988169	1.51087e+06	2.36083e+06	1.55751e+06	805621	2.01944e+06	4.5198e+06
Q00341	Vigilin OS=Homo sapiens OX=9606 GN=HDLBP PE=1 SV=2	0	13.655	2	2	2	2	1268	141.4	6.87	5.11	2																	434099	518061			849254			416278			608647		640968
O94905	Erlin-2 OS=Homo sapiens OX=9606 GN=ERLIN2 PE=1 SV=1	0	13.603	13	4	27	4	339	37.8	5.62	34.47	4	141125	105846	108931	334535	187503	200427	149770	117889	118362		460059	76625.1		139430	215687		167301	148180	207130	320867	280985	214788	689373	210850	80903.2	143349	283277	464094	321604	135899	450118	1.75684e+06
P04196	Histidine-rich glycoprotein OS=Homo sapiens OX=9606 GN=HRG PE=1 SV=1	0	13.567	12	5	10	5	525	59.5	7.5	12.78	5	9.11268e+07	1.27616e+08	8.26022e+07	6.90296e+07	8.24819e+07	7.09805e+07	1.4723e+08	1.48712e+08	7.62218e+07	4.88263e+07	5.10593e+07	1.0892e+08	8.29727e+07	1.63962e+07	1.06698e+08	8.51972e+07	4.73624e+07	7.0183e+07	1.66601e+07	5.62976e+07	3.83756e+07	7.80336e+07	6.48136e+07	8.10051e+07	5.03221e+07	7.63585e+07	8.77252e+07	7.00756e+07	1.63337e+08	6.61493e+07	5.18226e+07	1.10304e+07
P09758	Tumor-associated calcium signal transducer 2 OS=Homo sapiens OX=9606 GN=TACSTD2 PE=1 SV=3	0	13.475	15	4	7	4	323	35.7	8.87	20.2	4
O95865	N(G),N(G)-dimethylarginine dimethylaminohydrolase 2 OS=Homo sapiens OX=9606 GN=DDAH2 PE=1 SV=1	0	13.455	15	3	16	2	285	29.6	6.01	21.55	3							1.0862e+07			445464						388432					207816											993127
Q96IY4	Carboxypeptidase B2 OS=Homo sapiens OX=9606 GN=CPB2 PE=1 SV=2	0	13.448	15	6	12	6	423	48.4	7.71	8.45	6		124115	468831	381238	488707	469462	446186	476910	170304						885849	1.64813e+06			325117	327813	135369	114289	122669	561799	281273	188924	145933	362972	875561	382363	196307	577466
P50552	Vasodilator-stimulated phosphoprotein OS=Homo sapiens OX=9606 GN=VASP PE=1 SV=3	0	13.409	16	5	5	5	380	39.8	8.94	9.58	5						98471.2			232340		5.85913e+06			544897		486813			434795												242596	263952
[truncated: 533 more rows]
