# Supplementary material for: Proteomic Analysis of Human Milk Reveals Nutritional and Immune Benefits in the Colostrum from Mothers with COVID-19
Source: Nutrients. 2022 Jun 17;14(12):2513. doi: 10.3390/nu14122513 (PMC9227629; doi:10.3390/nu14122513)
Supplement: Supplementary file 1 [file nutrients-14-02513-s001.zip › Table S2.xlsx]

## Sheet: Sheet1
Table S2. Enriched gene ontology (GO) terms associated with the differentially expressed proteins in COVID-19 colostrum and Ctrl colostrum sample groups
Up/Down regulated	GO Term	% Associated Proteins	Associated Proteins Found
Up	humoral immune response mediated by circulating immunoglobulin	34.2541	[C3, C4B, HLA-DRB1, HPX, IGHA1, IGHA2, IGHG3, IGHG4, IGHM, IGHV1-18, IGHV1-3, IGHV1-45, IGHV1-8, IGHV1OR15-1, IGHV2-26, IGHV2-5, IGHV3-11, IGHV3-13, IGHV3-15, IGHV3-16, IGHV3-20, IGHV3-21, IGHV3-23, IGHV3-30, IGHV3-35, IGHV3-38, IGHV3-43, IGHV3-49, IGHV3-64, IGHV3-64D, IGHV3-7, IGHV3-72, IGHV3-73, IGHV3-74, IGHV3-9, IGHV4-28, IGHV4-31, IGHV4-4, IGHV5-10-1, IGHV5-51, IGHV6-1, IGHV7-4-1, IGKC, IGKV…
Up	phagocytosis, recognition	39.4231	[IGHA1, IGHA2, IGHG3, IGHG4, IGHM, IGHV1-18, IGHV1-3, IGHV1-45, IGHV1-8, IGHV1OR15-1, IGHV2-26, IGHV2-5, IGHV3-11, IGHV3-13, IGHV3-15, IGHV3-16, IGHV3-20, IGHV3-21, IGHV3-23, IGHV3-30, IGHV3-35, IGHV3-38, IGHV3-43, IGHV3-49, IGHV3-64, IGHV3-64D, IGHV3-7, IGHV3-72, IGHV3-73, IGHV3-74, IGHV3-9, IGHV4-28, IGHV4-31, IGHV4-4, IGHV5-10-1, IGHV5-51, IGHV6-1, IGHV7-4-1, IGKC, IGLC3, IGLL1]
Up	myeloid leukocyte mediated immunity	10.2941	[ANPEP, ANXA3, ARPC5, ASAH1, AZU1, C3, CAMP, CHI3L1, CNN2, COTL1, CPNE3, CREG1, CTSB, CTSD, CTSG, CTSH, CTSZ, CYBB, DEFA4, ELANE, FTL, GM2A, GMFG, GSTP1, GUSB, GYG1, HK3, IGF2R, LAMP2, LCN2, LGALS3, LRG1, LTA4H, MNDA, NEU1, OLFM4, ORM1, ORM2, PA2G4, PGAM1, PIGR, PRCP, PRSS8, PRTN3, RAC2, RETN, RNASE3, RNASET2, S100A11, S100A12, S100A8, S100A9, S100P, SDCBP, SERPINA1, SERPINB1, SIRPA, SLPI, TINAGL…
Up	regulation of humoral immune response	23.4483	[C3, C4B, CFB, CFH, CXCL13, HPX, IGHG3, IGHG4, IGHV2-5, IGHV3-11, IGHV3-13, IGHV3-23, IGHV3-30, IGHV3-7, IGHV3-9, IGKC, IGKV1-12, IGKV1-16, IGKV1-17, IGKV1-5, IGKV1D-33, IGKV1D-39, IGKV2-30, IGKV3-20, IGKV3D-20, IGKV4-1, IGLC3, IGLV1-40, IGLV1-47, IGLV1-51, IGLV2-11, IGLV2-8, IGLV7-43, PSMA7]
Up	defense response to other organism	7.24055	[ACTG1, ANXA3, APLP2, AZU1, C3, C4B, CAMP, CFB, CFH, CHID1, COTL1, CTSG, CXCL13, CYBB, DEFA4, DMBT1, ELANE, ERAP1, FLNA, FLNB, HLA-DRB1, HPX, IFI30, IFITM2, IGHA1, IGHA2, IGHG3, IGHG4, IGHM, IGHV1-18, IGHV1-3, IGHV1-45, IGHV1-8, IGHV1OR15-1, IGHV2-26, IGHV2-5, IGHV3-11, IGHV3-13, IGHV3-15, IGHV3-16, IGHV3-20, IGHV3-21, IGHV3-23, IGHV3-30, IGHV3-35, IGHV3-38, IGHV3-43, IGHV3-49, IGHV3-64, IGHV3-64…
Up	peptidase regulator activity	5.7377	[APLP2, BIN1, C3, C4B, CTSH, KNG1, PI15, PRDX3, RARRES1, SERPINA1, SERPINA6, SERPINB1, SLPI, SPINT1]
Up	regulation of tumor necrosis factor production	7.83133	[AZU1, CYBB, GPNMB, GSTP1, LBP, LCP1, ORM1, ORM2, S100A8, S100A9, SIRPA, THBS1, TSPO]
Up	tissue homeostasis	5.78231	[ACTG1, AZGP1, CFH, CTSH, IGHA1, IGHA2, IGHG3, IGKC, JCHAIN, MUC4, PIGR, PIP, PROM1, RAC2, TNFRSF11B, VCL, ZG16B]
Up	myeloid leukocyte migration	5.83333	[AZU1, CD9, CXCL13, LBP, LGALS3, PRTN3, RAC2, S100A12, S100A8, S100A9, SIRPA, SRP54, THBS1, WDR1]
Up	cell migration	4.50339	[ACTG1, ADGRG1, ANXA3, APLP2, APOD, ARPC5, ATP5F1A, AZU1, CD9, CNN2, CPNE3, CTSH, CXCL13, ELANE, FERMT3, FLNA, GPNMB, GRB2, GSTP1, IGHA1, IGHA2, IGHM, IGHV2-5, IGHV3-11, IGHV3-13, IGHV3-23, IGHV3-30, IGHV3-7, IGHV3-9, IGKC, IGKV1-12, IGKV1-16, IGKV1-17, IGKV1-5, IGKV1D-33, IGKV1D-39, IGKV2-30, IGKV3-20, IGKV3D-20, IGKV4-1, IGLC3, IGLL1, IGLV1-40, IGLV1-47, IGLV1-51, IGLV2-11, IGLV2-8, IGLV7-43, J…
Up	defense response to bacterium	15.3439	[ANXA3, AZU1, CAMP, CTSG, CXCL13, DEFA4, DMBT1, ELANE, IGHA1, IGHA2, IGHG3, IGHG4, IGHM, IGHV1-18, IGHV1-3, IGHV1-45, IGHV1-8, IGHV1OR15-1, IGHV2-26, IGHV2-5, IGHV3-11, IGHV3-13, IGHV3-15, IGHV3-16, IGHV3-20, IGHV3-21, IGHV3-23, IGHV3-30, IGHV3-35, IGHV3-38, IGHV3-43, IGHV3-49, IGHV3-64, IGHV3-64D, IGHV3-7, IGHV3-72, IGHV3-73, IGHV3-74, IGHV3-9, IGHV4-28, IGHV4-31, IGHV4-4, IGHV5-10-1, IGHV5-51, …
Up	regulation of chemokine production	9.78261	[APOD, AZU1, ELANE, GSTP1, LBP, LCP1, S100A8, S100A9, SIRPA]
Up	peptidase activity	4.11817	[ANPEP, APLP2, AZU1, BIN1, C3, C4B, CASP14, CFB, CHMP1A, CLC, CLCA4, CPM, CTSB, CTSD, CTSG, CTSH, CTSZ, ELANE, ERAP1, GGT5, KLK11, KNG1, LTA4H, OTUB1, PI15, PIP, PRCP, PRDX3, PRSS8, PRTN3, PSMA7, PSMB4, PSMB6, PSMB9, RARRES1, RNASE3, RNPEP, S100A8, S100A9, SERPINA1, SERPINA6, SERPINB1, SLPI, SPINT1, THBS1, TINAGL1]
Up	receptor-mediated endocytosis	10.7955	[C3, CD9, DMBT1, EZR, GRB2, HNRNPK, HPX, IGF2R, IGHA1, IGHA2, IGHV2-5, IGHV3-11, IGHV3-13, IGHV3-23, IGHV3-30, IGHV3-7, IGHV3-9, IGKC, IGKV1-12, IGKV1-16, IGKV1-17, IGKV1-5, IGKV1D-33, IGKV1D-39, IGKV2-30, IGKV3-20, IGKV3D-20, IGKV4-1, IGLC3, IGLV1-40, IGLV1-47, IGLV1-51, IGLV2-11, IGLV2-8, IGLV7-43, JCHAIN, PRSS8, SDCBP]
Up	enzyme inhibitor activity	4.56731	[ANXA3, ANXA4, APLP2, BIN1, C3, C4B, DMBT1, GMFG, KNG1, LGALS3, PI15, PRDX3, RARRES1, RNH1, SERPINA1, SERPINA6, SERPINB1, SLPI, SPINT1]
Up	retina homeostasis	12.9412	[ACTG1, AZGP1, IGHA1, IGHA2, IGHG3, IGKC, JCHAIN, PIGR, PIP, PROM1, ZG16B]
Up	positive regulation of response to biotic stimulus	5.22388	[HPX, LBP, MNDA, MUC20, MUC4, PSMA7, PSMB4, PSMB6, PSMB9, RNASE3, S100A8, S100A9, TINAGL1, XRCC5]
Up	positive regulation of vasculature development	5.74163	[ANXA3, C3, CAMP, CHI3L1, CTSH, CYBB, ERAP1, LRG1, NRP1, PSMA7, SOD2, THBS1]
Up	cellular response to interleukin-12	15.5172	[CNN2, HNRNPA2B1, LCP1, LMNB1, S100A8, S100A9, SIRPA, SOD2, TALDO1]
Up	platelet degranulation	10	[APLP2, CD9, CHID1, FERMT3, FLNA, KNG1, LAMP2, LGALS3BP, ORM1, ORM2, SERPINA1, THBS1, VCL, WDR1]
Up	regulation of respiratory burst	23.8095	[IGHA1, IGHA2, JCHAIN, LBP, RAC2]
Up	negative regulation of chemotaxis	10.4478	[CXCL13, ELANE, GSTP1, NRP1, S100A8, S100A9, THBS1]
Up	leukocyte mediated immunity	12.7919	[ANPEP, ANXA3, ARPC5, ASAH1, AZGP1, AZU1, C3, C4B, CAMP, CHI3L1, CLC, CNN2, COTL1, CPNE3, CREG1, CTSB, CTSD, CTSG, CTSH, CTSZ, CYBB, DEFA4, ELANE, FTL, GM2A, GMFG, GSTP1, GUSB, GYG1, HK3, HLA-DRB1, HPX, IGF2R, IGHA1, IGHA2, IGHG3, IGHG4, IGHM, IGHV1-18, IGHV1-3, IGHV1-45, IGHV1-8, IGHV1OR15-1, IGHV2-26, IGHV2-5, IGHV3-11, IGHV3-13, IGHV3-15, IGHV3-16, IGHV3-20, IGHV3-21, IGHV3-23, IGHV3-30, IGHV3…
Up	leukocyte migration	8.56102	[APOD, AZU1, CD9, CXCL13, ELANE, GRB2, IGHA1, IGHA2, IGHM, IGHV2-5, IGHV3-11, IGHV3-13, IGHV3-23, IGHV3-30, IGHV3-7, IGHV3-9, IGKC, IGKV1-12, IGKV1-16, IGKV1-17, IGKV1-5, IGKV1D-33, IGKV1D-39, IGKV2-30, IGKV3-20, IGKV3D-20, IGKV4-1, IGLC3, IGLL1, IGLV1-40, IGLV1-47, IGLV1-51, IGLV2-11, IGLV2-8, IGLV7-43, JCHAIN, LBP, LGALS3, PRTN3, RAC2, S100A12, S100A8, S100A9, SIRPA, SRP54, THBS1, WDR1]
Up	defense response to fungus	18.1818	[COTL1, CTSG, DEFA4, ELANE, S100A12, S100A8, S100A9, TINAGL1]
Up	defense response to Gram-negative bacterium	9.67742	[AZU1, CAMP, CTSG, DEFA4, DMBT1, ELANE, IGHM, LBP, RNASE3]
Up	leukocyte activation	7.85563	[ANPEP, ANXA3, ARPC5, ASAH1, AZU1, C3, CAMP, CHI3L1, CLC, CNN2, COTL1, CPNE3, CREG1, CTSB, CTSD, CTSG, CTSH, CTSZ, CYBB, DEFA4, ELANE, FTL, GM2A, GMFG, GPNMB, GRB2, GSTP1, GUSB, GYG1, HK3, HLA-DRB1, IGF2R, IGHA1, IGHA2, IGHG3, IGHG4, IGHM, IGHV1-18, IGHV1-3, IGHV1-45, IGHV1-8, IGHV1OR15-1, IGHV2-26, IGHV2-5, IGHV3-11, IGHV3-13, IGHV3-15, IGHV3-16, IGHV3-20, IGHV3-21, IGHV3-23, IGHV3-30, IGHV3-35,…
Up	regulation of interleukin-1 beta production	8.69565	[AZU1, GSTP1, LCP1, MNDA, ORM1, ORM2, SERPINB1, SIRPA]
Up	positive regulation of response to external stimulus	4.0367	[AZU1, C3, CXCL13, HPX, LBP, LCP1, MNDA, MUC20, MUC4, NRP1, PSMA7, PSMB4, PSMB6, PSMB9, RAC2, RNASE3, S100A12, S100A8, S100A9, THBS1, TINAGL1, XRCC5]
Up	antibacterial humoral response	19.6721	[CAMP, CTSG, DEFA4, DMBT1, ELANE, IGHA1, IGHA2, IGHM, IGKV3-20, JCHAIN, RNASE3, SLPI]
Up	antimicrobial humoral response	13.5714	[AZU1, CAMP, CTSG, CXCL13, DEFA4, DMBT1, ELANE, IGHA1, IGHA2, IGHM, IGKV3-20, JCHAIN, LCN2, PRTN3, RNASE3, S100A12, S100A8, S100A9, SLPI]
Up	vesicle-mediated transport	6.17338	[ACTG1, ANPEP, ANXA3, APLP2, ARPC5, ASAH1, AZU1, BIN1, C3, C4B, CAMP, CD9, CHI3L1, CHID1, CHMP1A, CNN2, COTL1, CPNE3, CREG1, CTSB, CTSD, CTSG, CTSH, CTSZ, CYBB, DEFA4, DMBT1, ELANE, EZR, FERMT3, FLNA, FTL, GM2A, GMFG, GRB2, GSTP1, GUSB, GYG1, HK3, HNRNPK, HPX, HSPA13, IGF2R, IGHA1, IGHA2, IGHG3, IGHG4, IGHM, IGHV1-18, IGHV1-3, IGHV1-45, IGHV1-8, IGHV1OR15-1, IGHV2-26, IGHV2-5, IGHV3-11, IGHV3-13,…
Up	serine-type peptidase activity	4.83871	[APLP2, AZU1, CFB, CTSG, CTSH, ELANE, KLK11, PRCP, PRSS8, PRTN3, SERPINA1, SERPINA6, SERPINB1, SLPI, SPINT1]
Up	negative regulation of cytokine production	5.86207	[ANXA4, APLP2, APOD, CHID1, ELANE, EZR, GPNMB, GSTP1, HLA-DRB1, LBP, NPTN, ORM1, SERPINB1, SIRPA, THBS1, TINAGL1, TSPO]
Down	ribosomal large subunit assembly	9.67742	[RPL10, RPL5, RPL6]
Down	body fluid secretion	4.42478	[CEL, CSN2, CSN3, SERPINC1, XDH]
Down	positive regulation of lipid storage	11.1111	[APOB, PLIN2, PLIN3]
Down	ribosomal large subunit biogenesis	6.57895	[RPL10, RPL10A, RPL14, RPL5, RPL6]
Down	nucleoside phosphate catabolic process	5.19481	[CNP, HPRT1, NUDT5, XDH]
Down	positive regulation of lipid localization	4.90196	[APOB, FABP3, PLIN2, PLIN3, SPP1]
Down	establishment of protein localization to endoplasmic reticulum	8.06452	[RAB10, RPL10, RPL10A, RPL14, RPL27, RPL36AL, RPL5, RPL6, RPLP2, RPS24]
