# Supplementary material for: Proteomic Analysis of Human Milk Reveals Nutritional and Immune Benefits in the Colostrum from Mothers with COVID-19
Source: Nutrients. 2022 Jun 17;14(12):2513. doi: 10.3390/nu14122513 (PMC9227629; doi:10.3390/nu14122513)
Supplement: Supplementary file 1 [file nutrients-14-02513-s001.zip › Table S3.xlsx]

## Sheet: Sheet1
Table S3. Peptide to spectrum matches (PSMs) of identified glycopeptides
Query #:z	Protein_x000D_ Rank	Glycopeptide	Glycan	Modification Type(s)	Observed_x000D_ m/z	z	Observed_x000D_ (M+H)	Calc._x000D_ mass (M+H)	Off-by-x_x000D_ error	Mass error_x000D_ (ppm)	StartPosition	Cleavage	Score	Delta	Delta_x000D_ Mod	|Log Prob|	# of unique_x000D_ peptides	Protein Name	Protein_x000D_ DB number	Comment	Scan #	Scan Time
14439:4	1	R.RTAGWNVPIGTLRPFLN[+2570.925]WTGPPEPIEAAVAR.F	HexNAc(5)Hex(6)Fuc(2)NeuAc(1)	N[+2571]	1490.2	4	5957.76	5957.74	0	4.2	140	Specific	311.26	311.26	311.26	5.97	51	>sp|P02788|TRFL_HUMAN Lactotransferrin OS=Homo sapiens OX=9606 GN=LTF PE=1 SV=6	1270	20201115_07413_1ng_glyco_hcd30_etd30_compound15.18041.18041.4	controllerType=0 controllerNumber=1 scan=18041	43.3873
13811:4	1	R.RTAGWNVPIGTLRPFLN[+2278.809]WTGPPEPIEAAVAR.F	HexNAc(5)Hex(6)NeuAc(1)	N[+2279]	1417.17	4	5665.66	5665.62	0	6.1	140	Specific	332.81	332.81	332.81	4.77	51	>sp|P02788|TRFL_HUMAN Lactotransferrin OS=Homo sapiens OX=9606 GN=LTF PE=1 SV=6	1270	20201115_07413_1ng_glyco_hcd30_etd30_compound15.17372.17372.4	controllerType=0 controllerNumber=1 scan=17372	41.2616
14494:3	1	R.RTAGWNVPIGTLRPFLN[+2059.735]WTGPPEPIEAAVAR.F	HexNAc(4)Hex(5)Fuc(1)NeuAc(1)	N[+2060]	1816.21	3	5446.6	5446.55	0	9.9	140	Specific	397.69	387.38	387.38	5.57	51	>sp|P02788|TRFL_HUMAN Lactotransferrin OS=Homo sapiens OX=9606 GN=LTF PE=1 SV=6	1270	20201115_07413_1ng_glyco_hcd30_etd30_compound15.18099.18099.3	controllerType=0 controllerNumber=1 scan=18099	43.5649
14487:4	1	R.RTAGWNVPIGTLRPFLN[+2205.793]WTGPPEPIEAAVAR.F	HexNAc(4)Hex(5)Fuc(2)NeuAc(1)	N[+2206]	1398.92	4	5592.65	5592.6	0	7.9	140	Specific	1047.44	976.15	976.15	17.24	51	>sp|P02788|TRFL_HUMAN Lactotransferrin OS=Homo sapiens OX=9606 GN=LTF PE=1 SV=6	1270	20201115_07413_1ng_glyco_hcd30_etd30_compound15.18092.18092.4	controllerType=0 controllerNumber=1 scan=18092	43.5496
14486:4	1	R.RTAGWNVPIGTLRPFLN[+2059.735]WTGPPEPIEAAVAR.F	HexNAc(4)Hex(5)Fuc(1)NeuAc(1)	N[+2060]	1362.4	4	5446.6	5446.55	0	9.1	140	Specific	1239.35	1113.13	1113.13	20.86	51	>sp|P02788|TRFL_HUMAN Lactotransferrin OS=Homo sapiens OX=9606 GN=LTF PE=1 SV=6	1270	20201115_07413_1ng_glyco_hcd30_etd30_compound15.18091.18091.4	controllerType=0 controllerNumber=1 scan=18091	43.5459
15355:3	1	R.TAGWNVPIGTLRPFLN[+2059.735]WTGPPEPIEAAVAR.F	HexNAc(4)Hex(5)Fuc(1)NeuAc(1)	N[+2060]	1764.16	3	5290.47	5290.45	0	4.6	141	Specific	212.37	137.35	137.35	4.33	51	>sp|P02788|TRFL_HUMAN Lactotransferrin OS=Homo sapiens OX=9606 GN=LTF PE=1 SV=6	1270	20201115_07413_1ng_glyco_hcd30_etd30_compound15.19013.19013.2	controllerType=0 controllerNumber=1 scan=19013	46.3338
14624:4	1	R.TAGWNVPIGTLRPFLN[+2279.830]WTGPPEPIEAAVAR.F	HexNAc(5)Hex(6)Fuc(2)	N[+2280]	1378.4	4	5510.58	5510.54	0	6.8	141	Specific	284.04	284.04	284.04	4.63	51	>sp|P02788|TRFL_HUMAN Lactotransferrin OS=Homo sapiens OX=9606 GN=LTF PE=1 SV=6	1270	20201115_07413_1ng_glyco_hcd30_etd30_compound15.18236.18236.4	controllerType=0 controllerNumber=1 scan=18236	43.948
14612:3	1	R.TAGWNVPIGTLRPFLN[+2279.830]WTGPPEPIEAAVAR.F	HexNAc(5)Hex(6)Fuc(2)	N[+2280]	1837.53	3	5510.58	5510.54	0	7.3	141	Specific	311.85	264.91	264.91	4.16	51	>sp|P02788|TRFL_HUMAN Lactotransferrin OS=Homo sapiens OX=9606 GN=LTF PE=1 SV=6	1270	20201115_07413_1ng_glyco_hcd30_etd30_compound15.18224.18224.3	controllerType=0 controllerNumber=1 scan=18224	43.9078
15290:3	1	R.TAGWNVPIGTLRPFLN[+2424.867]WTGPPEPIEAAVAR.F	HexNAc(5)Hex(6)Fuc(1)NeuAc(1)	N[+2425]	1885.87	3	5655.59	5655.58	0	2.7	141	Specific	317.42	216.91	216.91	4.86	51	>sp|P02788|TRFL_HUMAN Lactotransferrin OS=Homo sapiens OX=9606 GN=LTF PE=1 SV=6	1270	20201115_07413_1ng_glyco_hcd30_etd30_compound15.18943.18943.3	controllerType=0 controllerNumber=1 scan=18943	46.1116
15299:3	1	R.TAGWNVPIGTLRPFLN[+2570.925]WTGPPEPIEAAVAR.F	HexNAc(5)Hex(6)Fuc(2)NeuAc(1)	N[+2571]	1934.56	3	5801.65	5801.64	0	2.7	141	Specific	329.32	269.65	269.65	5.81	51	>sp|P02788|TRFL_HUMAN Lactotransferrin OS=Homo sapiens OX=9606 GN=LTF PE=1 SV=6	1270	20201115_07413_1ng_glyco_hcd30_etd30_compound15.18953.18953.3	controllerType=0 controllerNumber=1 scan=18953	46.1387
14661:3	1	R.TAGWNVPIGTLRPFLN[+1768.640]WTGPPEPIEAAVAR.F	HexNAc(4)Hex(5)Fuc(1)	N[+1769]	1667.12	3	4999.35	4999.35	0	-1	141	Specific	348.33	297.17	297.17	4.42	51	>sp|P02788|TRFL_HUMAN Lactotransferrin OS=Homo sapiens OX=9606 GN=LTF PE=1 SV=6	1270	20201115_07413_1ng_glyco_hcd30_etd30_compound15.18276.18276.3	controllerType=0 controllerNumber=1 scan=18276	44.0758
15245:3	1	R.TAGWNVPIGTLRPFLN[+2716.983]WTGPPEPIEAAVAR.F	HexNAc(5)Hex(6)Fuc(3)NeuAc(1)	N[+2717]	1983.24	3	5947.69	5947.69	0	0.1	141	Specific	386.41	312.8	312.8	5.05	51	>sp|P02788|TRFL_HUMAN Lactotransferrin OS=Homo sapiens OX=9606 GN=LTF PE=1 SV=6	1270	20201115_07413_1ng_glyco_hcd30_etd30_compound15.18895.18895.3	controllerType=0 controllerNumber=1 scan=18895	45.9411
15353:3	1	R.TAGWNVPIGTLRPFLN[+2059.735]WTGPPEPIEAAVAR.F	HexNAc(4)Hex(5)Fuc(1)NeuAc(1)	N[+2060]	1764.16	3	5290.47	5290.45	0	4.6	141	Specific	388.7	280.84	280.84	5.45	51	>sp|P02788|TRFL_HUMAN Lactotransferrin OS=Homo sapiens OX=9606 GN=LTF PE=1 SV=6	1270	20201115_07413_1ng_glyco_hcd30_etd30_compound15.19011.19011.2	controllerType=0 controllerNumber=1 scan=19011	46.3255
15338:3	1	R.TAGWNVPIGTLRPFLN[+2059.735]WTGPPEPIEAAVAR.F	HexNAc(4)Hex(5)Fuc(1)NeuAc(1)	N[+2060]	1764.15	3	5290.44	5290.45	0	-1.3	141	Specific	449.13	327.24	327.24	4.68	51	>sp|P02788|TRFL_HUMAN Lactotransferrin OS=Homo sapiens OX=9606 GN=LTF PE=1 SV=6	1270	20201115_07413_1ng_glyco_hcd30_etd30_compound15.18995.18995.3	controllerType=0 controllerNumber=1 scan=18995	46.2633
15325:4	1	R.TAGWNVPIGTLRPFLN[+2351.851]WTGPPEPIEAAVAR.F	HexNAc(4)Hex(5)Fuc(3)NeuAc(1)	N[+2352]	1396.4	4	5582.57	5582.56	0	1.2	141	Specific	512.92	508.71	508.71	6.96	51	>sp|P02788|TRFL_HUMAN Lactotransferrin OS=Homo sapiens OX=9606 GN=LTF PE=1 SV=6	1270	20201115_07413_1ng_glyco_hcd30_etd30_compound15.18981.18981.4	controllerType=0 controllerNumber=1 scan=18981	46.2288
14666:4	1	R.TAGWNVPIGTLRPFLN[+1768.640]WTGPPEPIEAAVAR.F	HexNAc(4)Hex(5)Fuc(1)	N[+1769]	1250.59	4	4999.35	4999.35	0	-0.3	141	Specific	996.23	973.46	973.46	15.91	51	>sp|P02788|TRFL_HUMAN Lactotransferrin OS=Homo sapiens OX=9606 GN=LTF PE=1 SV=6	1270	20201115_07413_1ng_glyco_hcd30_etd30_compound15.18281.18281.4	controllerType=0 controllerNumber=1 scan=18281	44.0914
13874:3	1	R.TAGWNIPMGLLFN[+1460.529]QTGSC[+57.021]K.F	HexNAc(4)Hex(4)	C[+57], N[+1461]	1185.86	3	3555.56	3555.54	0	4.7	485	Specific	209.19	188.72	188.72	3.22	51	>sp|P02788|TRFL_HUMAN Lactotransferrin OS=Homo sapiens OX=9606 GN=LTF PE=1 SV=6	1270	20201115_07413_1ng_glyco_hcd30_etd30_compound15.17439.17439.3	controllerType=0 controllerNumber=1 scan=17439	41.4695
15085:3	1	R.TAGWNIPMGLLFN[+1751.624]QTGSC[+57.021]K.F	HexNAc(4)Hex(4)NeuAc(1)	C[+57], N[+1752]	1282.89	3	3846.65	3846.63	0	5	485	Specific	221.79	147.88	147.88	4.02	51	>sp|P02788|TRFL_HUMAN Lactotransferrin OS=Homo sapiens OX=9606 GN=LTF PE=1 SV=6	1270	20201115_07413_1ng_glyco_hcd30_etd30_compound15.18726.18726.3	controllerType=0 controllerNumber=1 scan=18726	45.4668
13848:3	1	R.TAGWNIPMGLLFN[+1419.502]QTGSC[+57.021]K.F	HexNAc(3)Hex(5)	C[+57], N[+1420]	1172.18	3	3514.52	3514.51	0	3.4	485	Specific	272.94	266.45	146	4.56	51	>sp|P02788|TRFL_HUMAN Lactotransferrin OS=Homo sapiens OX=9606 GN=LTF PE=1 SV=6	1270	20201115_07413_1ng_glyco_hcd30_etd30_compound15.17411.17411.3	controllerType=0 controllerNumber=1 scan=17411	41.364
13500:3	1	R.TAGWNIPMGLLFN[+2133.772]QTGSC[+57.021]K.F	HexNAc(5)Hex(6)Fuc(1)	C[+57], N[+2134]	1410.27	3	4228.8	4228.78	0	4.8	485	Specific	297.01	244.82	228.92	4.83	51	>sp|P02788|TRFL_HUMAN Lactotransferrin OS=Homo sapiens OX=9606 GN=LTF PE=1 SV=6	1270	20201115_07413_1ng_glyco_hcd30_etd30_compound15.17041.17041.3	controllerType=0 controllerNumber=1 scan=17041	40.2985
13771:3	1	R.TAGWNIPMGLLFN[+1581.555]QTGSC[+57.021]K.F	HexNAc(3)Hex(6)	C[+57], N[+1582]	1226.2	3	3676.58	3676.57	0	2.8	485	Specific	329.11	278.53	210.27	4.77	51	>sp|P02788|TRFL_HUMAN Lactotransferrin OS=Homo sapiens OX=9606 GN=LTF PE=1 SV=6	1270	20201115_07413_1ng_glyco_hcd30_etd30_compound15.17329.17329.3	controllerType=0 controllerNumber=1 scan=17329	41.1415
13703:3	1	R.TAGWNIPMGLLFN[+1606.587]QTGSC[+57.021]K.F	HexNAc(4)Hex(4)Fuc(1)	C[+57], N[+1607]	1234.54	3	3701.61	3701.6	0	3.8	485	Specific	346.26	277.39	277.39	4.79	51	>sp|P02788|TRFL_HUMAN Lactotransferrin OS=Homo sapiens OX=9606 GN=LTF PE=1 SV=6	1270	20201115_07413_1ng_glyco_hcd30_etd30_compound15.17256.17256.3	controllerType=0 controllerNumber=1 scan=17256	40.8923
13589:3	1	R.TAGWNIPMGLLFN[+1768.640]QTGSC[+57.021]K.F	HexNAc(4)Hex(5)Fuc(1)	C[+57], N[+1769]	1288.56	3	3863.66	3863.65	0	3	485	Specific	375.13	264.91	264.91	5.48	51	>sp|P02788|TRFL_HUMAN Lactotransferrin OS=Homo sapiens OX=9606 GN=LTF PE=1 SV=6	1270	20201115_07413_1ng_glyco_hcd30_etd30_compound15.17135.17135.3	controllerType=0 controllerNumber=1 scan=17135	40.5485
13739:3	1	R.TAGWNIPMGLLFN[+1768.640]QTGSC[+57.021]K.F	HexNAc(4)Hex(5)Fuc(1)	C[+57], N[+1769]	1288.56	3	3863.66	3863.65	0	2.4	485	Specific	376.82	244.72	244.72	5.25	51	>sp|P02788|TRFL_HUMAN Lactotransferrin OS=Homo sapiens OX=9606 GN=LTF PE=1 SV=6	1270	20201115_07413_1ng_glyco_hcd30_etd30_compound15.17295.17295.3	controllerType=0 controllerNumber=1 scan=17295	41.0069
13752:3	1	R.TAGWNIPMGLLFN[+1622.582]QTGSC[+57.021]K.F	HexNAc(4)Hex(5)	C[+57], N[+1623]	1239.87	3	3717.6	3717.59	0	2.1	485	Specific	405.94	320.51	253.33	5.91	51	>sp|P02788|TRFL_HUMAN Lactotransferrin OS=Homo sapiens OX=9606 GN=LTF PE=1 SV=6	1270	20201115_07413_1ng_glyco_hcd30_etd30_compound15.17309.17309.3	controllerType=0 controllerNumber=1 scan=17309	41.0587
14979:3	1	R.TAGWNIPMGLLFN[+2059.735]QTGSC[+57.021]K.F	HexNAc(4)Hex(5)Fuc(1)NeuAc(1)	C[+57], N[+2060]	1385.59	3	4154.76	4154.74	0	3.6	485	Specific	412.05	303.73	303.73	5.84	51	>sp|P02788|TRFL_HUMAN Lactotransferrin OS=Homo sapiens OX=9606 GN=LTF PE=1 SV=6	1270	20201115_07413_1ng_glyco_hcd30_etd30_compound15.18614.18614.3	controllerType=0 controllerNumber=1 scan=18614	45.0968
14891:3	1	R.TAGWNIPMGLLFN[+2059.735]QTGSC[+57.021]K.F	HexNAc(4)Hex(5)Fuc(1)NeuAc(1)	C[+57], N[+2060]	1385.59	3	4154.75	4154.74	0	1.2	485	Specific	421.89	309.82	309.82	5.62	51	>sp|P02788|TRFL_HUMAN Lactotransferrin OS=Homo sapiens OX=9606 GN=LTF PE=1 SV=6	1270	20201115_07413_1ng_glyco_hcd30_etd30_compound15.18521.18521.3	controllerType=0 controllerNumber=1 scan=18521	44.8092
15068:3	1	R.TAGWNIPMGLLFN[+1751.624]QTGSC[+57.021]K.F	HexNAc(4)Hex(4)NeuAc(1)	C[+57], N[+1752]	1282.89	3	3846.66	3846.63	0	7.1	485	Specific	449.62	299.88	299.88	5.58	51	>sp|P02788|TRFL_HUMAN Lactotransferrin OS=Homo sapiens OX=9606 GN=LTF PE=1 SV=6	1270	20201115_07413_1ng_glyco_hcd30_etd30_compound15.18708.18708.3	controllerType=0 controllerNumber=1 scan=18708	45.4059
14988:3	1	R.TAGWNIPMGLLFN[+1913.677]QTGSC[+57.021]K.F	HexNAc(4)Hex(5)NeuAc(1)	C[+57], N[+1914]	1336.9	3	4008.69	4008.69	0	0.9	485	Specific	454.78	326.13	326.13	5.73	51	>sp|P02788|TRFL_HUMAN Lactotransferrin OS=Homo sapiens OX=9606 GN=LTF PE=1 SV=6	1270	20201115_07413_1ng_glyco_hcd30_etd30_compound15.18624.18624.3	controllerType=0 controllerNumber=1 scan=18624	45.1632
13865:3	1	R.TAGWNIPMGLLFN[+1216.423]QTGSC[+57.021]K.F	HexNAc(2)Hex(5)	C[+57], N[+1216]	1104.49	3	3311.45	3311.43	0	4.8	485	Specific	462.52	440.88	219.19	6.74	51	>sp|P02788|TRFL_HUMAN Lactotransferrin OS=Homo sapiens OX=9606 GN=LTF PE=1 SV=6	1270	20201115_07413_1ng_glyco_hcd30_etd30_compound15.17430.17430.3	controllerType=0 controllerNumber=1 scan=17430	41.4231
16291:3	1	R.TAGWNIPMGLLFN[+2350.830]QTGSC[+57.021]K.F	HexNAc(4)Hex(5)Fuc(1)NeuAc(2)	C[+57], N[+2351]	1482.62	3	4445.86	4445.84	0	3.6	485	Specific	469.62	312.57	312.57	5.96	51	>sp|P02788|TRFL_HUMAN Lactotransferrin OS=Homo sapiens OX=9606 GN=LTF PE=1 SV=6	1270	20201115_07413_1ng_glyco_hcd30_etd30_compound15.20013.20013.3	controllerType=0 controllerNumber=1 scan=20013	49.3595
13897:3	1	R.TAGWNIPMGLLFN[+1216.423]QTGSC[+57.021]K.F	HexNAc(2)Hex(5)	C[+57], N[+1216]	1104.48	3	3311.44	3311.43	0	1.7	485	Specific	498.74	476.94	213.87	7.21	51	>sp|P02788|TRFL_HUMAN Lactotransferrin OS=Homo sapiens OX=9606 GN=LTF PE=1 SV=6	1270	20201115_07413_1ng_glyco_hcd30_etd30_compound15.17464.17464.3	controllerType=0 controllerNumber=1 scan=17464	41.5353
13873:2	1	R.TAGWNIPMGLLFN[+1216.423]QTGSC[+57.021]K.F	HexNAc(2)Hex(5)	C[+57], N[+1216]	1656.23	2	3311.45	3311.43	0	3.9	485	Specific	545.99	529.08	177.18	7.3	51	>sp|P02788|TRFL_HUMAN Lactotransferrin OS=Homo sapiens OX=9606 GN=LTF PE=1 SV=6	1270	20201115_07413_1ng_glyco_hcd30_etd30_compound15.17438.17438.2	controllerType=0 controllerNumber=1 scan=17438	41.4625
14002:3	1	R.TAGWNIPM[+15.995]GLLFN[+1913.677]QTGSC[+57.021]K.F	HexNAc(4)Hex(5)NeuAc(1)	C[+57], M[+16], N[+1914]	1342.24	3	4024.69	4024.68	0	3	485	Specific	210.04	99.84	99.84	3.29	51	>sp|P02788|TRFL_HUMAN Lactotransferrin OS=Homo sapiens OX=9606 GN=LTF PE=1 SV=6	1270	20201115_07413_1ng_glyco_hcd30_etd30_compound15.17575.17575.3	controllerType=0 controllerNumber=1 scan=17575	41.8586
13963:3	1	R.TAGWNIPM[+15.995]GLLFN[+2059.735]QTGSC[+57.021]K.F	HexNAc(4)Hex(5)Fuc(1)NeuAc(1)	C[+57], M[+16], N[+2060]	1390.92	3	4170.74	4170.74	0	1.2	485	Specific	315.11	264.74	264.74	4.51	51	>sp|P02788|TRFL_HUMAN Lactotransferrin OS=Homo sapiens OX=9606 GN=LTF PE=1 SV=6	1270	20201115_07413_1ng_glyco_hcd30_etd30_compound15.17534.17534.3	controllerType=0 controllerNumber=1 scan=17534	41.7383
15137:3	1	R.TAGWNIPMGLLFN[+1913.677]QTGSC[+57.021]KFDEYFSQSC[+57.021]APGSDPR.S	HexNAc(4)Hex(5)NeuAc(1)	C[+57]*2, N[+1914]	1951.48	3	5852.44	5852.43	0	0.8	485	Specific	298.88	215.35	215.35	4.23	51	>sp|P02788|TRFL_HUMAN Lactotransferrin OS=Homo sapiens OX=9606 GN=LTF PE=1 SV=6	1270	20201115_07413_1ng_glyco_hcd30_etd30_compound15.18781.18781.3	controllerType=0 controllerNumber=1 scan=18781	45.6216
16034:4	1	R.TAGWNIPMGLLFN[+2204.772]QTGSC[+57.021]KFDEYFSQSC[+57.021]APGSDPR.S	HexNAc(4)Hex(5)NeuAc(2)	C[+57]*2, N[+2205]	1536.64	4	6143.54	6143.53	0	2	485	Specific	378.92	330.92	330.92	5.09	51	>sp|P02788|TRFL_HUMAN Lactotransferrin OS=Homo sapiens OX=9606 GN=LTF PE=1 SV=6	1270	20201115_07413_1ng_glyco_hcd30_etd30_compound15.19741.19741.4	controllerType=0 controllerNumber=1 scan=19741	48.5047
14355:3	1	R.TAGWNIPMGLLFN[+1768.640]QTGSC[+57.021]KFDEYFSQSC[+57.021]APGSDPR.S	HexNAc(4)Hex(5)Fuc(1)	C[+57]*2, N[+1769]	1903.15	3	5707.42	5707.4	0	4.6	485	Specific	536.45	419.11	419.11	6.37	51	>sp|P02788|TRFL_HUMAN Lactotransferrin OS=Homo sapiens OX=9606 GN=LTF PE=1 SV=6	1270	20201115_07413_1ng_glyco_hcd30_etd30_compound15.17952.17952.3	controllerType=0 controllerNumber=1 scan=17952	43.1264
15078:4	1	R.TAGWNIPMGLLFN[+2059.735]QTGSC[+57.021]KFDEYFSQSC[+57.021]APGSDPR.S	HexNAc(4)Hex(5)Fuc(1)NeuAc(1)	C[+57]*2, N[+2060]	1500.39	4	5998.53	5998.49	0	6.3	485	Specific	782.15	699.76	699.76	11.64	51	>sp|P02788|TRFL_HUMAN Lactotransferrin OS=Homo sapiens OX=9606 GN=LTF PE=1 SV=6	1270	20201115_07413_1ng_glyco_hcd30_etd30_compound15.18719.18719.4	controllerType=0 controllerNumber=1 scan=18719	45.4377
07625:3	1	R.N[+2059.735]GSDC[+57.021]PDKFC[+57.021]LFQSETK.N	HexNAc(4)Hex(5)Fuc(1)NeuAc(1)	C[+57]*2, N[+2060]	1364.88	3	4092.62	4092.61	0	2	642	Specific	366.73	275.49	275.49	4.62	51	>sp|P02788|TRFL_HUMAN Lactotransferrin OS=Homo sapiens OX=9606 GN=LTF PE=1 SV=6	1270	20201115_07413_1ng_glyco_hcd30_etd30_compound15.10828.10828.3	controllerType=0 controllerNumber=1 scan=10828	26.6985
14197:3	2	R.LSLHRPALEDLLLGSEAN[+1501.555]LTC[+57.021]TLTGLR.D	HexNAc(5)Hex(3)	C[+57], N[+1502]	1489.05	3	4465.14	4465.15	0	-2.8	127	Specific	441.97	372.89	372.89	5.25	22	>sp|P01876|IGHA1_HUMAN Immunoglobulin heavy constant alpha 1 OS=Homo sapiens OX=9606 GN=IGHA1 PE=1 SV=2	255	20201115_07413_1ng_glyco_hcd30_etd30_compound15.17782.17782.3	controllerType=0 controllerNumber=1 scan=17782	42.5926
14852:3	2	R.LSLHRPALEDLLLGSEAN[+1913.677]LTC[+57.021]TLTGLR.D	HexNAc(4)Hex(5)NeuAc(1)	C[+57], N[+1914]	1626.44	3	4877.3	4877.28	0	4.1	127	Specific	442.97	365.66	365.66	6.6	22	>sp|P01876|IGHA1_HUMAN Immunoglobulin heavy constant alpha 1 OS=Homo sapiens OX=9606 GN=IGHA1 PE=1 SV=2	255	20201115_07413_1ng_glyco_hcd30_etd30_compound15.18479.18479.3	controllerType=0 controllerNumber=1 scan=18479	44.6885
14132:3	2	R.LSLHRPALEDLLLGSEAN[+1702.581]LTC[+57.021]TLTGLR.D	HexNAc(2)Hex(8)	C[+57], N[+1703]	1556.08	3	4666.22	4666.18	0	8	127	Specific	478.92	468.37	468.37	6.23	22	>sp|P01876|IGHA1_HUMAN Immunoglobulin heavy constant alpha 1 OS=Homo sapiens OX=9606 GN=IGHA1 PE=1 SV=2	255	20201115_07413_1ng_glyco_hcd30_etd30_compound15.17712.17712.3	controllerType=0 controllerNumber=1 scan=17712	42.3082
14198:4	2	R.LSLHRPALEDLLLGSEAN[+1216.423]LTC[+57.021]TLTGLR.D	HexNAc(2)Hex(5)	C[+57], N[+1216]	1045.76	4	4180.02	4180.02	0	-0.8	127	Specific	696.91	696.91	696.91	9.73	22	>sp|P01876|IGHA1_HUMAN Immunoglobulin heavy constant alpha 1 OS=Homo sapiens OX=9606 GN=IGHA1 PE=1 SV=2	255	20201115_07413_1ng_glyco_hcd30_etd30_compound15.17783.17783.4	controllerType=0 controllerNumber=1 scan=17783	42.5965
14846:4	2	R.LSLHRPALEDLLLGSEAN[+1913.677]LTC[+57.021]TLTGLR.D	HexNAc(4)Hex(5)NeuAc(1)	C[+57], N[+1914]	1220.08	4	4877.3	4877.28	0	4.8	127	Specific	766.27	766.27	766.27	12.27	22	>sp|P01876|IGHA1_HUMAN Immunoglobulin heavy constant alpha 1 OS=Homo sapiens OX=9606 GN=IGHA1 PE=1 SV=2	255	20201115_07413_1ng_glyco_hcd30_etd30_compound15.18473.18473.4	controllerType=0 controllerNumber=1 scan=18473	44.6634
14118:4	2	R.LSLHRPALEDLLLGSEAN[+1702.581]LTC[+57.021]TLTGLR.D	HexNAc(2)Hex(8)	C[+57], N[+1703]	1167.3	4	4666.19	4666.18	0	2.5	127	Specific	782.55	715.9	715.9	12.68	22	>sp|P01876|IGHA1_HUMAN Immunoglobulin heavy constant alpha 1 OS=Homo sapiens OX=9606 GN=IGHA1 PE=1 SV=2	255	20201115_07413_1ng_glyco_hcd30_etd30_compound15.17697.17697.4	controllerType=0 controllerNumber=1 scan=17697	42.2392
14124:4	2	R.LSLHRPALEDLLLGSEAN[+1702.581]LTC[+57.021]TLTGLR.D	HexNAc(2)Hex(8)	C[+57], N[+1703]	1167.31	4	4666.21	4666.18	0	7.4	127	Specific	844.58	844.58	844.58	13.24	22	>sp|P01876|IGHA1_HUMAN Immunoglobulin heavy constant alpha 1 OS=Homo sapiens OX=9606 GN=IGHA1 PE=1 SV=2	255	20201115_07413_1ng_glyco_hcd30_etd30_compound15.17704.17704.4	controllerType=0 controllerNumber=1 scan=17704	42.2686
14202:4	2	R.LSLHRPALEDLLLGSEAN[+1501.555]LTC[+57.021]TLTGLR.D	HexNAc(5)Hex(3)	C[+57], N[+1502]	1117.05	4	4465.17	4465.15	0	3.6	127	Specific	925	920.21	920.21	15.61	22	>sp|P01876|IGHA1_HUMAN Immunoglobulin heavy constant alpha 1 OS=Homo sapiens OX=9606 GN=IGHA1 PE=1 SV=2	255	20201115_07413_1ng_glyco_hcd30_etd30_compound15.17788.17788.4	controllerType=0 controllerNumber=1 scan=17788	42.6106
14191:4	2	R.LSLHRPALEDLLLGSEAN[+1501.555]LTC[+57.021]TLTGLR.D	HexNAc(5)Hex(3)	C[+57], N[+1502]	1117.04	4	4465.15	4465.15	0	-0.2	127	Specific	994.72	977.07	977.07	16.39	22	>sp|P01876|IGHA1_HUMAN Immunoglobulin heavy constant alpha 1 OS=Homo sapiens OX=9606 GN=IGHA1 PE=1 SV=2	255	20201115_07413_1ng_glyco_hcd30_etd30_compound15.17776.17776.4	controllerType=0 controllerNumber=1 scan=17776	42.5556
14142:4	2	R.LSLHRPALEDLLLGSEAN[+1864.634]LTC[+57.021]TLTGLR.D	HexNAc(2)Hex(9)	C[+57], N[+1865]	1207.82	4	4828.24	4828.23	0	2.3	127	Specific	1041.25	1002.72	1002.72	17.68	22	>sp|P01876|IGHA1_HUMAN Immunoglobulin heavy constant alpha 1 OS=Homo sapiens OX=9606 GN=IGHA1 PE=1 SV=2	255	20201115_07413_1ng_glyco_hcd30_etd30_compound15.17723.17723.4	controllerType=0 controllerNumber=1 scan=17723	42.3488
14149:4	2	R.LSLHRPALEDLLLGSEAN[+1540.529]LTC[+57.021]TLTGLR.D	HexNAc(2)Hex(7)	C[+57], N[+1541]	1126.79	4	4504.14	4504.13	0	2.5	127	Specific	1073.37	1005.55	1005.55	18.68	22	>sp|P01876|IGHA1_HUMAN Immunoglobulin heavy constant alpha 1 OS=Homo sapiens OX=9606 GN=IGHA1 PE=1 SV=2	255	20201115_07413_1ng_glyco_hcd30_etd30_compound15.17731.17731.4	controllerType=0 controllerNumber=1 scan=17731	42.3871
09536:3	2	R.LAGKPTHVN[+1501.555]VSVVMAEVDGTC[+57.021]Y.-	HexNAc(5)Hex(3)	C[+57], N[+1502]	1283.58	3	3848.71	3848.7	0	4.3	332	CRagged	215.57	138.42	138.42	2.78	22	>sp|P01876|IGHA1_HUMAN Immunoglobulin heavy constant alpha 1 OS=Homo sapiens OX=9606 GN=IGHA1 PE=1 SV=2	255	20201115_07413_1ng_glyco_hcd30_etd30_compound15.12826.12826.3	controllerType=0 controllerNumber=1 scan=12826	30.6109
09487:3	2	R.LAGKPTHVN[+1809.666]VSVVMAEVDGTC[+57.021]Y.-	HexNAc(5)Hex(4)Fuc(1)	C[+57], N[+1810]	1386.28	3	4156.82	4156.81	0	2.4	332	CRagged	229.06	131.95	131.95	2.7	22	>sp|P01876|IGHA1_HUMAN Immunoglobulin heavy constant alpha 1 OS=Homo sapiens OX=9606 GN=IGHA1 PE=1 SV=2	255	20201115_07413_1ng_glyco_hcd30_etd30_compound15.12772.12772.3	controllerType=0 controllerNumber=1 scan=12772	30.4441
09484:3	2	R.LAGKPTHVN[+1663.608]VSVVMAEVDGTC[+57.021]Y.-	HexNAc(5)Hex(4)	C[+57], N[+1664]	1337.59	3	4010.76	4010.75	0	2.7	332	CRagged	244.26	169.42	169.42	3.53	22	>sp|P01876|IGHA1_HUMAN Immunoglobulin heavy constant alpha 1 OS=Homo sapiens OX=9606 GN=IGHA1 PE=1 SV=2	255	20201115_07413_1ng_glyco_hcd30_etd30_compound15.12769.12769.3	controllerType=0 controllerNumber=1 scan=12769	30.4312
09541:3	2	R.LAGKPTHVN[+1647.613]VSVVMAEVDGTC[+57.021]Y.-	HexNAc(5)Hex(3)Fuc(1)	C[+57], N[+1648]	1332.26	3	3994.77	3994.76	0	4.9	332	CRagged	259.84	151.81	151.81	3.24	22	>sp|P01876|IGHA1_HUMAN Immunoglobulin heavy constant alpha 1 OS=Homo sapiens OX=9606 GN=IGHA1 PE=1 SV=2	255	20201115_07413_1ng_glyco_hcd30_etd30_compound15.12831.12831.3	controllerType=0 controllerNumber=1 scan=12831	30.6333
09481:3	2	R.LAGKPTHVN[+1378.476]VSVVMAEVDGTC[+57.021]Y.-	HexNAc(2)Hex(6)	C[+57], N[+1378]	1242.55	3	3725.63	3725.62	0	2.7	332	CRagged	264.17	203.63	190.83	3.8	22	>sp|P01876|IGHA1_HUMAN Immunoglobulin heavy constant alpha 1 OS=Homo sapiens OX=9606 GN=IGHA1 PE=1 SV=2	255	20201115_07413_1ng_glyco_hcd30_etd30_compound15.12766.12766.3	controllerType=0 controllerNumber=1 scan=12766	30.4224
10910:3	2	R.LAGKPTHVN[+1913.677]VSVVMAEVDGTC[+57.021]Y.-	HexNAc(4)Hex(5)NeuAc(1)	C[+57], N[+1914]	1420.95	3	4260.83	4260.82	0	2.8	332	CRagged	268.76	161.02	161.02	3.53	22	>sp|P01876|IGHA1_HUMAN Immunoglobulin heavy constant alpha 1 OS=Homo sapiens OX=9606 GN=IGHA1 PE=1 SV=2	255	20201115_07413_1ng_glyco_hcd30_etd30_compound15.14284.14284.3	controllerType=0 controllerNumber=1 scan=14284	33.6471
10866:3	2	R.LAGKPTHVN[+2262.814]VSVVMAEVDGTC[+57.021]Y.-	HexNAc(5)Hex(5)Fuc(1)NeuAc(1)	C[+57], N[+2263]	1537.33	3	4609.97	4609.96	0	2.3	332	CRagged	312.39	182.53	182.53	3.77	22	>sp|P01876|IGHA1_HUMAN Immunoglobulin heavy constant alpha 1 OS=Homo sapiens OX=9606 GN=IGHA1 PE=1 SV=2	255	20201115_07413_1ng_glyco_hcd30_etd30_compound15.14237.14237.3	controllerType=0 controllerNumber=1 scan=14237	33.5378
15490:3	3	R.GLSFDVSLEVSQGPGLLN[+2350.830]DTK.V	HexNAc(4)Hex(5)Fuc(1)NeuAc(2)	N[+2351]	1509.66	3	4526.96	4526.94	0	3	118	Specific	471.15	327.67	327.67	5.99	22	>sp|P01833|PIGR_HUMAN Polymeric immunoglobulin receptor OS=Homo sapiens OX=9606 GN=PIGR PE=1 SV=4	902	20201115_07413_1ng_glyco_hcd30_etd30_compound15.19157.19157.3	controllerType=0 controllerNumber=1 scan=19157	46.5927
15013:3	3	K.QIGLYPVLVIDSSGYVNPN[+2205.793]YTGR.I	HexNAc(4)Hex(5)Fuc(2)NeuAc(1)	N[+2206]	1577.71	3	4731.1	4731.1	0	1.1	168	Specific	267.42	198.42	198.42	4.83	22	>sp|P01833|PIGR_HUMAN Polymeric immunoglobulin receptor OS=Homo sapiens OX=9606 GN=PIGR PE=1 SV=4	902	20201115_07413_1ng_glyco_hcd30_etd30_compound15.18650.18650.3	controllerType=0 controllerNumber=1 scan=18650	45.2142
15036:3	3	K.QIGLYPVLVIDSSGYVNPN[+2059.735]YTGR.I	HexNAc(4)Hex(5)Fuc(1)NeuAc(1)	N[+2060]	1529.02	3	4585.06	4585.04	0	4.5	168	Specific	581.09	489.94	489.94	7.99	22	>sp|P01833|PIGR_HUMAN Polymeric immunoglobulin receptor OS=Homo sapiens OX=9606 GN=PIGR PE=1 SV=4	902	20201115_07413_1ng_glyco_hcd30_etd30_compound15.18674.18674.3	controllerType=0 controllerNumber=1 scan=18674	45.2982
16098:3	3	R.LSLLEEPGN[+2350.830]GTFTVILNQLTSR.D	HexNAc(4)Hex(5)Fuc(1)NeuAc(2)	N[+2351]	1585.06	3	4753.15	4753.12	0	5.8	413	Specific	252.11	151.17	151.17	4.84	22	>sp|P01833|PIGR_HUMAN Polymeric immunoglobulin receptor OS=Homo sapiens OX=9606 GN=PIGR PE=1 SV=4	902	20201115_07413_1ng_glyco_hcd30_etd30_compound15.19809.19809.3	controllerType=0 controllerNumber=1 scan=19809	48.737
15984:3	3	R.LSLLEEPGN[+2569.905]GTFTVILNQLTSR.D	HexNAc(5)Hex(6)NeuAc(2)	N[+2570]	1658.08	3	4972.21	4972.2	0	3.3	413	Specific	341.2	233.83	233.83	5.23	22	>sp|P01833|PIGR_HUMAN Polymeric immunoglobulin receptor OS=Homo sapiens OX=9606 GN=PIGR PE=1 SV=4	902	20201115_07413_1ng_glyco_hcd30_etd30_compound15.19687.19687.3	controllerType=0 controllerNumber=1 scan=19687	48.3603
16163:3	3	R.LSLLEEPGN[+2059.735]GTFTVILNQLTSR.D	HexNAc(4)Hex(5)Fuc(1)NeuAc(1)	N[+2060]	1488.02	3	4462.05	4462.03	0	4.2	413	Specific	652.79	561.98	561.98	9.99	22	>sp|P01833|PIGR_HUMAN Polymeric immunoglobulin receptor OS=Homo sapiens OX=9606 GN=PIGR PE=1 SV=4	902	20201115_07413_1ng_glyco_hcd30_etd30_compound15.19878.19878.3	controllerType=0 controllerNumber=1 scan=19878	48.9555
17663:3	3	R.LSLLEEPGN[+2350.830]GTFTVILNQLTSR.D	HexNAc(4)Hex(5)Fuc(1)NeuAc(2)	N[+2351]	1585.05	3	4753.13	4753.12	0	2.2	413	Specific	690.12	489.81	489.81	10.4	22	>sp|P01833|PIGR_HUMAN Polymeric immunoglobulin receptor OS=Homo sapiens OX=9606 GN=PIGR PE=1 SV=4	902	20201115_07413_1ng_glyco_hcd30_etd30_compound15.21471.21471.3	controllerType=0 controllerNumber=1 scan=21471	53.1604
13093:3	3	K.IIEGEPNLKVPGN[+2059.735]VTAVLGETLK.V	HexNAc(4)Hex(5)Fuc(1)NeuAc(1)	N[+2060]	1484.37	3	4451.09	4451.08	0	1.6	457	Specific	349.08	318.07	318.07	4.16	22	>sp|P01833|PIGR_HUMAN Polymeric immunoglobulin receptor OS=Homo sapiens OX=9606 GN=PIGR PE=1 SV=4	902	20201115_07413_1ng_glyco_hcd30_etd30_compound15.16610.16610.3	controllerType=0 controllerNumber=1 scan=16610	39.2553
13052:3	3	K.IIEGEPNLKVPGN[+2205.793]VTAVLGETLK.V	HexNAc(4)Hex(5)Fuc(2)NeuAc(1)	N[+2206]	1533.06	3	4597.15	4597.14	0	2.6	457	Specific	407.53	328.17	328.17	4.23	22	>sp|P01833|PIGR_HUMAN Polymeric immunoglobulin receptor OS=Homo sapiens OX=9606 GN=PIGR PE=1 SV=4	902	20201115_07413_1ng_glyco_hcd30_etd30_compound15.16567.16567.3	controllerType=0 controllerNumber=1 scan=16567	39.1489
13057:3	3	K.IIEGEPNLKVPGN[+2205.793]VTAVLGETLK.V	HexNAc(4)Hex(5)Fuc(2)NeuAc(1)	N[+2206]	1533.06	3	4597.15	4597.14	0	2.3	457	Specific	413.11	343.56	343.56	3.86	22	>sp|P01833|PIGR_HUMAN Polymeric immunoglobulin receptor OS=Homo sapiens OX=9606 GN=PIGR PE=1 SV=4	902	20201115_07413_1ng_glyco_hcd30_etd30_compound15.16573.16573.3	controllerType=0 controllerNumber=1 scan=16573	39.1627
13101:3	3	K.IIEGEPNLKVPGN[+2059.735]VTAVLGETLK.V	HexNAc(4)Hex(5)Fuc(1)NeuAc(1)	N[+2060]	1484.37	3	4451.1	4451.08	0	3	457	Specific	426.27	295.87	295.87	4.23	22	>sp|P01833|PIGR_HUMAN Polymeric immunoglobulin receptor OS=Homo sapiens OX=9606 GN=PIGR PE=1 SV=4	902	20201115_07413_1ng_glyco_hcd30_etd30_compound15.16620.16620.3	controllerType=0 controllerNumber=1 scan=16620	39.2912
12720:5	3	K.[+42.011]IIEGEPNLKVPGN[+1872.651]VTAVLGETLKVPC[+57.021]HFPC[+57.021]K.F	HexNAc(3)Hex(6)NeuAc(1)	.[42], C[+57]*2, N[+1873]	1067.1	5	5331.48	5331.47	0	3.2	457	Specific	225.14	217.93	217.93	2.64	22	>sp|P01833|PIGR_HUMAN Polymeric immunoglobulin receptor OS=Homo sapiens OX=9606 GN=PIGR PE=1 SV=4	902	20201115_07413_1ng_glyco_hcd30_etd30_compound15.16193.16193.5	controllerType=0 controllerNumber=1 scan=16193	38.2955
13756:4	3	K.IIEGEPNLKVPGN[+2350.830]VTAVLGETLKVPC[+57.021]HFPC[+57.021]K.F	HexNAc(4)Hex(5)Fuc(1)NeuAc(2)	C[+57]*2, N[+2351]	1442.67	4	5767.66	5767.64	0	3.4	457	Specific	451.48	451.48	451.48	5.01	22	>sp|P01833|PIGR_HUMAN Polymeric immunoglobulin receptor OS=Homo sapiens OX=9606 GN=PIGR PE=1 SV=4	902	20201115_07413_1ng_glyco_hcd30_etd30_compound15.17313.17313.4	controllerType=0 controllerNumber=1 scan=17313	41.0671
12699:4	3	K.IIEGEPNLKVPGN[+2205.793]VTAVLGETLKVPC[+57.021]HFPC[+57.021]K.F	HexNAc(4)Hex(5)Fuc(2)NeuAc(1)	C[+57]*2, N[+2206]	1406.42	4	5622.65	5622.6	0	9.6	457	Specific	488.88	488.88	488.88	4.33	22	>sp|P01833|PIGR_HUMAN Polymeric immunoglobulin receptor OS=Homo sapiens OX=9606 GN=PIGR PE=1 SV=4	902	20201115_07413_1ng_glyco_hcd30_etd30_compound15.16171.16171.4	controllerType=0 controllerNumber=1 scan=16171	38.2262
12710:4	3	K.IIEGEPNLKVPGN[+2059.735]VTAVLGETLKVPC[+57.021]HFPC[+57.021]K.F	HexNAc(4)Hex(5)Fuc(1)NeuAc(1)	C[+57]*2, N[+2060]	1369.89	4	5476.54	5476.54	0	0.4	457	Specific	546.81	518.88	518.88	5.57	22	>sp|P01833|PIGR_HUMAN Polymeric immunoglobulin receptor OS=Homo sapiens OX=9606 GN=PIGR PE=1 SV=4	902	20201115_07413_1ng_glyco_hcd30_etd30_compound15.16183.16183.4	controllerType=0 controllerNumber=1 scan=16183	38.2499
13740:4	3	K.IIEGEPNLKVPGN[+2350.830]VTAVLGETLKVPC[+57.021]HFPC[+57.021]K.F	HexNAc(4)Hex(5)Fuc(1)NeuAc(2)	C[+57]*2, N[+2351]	1442.67	4	5767.67	5767.64	0	5.1	457	Specific	558.9	558.9	558.9	5.45	22	>sp|P01833|PIGR_HUMAN Polymeric immunoglobulin receptor OS=Homo sapiens OX=9606 GN=PIGR PE=1 SV=4	902	20201115_07413_1ng_glyco_hcd30_etd30_compound15.17296.17296.2	controllerType=0 controllerNumber=1 scan=17296	41.0141
12662:5	3	K.IIEGEPNLKVPGN[+2059.735]VTAVLGETLKVPC[+57.021]HFPC[+57.021]K.F	HexNAc(4)Hex(5)Fuc(1)NeuAc(1)	C[+57]*2, N[+2060]	1096.12	5	5476.55	5476.54	0	1.3	457	Specific	608.36	606.24	606.24	8.09	22	>sp|P01833|PIGR_HUMAN Polymeric immunoglobulin receptor OS=Homo sapiens OX=9606 GN=PIGR PE=1 SV=4	902	20201115_07413_1ng_glyco_hcd30_etd30_compound15.16131.16131.5	controllerType=0 controllerNumber=1 scan=16131	38.1165
13760:5	3	K.IIEGEPNLKVPGN[+2350.830]VTAVLGETLKVPC[+57.021]HFPC[+57.021]K.F	HexNAc(4)Hex(5)Fuc(1)NeuAc(2)	C[+57]*2, N[+2351]	1154.33	5	5767.64	5767.64	0	0.5	457	Specific	651.83	651.83	651.83	8.8	22	>sp|P01833|PIGR_HUMAN Polymeric immunoglobulin receptor OS=Homo sapiens OX=9606 GN=PIGR PE=1 SV=4	902	20201115_07413_1ng_glyco_hcd30_etd30_compound15.17317.17317.5	controllerType=0 controllerNumber=1 scan=17317	41.0894
12691:5	3	K.IIEGEPNLKVPGN[+2205.793]VTAVLGETLKVPC[+57.021]HFPC[+57.021]K.F	HexNAc(4)Hex(5)Fuc(2)NeuAc(1)	C[+57]*2, N[+2206]	1125.34	5	5622.65	5622.6	0	8.5	457	Specific	701.44	701.44	701.44	10.03	22	>sp|P01833|PIGR_HUMAN Polymeric immunoglobulin receptor OS=Homo sapiens OX=9606 GN=PIGR PE=1 SV=4	902	20201115_07413_1ng_glyco_hcd30_etd30_compound15.16163.16163.5	controllerType=0 controllerNumber=1 scan=16163	38.2059
12723:5	3	K.IIEGEPNLKVPGN[+2059.735]VTAVLGETLKVPC[+57.021]HFPC[+57.021]K.F	HexNAc(4)Hex(5)Fuc(1)NeuAc(1)	C[+57]*2, N[+2060]	1096.12	5	5476.56	5476.54	0	2.5	457	Specific	741.6	617.92	617.92	10.48	22	>sp|P01833|PIGR_HUMAN Polymeric immunoglobulin receptor OS=Homo sapiens OX=9606 GN=PIGR PE=1 SV=4	902	20201115_07413_1ng_glyco_hcd30_etd30_compound15.16197.16197.5	controllerType=0 controllerNumber=1 scan=16197	38.3215
11347:3	3	K.VPGN[+2059.735]VTAVLGETLK.V	HexNAc(4)Hex(5)Fuc(1)NeuAc(1)	N[+2060]	1153.19	3	3457.55	3457.53	0	3.7	466	Specific	313.82	196.87	196.87	4.75	22	>sp|P01833|PIGR_HUMAN Polymeric immunoglobulin receptor OS=Homo sapiens OX=9606 GN=PIGR PE=1 SV=4	902	20201115_07413_1ng_glyco_hcd30_etd30_compound15.14742.14742.3	controllerType=0 controllerNumber=1 scan=14742	34.6762
11283:4	3	K.VPGN[+2205.793]VTAVLGETLKVPC[+57.021]HFPC[+57.021]K.F	HexNAc(4)Hex(5)Fuc(2)NeuAc(1)	C[+57]*2, N[+2206]	1158.02	4	4629.06	4629.05	0	2.7	466	Specific	357.51	311.38	311.38	3.58	22	>sp|P01833|PIGR_HUMAN Polymeric immunoglobulin receptor OS=Homo sapiens OX=9606 GN=PIGR PE=1 SV=4	902	20201115_07413_1ng_glyco_hcd30_etd30_compound15.14674.14674.4	controllerType=0 controllerNumber=1 scan=14674	34.5284
11306:4	3	K.VPGN[+2059.735]VTAVLGETLKVPC[+57.021]HFPC[+57.021]K.F	HexNAc(4)Hex(5)Fuc(1)NeuAc(1)	C[+57]*2, N[+2060]	1121.51	4	4483.01	4482.99	0	3.2	466	Specific	527.78	468.96	468.96	5.85	22	>sp|P01833|PIGR_HUMAN Polymeric immunoglobulin receptor OS=Homo sapiens OX=9606 GN=PIGR PE=1 SV=4	902	20201115_07413_1ng_glyco_hcd30_etd30_compound15.14698.14698.4	controllerType=0 controllerNumber=1 scan=14698	34.5939
04825:3	3	K.WN[+1548.545]NTGC[+57.021]QALPSQDEGPSK.A	HexNAc(3)Hex(4)NeuAc(1)	C[+57], N[+1549]	1179.82	3	3537.46	3537.42	0	9.7	498	Specific	242.05	97.31	97.31	3.68	22	>sp|P01833|PIGR_HUMAN Polymeric immunoglobulin receptor OS=Homo sapiens OX=9606 GN=PIGR PE=1 SV=4	902	20201115_07413_1ng_glyco_hcd30_etd30_compound15.7858.7858.3	controllerType=0 controllerNumber=1 scan=7858	21.1078
06479:3	3	K.WN[+2205.793]NTGC[+57.021]QALPSQDEGPSK.A	HexNAc(4)Hex(5)Fuc(2)NeuAc(1)	C[+57], N[+2206]	1398.89	3	4194.65	4194.67	0	-4.6	498	Specific	279.88	204.63	204.63	3.7	22	>sp|P01833|PIGR_HUMAN Polymeric immunoglobulin receptor OS=Homo sapiens OX=9606 GN=PIGR PE=1 SV=4	902	20201115_07413_1ng_glyco_hcd30_etd30_compound15.9608.9608.3	controllerType=0 controllerNumber=1 scan=9608	24.315
04724:3	3	K.WN[+1710.598]NTGC[+57.021]QALPSQDEGPSK.A	HexNAc(3)Hex(5)NeuAc(1)	C[+57], N[+1711]	1233.83	3	3699.49	3699.47	0	3.2	498	Specific	425.46	322.01	322.01	5.84	22	>sp|P01833|PIGR_HUMAN Polymeric immunoglobulin receptor OS=Homo sapiens OX=9606 GN=PIGR PE=1 SV=4	902	20201115_07413_1ng_glyco_hcd30_etd30_compound15.7754.7754.3	controllerType=0 controllerNumber=1 scan=7754	20.9256
13870:3	5	K.RNIAAFGGDPNN[+1913.677]ITLFGESAGGASVSLQTLSPYNK.G	HexNAc(4)Hex(5)NeuAc(1)	N[+1914]	1827.5	3	5480.49	5480.46	0	4.6	196	Specific	616.45	491.69	491.69	8.96	9	>sp|P19835|CEL_HUMAN Bile salt-activated lipase OS=Homo sapiens OX=9606 GN=CEL PE=1 SV=3	476	20201115_07413_1ng_glyco_hcd30_etd30_compound15.17435.17435.3	controllerType=0 controllerNumber=1 scan=17435	41.4485
13869:4	5	K.RNIAAFGGDPNN[+1913.677]ITLFGESAGGASVSLQTLSPYNK.G	HexNAc(4)Hex(5)NeuAc(1)	N[+1914]	1370.88	4	5480.49	5480.46	0	4.3	196	Specific	726.04	675.29	675.29	11.14	9	>sp|P19835|CEL_HUMAN Bile salt-activated lipase OS=Homo sapiens OX=9606 GN=CEL PE=1 SV=3	476	20201115_07413_1ng_glyco_hcd30_etd30_compound15.17434.17434.4	controllerType=0 controllerNumber=1 scan=17434	41.4416
08381:3	6	K.TVLTPATNHMGN[+1540.529]VTFTIPANR.E	HexNAc(2)Hex(7)	N[+1541]	1265.9	3	3795.7	3795.69	0	2.4	74	Specific	207.52	184.02	120.69	3.19	8	>sp|P01024|CO3_HUMAN Complement C3 OS=Homo sapiens OX=9606 GN=C3 PE=1 SV=2	492	20201115_07413_1ng_glyco_hcd30_etd30_compound15.11619.11619.3	controllerType=0 controllerNumber=1 scan=11619	28.2523
08369:3	6	K.TVLTPATNHMGN[+1540.529]VTFTIPANR.E	HexNAc(2)Hex(7)	N[+1541]	1265.9	3	3795.7	3795.69	0	2.2	74	Specific	247.7	186.85	135.44	3.72	8	>sp|P01024|CO3_HUMAN Complement C3 OS=Homo sapiens OX=9606 GN=C3 PE=1 SV=2	492	20201115_07413_1ng_glyco_hcd30_etd30_compound15.11606.11606.3	controllerType=0 controllerNumber=1 scan=11606	28.2133
08395:3	6	K.TVLTPATNHMGN[+1378.476]VTFTIPANR.E	HexNAc(2)Hex(6)	N[+1378]	1211.89	3	3633.64	3633.64	0	1.3	74	Specific	364.11	280.18	154.48	5.41	8	>sp|P01024|CO3_HUMAN Complement C3 OS=Homo sapiens OX=9606 GN=C3 PE=1 SV=2	492	20201115_07413_1ng_glyco_hcd30_etd30_compound15.11635.11635.3	controllerType=0 controllerNumber=1 scan=11635	28.2885
07027:3	7	K.TAHC[+57.021]N[+2059.735]ESFYFLC[+57.021]K.R	HexNAc(4)Hex(5)Fuc(1)NeuAc(1)	C[+57]*2, N[+2060]	1246.16	3	3736.46	3736.45	0	2.2	1201	Specific	207.62	123.26	123.26	3.81	10	>sp|P22897|MRC1_HUMAN Macrophage mannose receptor 1 OS=Homo sapiens OX=9606 GN=MRC1 PE=1 SV=1	1049	20201115_07413_1ng_glyco_hcd30_etd30_compound15.10192.10192.3	controllerType=0 controllerNumber=1 scan=10192	25.435
07590:4	8	R.QTGLAPGQEYEISLHIVKN[+2059.735]NTR.G	HexNAc(4)Hex(5)Fuc(1)NeuAc(1)	N[+2060]	1132.77	4	4528.07	4528.02	0	9.9	770	Specific	397.65	356.97	356.97	3.31	11	>sp|P24821|TENA_HUMAN Tenascin OS=Homo sapiens OX=9606 GN=TNC PE=1 SV=3	486	20201115_07413_1ng_glyco_hcd30_etd30_compound15.10792.10792.4	controllerType=0 controllerNumber=1 scan=10792	26.6211
09573:3	14	R.IIVPLNNREN[+1694.603]ISDPTSPLR.T	HexNAc(3)Hex(4)Fuc(1)NeuAc(1)	N[+1695]	1281.6	3	3842.79	3842.78	0	3.2	62	Specific	216.03	181.35	181.35	2.75	5	>sp|P01591|IGJ_HUMAN Immunoglobulin J chain OS=Homo sapiens OX=9606 GN=JCHAIN PE=1 SV=4	1392	20201115_07413_1ng_glyco_hcd30_etd30_compound15.12866.12866.3	controllerType=0 controllerNumber=1 scan=12866	30.7153
11566:4	15	K.LKELPGVC[+57.021]N[+2205.793]ETMMALWEEC[+57.021]KPC[+57.021]LK.Q	HexNAc(4)Hex(5)Fuc(2)NeuAc(1)	C[+57]*3, N[+2206]	1286.31	4	5142.22	5142.18	0	8.9	95	Specific	424.82	271.3	271.3	2.85	9	>sp|P10909|CLUS_HUMAN Clusterin OS=Homo sapiens OX=9606 GN=CLU PE=1 SV=1	1467	20201115_07413_1ng_glyco_hcd30_etd30_compound15.14971.14971.4	controllerType=0 controllerNumber=1 scan=14971	35.2436
11490:4	15	K.LKELPGVC[+57.021]N[+2424.867]ETMMALWEEC[+57.021]KPC[+57.021]LK.Q	HexNAc(5)Hex(6)Fuc(1)NeuAc(1)	C[+57]*3, N[+2425]	1341.08	4	5361.28	5361.25	0	5.5	95	Specific	426.95	306.59	33.12	3.4	9	>sp|P10909|CLUS_HUMAN Clusterin OS=Homo sapiens OX=9606 GN=CLU PE=1 SV=1	1467	20201115_07413_1ng_glyco_hcd30_etd30_compound15.14892.14892.4	controllerType=0 controllerNumber=1 scan=14892	35.0824
12780:4	15	K.LKELPGVC[+57.021]N[+2350.830]ETMMALWEEC[+57.021]KPC[+57.021]LK.Q	HexNAc(4)Hex(5)Fuc(1)NeuAc(2)	C[+57]*3, N[+2351]	1322.56	4	5287.22	5287.22	0	1.2	95	Specific	453.8	325.44	325.44	3.76	9	>sp|P10909|CLUS_HUMAN Clusterin OS=Homo sapiens OX=9606 GN=CLU PE=1 SV=1	1467	20201115_07413_1ng_glyco_hcd30_etd30_compound15.16256.16256.4	controllerType=0 controllerNumber=1 scan=16256	38.4546
11610:3	15	K.LKELPGVC[+57.021]N[+2059.735]ETMMALWEEC[+57.021]KPC[+57.021]LK.Q	HexNAc(4)Hex(5)Fuc(1)NeuAc(1)	C[+57]*3, N[+2060]	1666.06	3	4996.16	4996.12	0	8.1	95	Specific	490.95	399.81	399.81	4.37	9	>sp|P10909|CLUS_HUMAN Clusterin OS=Homo sapiens OX=9606 GN=CLU PE=1 SV=1	1467	20201115_07413_1ng_glyco_hcd30_etd30_compound15.15019.15019.3	controllerType=0 controllerNumber=1 scan=15019	35.3578
11585:4	15	K.LKELPGVC[+57.021]N[+2059.735]ETMMALWEEC[+57.021]KPC[+57.021]LK.Q	HexNAc(4)Hex(5)Fuc(1)NeuAc(1)	C[+57]*3, N[+2060]	1249.79	4	4996.15	4996.12	0	6.2	95	Specific	817.69	623.42	623.42	12.32	9	>sp|P10909|CLUS_HUMAN Clusterin OS=Homo sapiens OX=9606 GN=CLU PE=1 SV=1	1467	20201115_07413_1ng_glyco_hcd30_etd30_compound15.14993.14993.4	controllerType=0 controllerNumber=1 scan=14993	35.2982
18051:3	15	K.MLN[+2350.830]TSSLLEQLNEQFNWVSR.L	HexNAc(4)Hex(5)Fuc(1)NeuAc(2)	N[+2351]	1587.35	3	4760.03	4760.02	0	2.2	352	Specific	468.35	301.4	301.4	6.03	9	>sp|P10909|CLUS_HUMAN Clusterin OS=Homo sapiens OX=9606 GN=CLU PE=1 SV=1	1467	20201115_07413_1ng_glyco_hcd30_etd30_compound15.21884.21884.3	controllerType=0 controllerNumber=1 scan=21884	54.3897
16397:3	15	K.MLN[+2059.735]TSSLLEQLNEQFNWVSR.L	HexNAc(4)Hex(5)Fuc(1)NeuAc(1)	N[+2060]	1490.33	3	4468.97	4468.92	0	9.8	352	Specific	612.11	516.92	516.92	8.55	9	>sp|P10909|CLUS_HUMAN Clusterin OS=Homo sapiens OX=9606 GN=CLU PE=1 SV=1	1467	20201115_07413_1ng_glyco_hcd30_etd30_compound15.20126.20126.3	controllerType=0 controllerNumber=1 scan=20126	49.7684
08434:3	15	R.LAN[+2570.925]LTQGEDQYYLR.V	HexNAc(5)Hex(6)Fuc(2)NeuAc(1)	N[+2571]	1418.94	3	4254.8	4254.76	0	8.7	372	Specific	206.44	138.37	138.37	3.23	9	>sp|P10909|CLUS_HUMAN Clusterin OS=Homo sapiens OX=9606 GN=CLU PE=1 SV=1	1467	20201115_07413_1ng_glyco_hcd30_etd30_compound15.11675.11675.3	controllerType=0 controllerNumber=1 scan=11675	28.3914
03761:3	17	K.TPLTAN[+2262.814]ITK.S	HexNAc(5)Hex(5)Fuc(1)NeuAc(1)	N[+2263]	1074.47	3	3221.39	3221.37	0	4.9	200	Specific	215.47	101	101	2.77	10	>sp|P01877|IGHA2_HUMAN Immunoglobulin heavy constant alpha 2 OS=Homo sapiens OX=9606 GN=IGHA2 PE=1 SV=4	576	20201115_07413_1ng_glyco_hcd30_etd30_compound15.6739.6739.3	controllerType=0 controllerNumber=1 scan=6739	19.0548
02269:2	17	K.TPLTAN[+1606.587]ITK.S	HexNAc(4)Hex(4)Fuc(1)	N[+1607]	1283.08	2	2565.15	2565.14	0	2.3	200	Specific	229.41	58.94	58.94	2.63	10	>sp|P01877|IGHA2_HUMAN Immunoglobulin heavy constant alpha 2 OS=Homo sapiens OX=9606 GN=IGHA2 PE=1 SV=4	576	20201115_07413_1ng_glyco_hcd30_etd30_compound15.5138.5138.2	controllerType=0 controllerNumber=1 scan=5138	15.9397
02241:2	17	K.TPLTAN[+1971.719]ITK.S	HexNAc(5)Hex(5)Fuc(1)	N[+1972]	1465.65	2	2930.29	2930.28	0	4.4	200	Specific	233.92	65.02	65.02	2.52	10	>sp|P01877|IGHA2_HUMAN Immunoglobulin heavy constant alpha 2 OS=Homo sapiens OX=9606 GN=IGHA2 PE=1 SV=4	576	20201115_07413_1ng_glyco_hcd30_etd30_compound15.5109.5109.2	controllerType=0 controllerNumber=1 scan=5109	15.8727
02236:3	17	K.TPLTAN[+1971.719]ITK.S	HexNAc(5)Hex(5)Fuc(1)	N[+1972]	977.434	3	2930.29	2930.28	0	3.9	200	Specific	293.36	133.22	133.22	3.21	10	>sp|P01877|IGHA2_HUMAN Immunoglobulin heavy constant alpha 2 OS=Homo sapiens OX=9606 GN=IGHA2 PE=1 SV=4	576	20201115_07413_1ng_glyco_hcd30_etd30_compound15.5104.5104.3	controllerType=0 controllerNumber=1 scan=5104	15.8589
02334:2	17	K.TPLTAN[+1501.555]ITK.S	HexNAc(5)Hex(3)	N[+1502]	1230.56	2	2460.12	2460.11	0	2.9	200	Specific	295.43	85.38	85.38	2.91	10	>sp|P01877|IGHA2_HUMAN Immunoglobulin heavy constant alpha 2 OS=Homo sapiens OX=9606 GN=IGHA2 PE=1 SV=4	576	20201115_07413_1ng_glyco_hcd30_etd30_compound15.5207.5207.2	controllerType=0 controllerNumber=1 scan=5207	16.1044
02327:2	17	K.TPLTAN[+1647.613]ITK.S	HexNAc(5)Hex(3)Fuc(1)	N[+1648]	1303.59	2	2606.18	2606.17	0	2.7	200	Specific	299.77	92.23	92.23	2.83	10	>sp|P01877|IGHA2_HUMAN Immunoglobulin heavy constant alpha 2 OS=Homo sapiens OX=9606 GN=IGHA2 PE=1 SV=4	576	20201115_07413_1ng_glyco_hcd30_etd30_compound15.5200.5200.2	controllerType=0 controllerNumber=1 scan=5200	16.0879
02277:2	17	K.TPLTAN[+1809.666]ITK.S	HexNAc(5)Hex(4)Fuc(1)	N[+1810]	1384.62	2	2768.23	2768.22	0	2.5	200	Specific	314.93	112.81	112.81	3.26	10	>sp|P01877|IGHA2_HUMAN Immunoglobulin heavy constant alpha 2 OS=Homo sapiens OX=9606 GN=IGHA2 PE=1 SV=4	576	20201115_07413_1ng_glyco_hcd30_etd30_compound15.5148.5148.2	controllerType=0 controllerNumber=1 scan=5148	15.9669
02278:3	17	K.TPLTAN[+1809.666]ITK.S	HexNAc(5)Hex(4)Fuc(1)	N[+1810]	923.415	3	2768.23	2768.22	0	3.2	200	Specific	324.76	140.08	140.08	3.24	10	>sp|P01877|IGHA2_HUMAN Immunoglobulin heavy constant alpha 2 OS=Homo sapiens OX=9606 GN=IGHA2 PE=1 SV=4	576	20201115_07413_1ng_glyco_hcd30_etd30_compound15.5149.5149.3	controllerType=0 controllerNumber=1 scan=5149	15.9738
18644:4	19	R.QLAHQSN[+2350.830]STNIFFSPVSIATAFAMLSLGTK.A	HexNAc(4)Hex(5)Fuc(1)NeuAc(2)	N[+2351]	1383.87	4	5532.47	5532.47	0	0.6	64	Specific	223.15	169.1	169.1	3.49	7	>sp|P01009|A1AT_HUMAN Alpha-1-antitrypsin OS=Homo sapiens OX=9606 GN=SERPINA1 PE=1 SV=3	642	20201115_07413_1ng_glyco_hcd30_etd30_compound15.22508.22508.2	controllerType=0 controllerNumber=1 scan=22508	55.972
18569:4	19	R.QLAHQSN[+2350.830]STNIFFSPVSIATAFAMLSLGTK.A	HexNAc(4)Hex(5)Fuc(1)NeuAc(2)	N[+2351]	1383.88	4	5532.52	5532.47	0	9	64	Specific	233.33	197.42	197.42	3.28	7	>sp|P01009|A1AT_HUMAN Alpha-1-antitrypsin OS=Homo sapiens OX=9606 GN=SERPINA1 PE=1 SV=3	642	20201115_07413_1ng_glyco_hcd30_etd30_compound15.22428.22428.4	controllerType=0 controllerNumber=1 scan=22428	55.756
18574:3	19	R.QLAHQSN[+2204.772]STNIFFSPVSIATAFAMLSLGTK.A	HexNAc(4)Hex(5)NeuAc(2)	N[+2205]	1796.14	3	5386.42	5386.41	0	1.6	64	Specific	422.76	279	279	5.32	7	>sp|P01009|A1AT_HUMAN Alpha-1-antitrypsin OS=Homo sapiens OX=9606 GN=SERPINA1 PE=1 SV=3	642	20201115_07413_1ng_glyco_hcd30_etd30_compound15.22434.22434.3	controllerType=0 controllerNumber=1 scan=22434	55.7808
17632:4	19	K.ADTHDEILEGLNFN[+2861.000]LTEIPEAQIHEGFQELLR.T	HexNAc(5)Hex(6)NeuAc(3)	N[+2861]	1638.96	4	6552.83	6552.82	0	0.4	94	Specific	264.17	253.32	253.32	4.76	7	>sp|P01009|A1AT_HUMAN Alpha-1-antitrypsin OS=Homo sapiens OX=9606 GN=SERPINA1 PE=1 SV=3	642	20201115_07413_1ng_glyco_hcd30_etd30_compound15.21438.21438.4	controllerType=0 controllerNumber=1 scan=21438	53.0519
17626:4	19	K.ADTHDEILEGLNFN[+3007.058]LTEIPEAQIHEGFQELLR.T	HexNAc(5)Hex(6)Fuc(1)NeuAc(3)	N[+3007]	1675.47	4	6698.86	6698.88	0	-2.8	94	Specific	435.29	435.29	435.29	5.61	7	>sp|P01009|A1AT_HUMAN Alpha-1-antitrypsin OS=Homo sapiens OX=9606 GN=SERPINA1 PE=1 SV=3	642	20201115_07413_1ng_glyco_hcd30_etd30_compound15.21431.21431.3	controllerType=0 controllerNumber=1 scan=21431	53.0274
15916:3	19	K.YLGN[+2204.772]ATAIFFLPDEGK.L	HexNAc(4)Hex(5)NeuAc(2)	N[+2205]	1320.91	3	3960.7	3960.67	0	8.3	268	Specific	323.84	244.79	244.79	4.83	7	>sp|P01009|A1AT_HUMAN Alpha-1-antitrypsin OS=Homo sapiens OX=9606 GN=SERPINA1 PE=1 SV=3	642	20201115_07413_1ng_glyco_hcd30_etd30_compound15.19615.19615.3	controllerType=0 controllerNumber=1 scan=19615	48.1094
01503:3	24	R.LRN[+1216.423]VSWATGR.S	HexNAc(2)Hex(5)	N[+1216]	792.691	3	2376.06	2376.06	0	1.2	149	Specific	281.24	149.28	149.28	2.55	3	>sp|P08571|CD14_HUMAN Monocyte differentiation antigen CD14 OS=Homo sapiens OX=9606 GN=CD14 PE=1 SV=2	1232	20201115_07413_1ng_glyco_hcd30_etd30_compound15.4319.4319.3	controllerType=0 controllerNumber=1 scan=4319	14.335
04574:3	38	R.LSPN[+2205.793]ASAEHLELR.W	HexNAc(4)Hex(5)Fuc(2)NeuAc(1)	N[+2206]	1214.85	3	3642.55	3642.54	0	2.2	52	Specific	231.58	139.38	139.38	3.16	3	>sp|Q13410|BT1A1_HUMAN Butyrophilin subfamily 1 member A1 OS=Homo sapiens OX=9606 GN=BTN1A1 PE=1 SV=3	179	20201115_07413_1ng_glyco_hcd30_etd30_compound15.7597.7597.3	controllerType=0 controllerNumber=1 scan=7597	20.6321
00668:4	57	K.TKPREEQFN[+1444.534]STFR.V	HexNAc(4)Hex(3)Fuc(1)	N[+1445]	771.845	4	3084.36	3084.35	0	1.4	168	Specific	233.11	233.11	233.11	2.79	3	>sp|P01859|IGHG2_HUMAN Immunoglobulin heavy constant gamma 2 OS=Homo sapiens OX=9606 GN=IGHG2 PE=1 SV=2	387	20201115_07413_1ng_glyco_hcd30_etd30_compound15.3406.3406.4	controllerType=0 controllerNumber=1 scan=3406	12.5524
00615:4	57	K.TKPREEQFN[+1606.587]STFR.V	HexNAc(4)Hex(4)Fuc(1)	N[+1607]	812.358	4	3246.41	3246.41	0	1.8	168	Specific	258.62	258.62	258.62	3.31	3	>sp|P01859|IGHG2_HUMAN Immunoglobulin heavy constant gamma 2 OS=Homo sapiens OX=9606 GN=IGHG2 PE=1 SV=2	387	20201115_07413_1ng_glyco_hcd30_etd30_compound15.3350.3350.4	controllerType=0 controllerNumber=1 scan=3350	12.4368
15784:5	1	R.RTAGWNVPIGTLRPFLN[+2059.735]WTGPPEPIEAAVAR.F	HexNAc(4)Hex(5)Fuc(1)NeuAc(1)	N[+2060]	1090.12	5	5446.57	5446.55	0	4.6	140	Specific	602.02	589.29	589.29	8.32	33	>sp|P02788|TRFL_HUMAN Lactotransferrin OS=Homo sapiens OX=9606 GN=LTF PE=1 SV=6	1270	20201115_07433_1ng_glyco_hcd30_etd30_compound15.19306.19306.5	controllerType=0 controllerNumber=1 scan=19306	43.6348
15778:4	1	R.RTAGWNVPIGTLRPFLN[+2059.735]WTGPPEPIEAAVAR.F	HexNAc(4)Hex(5)Fuc(1)NeuAc(1)	N[+2060]	1362.4	4	5446.57	5446.55	0	3.4	140	Specific	949.12	949.12	949.12	15.85	33	>sp|P02788|TRFL_HUMAN Lactotransferrin OS=Homo sapiens OX=9606 GN=LTF PE=1 SV=6	1270	20201115_07433_1ng_glyco_hcd30_etd30_compound15.19300.19300.4	controllerType=0 controllerNumber=1 scan=19300	43.6251
16578:3	1	R.TAGWNVPIGTLRPFLN[+2570.925]WTGPPEPIEAAVAR.F	HexNAc(5)Hex(6)Fuc(2)NeuAc(1)	N[+2571]	1934.55	3	5801.64	5801.64	0	1.2	141	Specific	284.5	178.51	178.51	4.69	33	>sp|P02788|TRFL_HUMAN Lactotransferrin OS=Homo sapiens OX=9606 GN=LTF PE=1 SV=6	1270	20201115_07433_1ng_glyco_hcd30_etd30_compound15.20143.20143.3	controllerType=0 controllerNumber=1 scan=20143	46.0015
16858:4	1	R.TAGWNVPIGTLRPFLN[+2059.735]WTGPPEPIEAAVAR.F	HexNAc(4)Hex(5)Fuc(1)NeuAc(1)	N[+2060]	1323.37	4	5290.48	5290.45	0	5.9	141	Specific	287.51	287.51	287.51	3.96	33	>sp|P02788|TRFL_HUMAN Lactotransferrin OS=Homo sapiens OX=9606 GN=LTF PE=1 SV=6	1270	20201115_07433_1ng_glyco_hcd30_etd30_compound15.20443.20443.2	controllerType=0 controllerNumber=1 scan=20443	46.6566
16679:4	1	R.TAGWNVPIGTLRPFLN[+2059.735]WTGPPEPIEAAVAR.F	HexNAc(4)Hex(5)Fuc(1)NeuAc(1)	N[+2060]	1323.37	4	5290.46	5290.45	0	3	141	Specific	340.19	340.19	340.19	4.65	33	>sp|P02788|TRFL_HUMAN Lactotransferrin OS=Homo sapiens OX=9606 GN=LTF PE=1 SV=6	1270	20201115_07433_1ng_glyco_hcd30_etd30_compound15.20251.20251.4	controllerType=0 controllerNumber=1 scan=20251	46.3187
16667:3	1	R.TAGWNVPIGTLRPFLN[+2059.735]WTGPPEPIEAAVAR.F	HexNAc(4)Hex(5)Fuc(1)NeuAc(1)	N[+2060]	1764.16	3	5290.46	5290.45	0	3.4	141	Specific	418.07	310.88	310.88	5.08	33	>sp|P02788|TRFL_HUMAN Lactotransferrin OS=Homo sapiens OX=9606 GN=LTF PE=1 SV=6	1270	20201115_07433_1ng_glyco_hcd30_etd30_compound15.20238.20238.3	controllerType=0 controllerNumber=1 scan=20238	46.2712
15948:3	1	R.TAGWNVPIGTLRPFLN[+1768.640]WTGPPEPIEAAVAR.F	HexNAc(4)Hex(5)Fuc(1)	N[+1769]	1667.13	3	4999.38	4999.35	0	5.6	141	Specific	419.75	373.21	373.21	5.96	33	>sp|P02788|TRFL_HUMAN Lactotransferrin OS=Homo sapiens OX=9606 GN=LTF PE=1 SV=6	1270	20201115_07433_1ng_glyco_hcd30_etd30_compound15.19478.19478.3	controllerType=0 controllerNumber=1 scan=19478	44.1104
16668:4	1	R.TAGWNVPIGTLRPFLN[+2351.851]WTGPPEPIEAAVAR.F	HexNAc(4)Hex(5)Fuc(3)NeuAc(1)	N[+2352]	1396.4	4	5582.58	5582.56	0	3.1	141	Specific	509.57	509.57	509.57	7.7	33	>sp|P02788|TRFL_HUMAN Lactotransferrin OS=Homo sapiens OX=9606 GN=LTF PE=1 SV=6	1270	20201115_07433_1ng_glyco_hcd30_etd30_compound15.20239.20239.4	controllerType=0 controllerNumber=1 scan=20239	46.274
16658:3	1	R.TAGWNVPIGTLRPFLN[+2205.793]WTGPPEPIEAAVAR.F	HexNAc(4)Hex(5)Fuc(2)NeuAc(1)	N[+2206]	1812.85	3	5436.54	5436.5	0	6.1	141	Specific	560.94	440.35	440.35	7.19	33	>sp|P02788|TRFL_HUMAN Lactotransferrin OS=Homo sapiens OX=9606 GN=LTF PE=1 SV=6	1270	20201115_07433_1ng_glyco_hcd30_etd30_compound15.20228.20228.3	controllerType=0 controllerNumber=1 scan=20228	46.213
16655:4	1	R.TAGWNVPIGTLRPFLN[+2205.793]WTGPPEPIEAAVAR.F	HexNAc(4)Hex(5)Fuc(2)NeuAc(1)	N[+2206]	1359.89	4	5436.54	5436.5	0	6.3	141	Specific	940.5	856.66	856.66	15.38	33	>sp|P02788|TRFL_HUMAN Lactotransferrin OS=Homo sapiens OX=9606 GN=LTF PE=1 SV=6	1270	20201115_07433_1ng_glyco_hcd30_etd30_compound15.20225.20225.4	controllerType=0 controllerNumber=1 scan=20225	46.2016
15947:4	1	R.TAGWNVPIGTLRPFLN[+1768.640]WTGPPEPIEAAVAR.F	HexNAc(4)Hex(5)Fuc(1)	N[+1769]	1250.6	4	4999.38	4999.35	0	5.4	141	Specific	1061.19	1061.19	1061.19	18.56	33	>sp|P02788|TRFL_HUMAN Lactotransferrin OS=Homo sapiens OX=9606 GN=LTF PE=1 SV=6	1270	20201115_07433_1ng_glyco_hcd30_etd30_compound15.19477.19477.4	controllerType=0 controllerNumber=1 scan=19477	44.1053
14981:3	1	R.TAGWNIPMGLLFN[+1622.582]QTGSC[+57.021]K.F	HexNAc(4)Hex(5)	C[+57], N[+1623]	1239.87	3	3717.61	3717.59	0	4	485	Specific	204.02	118.92	118.92	3.8	33	>sp|P02788|TRFL_HUMAN Lactotransferrin OS=Homo sapiens OX=9606 GN=LTF PE=1 SV=6	1270	20201115_07433_1ng_glyco_hcd30_etd30_compound15.18456.18456.3	controllerType=0 controllerNumber=1 scan=18456	41.1116
15133:3	1	R.TAGWNIPMGLLFN[+1216.423]QTGSC[+57.021]K.F	HexNAc(2)Hex(5)	C[+57], N[+1216]	1104.49	3	3311.44	3311.43	0	2.5	485	Specific	214.46	214.46	131.94	2.82	33	>sp|P02788|TRFL_HUMAN Lactotransferrin OS=Homo sapiens OX=9606 GN=LTF PE=1 SV=6	1270	20201115_07433_1ng_glyco_hcd30_etd30_compound15.18617.18617.3	controllerType=0 controllerNumber=1 scan=18617	41.5829
14919:3	1	R.TAGWNIPMGLLFN[+1606.587]QTGSC[+57.021]K.F	HexNAc(4)Hex(4)Fuc(1)	C[+57], N[+1607]	1234.54	3	3701.61	3701.6	0	3.6	485	Specific	334.82	257.23	257.23	3.7	33	>sp|P02788|TRFL_HUMAN Lactotransferrin OS=Homo sapiens OX=9606 GN=LTF PE=1 SV=6	1270	20201115_07433_1ng_glyco_hcd30_etd30_compound15.18389.18389.3	controllerType=0 controllerNumber=1 scan=18389	40.9055
16181:3	1	R.TAGWNIPMGLLFN[+2205.793]QTGSC[+57.021]K.F	HexNAc(4)Hex(5)Fuc(2)NeuAc(1)	C[+57], N[+2206]	1434.28	3	4300.82	4300.8	0	3.3	485	Specific	392.99	284.98	284.98	5.22	33	>sp|P02788|TRFL_HUMAN Lactotransferrin OS=Homo sapiens OX=9606 GN=LTF PE=1 SV=6	1270	20201115_07433_1ng_glyco_hcd30_etd30_compound15.19723.19723.3	controllerType=0 controllerNumber=1 scan=19723	44.8159
14835:3	1	R.TAGWNIPMGLLFN[+1768.640]QTGSC[+57.021]K.F	HexNAc(4)Hex(5)Fuc(1)	C[+57], N[+1769]	1288.56	3	3863.66	3863.65	0	3.1	485	Specific	404.58	289.36	289.36	5.01	33	>sp|P02788|TRFL_HUMAN Lactotransferrin OS=Homo sapiens OX=9606 GN=LTF PE=1 SV=6	1270	20201115_07433_1ng_glyco_hcd30_etd30_compound15.18301.18301.3	controllerType=0 controllerNumber=1 scan=18301	40.6664
16186:3	1	R.TAGWNIPMGLLFN[+2059.735]QTGSC[+57.021]K.F	HexNAc(4)Hex(5)Fuc(1)NeuAc(1)	C[+57], N[+2060]	1385.59	3	4154.76	4154.74	0	3.4	485	Specific	419.77	277.65	277.65	5.33	33	>sp|P02788|TRFL_HUMAN Lactotransferrin OS=Homo sapiens OX=9606 GN=LTF PE=1 SV=6	1270	20201115_07433_1ng_glyco_hcd30_etd30_compound15.19728.19728.3	controllerType=0 controllerNumber=1 scan=19728	44.83
16318:4	1	R.TAGWNIPMGLLFN[+1913.677]QTGSC[+57.021]K.F	HexNAc(4)Hex(5)NeuAc(1)	C[+57], N[+1914]	1002.93	4	4008.7	4008.69	0	3.4	485	Specific	425.12	348.4	348.4	4.06	33	>sp|P02788|TRFL_HUMAN Lactotransferrin OS=Homo sapiens OX=9606 GN=LTF PE=1 SV=6	1270	20201115_07433_1ng_glyco_hcd30_etd30_compound15.19868.19868.4	controllerType=0 controllerNumber=1 scan=19868	45.2559
14852:4	1	R.TAGWNIPMGLLFN[+1768.640]QTGSC[+57.021]K.F	HexNAc(4)Hex(5)Fuc(1)	C[+57], N[+1769]	966.671	4	3863.66	3863.65	0	3.1	485	Specific	447.13	433.88	433.88	4.72	33	>sp|P02788|TRFL_HUMAN Lactotransferrin OS=Homo sapiens OX=9606 GN=LTF PE=1 SV=6	1270	20201115_07433_1ng_glyco_hcd30_etd30_compound15.18318.18318.4	controllerType=0 controllerNumber=1 scan=18318	40.7004
16405:4	1	R.TAGWNIPMGLLFN[+2205.793]QTGSC[+57.021]KFDEYFSQSC[+57.021]APGSDPR.S	HexNAc(4)Hex(5)Fuc(2)NeuAc(1)	C[+57]*2, N[+2206]	1536.9	4	6144.57	6144.55	0	2.7	485	Specific	396.64	359.12	359.12	5.6	33	>sp|P02788|TRFL_HUMAN Lactotransferrin OS=Homo sapiens OX=9606 GN=LTF PE=1 SV=6	1270	20201115_07433_1ng_glyco_hcd30_etd30_compound15.19960.19960.4	controllerType=0 controllerNumber=1 scan=19960	45.5201
15627:4	1	R.TAGWNIPMGLLFN[+1768.640]QTGSC[+57.021]KFDEYFSQSC[+57.021]APGSDPR.S	HexNAc(4)Hex(5)Fuc(1)	C[+57]*2, N[+1769]	1427.61	4	5707.43	5707.4	0	5	485	Specific	494.16	443.12	443.12	5.88	33	>sp|P02788|TRFL_HUMAN Lactotransferrin OS=Homo sapiens OX=9606 GN=LTF PE=1 SV=6	1270	20201115_07433_1ng_glyco_hcd30_etd30_compound15.19141.19141.4	controllerType=0 controllerNumber=1 scan=19141	43.1826
16394:4	1	R.TAGWNIPMGLLFN[+2059.735]QTGSC[+57.021]KFDEYFSQSC[+57.021]APGSDPR.S	HexNAc(4)Hex(5)Fuc(1)NeuAc(1)	C[+57]*2, N[+2060]	1500.39	4	5998.52	5998.49	0	4.4	485	Specific	579.27	503.51	503.51	8.64	33	>sp|P02788|TRFL_HUMAN Lactotransferrin OS=Homo sapiens OX=9606 GN=LTF PE=1 SV=6	1270	20201115_07433_1ng_glyco_hcd30_etd30_compound15.19949.19949.4	controllerType=0 controllerNumber=1 scan=19949	45.499
08273:3	1	R.N[+2205.793]GSDC[+57.021]PDKFC[+57.021]LFQSETK.N	HexNAc(4)Hex(5)Fuc(2)NeuAc(1)	C[+57]*2, N[+2206]	1413.56	3	4238.68	4238.67	0	3	642	Specific	289.87	191.23	191.23	3.94	33	>sp|P02788|TRFL_HUMAN Lactotransferrin OS=Homo sapiens OX=9606 GN=LTF PE=1 SV=6	1270	20201115_07433_1ng_glyco_hcd30_etd30_compound15.11403.11403.3	controllerType=0 controllerNumber=1 scan=11403	26.597
08333:3	1	R.N[+2059.735]GSDC[+57.021]PDKFC[+57.021]LFQSETK.N	HexNAc(4)Hex(5)Fuc(1)NeuAc(1)	C[+57]*2, N[+2060]	1364.88	3	4092.64	4092.61	0	6.8	642	Specific	338.63	250.2	250.2	3.87	33	>sp|P02788|TRFL_HUMAN Lactotransferrin OS=Homo sapiens OX=9606 GN=LTF PE=1 SV=6	1270	20201115_07433_1ng_glyco_hcd30_etd30_compound15.11465.11465.3	controllerType=0 controllerNumber=1 scan=11465	26.7072
16358:3	2	R.NIAAFGGDPNN[+1913.677]ITLFGESAGGASVSLQTLSPYNK.G	HexNAc(4)Hex(5)NeuAc(1)	N[+1914]	1775.47	3	5324.39	5324.36	0	4.3	197	Specific	644.44	487.82	487.82	9.92	18	>sp|P19835|CEL_HUMAN Bile salt-activated lipase OS=Homo sapiens OX=9606 GN=CEL PE=1 SV=3	476	20201115_07433_1ng_glyco_hcd30_etd30_compound15.19911.19911.3	controllerType=0 controllerNumber=1 scan=19911	45.3895
15481:4	3	R.LSLHRPALEDLLLGSEAN[+1419.502]LTC[+57.021]TLTGLR.D	HexNAc(3)Hex(5)	C[+57], N[+1420]	1096.54	4	4383.12	4383.1	0	4.1	127	Specific	207.75	207.75	207.75	3.68	23	>sp|P01876|IGHA1_HUMAN Immunoglobulin heavy constant alpha 1 OS=Homo sapiens OX=9606 GN=IGHA1 PE=1 SV=2	255	20201115_07433_1ng_glyco_hcd30_etd30_compound15.18985.18985.4	controllerType=0 controllerNumber=1 scan=18985	42.6546
15477:3	3	R.LSLHRPALEDLLLGSEAN[+1378.476]LTC[+57.021]TLTGLR.D	HexNAc(2)Hex(6)	C[+57], N[+1378]	1448.03	3	4342.09	4342.07	0	3.4	127	Specific	324.22	317.67	317.67	5.96	23	>sp|P01876|IGHA1_HUMAN Immunoglobulin heavy constant alpha 1 OS=Homo sapiens OX=9606 GN=IGHA1 PE=1 SV=2	255	20201115_07433_1ng_glyco_hcd30_etd30_compound15.18981.18981.3	controllerType=0 controllerNumber=1 scan=18981	42.6452
15476:3	3	R.LSLHRPALEDLLLGSEAN[+1501.555]LTC[+57.021]TLTGLR.D	HexNAc(5)Hex(3)	C[+57], N[+1502]	1489.06	3	4465.17	4465.15	0	3.8	127	Specific	398.93	371.52	371.52	7.5	23	>sp|P01876|IGHA1_HUMAN Immunoglobulin heavy constant alpha 1 OS=Homo sapiens OX=9606 GN=IGHA1 PE=1 SV=2	255	20201115_07433_1ng_glyco_hcd30_etd30_compound15.18980.18980.3	controllerType=0 controllerNumber=1 scan=18980	42.6422
15416:3	3	R.LSLHRPALEDLLLGSEAN[+1864.634]LTC[+57.021]TLTGLR.D	HexNAc(2)Hex(9)	C[+57], N[+1865]	1610.09	3	4828.25	4828.23	0	2.8	127	Specific	400.01	355.17	355.17	6.13	23	>sp|P01876|IGHA1_HUMAN Immunoglobulin heavy constant alpha 1 OS=Homo sapiens OX=9606 GN=IGHA1 PE=1 SV=2	255	20201115_07433_1ng_glyco_hcd30_etd30_compound15.18916.18916.3	controllerType=0 controllerNumber=1 scan=18916	42.4056
15430:3	3	R.LSLHRPALEDLLLGSEAN[+1540.529]LTC[+57.021]TLTGLR.D	HexNAc(2)Hex(7)	C[+57], N[+1541]	1502.05	3	4504.14	4504.13	0	3.9	127	Specific	422.67	392.63	392.63	7.6	23	>sp|P01876|IGHA1_HUMAN Immunoglobulin heavy constant alpha 1 OS=Homo sapiens OX=9606 GN=IGHA1 PE=1 SV=2	255	20201115_07433_1ng_glyco_hcd30_etd30_compound15.18931.18931.3	controllerType=0 controllerNumber=1 scan=18931	42.4492
15417:3	3	R.LSLHRPALEDLLLGSEAN[+1702.581]LTC[+57.021]TLTGLR.D	HexNAc(2)Hex(8)	C[+57], N[+1703]	1556.07	3	4666.19	4666.18	0	3.2	127	Specific	442.93	442.93	442.93	7.75	23	>sp|P01876|IGHA1_HUMAN Immunoglobulin heavy constant alpha 1 OS=Homo sapiens OX=9606 GN=IGHA1 PE=1 SV=2	255	20201115_07433_1ng_glyco_hcd30_etd30_compound15.18917.18917.3	controllerType=0 controllerNumber=1 scan=18917	42.4125
15493:3	3	R.LSLHRPALEDLLLGSEAN[+1216.423]LTC[+57.021]TLTGLR.D	HexNAc(2)Hex(5)	C[+57], N[+1216]	1394.02	3	4180.04	4180.02	0	3.4	127	Specific	469.62	458.54	458.54	7.75	23	>sp|P01876|IGHA1_HUMAN Immunoglobulin heavy constant alpha 1 OS=Homo sapiens OX=9606 GN=IGHA1 PE=1 SV=2	255	20201115_07433_1ng_glyco_hcd30_etd30_compound15.18998.18998.3	controllerType=0 controllerNumber=1 scan=18998	42.7045
15475:4	3	R.LSLHRPALEDLLLGSEAN[+1622.582]LTC[+57.021]TLTGLR.D	HexNAc(4)Hex(5)	C[+57], N[+1623]	1147.3	4	4586.19	4586.18	0	3	127	Specific	640.98	640.98	640.98	9.72	23	>sp|P01876|IGHA1_HUMAN Immunoglobulin heavy constant alpha 1 OS=Homo sapiens OX=9606 GN=IGHA1 PE=1 SV=2	255	20201115_07433_1ng_glyco_hcd30_etd30_compound15.18979.18979.4	controllerType=0 controllerNumber=1 scan=18979	42.6361
15411:4	3	R.LSLHRPALEDLLLGSEAN[+1702.581]LTC[+57.021]TLTGLR.D	HexNAc(2)Hex(8)	C[+57], N[+1703]	1167.3	4	4666.19	4666.18	0	2.6	127	Specific	924.91	906.64	906.64	15.72	23	>sp|P01876|IGHA1_HUMAN Immunoglobulin heavy constant alpha 1 OS=Homo sapiens OX=9606 GN=IGHA1 PE=1 SV=2	255	20201115_07433_1ng_glyco_hcd30_etd30_compound15.18911.18911.4	controllerType=0 controllerNumber=1 scan=18911	42.3873
15470:4	3	R.LSLHRPALEDLLLGSEAN[+1501.555]LTC[+57.021]TLTGLR.D	HexNAc(5)Hex(3)	C[+57], N[+1502]	1117.05	4	4465.18	4465.15	0	5.9	127	Specific	933	933	933	15.3	23	>sp|P01876|IGHA1_HUMAN Immunoglobulin heavy constant alpha 1 OS=Homo sapiens OX=9606 GN=IGHA1 PE=1 SV=2	255	20201115_07433_1ng_glyco_hcd30_etd30_compound15.18974.18974.4	controllerType=0 controllerNumber=1 scan=18974	42.6256
15471:4	3	R.LSLHRPALEDLLLGSEAN[+1378.476]LTC[+57.021]TLTGLR.D	HexNAc(2)Hex(6)	C[+57], N[+1378]	1086.28	4	4342.09	4342.07	0	4.4	127	Specific	955.13	877.91	877.91	17.04	23	>sp|P01876|IGHA1_HUMAN Immunoglobulin heavy constant alpha 1 OS=Homo sapiens OX=9606 GN=IGHA1 PE=1 SV=2	255	20201115_07433_1ng_glyco_hcd30_etd30_compound15.18975.18975.4	controllerType=0 controllerNumber=1 scan=18975	42.6283
15410:4	3	R.LSLHRPALEDLLLGSEAN[+1864.634]LTC[+57.021]TLTGLR.D	HexNAc(2)Hex(9)	C[+57], N[+1865]	1207.82	4	4828.25	4828.23	0	2.7	127	Specific	991.76	931.05	931.05	16.72	23	>sp|P01876|IGHA1_HUMAN Immunoglobulin heavy constant alpha 1 OS=Homo sapiens OX=9606 GN=IGHA1 PE=1 SV=2	255	20201115_07433_1ng_glyco_hcd30_etd30_compound15.18910.18910.4	controllerType=0 controllerNumber=1 scan=18910	42.3839
15482:4	3	R.LSLHRPALEDLLLGSEAN[+1216.423]LTC[+57.021]TLTGLR.D	HexNAc(2)Hex(5)	C[+57], N[+1216]	1045.76	4	4180.04	4180.02	0	3.5	127	Specific	1002.15	949.47	949.47	18.04	23	>sp|P01876|IGHA1_HUMAN Immunoglobulin heavy constant alpha 1 OS=Homo sapiens OX=9606 GN=IGHA1 PE=1 SV=2	255	20201115_07433_1ng_glyco_hcd30_etd30_compound15.18986.18986.4	controllerType=0 controllerNumber=1 scan=18986	42.6594
15424:4	3	R.LSLHRPALEDLLLGSEAN[+1540.529]LTC[+57.021]TLTGLR.D	HexNAc(2)Hex(7)	C[+57], N[+1541]	1126.79	4	4504.14	4504.13	0	3.9	127	Specific	1080.1	994.05	994.05	19.04	23	>sp|P01876|IGHA1_HUMAN Immunoglobulin heavy constant alpha 1 OS=Homo sapiens OX=9606 GN=IGHA1 PE=1 SV=2	255	20201115_07433_1ng_glyco_hcd30_etd30_compound15.18925.18925.4	controllerType=0 controllerNumber=1 scan=18925	42.438
10308:3	3	R.LAGKPTHVN[+1663.608]VSVVMAEVDGTC[+57.021]Y.-	HexNAc(5)Hex(4)	C[+57], N[+1664]	1337.59	3	4010.77	4010.75	0	4	332	CRagged	203.9	128.78	128.78	2.51	23	>sp|P01876|IGHA1_HUMAN Immunoglobulin heavy constant alpha 1 OS=Homo sapiens OX=9606 GN=IGHA1 PE=1 SV=2	255	20201115_07433_1ng_glyco_hcd30_etd30_compound15.13514.13514.3	controllerType=0 controllerNumber=1 scan=13514	30.5005
10346:3	3	R.LAGKPTHVN[+1501.555]VSVVMAEVDGTC[+57.021]Y.-	HexNAc(5)Hex(3)	C[+57], N[+1502]	1283.57	3	3848.71	3848.7	0	3	332	CRagged	209.24	140.38	140.38	2.57	23	>sp|P01876|IGHA1_HUMAN Immunoglobulin heavy constant alpha 1 OS=Homo sapiens OX=9606 GN=IGHA1 PE=1 SV=2	255	20201115_07433_1ng_glyco_hcd30_etd30_compound15.13554.13554.3	controllerType=0 controllerNumber=1 scan=13554	30.6447
10383:3	3	R.LAGKPTHVN[+1647.613]VSVVMAEVDGTC[+57.021]Y.-	HexNAc(5)Hex(3)Fuc(1)	C[+57], N[+1648]	1332.26	3	3994.77	3994.76	0	3.5	332	CRagged	209.58	98.89	98.89	2.46	23	>sp|P01876|IGHA1_HUMAN Immunoglobulin heavy constant alpha 1 OS=Homo sapiens OX=9606 GN=IGHA1 PE=1 SV=2	255	20201115_07433_1ng_glyco_hcd30_etd30_compound15.13593.13593.3	controllerType=0 controllerNumber=1 scan=13593	30.726
10356:3	3	R.LAGKPTHVN[+1216.423]VSVVMAEVDGTC[+57.021]Y.-	HexNAc(2)Hex(5)	C[+57], N[+1216]	1188.53	3	3563.58	3563.56	0	3.8	332	CRagged	224.6	211.94	181.85	3.07	23	>sp|P01876|IGHA1_HUMAN Immunoglobulin heavy constant alpha 1 OS=Homo sapiens OX=9606 GN=IGHA1 PE=1 SV=2	255	20201115_07433_1ng_glyco_hcd30_etd30_compound15.13565.13565.3	controllerType=0 controllerNumber=1 scan=13565	30.669
10293:3	3	R.LAGKPTHVN[+1540.529]VSVVMAEVDGTC[+57.021]Y.-	HexNAc(2)Hex(7)	C[+57], N[+1541]	1296.57	3	3887.69	3887.67	0	4.8	332	CRagged	241.47	212.66	182.31	2.85	23	>sp|P01876|IGHA1_HUMAN Immunoglobulin heavy constant alpha 1 OS=Homo sapiens OX=9606 GN=IGHA1 PE=1 SV=2	255	20201115_07433_1ng_glyco_hcd30_etd30_compound15.13498.13498.3	controllerType=0 controllerNumber=1 scan=13498	30.4591
10288:3	3	R.LAGKPTHVN[+1378.476]VSVVMAEVDGTC[+57.021]Y.-	HexNAc(2)Hex(6)	C[+57], N[+1378]	1242.55	3	3725.63	3725.62	0	4.5	332	CRagged	249.73	214.1	202.46	2.85	23	>sp|P01876|IGHA1_HUMAN Immunoglobulin heavy constant alpha 1 OS=Homo sapiens OX=9606 GN=IGHA1 PE=1 SV=2	255	20201115_07433_1ng_glyco_hcd30_etd30_compound15.13493.13493.3	controllerType=0 controllerNumber=1 scan=13493	30.45
10250:3	3	R.LAGKPTHVN[+1702.581]VSVVMAEVDGTC[+57.021]Y.-	HexNAc(2)Hex(8)	C[+57], N[+1703]	1350.58	3	4049.73	4049.72	0	2.2	332	CRagged	261.28	205.06	189.41	3.11	23	>sp|P01876|IGHA1_HUMAN Immunoglobulin heavy constant alpha 1 OS=Homo sapiens OX=9606 GN=IGHA1 PE=1 SV=2	255	20201115_07433_1ng_glyco_hcd30_etd30_compound15.13453.13453.3	controllerType=0 controllerNumber=1 scan=13453	30.338
16853:3	5	R.GLSFDVSLEVSQGPGLLN[+2350.830]DTK.V	HexNAc(4)Hex(5)Fuc(1)NeuAc(2)	N[+2351]	1509.66	3	4526.96	4526.94	0	4.2	118	Specific	504.5	342.26	342.26	6.2	22	>sp|P01833|PIGR_HUMAN Polymeric immunoglobulin receptor OS=Homo sapiens OX=9606 GN=PIGR PE=1 SV=4	902	20201115_07433_1ng_glyco_hcd30_etd30_compound15.20438.20438.3	controllerType=0 controllerNumber=1 scan=20438	46.646
16385:3	5	K.QIGLYPVLVIDSSGYVNPN[+1913.677]YTGR.I	HexNAc(4)Hex(5)NeuAc(1)	N[+1914]	1480.34	3	4439.01	4438.98	0	5.7	168	Specific	497.76	393.08	393.08	6.79	22	>sp|P01833|PIGR_HUMAN Polymeric immunoglobulin receptor OS=Homo sapiens OX=9606 GN=PIGR PE=1 SV=4	902	20201115_07433_1ng_glyco_hcd30_etd30_compound15.19939.19939.3	controllerType=0 controllerNumber=1 scan=19939	45.4646
16427:3	5	R.LSLLEEPGN[+1913.677]GTFTVILNQLTSR.D	HexNAc(4)Hex(5)NeuAc(1)	N[+1914]	1439.34	3	4316	4315.97	0	7.1	413	Specific	345.49	307.49	307.49	4.6	22	>sp|P01833|PIGR_HUMAN Polymeric immunoglobulin receptor OS=Homo sapiens OX=9606 GN=PIGR PE=1 SV=4	902	20201115_07433_1ng_glyco_hcd30_etd30_compound15.19983.19983.3	controllerType=0 controllerNumber=1 scan=19983	45.5838
19520:4	5	R.LSLLEEPGN[+2350.830]GTFTVILNQLTSR.D	HexNAc(4)Hex(5)Fuc(1)NeuAc(2)	N[+2351]	1189.04	4	4753.14	4753.12	0	3.9	413	Specific	361.49	302.28	302.28	3.75	22	>sp|P01833|PIGR_HUMAN Polymeric immunoglobulin receptor OS=Homo sapiens OX=9606 GN=PIGR PE=1 SV=4	902	20201115_07433_1ng_glyco_hcd30_etd30_compound15.23246.23246.4	controllerType=0 controllerNumber=1 scan=23246	53.3825
17657:3	5	R.LSLLEEPGN[+2059.735]GTFTVILNQLTSR.D	HexNAc(4)Hex(5)Fuc(1)NeuAc(1)	N[+2060]	1488.02	3	4462.05	4462.03	0	5.6	413	Specific	510.05	407.87	407.87	6.79	22	>sp|P01833|PIGR_HUMAN Polymeric immunoglobulin receptor OS=Homo sapiens OX=9606 GN=PIGR PE=1 SV=4	902	20201115_07433_1ng_glyco_hcd30_etd30_compound15.21287.21287.3	controllerType=0 controllerNumber=1 scan=21287	48.9758
14242:3	5	K.IIEGEPNLKVPGN[+2205.793]VTAVLGETLK.V	HexNAc(4)Hex(5)Fuc(2)NeuAc(1)	N[+2206]	1533.06	3	4597.15	4597.14	0	2.6	457	Specific	295.13	222.79	222.79	2.72	22	>sp|P01833|PIGR_HUMAN Polymeric immunoglobulin receptor OS=Homo sapiens OX=9606 GN=PIGR PE=1 SV=4	902	20201115_07433_1ng_glyco_hcd30_etd30_compound15.17678.17678.3	controllerType=0 controllerNumber=1 scan=17678	39.2613
14258:3	5	K.IIEGEPNLKVPGN[+2059.735]VTAVLGETLK.V	HexNAc(4)Hex(5)Fuc(1)NeuAc(1)	N[+2060]	1484.37	3	4451.1	4451.08	0	4.2	457	Specific	363.6	318.33	318.33	3.89	22	>sp|P01833|PIGR_HUMAN Polymeric immunoglobulin receptor OS=Homo sapiens OX=9606 GN=PIGR PE=1 SV=4	902	20201115_07433_1ng_glyco_hcd30_etd30_compound15.17695.17695.3	controllerType=0 controllerNumber=1 scan=17695	39.3213
14235:4	5	K.IIEGEPNLKVPGN[+2205.793]VTAVLGETLK.V	HexNAc(4)Hex(5)Fuc(2)NeuAc(1)	N[+2206]	1150.05	4	4597.18	4597.14	0	8.9	457	Specific	565.31	555.63	555.63	5.51	22	>sp|P01833|PIGR_HUMAN Polymeric immunoglobulin receptor OS=Homo sapiens OX=9606 GN=PIGR PE=1 SV=4	902	20201115_07433_1ng_glyco_hcd30_etd30_compound15.17670.17670.2	controllerType=0 controllerNumber=1 scan=17670	39.2319
13859:4	5	K.IIEGEPNLKVPGN[+2059.735]VTAVLGETLKVPC[+57.021]HFPC[+57.021]K.F	HexNAc(4)Hex(5)Fuc(1)NeuAc(1)	C[+57]*2, N[+2060]	1369.89	4	5476.52	5476.54	0	-3.3	457	Specific	319.82	319.82	319.82	2.63	22	>sp|P01833|PIGR_HUMAN Polymeric immunoglobulin receptor OS=Homo sapiens OX=9606 GN=PIGR PE=1 SV=4	902	20201115_07433_1ng_glyco_hcd30_etd30_compound15.17238.17238.4	controllerType=0 controllerNumber=1 scan=17238	38.3154
15010:4	5	K.IIEGEPNLKVPGN[+2350.830]VTAVLGETLKVPC[+57.021]HFPC[+57.021]K.F	HexNAc(4)Hex(5)Fuc(1)NeuAc(2)	C[+57]*2, N[+2351]	1442.67	4	5767.67	5767.64	0	5.7	457	Specific	336.85	336.85	336.85	3.83	22	>sp|P01833|PIGR_HUMAN Polymeric immunoglobulin receptor OS=Homo sapiens OX=9606 GN=PIGR PE=1 SV=4	902	20201115_07433_1ng_glyco_hcd30_etd30_compound15.18486.18486.4	controllerType=0 controllerNumber=1 scan=18486	41.1764
13845:4	5	K.IIEGEPNLKVPGN[+2059.735]VTAVLGETLKVPC[+57.021]HFPC[+57.021]K.F	HexNAc(4)Hex(5)Fuc(1)NeuAc(1)	C[+57]*2, N[+2060]	1369.89	4	5476.54	5476.54	0	0.4	457	Specific	536.07	536.07	536.07	6.01	22	>sp|P01833|PIGR_HUMAN Polymeric immunoglobulin receptor OS=Homo sapiens OX=9606 GN=PIGR PE=1 SV=4	902	20201115_07433_1ng_glyco_hcd30_etd30_compound15.17223.17223.4	controllerType=0 controllerNumber=1 scan=17223	38.2595
13844:4	5	K.IIEGEPNLKVPGN[+2205.793]VTAVLGETLKVPC[+57.021]HFPC[+57.021]K.F	HexNAc(4)Hex(5)Fuc(2)NeuAc(1)	C[+57]*2, N[+2206]	1406.41	4	5622.63	5622.6	0	4.5	457	Specific	549.85	549.85	549.85	6.53	22	>sp|P01833|PIGR_HUMAN Polymeric immunoglobulin receptor OS=Homo sapiens OX=9606 GN=PIGR PE=1 SV=4	902	20201115_07433_1ng_glyco_hcd30_etd30_compound15.17222.17222.4	controllerType=0 controllerNumber=1 scan=17222	38.2548
13839:5	5	K.IIEGEPNLKVPGN[+2205.793]VTAVLGETLKVPC[+57.021]HFPC[+57.021]K.F	HexNAc(4)Hex(5)Fuc(2)NeuAc(1)	C[+57]*2, N[+2206]	1125.33	5	5622.62	5622.6	0	4.1	457	Specific	589.04	589.04	589.04	7.55	22	>sp|P01833|PIGR_HUMAN Polymeric immunoglobulin receptor OS=Homo sapiens OX=9606 GN=PIGR PE=1 SV=4	902	20201115_07433_1ng_glyco_hcd30_etd30_compound15.17217.17217.5	controllerType=0 controllerNumber=1 scan=17217	38.2433
13855:5	5	K.IIEGEPNLKVPGN[+2059.735]VTAVLGETLKVPC[+57.021]HFPC[+57.021]K.F	HexNAc(4)Hex(5)Fuc(1)NeuAc(1)	C[+57]*2, N[+2060]	1096.12	5	5476.56	5476.54	0	2.5	457	Specific	664.39	664.39	664.39	9.02	22	>sp|P01833|PIGR_HUMAN Polymeric immunoglobulin receptor OS=Homo sapiens OX=9606 GN=PIGR PE=1 SV=4	902	20201115_07433_1ng_glyco_hcd30_etd30_compound15.17234.17234.5	controllerType=0 controllerNumber=1 scan=17234	38.3055
13828:4	5	K.VPGN[+2351.851]VTAVLGETLKVPC[+57.021]HFPC[+57.021]K.F	HexNAc(4)Hex(5)Fuc(3)NeuAc(1)	C[+57]*2, N[+2352]	1194.53	4	4775.11	4775.11	0	0.7	466	Specific	234.56	234.56	234.56	2.43	22	>sp|P01833|PIGR_HUMAN Polymeric immunoglobulin receptor OS=Homo sapiens OX=9606 GN=PIGR PE=1 SV=4	902	20201115_07433_1ng_glyco_hcd30_etd30_compound15.17205.17205.4	controllerType=0 controllerNumber=1 scan=17205	38.1989
12340:4	5	K.VPGN[+2205.793]VTAVLGETLKVPC[+57.021]HFPC[+57.021]K.F	HexNAc(4)Hex(5)Fuc(2)NeuAc(1)	C[+57]*2, N[+2206]	1158.02	4	4629.07	4629.05	0	4.3	466	Specific	268.31	260.35	260.35	2.62	22	>sp|P01833|PIGR_HUMAN Polymeric immunoglobulin receptor OS=Homo sapiens OX=9606 GN=PIGR PE=1 SV=4	902	20201115_07433_1ng_glyco_hcd30_etd30_compound15.15652.15652.4	controllerType=0 controllerNumber=1 scan=15652	34.665
05281:3	5	K.WN[+2059.735]NTGC[+57.021]QALPSQDEGPSK.A	HexNAc(4)Hex(5)Fuc(1)NeuAc(1)	C[+57], N[+2060]	1350.21	3	4048.62	4048.61	0	1.5	498	Specific	256.76	123.81	123.81	3.7	22	>sp|P01833|PIGR_HUMAN Polymeric immunoglobulin receptor OS=Homo sapiens OX=9606 GN=PIGR PE=1 SV=4	902	20201115_07433_1ng_glyco_hcd30_etd30_compound15.8282.8282.3	controllerType=0 controllerNumber=1 scan=8282	20.7514
05288:3	5	K.WN[+1913.677]NTGC[+57.021]QALPSQDEGPSK.A	HexNAc(4)Hex(5)NeuAc(1)	C[+57], N[+1914]	1301.53	3	3902.56	3902.55	0	1.7	498	Specific	564.56	369.69	369.69	7.97	22	>sp|P01833|PIGR_HUMAN Polymeric immunoglobulin receptor OS=Homo sapiens OX=9606 GN=PIGR PE=1 SV=4	902	20201115_07433_1ng_glyco_hcd30_etd30_compound15.8289.8289.3	controllerType=0 controllerNumber=1 scan=8289	20.7754
14546:3	8	R.VWIALNSN[+2205.793]LTDNQYTWTDKWR.V	HexNAc(4)Hex(5)Fuc(2)NeuAc(1)	N[+2206]	1610.71	3	4830.1	4830.08	0	4.7	1153	Specific	304.82	204.79	204.79	2.88	11	>sp|P22897|MRC1_HUMAN Macrophage mannose receptor 1 OS=Homo sapiens OX=9606 GN=MRC1 PE=1 SV=1	1049	20201115_07433_1ng_glyco_hcd30_etd30_compound15.17998.17998.3	controllerType=0 controllerNumber=1 scan=17998	39.9387
07641:3	8	K.TAHC[+57.021]N[+2205.793]ESFYFLC[+57.021]K.R	HexNAc(4)Hex(5)Fuc(2)NeuAc(1)	C[+57]*2, N[+2206]	1294.85	3	3882.53	3882.51	0	4	1201	Specific	252.1	120.34	120.34	4.1	11	>sp|P22897|MRC1_HUMAN Macrophage mannose receptor 1 OS=Homo sapiens OX=9606 GN=MRC1 PE=1 SV=1	1049	20201115_07433_1ng_glyco_hcd30_etd30_compound15.10733.10733.3	controllerType=0 controllerNumber=1 scan=10733	25.2564
07728:3	8	K.TAHC[+57.021]N[+2059.735]ESFYFLC[+57.021]K.R	HexNAc(4)Hex(5)Fuc(1)NeuAc(1)	C[+57]*2, N[+2060]	1246.16	3	3736.46	3736.45	0	1.3	1201	Specific	318.5	203.53	203.53	4.45	11	>sp|P22897|MRC1_HUMAN Macrophage mannose receptor 1 OS=Homo sapiens OX=9606 GN=MRC1 PE=1 SV=1	1049	20201115_07433_1ng_glyco_hcd30_etd30_compound15.10824.10824.3	controllerType=0 controllerNumber=1 scan=10824	25.438
07081:3	10	R.LSPN[+2350.830]ASAEHLELR.W	HexNAc(4)Hex(5)Fuc(1)NeuAc(2)	N[+2351]	1263.2	3	3787.59	3787.58	0	3.1	52	Specific	334.96	201.93	201.93	4.63	7	>sp|Q13410|BT1A1_HUMAN Butyrophilin subfamily 1 member A1 OS=Homo sapiens OX=9606 GN=BTN1A1 PE=1 SV=3	179	20201115_07433_1ng_glyco_hcd30_etd30_compound15.10147.10147.3	controllerType=0 controllerNumber=1 scan=10147	24.1193
05233:3	10	R.LSPN[+2205.793]ASAEHLELR.W	HexNAc(4)Hex(5)Fuc(2)NeuAc(1)	N[+2206]	1214.86	3	3642.55	3642.54	0	3.3	52	Specific	393.8	250.03	250.03	5.04	7	>sp|Q13410|BT1A1_HUMAN Butyrophilin subfamily 1 member A1 OS=Homo sapiens OX=9606 GN=BTN1A1 PE=1 SV=3	179	20201115_07433_1ng_glyco_hcd30_etd30_compound15.8232.8232.3	controllerType=0 controllerNumber=1 scan=8232	20.6383
01953:4	12	R.EKQTDEIKDTRN[+2059.735]ESTQNC[+57.021]VVAEPEK.M	HexNAc(4)Hex(5)Fuc(1)NeuAc(1)	C[+57], N[+2060]	1252.79	4	5008.13	5008.13	0	0.9	58	Specific	473.45	438.53	438.53	5.06	6	>sp|P47710|CASA1_HUMAN Alpha-S1-casein OS=Homo sapiens OX=9606 GN=CSN1S1 PE=1 SV=1	989	20201115_07433_1ng_glyco_hcd30_etd30_compound15.4830.4830.4	controllerType=0 controllerNumber=1 scan=4830	14.488
08600:4	12	K.QTDEIKDTRN[+2059.735]ESTQNC[+57.021]VVAEPEKMESSISSSSEEMSLSK.C	HexNAc(4)Hex(5)Fuc(1)NeuAc(1)	C[+57], N[+2060]	1613.44	4	6450.75	6450.72	0	4.7	60	Specific	404.99	404.99	404.99	5.52	6	>sp|P47710|CASA1_HUMAN Alpha-S1-casein OS=Homo sapiens OX=9606 GN=CSN1S1 PE=1 SV=1	989	20201115_07433_1ng_glyco_hcd30_etd30_compound15.11742.11742.4	controllerType=0 controllerNumber=1 scan=11742	27.2144
00895:3	17	K.TKPREEQFN[+1444.534]STFR.V	HexNAc(4)Hex(3)Fuc(1)	N[+1445]	1028.79	3	3084.36	3084.35	0	3.5	168	Specific	298.5	197.98	197.98	3.68	5	>sp|P01859|IGHG2_HUMAN Immunoglobulin heavy constant gamma 2 OS=Homo sapiens OX=9606 GN=IGHG2 PE=1 SV=2	387	20201115_07433_1ng_glyco_hcd30_etd30_compound15.3730.3730.3	controllerType=0 controllerNumber=1 scan=3730	12.5232
00858:4	17	K.TKPREEQFN[+1606.587]STFR.V	HexNAc(4)Hex(4)Fuc(1)	N[+1607]	812.361	4	3246.42	3246.41	0	4.7	168	Specific	640.56	569.16	569.16	8.54	5	>sp|P01859|IGHG2_HUMAN Immunoglobulin heavy constant gamma 2 OS=Homo sapiens OX=9606 GN=IGHG2 PE=1 SV=2	387	20201115_07433_1ng_glyco_hcd30_etd30_compound15.3691.3691.2	controllerType=0 controllerNumber=1 scan=3691	12.4203
00890:4	17	K.TKPREEQFN[+1444.534]STFR.V	HexNAc(4)Hex(3)Fuc(1)	N[+1445]	771.846	4	3084.36	3084.35	0	3.4	168	Specific	680.92	565.28	565.28	8.99	5	>sp|P01859|IGHG2_HUMAN Immunoglobulin heavy constant gamma 2 OS=Homo sapiens OX=9606 GN=IGHG2 PE=1 SV=2	387	20201115_07433_1ng_glyco_hcd30_etd30_compound15.3725.3725.4	controllerType=0 controllerNumber=1 scan=3725	12.5079
20441:3	19	R.QLAHQSN[+2204.772]STNIFFSPVSIATAFAMLSLGTK.A	HexNAc(4)Hex(5)NeuAc(2)	N[+2205]	1796.15	3	5386.44	5386.41	0	5.7	64	Specific	413.99	289.42	289.42	5.37	4	>sp|P01009|A1AT_HUMAN Alpha-1-antitrypsin OS=Homo sapiens OX=9606 GN=SERPINA1 PE=1 SV=3	642	20201115_07433_1ng_glyco_hcd30_etd30_compound15.24213.24213.3	controllerType=0 controllerNumber=1 scan=24213	55.8069
20434:4	19	R.QLAHQSN[+2204.772]STNIFFSPVSIATAFAMLSLGTK.A	HexNAc(4)Hex(5)NeuAc(2)	N[+2205]	1347.36	4	5386.43	5386.41	0	5	64	Specific	619.29	555.68	555.68	8.45	4	>sp|P01009|A1AT_HUMAN Alpha-1-antitrypsin OS=Homo sapiens OX=9606 GN=SERPINA1 PE=1 SV=3	642	20201115_07433_1ng_glyco_hcd30_etd30_compound15.24206.24206.4	controllerType=0 controllerNumber=1 scan=24206	55.7786
17217:5	19	K.YLGN[+2204.772]ATAIFFLPDEGKLQHLENELTHDIITK.F	HexNAc(4)Hex(5)NeuAc(2)	N[+2205]	1149.93	5	5745.63	5745.61	0	3.2	268	Specific	241.35	239.38	239.38	2.7	4	>sp|P01009|A1AT_HUMAN Alpha-1-antitrypsin OS=Homo sapiens OX=9606 GN=SERPINA1 PE=1 SV=3	642	20201115_07433_1ng_glyco_hcd30_etd30_compound15.20822.20822.5	controllerType=0 controllerNumber=1 scan=20822	47.6486
17211:4	19	K.YLGN[+2204.772]ATAIFFLPDEGKLQHLENELTHDIITK.F	HexNAc(4)Hex(5)NeuAc(2)	N[+2205]	1437.16	4	5745.63	5745.61	0	4.4	268	Specific	396.91	396.91	396.91	5.98	4	>sp|P01009|A1AT_HUMAN Alpha-1-antitrypsin OS=Homo sapiens OX=9606 GN=SERPINA1 PE=1 SV=3	642	20201115_07433_1ng_glyco_hcd30_etd30_compound15.20816.20816.4	controllerType=0 controllerNumber=1 scan=20816	47.6267
02682:3	37	K.TPLTAN[+1971.719]ITK.S	HexNAc(5)Hex(5)Fuc(1)	N[+1972]	977.433	3	2930.28	2930.28	0	2.6	200	Specific	221.8	116.97	116.97	2.42	7	>sp|P01877|IGHA2_HUMAN Immunoglobulin heavy constant alpha 2 OS=Homo sapiens OX=9606 GN=IGHA2 PE=1 SV=4	576	20201115_07433_1ng_glyco_hcd30_etd30_compound15.5587.5587.3	controllerType=0 controllerNumber=1 scan=5587	15.8993
02712:3	37	K.TPLTAN[+1809.666]ITK.S	HexNAc(5)Hex(4)Fuc(1)	N[+1810]	923.415	3	2768.23	2768.22	0	2.6	200	Specific	293.04	129.53	129.53	2.46	7	>sp|P01877|IGHA2_HUMAN Immunoglobulin heavy constant alpha 2 OS=Homo sapiens OX=9606 GN=IGHA2 PE=1 SV=4	576	20201115_07433_1ng_glyco_hcd30_etd30_compound15.5619.5619.3	controllerType=0 controllerNumber=1 scan=5619	15.992
02751:2	37	K.TPLTAN[+1647.613]ITK.S	HexNAc(5)Hex(3)Fuc(1)	N[+1648]	1303.59	2	2606.18	2606.17	0	2.5	200	Specific	293.82	110.75	110.75	2.53	7	>sp|P01877|IGHA2_HUMAN Immunoglobulin heavy constant alpha 2 OS=Homo sapiens OX=9606 GN=IGHA2 PE=1 SV=4	576	20201115_07433_1ng_glyco_hcd30_etd30_compound15.5660.5660.2	controllerType=0 controllerNumber=1 scan=5660	16.1036
02717:2	37	K.TPLTAN[+1809.666]ITK.S	HexNAc(5)Hex(4)Fuc(1)	N[+1810]	1384.62	2	2768.23	2768.22	0	2	200	Specific	302.18	108.74	108.74	2.43	7	>sp|P01877|IGHA2_HUMAN Immunoglobulin heavy constant alpha 2 OS=Homo sapiens OX=9606 GN=IGHA2 PE=1 SV=4	576	20201115_07433_1ng_glyco_hcd30_etd30_compound15.5624.5624.2	controllerType=0 controllerNumber=1 scan=5624	16.0157
02752:3	37	K.TPLTAN[+1647.613]ITK.S	HexNAc(5)Hex(3)Fuc(1)	N[+1648]	869.397	3	2606.18	2606.17	0	2.8	200	Specific	309.81	139.09	139.09	2.46	7	>sp|P01877|IGHA2_HUMAN Immunoglobulin heavy constant alpha 2 OS=Homo sapiens OX=9606 GN=IGHA2 PE=1 SV=4	576	20201115_07433_1ng_glyco_hcd30_etd30_compound15.5661.5661.3	controllerType=0 controllerNumber=1 scan=5661	16.1076
02792:2	37	K.TPLTAN[+1444.534]ITK.S	HexNAc(4)Hex(3)Fuc(1)	N[+1445]	1202.05	2	2403.1	2403.09	0	2.5	200	Specific	326.63	96.38	96.38	2.42	7	>sp|P01877|IGHA2_HUMAN Immunoglobulin heavy constant alpha 2 OS=Homo sapiens OX=9606 GN=IGHA2 PE=1 SV=4	576	20201115_07433_1ng_glyco_hcd30_etd30_compound15.5703.5703.2	controllerType=0 controllerNumber=1 scan=5703	16.2296
12910:3	41	K.VVLHPN[+2205.793]YSQVDIGLIK.L	HexNAc(4)Hex(5)Fuc(2)NeuAc(1)	N[+2206]	1334.27	3	4000.8	4000.8	0	0	236	Specific	213.86	137.94	137.94	2.63	3	>sp|P00738|HPT_HUMAN Haptoglobin OS=Homo sapiens OX=9606 GN=HP PE=1 SV=1	407	20201115_07433_1ng_glyco_hcd30_etd30_compound15.16245.16245.3	controllerType=0 controllerNumber=1 scan=16245	35.9168
10274:3	60	R.IIVPLNNREN[+1913.677]ISDPTSPLR.T	HexNAc(4)Hex(5)NeuAc(1)	N[+1914]	1354.63	3	4061.87	4061.85	0	3.7	62	Specific	274.7	223.37	223.37	3.14	4	>sp|P01591|IGJ_HUMAN Immunoglobulin J chain OS=Homo sapiens OX=9606 GN=JCHAIN PE=1 SV=4	1392	20201115_07433_1ng_glyco_hcd30_etd30_compound15.13478.13478.3	controllerType=0 controllerNumber=1 scan=13478	30.4083
10243:3	60	R.IIVPLNNREN[+2059.735]ISDPTSPLR.T	HexNAc(4)Hex(5)Fuc(1)NeuAc(1)	N[+2060]	1403.31	3	4207.92	4207.91	0	3.1	62	Specific	316.58	244.37	244.37	3.08	4	>sp|P01591|IGJ_HUMAN Immunoglobulin J chain OS=Homo sapiens OX=9606 GN=JCHAIN PE=1 SV=4	1392	20201115_07433_1ng_glyco_hcd30_etd30_compound15.13445.13445.3	controllerType=0 controllerNumber=1 scan=13445	30.3154
12655:4	61	K.LKELPGVC[+57.021]N[+2059.735]ETMMALWEEC[+57.021]KPC[+57.021]LK.Q	HexNAc(4)Hex(5)Fuc(1)NeuAc(1)	C[+57]*3, N[+2060]	1249.79	4	4996.14	4996.12	0	4	95	Specific	432.12	331.13	331.13	3.88	3	>sp|P10909|CLUS_HUMAN Clusterin OS=Homo sapiens OX=9606 GN=CLU PE=1 SV=1	1467	20201115_07433_1ng_glyco_hcd30_etd30_compound15.15980.15980.4	controllerType=0 controllerNumber=1 scan=15980	35.3497
00256:4	61	R.EIRHN[+2059.735]STGC[+57.021]LR.M	HexNAc(4)Hex(5)Fuc(1)NeuAc(1)	C[+57], N[+2060]	851.359	4	3402.41	3402.4	0	4.4	287	Specific	342.19	241.88	241.88	3.86	3	>sp|P10909|CLUS_HUMAN Clusterin OS=Homo sapiens OX=9606 GN=CLU PE=1 SV=1	1467	20201115_07433_1ng_glyco_hcd30_etd30_compound15.3062.3062.4	controllerType=0 controllerNumber=1 scan=3062	11.2498
00284:4	72	K.TKPREEQYN[+1606.587]STYR.V	HexNAc(4)Hex(4)Fuc(1)	N[+1607]	820.356	4	3278.4	3278.4	0	2.2	291	Specific	352.72	56.34	56.34	2.84	2	>sp|P0DOX5|IGG1_HUMAN Immunoglobulin gamma-1 heavy chain OS=Homo sapiens OX=9606 PE=1 SV=2	914	20201115_07433_1ng_glyco_hcd30_etd30_compound15.3093.3093.4	controllerType=0 controllerNumber=1 scan=3093	11.3405
14462:4	1	R.RTAGWNVPIGTLRPFLN[+2350.830]WTGPPEPIEAAVAR.F	HexNAc(4)Hex(5)Fuc(1)NeuAc(2)	N[+2351]	1435.17	4	5737.66	5737.64	0	2.5	140	Specific	538.24	538.24	538.24	8.04	57	>sp|P02788|TRFL_HUMAN Lactotransferrin OS=Homo sapiens OX=9606 GN=LTF PE=1 SV=6	1270	20201117_08512_1ng_glyco_hcd30_etd30_compound15.18041.18041.4	controllerType=0 controllerNumber=1 scan=18041	46.0029
13642:4	1	R.RTAGWNVPIGTLRPFLN[+2570.925]WTGPPEPIEAAVAR.F	HexNAc(5)Hex(6)Fuc(2)NeuAc(1)	N[+2571]	1490.19	4	5957.76	5957.74	0	3.3	140	Specific	706.6	675.02	675.02	12.09	57	>sp|P02788|TRFL_HUMAN Lactotransferrin OS=Homo sapiens OX=9606 GN=LTF PE=1 SV=6	1270	20201117_08512_1ng_glyco_hcd30_etd30_compound15.17173.17173.4	controllerType=0 controllerNumber=1 scan=17173	43.3253
14405:5	1	R.RTAGWNVPIGTLRPFLN[+2350.830]WTGPPEPIEAAVAR.F	HexNAc(4)Hex(5)Fuc(1)NeuAc(2)	N[+2351]	1148.33	5	5737.64	5737.64	0	-0.1	140	Specific	780.39	780.39	780.39	12.6	57	>sp|P02788|TRFL_HUMAN Lactotransferrin OS=Homo sapiens OX=9606 GN=LTF PE=1 SV=6	1270	20201117_08512_1ng_glyco_hcd30_etd30_compound15.17981.17981.5	controllerType=0 controllerNumber=1 scan=17981	45.8338
13723:4	1	R.RTAGWNVPIGTLRPFLN[+2205.793]WTGPPEPIEAAVAR.F	HexNAc(4)Hex(5)Fuc(2)NeuAc(1)	N[+2206]	1398.91	4	5592.61	5592.6	0	0.7	140	Specific	882.98	853.26	853.26	15.08	57	>sp|P02788|TRFL_HUMAN Lactotransferrin OS=Homo sapiens OX=9606 GN=LTF PE=1 SV=6	1270	20201117_08512_1ng_glyco_hcd30_etd30_compound15.17258.17258.4	controllerType=0 controllerNumber=1 scan=17258	43.5648
14549:3	1	R.TAGWNVPIGTLRPFLN[+2205.793]WTGPPEPIEAAVAR.F	HexNAc(4)Hex(5)Fuc(2)NeuAc(1)	N[+2206]	1812.84	3	5436.52	5436.5	0	2.4	141	Specific	271.16	200.34	200.34	4.31	57	>sp|P02788|TRFL_HUMAN Lactotransferrin OS=Homo sapiens OX=9606 GN=LTF PE=1 SV=6	1270	20201117_08512_1ng_glyco_hcd30_etd30_compound15.18133.18133.3	controllerType=0 controllerNumber=1 scan=18133	46.3026
14495:3	1	R.TAGWNVPIGTLRPFLN[+2570.925]WTGPPEPIEAAVAR.F	HexNAc(5)Hex(6)Fuc(2)NeuAc(1)	N[+2571]	1934.56	3	5801.65	5801.64	0	3.1	141	Specific	328.18	246.94	246.94	4.88	57	>sp|P02788|TRFL_HUMAN Lactotransferrin OS=Homo sapiens OX=9606 GN=LTF PE=1 SV=6	1270	20201117_08512_1ng_glyco_hcd30_etd30_compound15.18076.18076.3	controllerType=0 controllerNumber=1 scan=18076	46.114
15446:3	1	R.TAGWNVPIGTLRPFLN[+2350.830]WTGPPEPIEAAVAR.F	HexNAc(4)Hex(5)Fuc(1)NeuAc(2)	N[+2351]	1861.19	3	5581.56	5581.54	0	3.7	141	Specific	346.17	224.07	224.07	5.8	57	>sp|P02788|TRFL_HUMAN Lactotransferrin OS=Homo sapiens OX=9606 GN=LTF PE=1 SV=6	1270	20201117_08512_1ng_glyco_hcd30_etd30_compound15.19086.19086.3	controllerType=0 controllerNumber=1 scan=19086	49.3438
14604:3	1	R.TAGWNVPIGTLRPFLN[+2059.735]WTGPPEPIEAAVAR.F	HexNAc(4)Hex(5)Fuc(1)NeuAc(1)	N[+2060]	1764.16	3	5290.46	5290.45	0	2.2	141	Specific	348.61	268.96	268.96	5.99	57	>sp|P02788|TRFL_HUMAN Lactotransferrin OS=Homo sapiens OX=9606 GN=LTF PE=1 SV=6	1270	20201117_08512_1ng_glyco_hcd30_etd30_compound15.18191.18191.2	controllerType=0 controllerNumber=1 scan=18191	46.4908
13875:3	1	R.TAGWNVPIGTLRPFLN[+1768.640]WTGPPEPIEAAVAR.F	HexNAc(4)Hex(5)Fuc(1)	N[+1769]	1667.13	3	4999.37	4999.35	0	3.2	141	Specific	381.38	294.19	294.19	4.9	57	>sp|P02788|TRFL_HUMAN Lactotransferrin OS=Homo sapiens OX=9606 GN=LTF PE=1 SV=6	1270	20201117_08512_1ng_glyco_hcd30_etd30_compound15.17421.17421.3	controllerType=0 controllerNumber=1 scan=17421	44.0841
14550:3	1	R.TAGWNVPIGTLRPFLN[+2059.735]WTGPPEPIEAAVAR.F	HexNAc(4)Hex(5)Fuc(1)NeuAc(1)	N[+2060]	1764.16	3	5290.46	5290.45	0	2.9	141	Specific	452.3	357.82	357.82	5.51	57	>sp|P02788|TRFL_HUMAN Lactotransferrin OS=Homo sapiens OX=9606 GN=LTF PE=1 SV=6	1270	20201117_08512_1ng_glyco_hcd30_etd30_compound15.18134.18134.3	controllerType=0 controllerNumber=1 scan=18134	46.3093
13880:4	1	R.TAGWNVPIGTLRPFLN[+1913.677]WTGPPEPIEAAVAR.F	HexNAc(4)Hex(5)NeuAc(1)	N[+1914]	1286.86	4	5144.42	5144.39	0	7	141	Specific	471.87	471.87	471.87	5.51	57	>sp|P02788|TRFL_HUMAN Lactotransferrin OS=Homo sapiens OX=9606 GN=LTF PE=1 SV=6	1270	20201117_08512_1ng_glyco_hcd30_etd30_compound15.17426.17426.4	controllerType=0 controllerNumber=1 scan=17426	44.0947
14473:4	1	R.TAGWNVPIGTLRPFLN[+2570.925]WTGPPEPIEAAVAR.F	HexNAc(5)Hex(6)Fuc(2)NeuAc(1)	N[+2571]	1451.17	4	5801.65	5801.64	0	3.3	141	Specific	602.01	602.01	602.01	10.47	57	>sp|P02788|TRFL_HUMAN Lactotransferrin OS=Homo sapiens OX=9606 GN=LTF PE=1 SV=6	1270	20201117_08512_1ng_glyco_hcd30_etd30_compound15.18053.18053.4	controllerType=0 controllerNumber=1 scan=18053	46.0432
14489:4	1	R.TAGWNVPIGTLRPFLN[+2570.925]WTGPPEPIEAAVAR.F	HexNAc(5)Hex(6)Fuc(2)NeuAc(1)	N[+2571]	1451.17	4	5801.65	5801.64	0	2.8	141	Specific	660.51	653.52	653.52	11.47	57	>sp|P02788|TRFL_HUMAN Lactotransferrin OS=Homo sapiens OX=9606 GN=LTF PE=1 SV=6	1270	20201117_08512_1ng_glyco_hcd30_etd30_compound15.18070.18070.4	controllerType=0 controllerNumber=1 scan=18070	46.0976
14509:4	1	R.TAGWNVPIGTLRPFLN[+2424.867]WTGPPEPIEAAVAR.F	HexNAc(5)Hex(6)Fuc(1)NeuAc(1)	N[+2425]	1414.65	4	5655.59	5655.58	0	3	141	Specific	784.66	678.1	678.1	13.47	57	>sp|P02788|TRFL_HUMAN Lactotransferrin OS=Homo sapiens OX=9606 GN=LTF PE=1 SV=6	1270	20201117_08512_1ng_glyco_hcd30_etd30_compound15.18091.18091.4	controllerType=0 controllerNumber=1 scan=18091	46.158
14544:4	1	R.TAGWNVPIGTLRPFLN[+2205.793]WTGPPEPIEAAVAR.F	HexNAc(4)Hex(5)Fuc(2)NeuAc(1)	N[+2206]	1359.88	4	5436.51	5436.5	0	1.9	141	Specific	830.86	779.17	779.17	14.46	57	>sp|P02788|TRFL_HUMAN Lactotransferrin OS=Homo sapiens OX=9606 GN=LTF PE=1 SV=6	1270	20201117_08512_1ng_glyco_hcd30_etd30_compound15.18128.18128.4	controllerType=0 controllerNumber=1 scan=18128	46.2863
15388:4	1	R.TAGWNVPIGTLRPFLN[+2350.830]WTGPPEPIEAAVAR.F	HexNAc(4)Hex(5)Fuc(1)NeuAc(2)	N[+2351]	1396.14	4	5581.55	5581.54	0	2.2	141	Specific	882.29	865.74	865.74	15.46	57	>sp|P02788|TRFL_HUMAN Lactotransferrin OS=Homo sapiens OX=9606 GN=LTF PE=1 SV=6	1270	20201117_08512_1ng_glyco_hcd30_etd30_compound15.19024.19024.4	controllerType=0 controllerNumber=1 scan=19024	49.1202
14560:5	1	R.TAGWNVPIGTLRPFLN[+2059.735]WTGPPEPIEAAVAR.F	HexNAc(4)Hex(5)Fuc(1)NeuAc(1)	N[+2060]	1058.9	5	5290.46	5290.45	0	2.4	141	Specific	942.03	874.89	874.89	14.95	57	>sp|P02788|TRFL_HUMAN Lactotransferrin OS=Homo sapiens OX=9606 GN=LTF PE=1 SV=6	1270	20201117_08512_1ng_glyco_hcd30_etd30_compound15.18145.18145.5	controllerType=0 controllerNumber=1 scan=18145	46.3485
14545:4	1	R.TAGWNVPIGTLRPFLN[+2059.735]WTGPPEPIEAAVAR.F	HexNAc(4)Hex(5)Fuc(1)NeuAc(1)	N[+2060]	1323.37	4	5290.47	5290.45	0	4.1	141	Specific	975.06	949.22	949.22	17.47	57	>sp|P02788|TRFL_HUMAN Lactotransferrin OS=Homo sapiens OX=9606 GN=LTF PE=1 SV=6	1270	20201117_08512_1ng_glyco_hcd30_etd30_compound15.18129.18129.4	controllerType=0 controllerNumber=1 scan=18129	46.295
13876:4	1	R.TAGWNVPIGTLRPFLN[+1768.640]WTGPPEPIEAAVAR.F	HexNAc(4)Hex(5)Fuc(1)	N[+1769]	1250.6	4	4999.37	4999.35	0	3.2	141	Specific	1018.52	982	982	18.47	57	>sp|P02788|TRFL_HUMAN Lactotransferrin OS=Homo sapiens OX=9606 GN=LTF PE=1 SV=6	1270	20201117_08512_1ng_glyco_hcd30_etd30_compound15.17422.17422.4	controllerType=0 controllerNumber=1 scan=17422	44.0875
12828:3	1	R.TAGWNIPMGLLFN[+1768.640]QTGSC[+57.021]K.F	HexNAc(4)Hex(5)Fuc(1)	C[+57], N[+1769]	1288.56	3	3863.66	3863.65	0	1.5	485	Specific	356.18	279.53	279.53	4.61	57	>sp|P02788|TRFL_HUMAN Lactotransferrin OS=Homo sapiens OX=9606 GN=LTF PE=1 SV=6	1270	20201117_08512_1ng_glyco_hcd30_etd30_compound15.16312.16312.3	controllerType=0 controllerNumber=1 scan=16312	40.7027
14211:3	1	R.TAGWNIPMGLLFN[+1913.677]QTGSC[+57.021]K.F	HexNAc(4)Hex(5)NeuAc(1)	C[+57], N[+1914]	1336.9	3	4008.69	4008.69	0	1.9	485	Specific	409.24	275.88	275.88	5.69	57	>sp|P02788|TRFL_HUMAN Lactotransferrin OS=Homo sapiens OX=9606 GN=LTF PE=1 SV=6	1270	20201117_08512_1ng_glyco_hcd30_etd30_compound15.17776.17776.3	controllerType=0 controllerNumber=1 scan=17776	45.194
14108:3	1	R.TAGWNIPMGLLFN[+2205.793]QTGSC[+57.021]K.F	HexNAc(4)Hex(5)Fuc(2)NeuAc(1)	C[+57], N[+2206]	1434.28	3	4300.81	4300.8	0	2.5	485	Specific	412.51	315.61	315.61	5.81	57	>sp|P02788|TRFL_HUMAN Lactotransferrin OS=Homo sapiens OX=9606 GN=LTF PE=1 SV=6	1270	20201117_08512_1ng_glyco_hcd30_etd30_compound15.17666.17666.3	controllerType=0 controllerNumber=1 scan=17666	44.806
15576:3	1	R.TAGWNIPMGLLFN[+2204.772]QTGSC[+57.021]K.F	HexNAc(4)Hex(5)NeuAc(2)	C[+57], N[+2205]	1433.94	3	4299.79	4299.78	0	2	485	Specific	420.55	283.23	283.23	5.69	57	>sp|P02788|TRFL_HUMAN Lactotransferrin OS=Homo sapiens OX=9606 GN=LTF PE=1 SV=6	1270	20201117_08512_1ng_glyco_hcd30_etd30_compound15.19224.19224.3	controllerType=0 controllerNumber=1 scan=19224	49.8442
14122:3	1	R.TAGWNIPMGLLFN[+2059.735]QTGSC[+57.021]K.F	HexNAc(4)Hex(5)Fuc(1)NeuAc(1)	C[+57], N[+2060]	1385.59	3	4154.76	4154.74	0	3.3	485	Specific	425.22	304.22	304.22	5.81	57	>sp|P02788|TRFL_HUMAN Lactotransferrin OS=Homo sapiens OX=9606 GN=LTF PE=1 SV=6	1270	20201117_08512_1ng_glyco_hcd30_etd30_compound15.17681.17681.3	controllerType=0 controllerNumber=1 scan=17681	44.8566
13079:3	1	R.TAGWNIPMGLLFN[+1216.423]QTGSC[+57.021]K.F	HexNAc(2)Hex(5)	C[+57], N[+1216]	1104.49	3	3311.44	3311.43	0	2.8	485	Specific	475.18	444.89	226.28	7.2	57	>sp|P02788|TRFL_HUMAN Lactotransferrin OS=Homo sapiens OX=9606 GN=LTF PE=1 SV=6	1270	20201117_08512_1ng_glyco_hcd30_etd30_compound15.16578.16578.3	controllerType=0 controllerNumber=1 scan=16578	41.5168
15466:4	1	R.TAGWNIPMGLLFN[+2350.830]QTGSC[+57.021]K.F	HexNAc(4)Hex(5)Fuc(1)NeuAc(2)	C[+57], N[+2351]	1112.22	4	4445.85	4445.84	0	1.9	485	Specific	503.28	443.12	443.12	6.75	57	>sp|P02788|TRFL_HUMAN Lactotransferrin OS=Homo sapiens OX=9606 GN=LTF PE=1 SV=6	1270	20201117_08512_1ng_glyco_hcd30_etd30_compound15.19107.19107.4	controllerType=0 controllerNumber=1 scan=19107	49.4191
13095:2	1	R.TAGWNIPMGLLFN[+1216.423]QTGSC[+57.021]K.F	HexNAc(2)Hex(5)	C[+57], N[+1216]	1656.22	2	3311.44	3311.43	0	2.6	485	Specific	519.59	457.91	175.52	7.01	57	>sp|P02788|TRFL_HUMAN Lactotransferrin OS=Homo sapiens OX=9606 GN=LTF PE=1 SV=6	1270	20201117_08512_1ng_glyco_hcd30_etd30_compound15.16595.16595.2	controllerType=0 controllerNumber=1 scan=16595	41.5788
13025:3	1	R.TAGWNIPM[+15.995]GLLFN[+2059.735]QTGSC[+57.021]K.F	HexNAc(4)Hex(5)Fuc(1)NeuAc(1)	C[+57], M[+16], N[+2060]	1390.92	3	4170.75	4170.74	0	3.4	485	Specific	353.88	295.76	295.76	4.73	57	>sp|P02788|TRFL_HUMAN Lactotransferrin OS=Homo sapiens OX=9606 GN=LTF PE=1 SV=6	1270	20201117_08512_1ng_glyco_hcd30_etd30_compound15.16521.16521.3	controllerType=0 controllerNumber=1 scan=16521	41.3312
13618:3	1	R.TAGWNIPMGLLFN[+1768.640]QTGSC[+57.021]KFDEYFSQSC[+57.021]APGSDPR.S	HexNAc(4)Hex(5)Fuc(1)	C[+57]*2, N[+1769]	1903.14	3	5707.41	5707.4	0	2.2	485	Specific	271.01	235.75	235.75	5.47	57	>sp|P02788|TRFL_HUMAN Lactotransferrin OS=Homo sapiens OX=9606 GN=LTF PE=1 SV=6	1270	20201117_08512_1ng_glyco_hcd30_etd30_compound15.17148.17148.3	controllerType=0 controllerNumber=1 scan=17148	43.2474
14292:5	1	R.TAGWNIPMGLLFN[+2059.735]QTGSC[+57.021]KFDEYFSQSC[+57.021]APGSDPR.S	HexNAc(4)Hex(5)Fuc(1)NeuAc(1)	C[+57]*2, N[+2060]	1200.51	5	5998.5	5998.49	0	2	485	Specific	311.71	280.27	280.27	4.33	57	>sp|P02788|TRFL_HUMAN Lactotransferrin OS=Homo sapiens OX=9606 GN=LTF PE=1 SV=6	1270	20201117_08512_1ng_glyco_hcd30_etd30_compound15.17863.17863.5	controllerType=0 controllerNumber=1 scan=17863	45.5306
13727:3	1	R.TAGWNIPMGLLFN[+1216.423]QTGSC[+57.021]KFDEYFSQSC[+57.021]APGSDPR.S	HexNAc(2)Hex(5)	C[+57]*2, N[+1216]	1719.07	3	5155.2	5155.18	0	3.1	485	Specific	345.72	314.69	82.99	6.12	57	>sp|P02788|TRFL_HUMAN Lactotransferrin OS=Homo sapiens OX=9606 GN=LTF PE=1 SV=6	1270	20201117_08512_1ng_glyco_hcd30_etd30_compound15.17263.17263.3	controllerType=0 controllerNumber=1 scan=17263	43.5795
14275:4	1	R.TAGWNIPMGLLFN[+2205.793]QTGSC[+57.021]KFDEYFSQSC[+57.021]APGSDPR.S	HexNAc(4)Hex(5)Fuc(2)NeuAc(1)	C[+57]*2, N[+2206]	1536.9	4	6144.57	6144.55	0	3.1	485	Specific	390.76	311.79	311.79	6.43	57	>sp|P02788|TRFL_HUMAN Lactotransferrin OS=Homo sapiens OX=9606 GN=LTF PE=1 SV=6	1270	20201117_08512_1ng_glyco_hcd30_etd30_compound15.17845.17845.4	controllerType=0 controllerNumber=1 scan=17845	45.4672
15205:4	1	R.TAGWNIPMGLLFN[+2350.830]QTGSC[+57.021]KFDEYFSQSC[+57.021]APGSDPR.S	HexNAc(4)Hex(5)Fuc(1)NeuAc(2)	C[+57]*2, N[+2351]	1573.16	4	6289.6	6289.59	0	2.7	485	Specific	405.96	368.79	368.79	8.08	57	>sp|P02788|TRFL_HUMAN Lactotransferrin OS=Homo sapiens OX=9606 GN=LTF PE=1 SV=6	1270	20201117_08512_1ng_glyco_hcd30_etd30_compound15.18830.18830.4	controllerType=0 controllerNumber=1 scan=18830	48.4816
13612:4	1	R.TAGWNIPMGLLFN[+1768.640]QTGSC[+57.021]KFDEYFSQSC[+57.021]APGSDPR.S	HexNAc(4)Hex(5)Fuc(1)	C[+57]*2, N[+1769]	1427.61	4	5707.41	5707.4	0	2.7	485	Specific	424.06	359.55	359.55	5.65	57	>sp|P02788|TRFL_HUMAN Lactotransferrin OS=Homo sapiens OX=9606 GN=LTF PE=1 SV=6	1270	20201117_08512_1ng_glyco_hcd30_etd30_compound15.17142.17142.4	controllerType=0 controllerNumber=1 scan=17142	43.2316
13594:4	1	R.TAGWNIPMGLLFN[+1768.640]QTGSC[+57.021]KFDEYFSQSC[+57.021]APGSDPR.S	HexNAc(4)Hex(5)Fuc(1)	C[+57]*2, N[+1769]	1427.61	4	5707.41	5707.4	0	2.6	485	Specific	517.18	458.49	458.49	7.01	57	>sp|P02788|TRFL_HUMAN Lactotransferrin OS=Homo sapiens OX=9606 GN=LTF PE=1 SV=6	1270	20201117_08512_1ng_glyco_hcd30_etd30_compound15.17123.17123.4	controllerType=0 controllerNumber=1 scan=17123	43.1761
13699:3	1	R.TAGWNIPMGLLFN[+1216.423]QTGSC[+57.021]KFDEYFSQSC[+57.021]APGSDPR.S	HexNAc(2)Hex(5)	C[+57]*2, N[+1216]	1719.07	3	5155.19	5155.18	0	1.8	485	Specific	534.94	432.07	116.19	8.08	57	>sp|P02788|TRFL_HUMAN Lactotransferrin OS=Homo sapiens OX=9606 GN=LTF PE=1 SV=6	1270	20201117_08512_1ng_glyco_hcd30_etd30_compound15.17233.17233.3	controllerType=0 controllerNumber=1 scan=17233	43.4783
14274:4	1	R.TAGWNIPMGLLFN[+2059.735]QTGSC[+57.021]KFDEYFSQSC[+57.021]APGSDPR.S	HexNAc(4)Hex(5)Fuc(1)NeuAc(1)	C[+57]*2, N[+2060]	1500.39	4	5998.52	5998.49	0	5.3	485	Specific	575.68	535.1	535.1	9	57	>sp|P02788|TRFL_HUMAN Lactotransferrin OS=Homo sapiens OX=9606 GN=LTF PE=1 SV=6	1270	20201117_08512_1ng_glyco_hcd30_etd30_compound15.17844.17844.4	controllerType=0 controllerNumber=1 scan=17844	45.4644
14316:4	1	R.TAGWNIPMGLLFN[+1913.677]QTGSC[+57.021]KFDEYFSQSC[+57.021]APGSDPR.S	HexNAc(4)Hex(5)NeuAc(1)	C[+57]*2, N[+1914]	1463.87	4	5852.44	5852.43	0	1.3	485	Specific	577.96	500.62	500.62	8.29	57	>sp|P02788|TRFL_HUMAN Lactotransferrin OS=Homo sapiens OX=9606 GN=LTF PE=1 SV=6	1270	20201117_08512_1ng_glyco_hcd30_etd30_compound15.17888.17888.4	controllerType=0 controllerNumber=1 scan=17888	45.6006
14440:4	1	R.TAGWNIPMGLLFN[+1548.545]QTGSC[+57.021]KFDEYFSQSC[+57.021]APGSDPR.S	HexNAc(3)Hex(4)NeuAc(1)	C[+57]*2, N[+1549]	1372.58	4	5487.32	5487.3	0	2.8	485	Specific	740.48	629.99	629.99	11.56	57	>sp|P02788|TRFL_HUMAN Lactotransferrin OS=Homo sapiens OX=9606 GN=LTF PE=1 SV=6	1270	20201117_08512_1ng_glyco_hcd30_etd30_compound15.18018.18018.4	controllerType=0 controllerNumber=1 scan=18018	45.9281
13494:4	1	R.TAGWNIPM[+15.995]GLLFN[+2059.735]QTGSC[+57.021]KFDEYFSQSC[+57.021]APGSDPR.S	HexNAc(4)Hex(5)Fuc(1)NeuAc(1)	C[+57]*2, M[+16], N[+2060]	1504.38	4	6014.51	6014.49	0	3.5	485	Specific	249.7	190.77	190.77	4.64	57	>sp|P02788|TRFL_HUMAN Lactotransferrin OS=Homo sapiens OX=9606 GN=LTF PE=1 SV=6	1270	20201117_08512_1ng_glyco_hcd30_etd30_compound15.17018.17018.4	controllerType=0 controllerNumber=1 scan=17018	42.8602
08089:3	1	K.FGRN[+2350.830]GSDC[+57.021]PDKFC[+57.021]LFQSETK.N	HexNAc(4)Hex(5)Fuc(1)NeuAc(2)	C[+57]*2, N[+2351]	1581.97	3	4743.91	4743.9	0	3.1	639	Specific	222.26	101.86	101.86	3.14	57	>sp|P02788|TRFL_HUMAN Lactotransferrin OS=Homo sapiens OX=9606 GN=LTF PE=1 SV=6	1270	20201117_08512_1ng_glyco_hcd30_etd30_compound15.11326.11326.3	controllerType=0 controllerNumber=1 scan=11326	28.0905
06863:3	1	K.FGRN[+2059.735]GSDC[+57.021]PDKFC[+57.021]LFQSETK.N	HexNAc(4)Hex(5)Fuc(1)NeuAc(1)	C[+57]*2, N[+2060]	1484.94	3	4452.82	4452.8	0	3.9	639	Specific	231.12	144.42	144.42	2.83	57	>sp|P02788|TRFL_HUMAN Lactotransferrin OS=Homo sapiens OX=9606 GN=LTF PE=1 SV=6	1270	20201117_08512_1ng_glyco_hcd30_etd30_compound15.10040.10040.3	controllerType=0 controllerNumber=1 scan=10040	25.0331
06862:4	1	K.FGRN[+2059.735]GSDC[+57.021]PDKFC[+57.021]LFQSETK.N	HexNAc(4)Hex(5)Fuc(1)NeuAc(1)	C[+57]*2, N[+2060]	1113.96	4	4452.81	4452.8	0	3.4	639	Specific	605.38	501.46	501.46	9.2	57	>sp|P02788|TRFL_HUMAN Lactotransferrin OS=Homo sapiens OX=9606 GN=LTF PE=1 SV=6	1270	20201117_08512_1ng_glyco_hcd30_etd30_compound15.10039.10039.4	controllerType=0 controllerNumber=1 scan=10039	25.0272
07517:3	2	R.QTGLAPGQEYEISLHIVKN[+2059.735]NTR.G	HexNAc(4)Hex(5)Fuc(1)NeuAc(1)	N[+2060]	1510.02	3	4528.04	4528.02	0	2.9	770	Specific	265.89	171.53	171.53	3.25	43	>sp|P24821|TENA_HUMAN Tenascin OS=Homo sapiens OX=9606 GN=TNC PE=1 SV=3	486	20201117_08512_1ng_glyco_hcd30_etd30_compound15.10726.10726.3	controllerType=0 controllerNumber=1 scan=10726	26.6609
07484:3	2	R.QTGLAPGQEYEISLHIVKN[+2059.735]NTR.G	HexNAc(4)Hex(5)Fuc(1)NeuAc(1)	N[+2060]	1510.02	3	4528.04	4528.02	0	3	770	Specific	319.99	205.23	205.23	3.8	43	>sp|P24821|TENA_HUMAN Tenascin OS=Homo sapiens OX=9606 GN=TNC PE=1 SV=3	486	20201117_08512_1ng_glyco_hcd30_etd30_compound15.10691.10691.3	controllerType=0 controllerNumber=1 scan=10691	26.568
08587:4	2	R.QTGLAPGQEYEISLHIVKN[+2350.830]NTR.G	HexNAc(4)Hex(5)Fuc(1)NeuAc(2)	N[+2351]	1205.54	4	4819.13	4819.12	0	1.6	770	Specific	329.95	309.58	309.58	4.09	43	>sp|P24821|TENA_HUMAN Tenascin OS=Homo sapiens OX=9606 GN=TNC PE=1 SV=3	486	20201117_08512_1ng_glyco_hcd30_etd30_compound15.11849.11849.4	controllerType=0 controllerNumber=1 scan=11849	29.4549
07513:4	2	R.QTGLAPGQEYEISLHIVKN[+2059.735]NTR.G	HexNAc(4)Hex(5)Fuc(1)NeuAc(1)	N[+2060]	1132.76	4	4528.04	4528.02	0	2.7	770	Specific	648.97	556.99	556.99	8.57	43	>sp|P24821|TENA_HUMAN Tenascin OS=Homo sapiens OX=9606 GN=TNC PE=1 SV=3	486	20201117_08512_1ng_glyco_hcd30_etd30_compound15.10722.10722.4	controllerType=0 controllerNumber=1 scan=10722	26.6516
11850:2	2	R.LN[+1216.423]YSLPTGQWVGVQLPR.N	HexNAc(2)Hex(5)	N[+1216]	1572.74	2	3144.47	3144.46	0	3.2	1017	Specific	453.01	390.18	390.18	6.85	43	>sp|P24821|TENA_HUMAN Tenascin OS=Homo sapiens OX=9606 GN=TNC PE=1 SV=3	486	20201117_08512_1ng_glyco_hcd30_etd30_compound15.15276.15276.2	controllerType=0 controllerNumber=1 scan=15276	38.1693
11718:3	2	R.LN[+1702.581]YSLPTGQWVGVQLPR.N	HexNAc(2)Hex(8)	N[+1703]	1210.88	3	3630.63	3630.62	0	1.6	1017	Specific	539.11	448.44	448.44	7.6	43	>sp|P24821|TENA_HUMAN Tenascin OS=Homo sapiens OX=9606 GN=TNC PE=1 SV=3	486	20201117_08512_1ng_glyco_hcd30_etd30_compound15.15136.15136.2	controllerType=0 controllerNumber=1 scan=15136	37.7328
11726:3	2	R.LN[+1702.581]YSLPTGQWVGVQLPR.N	HexNAc(2)Hex(8)	N[+1703]	1210.88	3	3630.63	3630.62	0	3	1017	Specific	557.26	471.94	471.94	7.6	43	>sp|P24821|TENA_HUMAN Tenascin OS=Homo sapiens OX=9606 GN=TNC PE=1 SV=3	486	20201117_08512_1ng_glyco_hcd30_etd30_compound15.15145.15145.3	controllerType=0 controllerNumber=1 scan=15145	37.754
11791:3	2	R.LN[+1378.476]YSLPTGQWVGVQLPR.N	HexNAc(2)Hex(6)	N[+1378]	1102.85	3	3306.52	3306.51	0	2.8	1017	Specific	616.78	548.83	548.83	9.65	43	>sp|P24821|TENA_HUMAN Tenascin OS=Homo sapiens OX=9606 GN=TNC PE=1 SV=3	486	20201117_08512_1ng_glyco_hcd30_etd30_compound15.15213.15213.3	controllerType=0 controllerNumber=1 scan=15213	37.9577
11832:3	2	R.LN[+1216.423]YSLPTGQWVGVQLPR.N	HexNAc(2)Hex(5)	N[+1216]	1048.83	3	3144.47	3144.46	0	4	1017	Specific	672.19	621.69	621.69	10.65	43	>sp|P24821|TENA_HUMAN Tenascin OS=Homo sapiens OX=9606 GN=TNC PE=1 SV=3	486	20201117_08512_1ng_glyco_hcd30_etd30_compound15.15257.15257.3	controllerType=0 controllerNumber=1 scan=15257	38.1059
03262:3	2	R.N[+2059.735]TTSYVLR.G	HexNAc(4)Hex(5)Fuc(1)NeuAc(1)	N[+2060]	1005.09	3	3013.25	3013.24	0	1.7	1034	Specific	264.85	128.36	128.36	2.94	43	>sp|P24821|TENA_HUMAN Tenascin OS=Homo sapiens OX=9606 GN=TNC PE=1 SV=3	486	20201117_08512_1ng_glyco_hcd30_etd30_compound15.6301.6301.3	controllerType=0 controllerNumber=1 scan=6301	17.8041
17083:5	3	K.VFPLSLDSTPQDGNVVVAC[+57.021]LVQGFFPQEPLSVTWSESGQN[+2262.814]VTAR.N	HexNAc(5)Hex(5)Fuc(1)NeuAc(1)	C[+57], N[+2263]	1408.65	5	7039.21	7039.18	0	5.3	8	Specific	212.38	212.38	212.38	2.61	57	>sp|P01877|IGHA2_HUMAN Immunoglobulin heavy constant alpha 2 OS=Homo sapiens OX=9606 GN=IGHA2 PE=1 SV=4	576	20201117_08512_1ng_glyco_hcd30_etd30_compound15.20829.20829.5	controllerType=0 controllerNumber=1 scan=20829	55.0993
17089:4	3	K.VFPLSLDSTPQDGNVVVAC[+57.021]LVQGFFPQEPLSVTWSESGQN[+2262.814]VTAR.N	HexNAc(5)Hex(5)Fuc(1)NeuAc(1)	C[+57], N[+2263]	1760.56	4	7039.21	7039.18	0	4.4	8	Specific	320.69	320.69	320.69	4.83	57	>sp|P01877|IGHA2_HUMAN Immunoglobulin heavy constant alpha 2 OS=Homo sapiens OX=9606 GN=IGHA2 PE=1 SV=4	576	20201117_08512_1ng_glyco_hcd30_etd30_compound15.20835.20835.4	controllerType=0 controllerNumber=1 scan=20835	55.1222
00862:3	3	K.HYTN[+1971.719]SSQDVTVPC[+57.021]R.V	HexNAc(5)Hex(5)Fuc(1)	C[+57], N[+1972]	1212.5	3	3635.48	3635.47	0	3.3	89	Specific	275.2	220.32	220.32	4.66	57	>sp|P01877|IGHA2_HUMAN Immunoglobulin heavy constant alpha 2 OS=Homo sapiens OX=9606 GN=IGHA2 PE=1 SV=4	576	20201117_08512_1ng_glyco_hcd30_etd30_compound15.3803.3803.3	controllerType=0 controllerNumber=1 scan=3803	12.8647
01712:3	3	K.HYTN[+2262.814]SSQDVTVPC[+57.021]R.V	HexNAc(5)Hex(5)Fuc(1)NeuAc(1)	C[+57], N[+2263]	1309.53	3	3926.58	3926.56	0	3.5	89	Specific	380.82	263.81	263.81	5.14	57	>sp|P01877|IGHA2_HUMAN Immunoglobulin heavy constant alpha 2 OS=Homo sapiens OX=9606 GN=IGHA2 PE=1 SV=4	576	20201117_08512_1ng_glyco_hcd30_etd30_compound15.4687.4687.3	controllerType=0 controllerNumber=1 scan=4687	14.4942
00903:3	3	K.HYTN[+1444.534]SSQDVTVPC[+57.021]R.V	HexNAc(4)Hex(3)Fuc(1)	C[+57], N[+1445]	1036.77	3	3108.29	3108.28	0	2	89	Specific	413.2	358	358	5.65	57	>sp|P01877|IGHA2_HUMAN Immunoglobulin heavy constant alpha 2 OS=Homo sapiens OX=9606 GN=IGHA2 PE=1 SV=4	576	20201117_08512_1ng_glyco_hcd30_etd30_compound15.3845.3845.3	controllerType=0 controllerNumber=1 scan=3845	12.9461
00907:3	3	K.HYTN[+1809.666]SSQDVTVPC[+57.021]R.V	HexNAc(5)Hex(4)Fuc(1)	C[+57], N[+1810]	1158.48	3	3473.42	3473.42	0	2.2	89	Specific	437.49	364.96	364.96	6.9	57	>sp|P01877|IGHA2_HUMAN Immunoglobulin heavy constant alpha 2 OS=Homo sapiens OX=9606 GN=IGHA2 PE=1 SV=4	576	20201117_08512_1ng_glyco_hcd30_etd30_compound15.3850.3850.3	controllerType=0 controllerNumber=1 scan=3850	12.9636
00913:3	3	K.HYTN[+1647.613]SSQDVTVPC[+57.021]R.V	HexNAc(5)Hex(3)Fuc(1)	C[+57], N[+1648]	1104.46	3	3311.37	3311.36	0	1.9	89	Specific	519.54	461.82	461.82	7.01	57	>sp|P01877|IGHA2_HUMAN Immunoglobulin heavy constant alpha 2 OS=Homo sapiens OX=9606 GN=IGHA2 PE=1 SV=4	576	20201117_08512_1ng_glyco_hcd30_etd30_compound15.3856.3856.3	controllerType=0 controllerNumber=1 scan=3856	12.9778
02924:5	3	K.HYTN[+1647.613]SSQDVTVPC[+57.021]RVPPPPPC[+57.021]C[+57.021]HPR.L	HexNAc(5)Hex(3)Fuc(1)	C[+57]*3, N[+1648]	922.002	5	4605.98	4605.97	0	2.9	89	Specific	222.37	222.37	222.37	2.62	57	>sp|P01877|IGHA2_HUMAN Immunoglobulin heavy constant alpha 2 OS=Homo sapiens OX=9606 GN=IGHA2 PE=1 SV=4	576	20201117_08512_1ng_glyco_hcd30_etd30_compound15.5949.5949.5	controllerType=0 controllerNumber=1 scan=5949	17.0809
02720:4	3	K.HYTN[+1444.534]SSQDVTVPC[+57.021]RVPPPPPC[+57.021]C[+57.021]HPR.L	HexNAc(4)Hex(3)Fuc(1)	C[+57]*3, N[+1445]	1101.49	4	4402.92	4402.89	0	7.5	89	Specific	289.83	289.83	289.83	2.66	57	>sp|P01877|IGHA2_HUMAN Immunoglobulin heavy constant alpha 2 OS=Homo sapiens OX=9606 GN=IGHA2 PE=1 SV=4	576	20201117_08512_1ng_glyco_hcd30_etd30_compound15.5735.5735.4	controllerType=0 controllerNumber=1 scan=5735	16.6215
03239:4	3	K.HYTN[+2262.814]SSQDVTVPC[+57.021]RVPPPPPC[+57.021]C[+57.021]HPR.L	HexNAc(5)Hex(5)Fuc(1)NeuAc(1)	C[+57]*3, N[+2263]	1306.05	4	5221.18	5221.17	0	1.7	89	Specific	359.65	356.15	356.15	4.52	57	>sp|P01877|IGHA2_HUMAN Immunoglobulin heavy constant alpha 2 OS=Homo sapiens OX=9606 GN=IGHA2 PE=1 SV=4	576	20201117_08512_1ng_glyco_hcd30_etd30_compound15.6277.6277.4	controllerType=0 controllerNumber=1 scan=6277	17.7472
03223:5	3	K.HYTN[+2262.814]SSQDVTVPC[+57.021]RVPPPPPC[+57.021]C[+57.021]HPR.L	HexNAc(5)Hex(5)Fuc(1)NeuAc(1)	C[+57]*3, N[+2263]	1045.04	5	5221.18	5221.17	0	1.9	89	Specific	415.92	356.89	356.89	4.44	57	>sp|P01877|IGHA2_HUMAN Immunoglobulin heavy constant alpha 2 OS=Homo sapiens OX=9606 GN=IGHA2 PE=1 SV=4	576	20201117_08512_1ng_glyco_hcd30_etd30_compound15.6260.6260.5	controllerType=0 controllerNumber=1 scan=6260	17.7005
02648:4	3	K.HYTN[+1809.666]SSQDVTVPC[+57.021]RVPPPPPC[+57.021]C[+57.021]HPR.L	HexNAc(5)Hex(4)Fuc(1)	C[+57]*3, N[+1810]	1192.76	4	4768.03	4768.02	0	2.3	89	Specific	497.5	401.6	401.6	6.04	57	>sp|P01877|IGHA2_HUMAN Immunoglobulin heavy constant alpha 2 OS=Homo sapiens OX=9606 GN=IGHA2 PE=1 SV=4	576	20201117_08512_1ng_glyco_hcd30_etd30_compound15.5660.5660.4	controllerType=0 controllerNumber=1 scan=5660	16.4408
02681:5	3	K.HYTN[+1647.613]SSQDVTVPC[+57.021]RVPPPPPC[+57.021]C[+57.021]HPR.L	HexNAc(5)Hex(3)Fuc(1)	C[+57]*3, N[+1648]	922.002	5	4605.98	4605.97	0	2.9	89	Specific	511.98	476.94	476.94	6	57	>sp|P01877|IGHA2_HUMAN Immunoglobulin heavy constant alpha 2 OS=Homo sapiens OX=9606 GN=IGHA2 PE=1 SV=4	576	20201117_08512_1ng_glyco_hcd30_etd30_compound15.5695.5695.5	controllerType=0 controllerNumber=1 scan=5695	16.5305
02642:5	3	K.HYTN[+1809.666]SSQDVTVPC[+57.021]RVPPPPPC[+57.021]C[+57.021]HPR.L	HexNAc(5)Hex(4)Fuc(1)	C[+57]*3, N[+1810]	954.413	5	4768.03	4768.02	0	2.5	89	Specific	535.23	535.23	535.23	6.04	57	>sp|P01877|IGHA2_HUMAN Immunoglobulin heavy constant alpha 2 OS=Homo sapiens OX=9606 GN=IGHA2 PE=1 SV=4	576	20201117_08512_1ng_glyco_hcd30_etd30_compound15.5654.5654.5	controllerType=0 controllerNumber=1 scan=5654	16.4263
02702:4	3	K.HYTN[+1647.613]SSQDVTVPC[+57.021]RVPPPPPC[+57.021]C[+57.021]HPR.L	HexNAc(5)Hex(3)Fuc(1)	C[+57]*3, N[+1648]	1152.25	4	4605.99	4605.97	0	3.7	89	Specific	638.03	569.55	569.55	9.5	57	>sp|P01877|IGHA2_HUMAN Immunoglobulin heavy constant alpha 2 OS=Homo sapiens OX=9606 GN=IGHA2 PE=1 SV=4	576	20201117_08512_1ng_glyco_hcd30_etd30_compound15.5717.5717.4	controllerType=0 controllerNumber=1 scan=5717	16.5779
14166:3	3	R.LSLHRPALEDLLLGSEAN[+1710.598]LTC[+57.021]TLTGLR.D	HexNAc(3)Hex(5)NeuAc(1)	C[+57], N[+1711]	1558.75	3	4674.22	4674.2	0	5.4	114	Specific	284.61	226.5	226.5	4.21	57	>sp|P01877|IGHA2_HUMAN Immunoglobulin heavy constant alpha 2 OS=Homo sapiens OX=9606 GN=IGHA2 PE=1 SV=4	576	20201117_08512_1ng_glyco_hcd30_etd30_compound15.17727.17727.3	controllerType=0 controllerNumber=1 scan=17727	44.984
13440:3	3	R.LSLHRPALEDLLLGSEAN[+1622.582]LTC[+57.021]TLTGLR.D	HexNAc(4)Hex(5)	C[+57], N[+1623]	1529.4	3	4586.19	4586.18	0	2.9	114	Specific	382.18	372.24	372.24	7.54	57	>sp|P01877|IGHA2_HUMAN Immunoglobulin heavy constant alpha 2 OS=Homo sapiens OX=9606 GN=IGHA2 PE=1 SV=4	576	20201117_08512_1ng_glyco_hcd30_etd30_compound15.16960.16960.3	controllerType=0 controllerNumber=1 scan=16960	42.6642
13477:3	3	R.LSLHRPALEDLLLGSEAN[+1501.555]LTC[+57.021]TLTGLR.D	HexNAc(5)Hex(3)	C[+57], N[+1502]	1489.06	3	4465.17	4465.15	0	2.8	114	Specific	383.86	383.86	383.86	7.54	57	>sp|P01877|IGHA2_HUMAN Immunoglobulin heavy constant alpha 2 OS=Homo sapiens OX=9606 GN=IGHA2 PE=1 SV=4	576	20201117_08512_1ng_glyco_hcd30_etd30_compound15.17000.17000.6	controllerType=0 controllerNumber=1 scan=17000	42.813
13439:3	3	R.LSLHRPALEDLLLGSEAN[+1702.581]LTC[+57.021]TLTGLR.D	HexNAc(2)Hex(8)	C[+57], N[+1703]	1556.07	3	4666.21	4666.18	0	5.6	114	Specific	384.09	345.88	345.88	5.82	57	>sp|P01877|IGHA2_HUMAN Immunoglobulin heavy constant alpha 2 OS=Homo sapiens OX=9606 GN=IGHA2 PE=1 SV=4	576	20201117_08512_1ng_glyco_hcd30_etd30_compound15.16959.16959.3	controllerType=0 controllerNumber=1 scan=16959	42.6559
14121:3	3	R.LSLHRPALEDLLLGSEAN[+1872.651]LTC[+57.021]TLTGLR.D	HexNAc(3)Hex(6)NeuAc(1)	C[+57], N[+1873]	1612.76	3	4836.27	4836.25	0	3.5	114	Specific	390.44	319.63	319.63	6.09	57	>sp|P01877|IGHA2_HUMAN Immunoglobulin heavy constant alpha 2 OS=Homo sapiens OX=9606 GN=IGHA2 PE=1 SV=4	576	20201117_08512_1ng_glyco_hcd30_etd30_compound15.17680.17680.3	controllerType=0 controllerNumber=1 scan=17680	44.852
14138:4	3	R.LSLHRPALEDLLLGSEAN[+1913.677]LTC[+57.021]TLTGLR.D	HexNAc(4)Hex(5)NeuAc(1)	C[+57], N[+1914]	1220.08	4	4877.31	4877.28	0	6.4	114	Specific	413.97	413.97	413.97	4.93	57	>sp|P01877|IGHA2_HUMAN Immunoglobulin heavy constant alpha 2 OS=Homo sapiens OX=9606 GN=IGHA2 PE=1 SV=4	576	20201117_08512_1ng_glyco_hcd30_etd30_compound15.17698.17698.4	controllerType=0 controllerNumber=1 scan=17698	44.9085
13386:3	3	R.LSLHRPALEDLLLGSEAN[+1864.634]LTC[+57.021]TLTGLR.D	HexNAc(2)Hex(9)	C[+57], N[+1865]	1610.09	3	4828.25	4828.23	0	2.7	114	Specific	419.26	388.37	388.37	7.74	57	>sp|P01877|IGHA2_HUMAN Immunoglobulin heavy constant alpha 2 OS=Homo sapiens OX=9606 GN=IGHA2 PE=1 SV=4	576	20201117_08512_1ng_glyco_hcd30_etd30_compound15.16903.16903.3	controllerType=0 controllerNumber=1 scan=16903	42.4816
13465:3	3	R.LSLHRPALEDLLLGSEAN[+1460.529]LTC[+57.021]TLTGLR.D	HexNAc(4)Hex(4)	C[+57], N[+1461]	1475.39	3	4424.14	4424.13	0	3.2	114	Specific	422.47	372.22	372.22	7.74	57	>sp|P01877|IGHA2_HUMAN Immunoglobulin heavy constant alpha 2 OS=Homo sapiens OX=9606 GN=IGHA2 PE=1 SV=4	576	20201117_08512_1ng_glyco_hcd30_etd30_compound15.16987.16987.3	controllerType=0 controllerNumber=1 scan=16987	42.7662
14161:3	3	R.LSLHRPALEDLLLGSEAN[+1751.624]LTC[+57.021]TLTGLR.D	HexNAc(4)Hex(4)NeuAc(1)	C[+57], N[+1752]	1572.42	3	4715.24	4715.22	0	4.3	114	Specific	425.62	390.72	390.72	7.27	57	>sp|P01877|IGHA2_HUMAN Immunoglobulin heavy constant alpha 2 OS=Homo sapiens OX=9606 GN=IGHA2 PE=1 SV=4	576	20201117_08512_1ng_glyco_hcd30_etd30_compound15.17722.17722.3	controllerType=0 controllerNumber=1 scan=17722	44.9658
13455:3	3	R.LSLHRPALEDLLLGSEAN[+1501.555]LTC[+57.021]TLTGLR.D	HexNAc(5)Hex(3)	C[+57], N[+1502]	1489.06	3	4465.17	4465.15	0	3	114	Specific	433.72	404.15	404.15	7.74	57	>sp|P01877|IGHA2_HUMAN Immunoglobulin heavy constant alpha 2 OS=Homo sapiens OX=9606 GN=IGHA2 PE=1 SV=4	576	20201117_08512_1ng_glyco_hcd30_etd30_compound15.16976.16976.3	controllerType=0 controllerNumber=1 scan=16976	42.7315
13414:3	3	R.LSLHRPALEDLLLGSEAN[+1540.529]LTC[+57.021]TLTGLR.D	HexNAc(2)Hex(7)	C[+57], N[+1541]	1502.05	3	4504.14	4504.13	0	2.6	114	Specific	437.37	419.04	419.04	7.74	57	>sp|P01877|IGHA2_HUMAN Immunoglobulin heavy constant alpha 2 OS=Homo sapiens OX=9606 GN=IGHA2 PE=1 SV=4	576	20201117_08512_1ng_glyco_hcd30_etd30_compound15.16932.16932.3	controllerType=0 controllerNumber=1 scan=16932	42.5685
13424:3	3	R.LSLHRPALEDLLLGSEAN[+1378.476]LTC[+57.021]TLTGLR.D	HexNAc(2)Hex(6)	C[+57], N[+1378]	1448.03	3	4342.09	4342.07	0	3	114	Specific	472.13	472.13	472.13	7.69	57	>sp|P01877|IGHA2_HUMAN Immunoglobulin heavy constant alpha 2 OS=Homo sapiens OX=9606 GN=IGHA2 PE=1 SV=4	576	20201117_08512_1ng_glyco_hcd30_etd30_compound15.16943.16943.3	controllerType=0 controllerNumber=1 scan=16943	42.6081
13451:3	3	R.LSLHRPALEDLLLGSEAN[+1216.423]LTC[+57.021]TLTGLR.D	HexNAc(2)Hex(5)	C[+57], N[+1216]	1394.02	3	4180.03	4180.02	0	2.3	114	Specific	543.54	533.26	533.26	8.09	57	>sp|P01877|IGHA2_HUMAN Immunoglobulin heavy constant alpha 2 OS=Homo sapiens OX=9606 GN=IGHA2 PE=1 SV=4	576	20201117_08512_1ng_glyco_hcd30_etd30_compound15.16972.16972.3	controllerType=0 controllerNumber=1 scan=16972	42.7199
13429:4	3	R.LSLHRPALEDLLLGSEAN[+1581.555]LTC[+57.021]TLTGLR.D	HexNAc(3)Hex(6)	C[+57], N[+1582]	1137.05	4	4545.16	4545.15	0	2.4	114	Specific	602.8	583.64	583.64	10.12	57	>sp|P01877|IGHA2_HUMAN Immunoglobulin heavy constant alpha 2 OS=Homo sapiens OX=9606 GN=IGHA2 PE=1 SV=4	576	20201117_08512_1ng_glyco_hcd30_etd30_compound15.16948.16948.4	controllerType=0 controllerNumber=1 scan=16948	42.6226
13088:4	3	R.LSLHRPALEDLLLGSEAN[+1622.582]LTC[+57.021]TLTGLR.D	HexNAc(4)Hex(5)	C[+57], N[+1623]	1147.3	4	4586.19	4586.18	0	2.7	114	Specific	607.39	607.39	607.39	10.12	57	>sp|P01877|IGHA2_HUMAN Immunoglobulin heavy constant alpha 2 OS=Homo sapiens OX=9606 GN=IGHA2 PE=1 SV=4	576	20201117_08512_1ng_glyco_hcd30_etd30_compound15.16588.16588.4	controllerType=0 controllerNumber=1 scan=16588	41.5417
14834:4	3	R.LSLHRPALEDLLLGSEAN[+2407.852]LTC[+57.021]TLTGLR.D	HexNAc(5)Hex(5)NeuAc(2)	C[+57], N[+2408]	1343.62	4	5371.45	5371.45	0	0	114	Specific	657.59	609.93	609.93	9.36	57	>sp|P01877|IGHA2_HUMAN Immunoglobulin heavy constant alpha 2 OS=Homo sapiens OX=9606 GN=IGHA2 PE=1 SV=4	576	20201117_08512_1ng_glyco_hcd30_etd30_compound15.18435.18435.4	controllerType=0 controllerNumber=1 scan=18435	47.2124
13466:5	3	R.LSLHRPALEDLLLGSEAN[+1501.555]LTC[+57.021]TLTGLR.D	HexNAc(5)Hex(3)	C[+57], N[+1502]	893.838	5	4465.16	4465.15	0	1.9	114	Specific	758.26	753.97	753.97	12.54	57	>sp|P01877|IGHA2_HUMAN Immunoglobulin heavy constant alpha 2 OS=Homo sapiens OX=9606 GN=IGHA2 PE=1 SV=4	576	20201117_08512_1ng_glyco_hcd30_etd30_compound15.16988.16988.5	controllerType=0 controllerNumber=1 scan=16988	42.771
14156:4	3	R.LSLHRPALEDLLLGSEAN[+1751.624]LTC[+57.021]TLTGLR.D	HexNAc(4)Hex(4)NeuAc(1)	C[+57], N[+1752]	1179.57	4	4715.24	4715.22	0	3.9	114	Specific	825.82	799.92	799.92	14.12	57	>sp|P01877|IGHA2_HUMAN Immunoglobulin heavy constant alpha 2 OS=Homo sapiens OX=9606 GN=IGHA2 PE=1 SV=4	576	20201117_08512_1ng_glyco_hcd30_etd30_compound15.17717.17717.4	controllerType=0 controllerNumber=1 scan=17717	44.9546
13435:4	3	R.LSLHRPALEDLLLGSEAN[+1702.581]LTC[+57.021]TLTGLR.D	HexNAc(2)Hex(8)	C[+57], N[+1703]	1167.3	4	4666.19	4666.18	0	1.8	114	Specific	847.89	804.95	804.95	14.11	57	>sp|P01877|IGHA2_HUMAN Immunoglobulin heavy constant alpha 2 OS=Homo sapiens OX=9606 GN=IGHA2 PE=1 SV=4	576	20201117_08512_1ng_glyco_hcd30_etd30_compound15.16955.16955.4	controllerType=0 controllerNumber=1 scan=16955	42.6482
13450:4	3	R.LSLHRPALEDLLLGSEAN[+1501.555]LTC[+57.021]TLTGLR.D	HexNAc(5)Hex(3)	C[+57], N[+1502]	1117.05	4	4465.18	4465.15	0	5.5	114	Specific	854.73	854.73	854.73	14.65	57	>sp|P01877|IGHA2_HUMAN Immunoglobulin heavy constant alpha 2 OS=Homo sapiens OX=9606 GN=IGHA2 PE=1 SV=4	576	20201117_08512_1ng_glyco_hcd30_etd30_compound15.16971.16971.4	controllerType=0 controllerNumber=1 scan=16971	42.7095
13482:4	3	R.LSLHRPALEDLLLGSEAN[+1298.476]LTC[+57.021]TLTGLR.D	HexNAc(4)Hex(3)	C[+57], N[+1298]	1066.28	4	4262.08	4262.07	0	1.3	114	Specific	859.73	859.73	859.73	15.11	57	>sp|P01877|IGHA2_HUMAN Immunoglobulin heavy constant alpha 2 OS=Homo sapiens OX=9606 GN=IGHA2 PE=1 SV=4	576	20201117_08512_1ng_glyco_hcd30_etd30_compound15.17005.17005.4	controllerType=0 controllerNumber=1 scan=17005	42.8265
13400:4	3	R.LSLHRPALEDLLLGSEAN[+1825.661]LTC[+57.021]TLTGLR.D	HexNAc(5)Hex(5)	C[+57], N[+1826]	1198.07	4	4789.27	4789.26	0	2.5	114	Specific	887.14	855.59	855.59	15.12	57	>sp|P01877|IGHA2_HUMAN Immunoglobulin heavy constant alpha 2 OS=Homo sapiens OX=9606 GN=IGHA2 PE=1 SV=4	576	20201117_08512_1ng_glyco_hcd30_etd30_compound15.16917.16917.4	controllerType=0 controllerNumber=1 scan=16917	42.5185
13434:4	3	R.LSLHRPALEDLLLGSEAN[+1622.582]LTC[+57.021]TLTGLR.D	HexNAc(4)Hex(5)	C[+57], N[+1623]	1147.3	4	4586.2	4586.18	0	3.4	114	Specific	947.21	846.22	846.22	16.12	57	>sp|P01877|IGHA2_HUMAN Immunoglobulin heavy constant alpha 2 OS=Homo sapiens OX=9606 GN=IGHA2 PE=1 SV=4	576	20201117_08512_1ng_glyco_hcd30_etd30_compound15.16954.16954.4	controllerType=0 controllerNumber=1 scan=16954	42.6453
13460:4	3	R.LSLHRPALEDLLLGSEAN[+1460.529]LTC[+57.021]TLTGLR.D	HexNAc(4)Hex(4)	C[+57], N[+1461]	1106.79	4	4424.15	4424.13	0	4.5	114	Specific	954.91	878.61	878.61	16.65	57	>sp|P01877|IGHA2_HUMAN Immunoglobulin heavy constant alpha 2 OS=Homo sapiens OX=9606 GN=IGHA2 PE=1 SV=4	576	20201117_08512_1ng_glyco_hcd30_etd30_compound15.16982.16982.4	controllerType=0 controllerNumber=1 scan=16982	42.7523
13385:4	3	R.LSLHRPALEDLLLGSEAN[+1864.634]LTC[+57.021]TLTGLR.D	HexNAc(2)Hex(9)	C[+57], N[+1865]	1207.82	4	4828.25	4828.23	0	3	114	Specific	1020.73	941.69	941.69	18.12	57	>sp|P01877|IGHA2_HUMAN Immunoglobulin heavy constant alpha 2 OS=Homo sapiens OX=9606 GN=IGHA2 PE=1 SV=4	576	20201117_08512_1ng_glyco_hcd30_etd30_compound15.16902.16902.4	controllerType=0 controllerNumber=1 scan=16902	42.4786
13447:4	3	R.LSLHRPALEDLLLGSEAN[+1216.423]LTC[+57.021]TLTGLR.D	HexNAc(2)Hex(5)	C[+57], N[+1216]	1045.76	4	4180.03	4180.02	0	2.6	114	Specific	1022.86	993.55	993.55	18.12	57	>sp|P01877|IGHA2_HUMAN Immunoglobulin heavy constant alpha 2 OS=Homo sapiens OX=9606 GN=IGHA2 PE=1 SV=4	576	20201117_08512_1ng_glyco_hcd30_etd30_compound15.16967.16967.4	controllerType=0 controllerNumber=1 scan=16967	42.6926
13419:4	3	R.LSLHRPALEDLLLGSEAN[+1378.476]LTC[+57.021]TLTGLR.D	HexNAc(2)Hex(6)	C[+57], N[+1378]	1086.28	4	4342.08	4342.07	0	2.5	114	Specific	1087.38	1027.38	1027.38	19.12	57	>sp|P01877|IGHA2_HUMAN Immunoglobulin heavy constant alpha 2 OS=Homo sapiens OX=9606 GN=IGHA2 PE=1 SV=4	576	20201117_08512_1ng_glyco_hcd30_etd30_compound15.16938.16938.4	controllerType=0 controllerNumber=1 scan=16938	42.5922
13403:4	3	R.LSLHRPALEDLLLGSEAN[+1540.529]LTC[+57.021]TLTGLR.D	HexNAc(2)Hex(7)	C[+57], N[+1541]	1126.79	4	4504.14	4504.13	0	2.6	114	Specific	1130.33	1045.56	1045.56	20.12	57	>sp|P01877|IGHA2_HUMAN Immunoglobulin heavy constant alpha 2 OS=Homo sapiens OX=9606 GN=IGHA2 PE=1 SV=4	576	20201117_08512_1ng_glyco_hcd30_etd30_compound15.16921.16921.4	controllerType=0 controllerNumber=1 scan=16921	42.532
02435:2	3	K.TPLTAN[+1971.719]ITK.S	HexNAc(5)Hex(5)Fuc(1)	N[+1972]	1465.65	2	2930.29	2930.28	0	3.7	200	Specific	233.93	64.25	64.25	2.11	57	>sp|P01877|IGHA2_HUMAN Immunoglobulin heavy constant alpha 2 OS=Homo sapiens OX=9606 GN=IGHA2 PE=1 SV=4	576	20201117_08512_1ng_glyco_hcd30_etd30_compound15.5437.5437.2	controllerType=0 controllerNumber=1 scan=5437	15.8778
03943:3	3	K.TPLTAN[+2262.814]ITK.S	HexNAc(5)Hex(5)Fuc(1)NeuAc(1)	N[+2263]	1074.46	3	3221.37	3221.37	0	1	200	Specific	235.23	116.65	116.65	2.73	57	>sp|P01877|IGHA2_HUMAN Immunoglobulin heavy constant alpha 2 OS=Homo sapiens OX=9606 GN=IGHA2 PE=1 SV=4	576	20201117_08512_1ng_glyco_hcd30_etd30_compound15.7008.7008.3	controllerType=0 controllerNumber=1 scan=7008	19.1229
02487:2	3	K.TPLTAN[+1606.587]ITK.S	HexNAc(4)Hex(4)Fuc(1)	N[+1607]	1283.08	2	2565.15	2565.14	0	3.1	200	Specific	251.72	87.13	87.13	2.65	57	>sp|P01877|IGHA2_HUMAN Immunoglobulin heavy constant alpha 2 OS=Homo sapiens OX=9606 GN=IGHA2 PE=1 SV=4	576	20201117_08512_1ng_glyco_hcd30_etd30_compound15.5491.5491.2	controllerType=0 controllerNumber=1 scan=5491	16.0073
02460:3	3	K.TPLTAN[+1809.666]ITK.S	HexNAc(5)Hex(4)Fuc(1)	N[+1810]	923.414	3	2768.23	2768.22	0	2.1	200	Specific	277.8	118.72	118.72	2.72	57	>sp|P01877|IGHA2_HUMAN Immunoglobulin heavy constant alpha 2 OS=Homo sapiens OX=9606 GN=IGHA2 PE=1 SV=4	576	20201117_08512_1ng_glyco_hcd30_etd30_compound15.5463.5463.3	controllerType=0 controllerNumber=1 scan=5463	15.9416
02422:3	3	K.TPLTAN[+1971.719]ITK.S	HexNAc(5)Hex(5)Fuc(1)	N[+1972]	977.433	3	2930.28	2930.28	0	2.4	200	Specific	289.78	133.19	133.19	2.75	57	>sp|P01877|IGHA2_HUMAN Immunoglobulin heavy constant alpha 2 OS=Homo sapiens OX=9606 GN=IGHA2 PE=1 SV=4	576	20201117_08512_1ng_glyco_hcd30_etd30_compound15.5423.5423.3	controllerType=0 controllerNumber=1 scan=5423	15.8438
02521:3	3	K.TPLTAN[+1647.613]ITK.S	HexNAc(5)Hex(3)Fuc(1)	N[+1648]	869.398	3	2606.18	2606.17	0	3.3	200	Specific	293.27	120.62	120.62	2.69	57	>sp|P01877|IGHA2_HUMAN Immunoglobulin heavy constant alpha 2 OS=Homo sapiens OX=9606 GN=IGHA2 PE=1 SV=4	576	20201117_08512_1ng_glyco_hcd30_etd30_compound15.5527.5527.3	controllerType=0 controllerNumber=1 scan=5527	16.1195
02526:2	3	K.TPLTAN[+1501.555]ITK.S	HexNAc(5)Hex(3)	N[+1502]	1230.56	2	2460.12	2460.11	0	3.9	200	Specific	296.4	87.75	87.75	2.63	57	>sp|P01877|IGHA2_HUMAN Immunoglobulin heavy constant alpha 2 OS=Homo sapiens OX=9606 GN=IGHA2 PE=1 SV=4	576	20201117_08512_1ng_glyco_hcd30_etd30_compound15.5532.5532.2	controllerType=0 controllerNumber=1 scan=5532	16.1322
02502:2	3	K.TPLTAN[+1647.613]ITK.S	HexNAc(5)Hex(3)Fuc(1)	N[+1648]	1303.59	2	2606.18	2606.17	0	3.3	200	Specific	305.52	114.37	114.37	2.75	57	>sp|P01877|IGHA2_HUMAN Immunoglobulin heavy constant alpha 2 OS=Homo sapiens OX=9606 GN=IGHA2 PE=1 SV=4	576	20201117_08512_1ng_glyco_hcd30_etd30_compound15.5507.5507.2	controllerType=0 controllerNumber=1 scan=5507	16.0543
02463:2	3	K.TPLTAN[+1809.666]ITK.S	HexNAc(5)Hex(4)Fuc(1)	N[+1810]	1384.62	2	2768.23	2768.22	0	2.7	200	Specific	334.59	139.13	139.13	2.71	57	>sp|P01877|IGHA2_HUMAN Immunoglobulin heavy constant alpha 2 OS=Homo sapiens OX=9606 GN=IGHA2 PE=1 SV=4	576	20201117_08512_1ng_glyco_hcd30_etd30_compound15.5466.5466.2	controllerType=0 controllerNumber=1 scan=5466	15.951
02490:2	3	K.TPLTAN[+1444.534]ITK.S	HexNAc(4)Hex(3)Fuc(1)	N[+1445]	1202.05	2	2403.1	2403.09	0	3.2	200	Specific	355.78	110.01	110.01	2.63	57	>sp|P01877|IGHA2_HUMAN Immunoglobulin heavy constant alpha 2 OS=Homo sapiens OX=9606 GN=IGHA2 PE=1 SV=4	576	20201117_08512_1ng_glyco_hcd30_etd30_compound15.5494.5494.2	controllerType=0 controllerNumber=1 scan=5494	16.0184
08351:3	3	R.MAGKPTHIN[+1809.666]VSVVMAEADGTC[+57.021]Y.-	HexNAc(5)Hex(4)Fuc(1)	C[+57], N[+1810]	1387.59	3	4160.76	4160.75	0	1.5	319	CRagged	203.54	113.49	113.49	2.74	57	>sp|P01877|IGHA2_HUMAN Immunoglobulin heavy constant alpha 2 OS=Homo sapiens OX=9606 GN=IGHA2 PE=1 SV=4	576	20201117_08512_1ng_glyco_hcd30_etd30_compound15.11602.11602.3	controllerType=0 controllerNumber=1 scan=11602	28.8399
09598:3	3	R.MAGKPTHIN[+1710.598]VSVVMAEADGTC[+57.021]Y.-	HexNAc(3)Hex(5)NeuAc(1)	C[+57], N[+1711]	1354.57	3	4061.69	4061.68	0	2	319	CRagged	212.44	118.28	118.28	2.81	57	>sp|P01877|IGHA2_HUMAN Immunoglobulin heavy constant alpha 2 OS=Homo sapiens OX=9606 GN=IGHA2 PE=1 SV=4	576	20201117_08512_1ng_glyco_hcd30_etd30_compound15.12907.12907.3	controllerType=0 controllerNumber=1 scan=12907	32.0493
09641:3	3	R.MAGKPTHIN[+1548.545]VSVVMAEADGTC[+57.021]Y.-	HexNAc(3)Hex(4)NeuAc(1)	C[+57], N[+1549]	1300.55	3	3899.64	3899.63	0	2.4	319	CRagged	222.41	135.57	135.57	2.74	57	>sp|P01877|IGHA2_HUMAN Immunoglobulin heavy constant alpha 2 OS=Homo sapiens OX=9606 GN=IGHA2 PE=1 SV=4	576	20201117_08512_1ng_glyco_hcd30_etd30_compound15.12952.12952.3	controllerType=0 controllerNumber=1 scan=12952	32.1498
08276:3	3	R.MAGKPTHIN[+1702.581]VSVVMAEADGTC[+57.021]Y.-	HexNAc(2)Hex(8)	C[+57], N[+1703]	1351.9	3	4053.67	4053.66	0	2.5	319	CRagged	246.17	246.17	196.29	3.65	57	>sp|P01877|IGHA2_HUMAN Immunoglobulin heavy constant alpha 2 OS=Homo sapiens OX=9606 GN=IGHA2 PE=1 SV=4	576	20201117_08512_1ng_glyco_hcd30_etd30_compound15.11523.11523.3	controllerType=0 controllerNumber=1 scan=11523	28.6226
08402:3	3	R.MAGKPTHIN[+1501.555]VSVVMAEADGTC[+57.021]Y.-	HexNAc(5)Hex(3)	C[+57], N[+1502]	1284.89	3	3852.65	3852.64	0	2.6	319	CRagged	248.95	217.79	217.79	3.65	57	>sp|P01877|IGHA2_HUMAN Immunoglobulin heavy constant alpha 2 OS=Homo sapiens OX=9606 GN=IGHA2 PE=1 SV=4	576	20201117_08512_1ng_glyco_hcd30_etd30_compound15.11656.11656.3	controllerType=0 controllerNumber=1 scan=11656	28.9824
08316:3	3	R.MAGKPTHIN[+1378.476]VSVVMAEADGTC[+57.021]Y.-	HexNAc(2)Hex(6)	C[+57], N[+1378]	1243.86	3	3729.57	3729.56	0	3.4	319	CRagged	274.28	229.02	197.78	3.65	57	>sp|P01877|IGHA2_HUMAN Immunoglobulin heavy constant alpha 2 OS=Homo sapiens OX=9606 GN=IGHA2 PE=1 SV=4	576	20201117_08512_1ng_glyco_hcd30_etd30_compound15.11565.11565.3	controllerType=0 controllerNumber=1 scan=11565	28.7343
08311:3	3	R.MAGKPTHIN[+1540.529]VSVVMAEADGTC[+57.021]Y.-	HexNAc(2)Hex(7)	C[+57], N[+1541]	1297.88	3	3891.63	3891.61	0	3.8	319	CRagged	277.03	277.03	193.35	4.09	57	>sp|P01877|IGHA2_HUMAN Immunoglobulin heavy constant alpha 2 OS=Homo sapiens OX=9606 GN=IGHA2 PE=1 SV=4	576	20201117_08512_1ng_glyco_hcd30_etd30_compound15.11560.11560.3	controllerType=0 controllerNumber=1 scan=11560	28.7206
08364:3	3	R.MAGKPTHIN[+1216.423]VSVVMAEADGTC[+57.021]Y.-	HexNAc(2)Hex(5)	C[+57], N[+1216]	1189.84	3	3567.51	3567.51	0	1.9	319	CRagged	302.47	285.12	227.3	3.92	57	>sp|P01877|IGHA2_HUMAN Immunoglobulin heavy constant alpha 2 OS=Homo sapiens OX=9606 GN=IGHA2 PE=1 SV=4	576	20201117_08512_1ng_glyco_hcd30_etd30_compound15.11616.11616.3	controllerType=0 controllerNumber=1 scan=11616	28.8792
13430:3	4	R.GLSFDVSLEVSQGPGLLN[+2205.793]DTK.V	HexNAc(4)Hex(5)Fuc(2)NeuAc(1)	N[+2206]	1461.31	3	4381.92	4381.91	0	3.4	118	Specific	351.13	243.03	243.03	5.48	40	>sp|P01833|PIGR_HUMAN Polymeric immunoglobulin receptor OS=Homo sapiens OX=9606 GN=PIGR PE=1 SV=4	902	20201117_08512_1ng_glyco_hcd30_etd30_compound15.16949.16949.3	controllerType=0 controllerNumber=1 scan=16949	42.6267
13472:3	4	R.GLSFDVSLEVSQGPGLLN[+2059.735]DTK.V	HexNAc(4)Hex(5)Fuc(1)NeuAc(1)	N[+2060]	1412.63	3	4235.86	4235.85	0	3	118	Specific	376.37	264.43	264.43	5.64	40	>sp|P01833|PIGR_HUMAN Polymeric immunoglobulin receptor OS=Homo sapiens OX=9606 GN=PIGR PE=1 SV=4	902	20201117_08512_1ng_glyco_hcd30_etd30_compound15.16994.16994.3	controllerType=0 controllerNumber=1 scan=16994	42.7928
14680:4	4	R.GLSFDVSLEVSQGPGLLN[+2350.830]DTK.V	HexNAc(4)Hex(5)Fuc(1)NeuAc(2)	N[+2351]	1132.49	4	4526.96	4526.94	0	2.6	118	Specific	467.73	430.27	430.27	5.57	40	>sp|P01833|PIGR_HUMAN Polymeric immunoglobulin receptor OS=Homo sapiens OX=9606 GN=PIGR PE=1 SV=4	902	20201117_08512_1ng_glyco_hcd30_etd30_compound15.18271.18271.4	controllerType=0 controllerNumber=1 scan=18271	46.69
14670:3	4	R.GLSFDVSLEVSQGPGLLN[+2350.830]DTK.V	HexNAc(4)Hex(5)Fuc(1)NeuAc(2)	N[+2351]	1509.66	3	4526.96	4526.94	0	3.4	118	Specific	502.09	297.64	297.64	6.07	40	>sp|P01833|PIGR_HUMAN Polymeric immunoglobulin receptor OS=Homo sapiens OX=9606 GN=PIGR PE=1 SV=4	902	20201117_08512_1ng_glyco_hcd30_etd30_compound15.18261.18261.3	controllerType=0 controllerNumber=1 scan=18261	46.656
15605:4	4	K.QIGLYPVLVIDSSGYVNPN[+2204.772]YTGR.I	HexNAc(4)Hex(5)NeuAc(2)	N[+2205]	1183.28	4	4730.09	4730.08	0	2.7	168	Specific	213.24	213.24	213.24	3.03	40	>sp|P01833|PIGR_HUMAN Polymeric immunoglobulin receptor OS=Homo sapiens OX=9606 GN=PIGR PE=1 SV=4	902	20201117_08512_1ng_glyco_hcd30_etd30_compound15.19255.19255.4	controllerType=0 controllerNumber=1 scan=19255	49.9551
15544:3	4	K.QIGLYPVLVIDSSGYVNPN[+2350.830]YTGR.I	HexNAc(4)Hex(5)Fuc(1)NeuAc(2)	N[+2351]	1626.06	3	4876.15	4876.13	0	4	168	Specific	390.11	279.3	279.3	5.64	40	>sp|P01833|PIGR_HUMAN Polymeric immunoglobulin receptor OS=Homo sapiens OX=9606 GN=PIGR PE=1 SV=4	902	20201117_08512_1ng_glyco_hcd30_etd30_compound15.19190.19190.3	controllerType=0 controllerNumber=1 scan=19190	49.7437
21132:3	4	R.[+42.011]LSLLEEPGN[+2351.851]GTFTVILNQLTSR.D	HexNAc(4)Hex(5)Fuc(3)NeuAc(1)	.[42], N[+2352]	1599.39	3	4796.15	4796.15	0	0.2	413	Specific	260.26	182.79	182.79	4.02	40	>sp|P01833|PIGR_HUMAN Polymeric immunoglobulin receptor OS=Homo sapiens OX=9606 GN=PIGR PE=1 SV=4	902	20201117_08512_1ng_glyco_hcd30_etd30_compound15.25090.25090.2	controllerType=0 controllerNumber=1 scan=25090	65.3785
16886:3	4	R.LSLLEEPGN[+2350.830]GTFTVILNQLTSR.D	HexNAc(4)Hex(5)Fuc(1)NeuAc(2)	N[+2351]	1585.04	3	4753.12	4753.12	0	-0.6	413	Specific	331.14	181.63	181.63	3.47	40	>sp|P01833|PIGR_HUMAN Polymeric immunoglobulin receptor OS=Homo sapiens OX=9606 GN=PIGR PE=1 SV=4	902	20201117_08512_1ng_glyco_hcd30_etd30_compound15.20618.20618.3	controllerType=0 controllerNumber=1 scan=20618	54.3907
16590:4	4	R.LSLLEEPGN[+2350.830]GTFTVILNQLTSR.D	HexNAc(4)Hex(5)Fuc(1)NeuAc(2)	N[+2351]	1189.04	4	4753.14	4753.12	0	3.7	413	Specific	443.42	389.83	389.83	5.57	40	>sp|P01833|PIGR_HUMAN Polymeric immunoglobulin receptor OS=Homo sapiens OX=9606 GN=PIGR PE=1 SV=4	902	20201117_08512_1ng_glyco_hcd30_etd30_compound15.20301.20301.4	controllerType=0 controllerNumber=1 scan=20301	53.2621
15339:3	4	R.LSLLEEPGN[+2076.750]GTFTVILNQLTSR.D	HexNAc(4)Hex(6)Fuc(2)	N[+2077]	1493.69	3	4479.07	4479.04	0	5.8	413	Specific	451.89	373.31	373.31	5.96	40	>sp|P01833|PIGR_HUMAN Polymeric immunoglobulin receptor OS=Homo sapiens OX=9606 GN=PIGR PE=1 SV=4	902	20201117_08512_1ng_glyco_hcd30_etd30_compound15.18972.18972.2	controllerType=0 controllerNumber=1 scan=18972	48.9586
15304:4	4	R.LSLLEEPGN[+2205.793]GTFTVILNQLTSR.D	HexNAc(4)Hex(5)Fuc(2)NeuAc(1)	N[+2206]	1152.78	4	4608.1	4608.09	0	2.5	413	Specific	514.41	470.87	470.87	5.73	40	>sp|P01833|PIGR_HUMAN Polymeric immunoglobulin receptor OS=Homo sapiens OX=9606 GN=PIGR PE=1 SV=4	902	20201117_08512_1ng_glyco_hcd30_etd30_compound15.18934.18934.4	controllerType=0 controllerNumber=1 scan=18934	48.8042
15303:4	4	R.LSLLEEPGN[+2351.851]GTFTVILNQLTSR.D	HexNAc(4)Hex(5)Fuc(3)NeuAc(1)	N[+2352]	1189.29	4	4754.16	4754.14	0	2.6	413	Specific	545.18	488.53	488.53	5.95	40	>sp|P01833|PIGR_HUMAN Polymeric immunoglobulin receptor OS=Homo sapiens OX=9606 GN=PIGR PE=1 SV=4	902	20201117_08512_1ng_glyco_hcd30_etd30_compound15.18933.18933.4	controllerType=0 controllerNumber=1 scan=18933	48.7969
15299:3	4	R.LSLLEEPGN[+2351.851]GTFTVILNQLTSR.D	HexNAc(4)Hex(5)Fuc(3)NeuAc(1)	N[+2352]	1585.39	3	4754.16	4754.14	0	3.1	413	Specific	567.95	433.65	433.65	8.8	40	>sp|P01833|PIGR_HUMAN Polymeric immunoglobulin receptor OS=Homo sapiens OX=9606 GN=PIGR PE=1 SV=4	902	20201117_08512_1ng_glyco_hcd30_etd30_compound15.18929.18929.3	controllerType=0 controllerNumber=1 scan=18929	48.7873
16589:3	4	R.LSLLEEPGN[+2350.830]GTFTVILNQLTSR.D	HexNAc(4)Hex(5)Fuc(1)NeuAc(2)	N[+2351]	1585.05	3	4753.14	4753.12	0	3.1	413	Specific	577.46	376.78	376.78	8.8	40	>sp|P01833|PIGR_HUMAN Polymeric immunoglobulin receptor OS=Homo sapiens OX=9606 GN=PIGR PE=1 SV=4	902	20201117_08512_1ng_glyco_hcd30_etd30_compound15.20300.20300.3	controllerType=0 controllerNumber=1 scan=20300	53.2579
15298:3	4	R.LSLLEEPGN[+2205.793]GTFTVILNQLTSR.D	HexNAc(4)Hex(5)Fuc(2)NeuAc(1)	N[+2206]	1536.71	3	4608.1	4608.09	0	3.6	413	Specific	584.41	426.8	426.8	8.8	40	>sp|P01833|PIGR_HUMAN Polymeric immunoglobulin receptor OS=Homo sapiens OX=9606 GN=PIGR PE=1 SV=4	902	20201117_08512_1ng_glyco_hcd30_etd30_compound15.18928.18928.3	controllerType=0 controllerNumber=1 scan=18928	48.7842
13636:3	4	K.IIEGEPNLKVPGN[+2350.830]VTAVLGETLK.V	HexNAc(4)Hex(5)Fuc(1)NeuAc(2)	N[+2351]	1581.4	3	4742.2	4742.18	0	3.7	457	Specific	308.16	243.94	243.94	3.77	40	>sp|P01833|PIGR_HUMAN Polymeric immunoglobulin receptor OS=Homo sapiens OX=9606 GN=PIGR PE=1 SV=4	902	20201117_08512_1ng_glyco_hcd30_etd30_compound15.17167.17167.3	controllerType=0 controllerNumber=1 scan=17167	43.3026
12230:3	4	K.IIEGEPNLKVPGN[+2205.793]VTAVLGETLK.V	HexNAc(4)Hex(5)Fuc(2)NeuAc(1)	N[+2206]	1533.05	3	4597.15	4597.14	0	1.6	457	Specific	343.69	244.98	244.98	3.98	40	>sp|P01833|PIGR_HUMAN Polymeric immunoglobulin receptor OS=Homo sapiens OX=9606 GN=PIGR PE=1 SV=4	902	20201117_08512_1ng_glyco_hcd30_etd30_compound15.15683.15683.3	controllerType=0 controllerNumber=1 scan=15683	39.1422
12323:3	4	K.IIEGEPNLKVPGN[+2205.793]VTAVLGETLK.V	HexNAc(4)Hex(5)Fuc(2)NeuAc(1)	N[+2206]	1533.06	3	4597.15	4597.14	0	2.7	457	Specific	349.55	281.65	281.65	4.18	40	>sp|P01833|PIGR_HUMAN Polymeric immunoglobulin receptor OS=Homo sapiens OX=9606 GN=PIGR PE=1 SV=4	902	20201117_08512_1ng_glyco_hcd30_etd30_compound15.15781.15781.3	controllerType=0 controllerNumber=1 scan=15781	39.38
12317:3	4	K.IIEGEPNLKVPGN[+2059.735]VTAVLGETLK.V	HexNAc(4)Hex(5)Fuc(1)NeuAc(1)	N[+2060]	1484.37	3	4451.1	4451.08	0	2.9	457	Specific	358.97	270.51	270.51	4.18	40	>sp|P01833|PIGR_HUMAN Polymeric immunoglobulin receptor OS=Homo sapiens OX=9606 GN=PIGR PE=1 SV=4	902	20201117_08512_1ng_glyco_hcd30_etd30_compound15.15775.15775.3	controllerType=0 controllerNumber=1 scan=15775	39.3633
13593:4	4	K.IIEGEPNLKVPGN[+2350.830]VTAVLGETLK.V	HexNAc(4)Hex(5)Fuc(1)NeuAc(2)	N[+2351]	1186.3	4	4742.19	4742.18	0	2.1	457	Specific	396.6	396.6	396.6	6.05	40	>sp|P01833|PIGR_HUMAN Polymeric immunoglobulin receptor OS=Homo sapiens OX=9606 GN=PIGR PE=1 SV=4	902	20201117_08512_1ng_glyco_hcd30_etd30_compound15.17122.17122.4	controllerType=0 controllerNumber=1 scan=17122	43.1707
13617:4	4	K.IIEGEPNLKVPGN[+2350.830]VTAVLGETLK.V	HexNAc(4)Hex(5)Fuc(1)NeuAc(2)	N[+2351]	1186.3	4	4742.19	4742.18	0	2.4	457	Specific	510.96	506.33	506.33	6.37	40	>sp|P01833|PIGR_HUMAN Polymeric immunoglobulin receptor OS=Homo sapiens OX=9606 GN=PIGR PE=1 SV=4	902	20201117_08512_1ng_glyco_hcd30_etd30_compound15.17147.17147.4	controllerType=0 controllerNumber=1 scan=17147	43.243
12322:4	4	K.IIEGEPNLKVPGN[+2059.735]VTAVLGETLK.V	HexNAc(4)Hex(5)Fuc(1)NeuAc(1)	N[+2060]	1113.53	4	4451.09	4451.08	0	2.1	457	Specific	550.97	504.14	504.14	6.59	40	>sp|P01833|PIGR_HUMAN Polymeric immunoglobulin receptor OS=Homo sapiens OX=9606 GN=PIGR PE=1 SV=4	902	20201117_08512_1ng_glyco_hcd30_etd30_compound15.15780.15780.4	controllerType=0 controllerNumber=1 scan=15780	39.3743
11911:3	4	K.IIEGEPNLKVPGN[+2059.735]VTAVLGETLKVPC[+57.021]HFPC[+57.021]K.F	HexNAc(4)Hex(5)Fuc(1)NeuAc(1)	C[+57]*2, N[+2060]	1826.19	3	5476.55	5476.54	0	2.1	457	Specific	216.67	214.29	214.29	2.77	40	>sp|P01833|PIGR_HUMAN Polymeric immunoglobulin receptor OS=Homo sapiens OX=9606 GN=PIGR PE=1 SV=4	902	20201117_08512_1ng_glyco_hcd30_etd30_compound15.15340.15340.3	controllerType=0 controllerNumber=1 scan=15340	38.3465
12005:4	4	K.IIEGEPNLKVPGN[+2205.793]VTAVLGETLKVPC[+57.021]HFPC[+57.021]K.F	HexNAc(4)Hex(5)Fuc(2)NeuAc(1)	C[+57]*2, N[+2206]	1406.41	4	5622.61	5622.6	0	1.9	457	Specific	217.54	217.54	217.54	2.92	40	>sp|P01833|PIGR_HUMAN Polymeric immunoglobulin receptor OS=Homo sapiens OX=9606 GN=PIGR PE=1 SV=4	902	20201117_08512_1ng_glyco_hcd30_etd30_compound15.15438.15438.4	controllerType=0 controllerNumber=1 scan=15438	38.5743
11967:4	4	K.IIEGEPNLKVPGN[+2205.793]VTAVLGETLKVPC[+57.021]HFPC[+57.021]K.F	HexNAc(4)Hex(5)Fuc(2)NeuAc(1)	C[+57]*2, N[+2206]	1406.41	4	5622.62	5622.6	0	3.3	457	Specific	317.16	317.16	317.16	4.44	40	>sp|P01833|PIGR_HUMAN Polymeric immunoglobulin receptor OS=Homo sapiens OX=9606 GN=PIGR PE=1 SV=4	902	20201117_08512_1ng_glyco_hcd30_etd30_compound15.15398.15398.2	controllerType=0 controllerNumber=1 scan=15398	38.4648
12987:6	4	K.IIEGEPNLKVPGN[+2350.830]VTAVLGETLKVPC[+57.021]HFPC[+57.021]K.F	HexNAc(4)Hex(5)Fuc(1)NeuAc(2)	C[+57]*2, N[+2351]	962.114	6	5767.64	5767.64	0	1.3	457	Specific	329.94	329.94	329.94	4.98	40	>sp|P01833|PIGR_HUMAN Polymeric immunoglobulin receptor OS=Homo sapiens OX=9606 GN=PIGR PE=1 SV=4	902	20201117_08512_1ng_glyco_hcd30_etd30_compound15.16481.16481.6	controllerType=0 controllerNumber=1 scan=16481	41.1999
12928:4	4	K.IIEGEPNLKVPGN[+2350.830]VTAVLGETLKVPC[+57.021]HFPC[+57.021]K.F	HexNAc(4)Hex(5)Fuc(1)NeuAc(2)	C[+57]*2, N[+2351]	1442.67	4	5767.66	5767.64	0	4.4	457	Specific	367.27	367.27	367.27	5.39	40	>sp|P01833|PIGR_HUMAN Polymeric immunoglobulin receptor OS=Homo sapiens OX=9606 GN=PIGR PE=1 SV=4	902	20201117_08512_1ng_glyco_hcd30_etd30_compound15.16419.16419.4	controllerType=0 controllerNumber=1 scan=16419	41.0231
12974:4	4	K.IIEGEPNLKVPGN[+2350.830]VTAVLGETLKVPC[+57.021]HFPC[+57.021]K.F	HexNAc(4)Hex(5)Fuc(1)NeuAc(2)	C[+57]*2, N[+2351]	1442.67	4	5767.65	5767.64	0	2.7	457	Specific	405.3	405.3	405.3	6.26	40	>sp|P01833|PIGR_HUMAN Polymeric immunoglobulin receptor OS=Homo sapiens OX=9606 GN=PIGR PE=1 SV=4	902	20201117_08512_1ng_glyco_hcd30_etd30_compound15.16468.16468.4	controllerType=0 controllerNumber=1 scan=16468	41.1628
11866:5	4	K.IIEGEPNLKVPGN[+2351.851]VTAVLGETLKVPC[+57.021]HFPC[+57.021]K.F	HexNAc(4)Hex(5)Fuc(3)NeuAc(1)	C[+57]*2, N[+2352]	1154.54	5	5768.68	5768.66	0	3.1	457	Specific	422.27	422.27	422.27	6.05	40	>sp|P01833|PIGR_HUMAN Polymeric immunoglobulin receptor OS=Homo sapiens OX=9606 GN=PIGR PE=1 SV=4	902	20201117_08512_1ng_glyco_hcd30_etd30_compound15.15293.15293.5	controllerType=0 controllerNumber=1 scan=15293	38.228
12037:4	4	K.IIEGEPNLKVPGN[+2059.735]VTAVLGETLKVPC[+57.021]HFPC[+57.021]K.F	HexNAc(4)Hex(5)Fuc(1)NeuAc(1)	C[+57]*2, N[+2060]	1369.9	4	5476.56	5476.54	0	3.1	457	Specific	445.52	430.67	430.67	6.01	40	>sp|P01833|PIGR_HUMAN Polymeric immunoglobulin receptor OS=Homo sapiens OX=9606 GN=PIGR PE=1 SV=4	902	20201117_08512_1ng_glyco_hcd30_etd30_compound15.15472.15472.4	controllerType=0 controllerNumber=1 scan=15472	38.6493
11874:4	4	K.IIEGEPNLKVPGN[+2351.851]VTAVLGETLKVPC[+57.021]HFPC[+57.021]K.F	HexNAc(4)Hex(5)Fuc(3)NeuAc(1)	C[+57]*2, N[+2352]	1442.92	4	5768.67	5768.66	0	2.6	457	Specific	493.72	493.72	493.72	6.38	40	>sp|P01833|PIGR_HUMAN Polymeric immunoglobulin receptor OS=Homo sapiens OX=9606 GN=PIGR PE=1 SV=4	902	20201117_08512_1ng_glyco_hcd30_etd30_compound15.15301.15301.4	controllerType=0 controllerNumber=1 scan=15301	38.2545
11849:4	4	K.IIEGEPNLKVPGN[+2205.793]VTAVLGETLKVPC[+57.021]HFPC[+57.021]K.F	HexNAc(4)Hex(5)Fuc(2)NeuAc(1)	C[+57]*2, N[+2206]	1406.41	4	5622.62	5622.6	0	3.2	457	Specific	549.71	549.71	549.71	6.61	40	>sp|P01833|PIGR_HUMAN Polymeric immunoglobulin receptor OS=Homo sapiens OX=9606 GN=PIGR PE=1 SV=4	902	20201117_08512_1ng_glyco_hcd30_etd30_compound15.15275.15275.4	controllerType=0 controllerNumber=1 scan=15275	38.1658
11867:4	4	K.IIEGEPNLKVPGN[+2059.735]VTAVLGETLKVPC[+57.021]HFPC[+57.021]K.F	HexNAc(4)Hex(5)Fuc(1)NeuAc(1)	C[+57]*2, N[+2060]	1369.89	4	5476.55	5476.54	0	2.2	457	Specific	610.96	571.51	571.51	8.67	40	>sp|P01833|PIGR_HUMAN Polymeric immunoglobulin receptor OS=Homo sapiens OX=9606 GN=PIGR PE=1 SV=4	902	20201117_08512_1ng_glyco_hcd30_etd30_compound15.15294.15294.4	controllerType=0 controllerNumber=1 scan=15294	38.2325
12973:5	4	K.IIEGEPNLKVPGN[+2350.830]VTAVLGETLKVPC[+57.021]HFPC[+57.021]K.F	HexNAc(4)Hex(5)Fuc(1)NeuAc(2)	C[+57]*2, N[+2351]	1154.34	5	5767.65	5767.64	0	2.3	457	Specific	640.88	640.88	640.88	8.66	40	>sp|P01833|PIGR_HUMAN Polymeric immunoglobulin receptor OS=Homo sapiens OX=9606 GN=PIGR PE=1 SV=4	902	20201117_08512_1ng_glyco_hcd30_etd30_compound15.16467.16467.5	controllerType=0 controllerNumber=1 scan=16467	41.1599
11865:5	4	K.IIEGEPNLKVPGN[+2059.735]VTAVLGETLKVPC[+57.021]HFPC[+57.021]K.F	HexNAc(4)Hex(5)Fuc(1)NeuAc(1)	C[+57]*2, N[+2060]	1096.12	5	5476.55	5476.54	0	2.3	457	Specific	686.05	686.05	686.05	9.66	40	>sp|P01833|PIGR_HUMAN Polymeric immunoglobulin receptor OS=Homo sapiens OX=9606 GN=PIGR PE=1 SV=4	902	20201117_08512_1ng_glyco_hcd30_etd30_compound15.15292.15292.5	controllerType=0 controllerNumber=1 scan=15292	38.221
12926:5	4	K.IIEGEPNLKVPGN[+2350.830]VTAVLGETLKVPC[+57.021]HFPC[+57.021]K.F	HexNAc(4)Hex(5)Fuc(1)NeuAc(2)	C[+57]*2, N[+2351]	1154.34	5	5767.65	5767.64	0	1.8	457	Specific	697.87	653.72	653.72	9.64	40	>sp|P01833|PIGR_HUMAN Polymeric immunoglobulin receptor OS=Homo sapiens OX=9606 GN=PIGR PE=1 SV=4	902	20201117_08512_1ng_glyco_hcd30_etd30_compound15.16417.16417.5	controllerType=0 controllerNumber=1 scan=16417	41.012
11846:5	4	K.IIEGEPNLKVPGN[+2205.793]VTAVLGETLKVPC[+57.021]HFPC[+57.021]K.F	HexNAc(4)Hex(5)Fuc(2)NeuAc(1)	C[+57]*2, N[+2206]	1125.33	5	5622.61	5622.6	0	2.4	457	Specific	743.69	733.47	733.47	10.66	40	>sp|P01833|PIGR_HUMAN Polymeric immunoglobulin receptor OS=Homo sapiens OX=9606 GN=PIGR PE=1 SV=4	902	20201117_08512_1ng_glyco_hcd30_etd30_compound15.15272.15272.5	controllerType=0 controllerNumber=1 scan=15272	38.1562
10681:4	4	K.VPGN[+2059.735]VTAVLGETLKVPC[+57.021]HFPC[+57.021]K.F	HexNAc(4)Hex(5)Fuc(1)NeuAc(1)	C[+57]*2, N[+2060]	1121.51	4	4483	4482.99	0	2.2	466	Specific	380.23	380.23	380.23	5.68	40	>sp|P01833|PIGR_HUMAN Polymeric immunoglobulin receptor OS=Homo sapiens OX=9606 GN=PIGR PE=1 SV=4	902	20201117_08512_1ng_glyco_hcd30_etd30_compound15.14046.14046.4	controllerType=0 controllerNumber=1 scan=14046	34.7661
05041:3	4	K.WN[+1548.545]NTGC[+57.021]QALPSQDEGPSK.A	HexNAc(3)Hex(4)NeuAc(1)	C[+57], N[+1549]	1179.81	3	3537.42	3537.42	0	0.9	498	Specific	272.72	148.83	148.83	4.6	40	>sp|P01833|PIGR_HUMAN Polymeric immunoglobulin receptor OS=Homo sapiens OX=9606 GN=PIGR PE=1 SV=4	902	20201117_08512_1ng_glyco_hcd30_etd30_compound15.8146.8146.3	controllerType=0 controllerNumber=1 scan=8146	21.2187
04908:3	4	K.WN[+1872.651]NTGC[+57.021]QALPSQDEGPSK.A	HexNAc(3)Hex(6)NeuAc(1)	C[+57], N[+1873]	1287.85	3	3861.53	3861.53	0	1.3	498	Specific	331.98	198.45	198.45	5.34	40	>sp|P01833|PIGR_HUMAN Polymeric immunoglobulin receptor OS=Homo sapiens OX=9606 GN=PIGR PE=1 SV=4	902	20201117_08512_1ng_glyco_hcd30_etd30_compound15.8008.8008.3	controllerType=0 controllerNumber=1 scan=8008	20.9456
03454:3	4	K.WN[+1216.423]NTGC[+57.021]QALPSQDEGPSK.A	HexNAc(2)Hex(5)	C[+57], N[+1216]	1069.11	3	3205.3	3205.3	0	1.4	498	Specific	471.37	366.79	366.79	7.2	40	>sp|P01833|PIGR_HUMAN Polymeric immunoglobulin receptor OS=Homo sapiens OX=9606 GN=PIGR PE=1 SV=4	902	20201117_08512_1ng_glyco_hcd30_etd30_compound15.6501.6501.3	controllerType=0 controllerNumber=1 scan=6501	18.2303
04921:3	4	K.WN[+1710.598]NTGC[+57.021]QALPSQDEGPSK.A	HexNAc(3)Hex(5)NeuAc(1)	C[+57], N[+1711]	1233.83	3	3699.48	3699.47	0	0.5	498	Specific	516.36	332.42	332.42	6.11	40	>sp|P01833|PIGR_HUMAN Polymeric immunoglobulin receptor OS=Homo sapiens OX=9606 GN=PIGR PE=1 SV=4	902	20201117_08512_1ng_glyco_hcd30_etd30_compound15.8021.8021.3	controllerType=0 controllerNumber=1 scan=8021	20.9717
04857:3	4	K.WN[+1913.677]NTGC[+57.021]QALPSQDEGPSK.A	HexNAc(4)Hex(5)NeuAc(1)	C[+57], N[+1914]	1301.53	3	3902.56	3902.55	0	2.4	498	Specific	536.09	381.32	381.32	7.6	40	>sp|P01833|PIGR_HUMAN Polymeric immunoglobulin receptor OS=Homo sapiens OX=9606 GN=PIGR PE=1 SV=4	902	20201117_08512_1ng_glyco_hcd30_etd30_compound15.7955.7955.3	controllerType=0 controllerNumber=1 scan=7955	20.8398
08150:3	6	K.TVLTPATNHMGN[+1540.529]VTFTIPANR.E	HexNAc(2)Hex(7)	N[+1541]	1265.9	3	3795.69	3795.69	0	1.2	74	Specific	434.25	364.83	158.88	5.85	21	>sp|P01024|CO3_HUMAN Complement C3 OS=Homo sapiens OX=9606 GN=C3 PE=1 SV=2	492	20201117_08512_1ng_glyco_hcd30_etd30_compound15.11390.11390.3	controllerType=0 controllerNumber=1 scan=11390	28.2414
08185:3	6	K.TVLTPATNHMGN[+1378.476]VTFTIPANR.E	HexNAc(2)Hex(6)	N[+1378]	1211.89	3	3633.65	3633.64	0	3.9	74	Specific	473.53	376.31	173.08	7	21	>sp|P01024|CO3_HUMAN Complement C3 OS=Homo sapiens OX=9606 GN=C3 PE=1 SV=2	492	20201117_08512_1ng_glyco_hcd30_etd30_compound15.11427.11427.3	controllerType=0 controllerNumber=1 scan=11427	28.3556
17289:4	12	R.QLAHQSN[+2350.830]STNIFFSPVSIATAFAMLSLGTK.A	HexNAc(4)Hex(5)Fuc(1)NeuAc(2)	N[+2351]	1383.88	4	5532.49	5532.47	0	5.1	64	Specific	338.18	287.68	287.68	4.68	10	>sp|P01009|A1AT_HUMAN Alpha-1-antitrypsin OS=Homo sapiens OX=9606 GN=SERPINA1 PE=1 SV=3	642	20201117_08512_1ng_glyco_hcd30_etd30_compound15.21049.21049.4	controllerType=0 controllerNumber=1 scan=21049	55.8218
17337:4	12	R.QLAHQSN[+2204.772]STNIFFSPVSIATAFAMLSLGTK.A	HexNAc(4)Hex(5)NeuAc(2)	N[+2205]	1347.36	4	5386.42	5386.41	0	2.4	64	Specific	347.56	285.76	269.05	5.15	10	>sp|P01009|A1AT_HUMAN Alpha-1-antitrypsin OS=Homo sapiens OX=9606 GN=SERPINA1 PE=1 SV=3	642	20201117_08512_1ng_glyco_hcd30_etd30_compound15.21100.21100.3	controllerType=0 controllerNumber=1 scan=21100	56.0165
17315:3	12	R.QLAHQSN[+2204.772]STNIFFSPVSIATAFAMLSLGTK.A	HexNAc(4)Hex(5)NeuAc(2)	N[+2205]	1796.15	3	5386.43	5386.41	0	3.9	64	Specific	356.98	227.23	227.23	4.88	10	>sp|P01009|A1AT_HUMAN Alpha-1-antitrypsin OS=Homo sapiens OX=9606 GN=SERPINA1 PE=1 SV=3	642	20201117_08512_1ng_glyco_hcd30_etd30_compound15.21077.21077.3	controllerType=0 controllerNumber=1 scan=21077	55.9284
17314:4	12	R.QLAHQSN[+2204.772]STNIFFSPVSIATAFAMLSLGTK.A	HexNAc(4)Hex(5)NeuAc(2)	N[+2205]	1347.36	4	5386.43	5386.41	0	3.9	64	Specific	732.79	618.15	618.15	12.47	10	>sp|P01009|A1AT_HUMAN Alpha-1-antitrypsin OS=Homo sapiens OX=9606 GN=SERPINA1 PE=1 SV=3	642	20201117_08512_1ng_glyco_hcd30_etd30_compound15.21076.21076.4	controllerType=0 controllerNumber=1 scan=21076	55.9238
16558:4	12	K.ADTHDEILEGLNFN[+2861.000]LTEIPEAQIHEGFQELLR.T	HexNAc(5)Hex(6)NeuAc(3)	N[+2861]	1638.97	4	6552.86	6552.82	0	5.2	94	Specific	204.22	204.22	204.22	4.18	10	>sp|P01009|A1AT_HUMAN Alpha-1-antitrypsin OS=Homo sapiens OX=9606 GN=SERPINA1 PE=1 SV=3	642	20201117_08512_1ng_glyco_hcd30_etd30_compound15.20266.20266.4	controllerType=0 controllerNumber=1 scan=20266	53.1273
16580:4	12	K.ADTHDEILEGLNFN[+2861.000]LTEIPEAQIHEGFQELLR.T	HexNAc(5)Hex(6)NeuAc(3)	N[+2861]	1638.97	4	6552.85	6552.82	0	3.3	94	Specific	350.15	340.41	340.41	6.28	10	>sp|P01009|A1AT_HUMAN Alpha-1-antitrypsin OS=Homo sapiens OX=9606 GN=SERPINA1 PE=1 SV=3	642	20201117_08512_1ng_glyco_hcd30_etd30_compound15.20290.20290.4	controllerType=0 controllerNumber=1 scan=20290	53.2133
15005:4	12	K.YLGN[+2204.772]ATAIFFLPDEGKLQHLENELTHDIITK.F	HexNAc(4)Hex(5)NeuAc(2)	N[+2205]	1437.16	4	5745.62	5745.61	0	2	268	Specific	534.96	528.32	528.32	6.91	10	>sp|P01009|A1AT_HUMAN Alpha-1-antitrypsin OS=Homo sapiens OX=9606 GN=SERPINA1 PE=1 SV=3	642	20201117_08512_1ng_glyco_hcd30_etd30_compound15.18616.18616.4	controllerType=0 controllerNumber=1 scan=18616	47.7467
15845:5	13	K.APDKNVIFSPLSISTALAFLSLGAHN[+2059.735]TTLTEILK.G	HexNAc(4)Hex(5)Fuc(1)NeuAc(1)	N[+2060]	1129.35	5	5642.72	5642.71	0	1	68	Specific	448.17	448.17	448.17	8.03	12	>sp|P01011|AACT_HUMAN Alpha-1-antichymotrypsin OS=Homo sapiens OX=9606 GN=SERPINA3 PE=1 SV=2	1314	20201117_08512_1ng_glyco_hcd30_etd30_compound15.19509.19509.5	controllerType=0 controllerNumber=1 scan=19509	50.7919
16668:4	13	K.APDKNVIFSPLSISTALAFLSLGAHN[+2350.830]TTLTEILK.G	HexNAc(4)Hex(5)Fuc(1)NeuAc(2)	N[+2351]	1484.21	4	5933.83	5933.81	0	4.4	68	Specific	509.83	509.83	509.83	6.45	12	>sp|P01011|AACT_HUMAN Alpha-1-antichymotrypsin OS=Homo sapiens OX=9606 GN=SERPINA3 PE=1 SV=2	1314	20201117_08512_1ng_glyco_hcd30_etd30_compound15.20386.20386.4	controllerType=0 controllerNumber=1 scan=20386	53.5863
15844:4	13	K.APDKNVIFSPLSISTALAFLSLGAHN[+2059.735]TTLTEILK.G	HexNAc(4)Hex(5)Fuc(1)NeuAc(1)	N[+2060]	1411.44	4	5642.73	5642.71	0	2.8	68	Specific	517.31	517.31	517.31	7.84	12	>sp|P01011|AACT_HUMAN Alpha-1-antichymotrypsin OS=Homo sapiens OX=9606 GN=SERPINA3 PE=1 SV=2	1314	20201117_08512_1ng_glyco_hcd30_etd30_compound15.19508.19508.4	controllerType=0 controllerNumber=1 scan=19508	50.7849
16655:5	13	K.APDKNVIFSPLSISTALAFLSLGAHN[+2350.830]TTLTEILK.G	HexNAc(4)Hex(5)Fuc(1)NeuAc(2)	N[+2351]	1187.57	5	5933.84	5933.81	0	4.6	68	Specific	775.92	775.92	775.92	13	12	>sp|P01011|AACT_HUMAN Alpha-1-antichymotrypsin OS=Homo sapiens OX=9606 GN=SERPINA3 PE=1 SV=2	1314	20201117_08512_1ng_glyco_hcd30_etd30_compound15.20372.20372.5	controllerType=0 controllerNumber=1 scan=20372	53.5294
10917:3	14	K.LKELPGVC[+57.021]N[+2059.735]ETMMALWEEC[+57.021]KPC[+57.021]LK.Q	HexNAc(4)Hex(5)Fuc(1)NeuAc(1)	C[+57]*3, N[+2060]	1666.05	3	4996.14	4996.12	0	4	95	Specific	396.17	285.32	285.32	4.16	17	>sp|P10909|CLUS_HUMAN Clusterin OS=Homo sapiens OX=9606 GN=CLU PE=1 SV=1	1467	20201117_08512_1ng_glyco_hcd30_etd30_compound15.14294.14294.3	controllerType=0 controllerNumber=1 scan=14294	35.4638
10866:4	14	K.LKELPGVC[+57.021]N[+2351.851]ETMMALWEEC[+57.021]KPC[+57.021]LK.Q	HexNAc(4)Hex(5)Fuc(3)NeuAc(1)	C[+57]*3, N[+2352]	1322.82	4	5288.26	5288.24	0	4.2	95	Specific	426.46	324.96	324.96	4.47	17	>sp|P10909|CLUS_HUMAN Clusterin OS=Homo sapiens OX=9606 GN=CLU PE=1 SV=1	1467	20201117_08512_1ng_glyco_hcd30_etd30_compound15.14241.14241.4	controllerType=0 controllerNumber=1 scan=14241	35.3209
12004:4	14	K.LKELPGVC[+57.021]N[+2350.830]ETMMALWEEC[+57.021]KPC[+57.021]LK.Q	HexNAc(4)Hex(5)Fuc(1)NeuAc(2)	C[+57]*3, N[+2351]	1322.56	4	5287.22	5287.22	0	1.1	95	Specific	522.54	383.66	383.66	7.44	17	>sp|P10909|CLUS_HUMAN Clusterin OS=Homo sapiens OX=9606 GN=CLU PE=1 SV=1	1467	20201117_08512_1ng_glyco_hcd30_etd30_compound15.15437.15437.2	controllerType=0 controllerNumber=1 scan=15437	38.5697
10909:4	14	K.LKELPGVC[+57.021]N[+2059.735]ETMMALWEEC[+57.021]KPC[+57.021]LK.Q	HexNAc(4)Hex(5)Fuc(1)NeuAc(1)	C[+57]*3, N[+2060]	1249.79	4	4996.14	4996.12	0	3.3	95	Specific	657.68	492.07	492.07	9.31	17	>sp|P10909|CLUS_HUMAN Clusterin OS=Homo sapiens OX=9606 GN=CLU PE=1 SV=1	1467	20201117_08512_1ng_glyco_hcd30_etd30_compound15.14286.14286.4	controllerType=0 controllerNumber=1 scan=14286	35.4372
00063:4	14	R.EIRHN[+2424.867]STGC[+57.021]LR.M	HexNAc(5)Hex(6)Fuc(1)NeuAc(1)	C[+57], N[+2425]	942.641	4	3767.54	3767.53	0	2.8	287	Specific	462.3	365.85	365.85	6.16	17	>sp|P10909|CLUS_HUMAN Clusterin OS=Homo sapiens OX=9606 GN=CLU PE=1 SV=1	1467	20201117_08512_1ng_glyco_hcd30_etd30_compound15.2972.2972.4	controllerType=0 controllerNumber=1 scan=2972	11.3018
00049:4	14	R.EIRHN[+2059.735]STGC[+57.021]LR.M	HexNAc(4)Hex(5)Fuc(1)NeuAc(1)	C[+57], N[+2060]	851.358	4	3402.41	3402.4	0	3.5	287	Specific	483.47	380.28	380.28	6.32	17	>sp|P10909|CLUS_HUMAN Clusterin OS=Homo sapiens OX=9606 GN=CLU PE=1 SV=1	1467	20201117_08512_1ng_glyco_hcd30_etd30_compound15.2957.2957.4	controllerType=0 controllerNumber=1 scan=2957	11.2463
17097:3	14	K.MLN[+2204.772]TSSLLEQLNEQFNWVSR.L	HexNAc(4)Hex(5)NeuAc(2)	N[+2205]	1538.66	3	4613.98	4613.96	0	4.1	352	Specific	255.97	148.99	148.99	4.76	17	>sp|P10909|CLUS_HUMAN Clusterin OS=Homo sapiens OX=9606 GN=CLU PE=1 SV=1	1467	20201117_08512_1ng_glyco_hcd30_etd30_compound15.20844.20844.3	controllerType=0 controllerNumber=1 scan=20844	55.1552
15726:3	14	K.MLN[+1913.677]TSSLLEQLNEQFNWVSR.L	HexNAc(4)Hex(5)NeuAc(1)	N[+1914]	1441.63	3	4322.88	4322.86	0	4.5	352	Specific	559.87	400.48	400.48	7.28	17	>sp|P10909|CLUS_HUMAN Clusterin OS=Homo sapiens OX=9606 GN=CLU PE=1 SV=1	1467	20201117_08512_1ng_glyco_hcd30_etd30_compound15.19383.19383.3	controllerType=0 controllerNumber=1 scan=19383	50.3639
15559:3	14	K.MLN[+2059.735]TSSLLEQLNEQFNWVSR.L	HexNAc(4)Hex(5)Fuc(1)NeuAc(1)	N[+2060]	1490.32	3	4468.94	4468.92	0	3.2	352	Specific	583.54	394.18	394.18	8.8	17	>sp|P10909|CLUS_HUMAN Clusterin OS=Homo sapiens OX=9606 GN=CLU PE=1 SV=1	1467	20201117_08512_1ng_glyco_hcd30_etd30_compound15.19206.19206.3	controllerType=0 controllerNumber=1 scan=19206	49.7965
09021:3	15	R.LAGKPTHVN[+1702.581]VSVVMAEVDGTC[+57.021]Y.-	HexNAc(2)Hex(8)	C[+57], N[+1703]	1350.58	3	4049.73	4049.72	0	2.1	332	CRagged	206.66	166.31	160.84	2.68	20	>sp|P01876|IGHA1_HUMAN Immunoglobulin heavy constant alpha 1 OS=Homo sapiens OX=9606 GN=IGHA1 PE=1 SV=2	255	20201117_08512_1ng_glyco_hcd30_etd30_compound15.12303.12303.3	controllerType=0 controllerNumber=1 scan=12303	30.5108
10345:3	15	R.LAGKPTHVN[+2116.756]VSVVMAEVDGTC[+57.021]Y.-	HexNAc(5)Hex(5)NeuAc(1)	C[+57], N[+2117]	1488.64	3	4463.9	4463.9	0	0.9	332	CRagged	216.79	78.22	78.22	2.63	20	>sp|P01876|IGHA1_HUMAN Immunoglobulin heavy constant alpha 1 OS=Homo sapiens OX=9606 GN=IGHA1 PE=1 SV=2	255	20201117_08512_1ng_glyco_hcd30_etd30_compound15.13692.13692.3	controllerType=0 controllerNumber=1 scan=13692	33.7749
10332:3	15	R.LAGKPTHVN[+2262.814]VSVVMAEVDGTC[+57.021]Y.-	HexNAc(5)Hex(5)Fuc(1)NeuAc(1)	C[+57], N[+2263]	1537.33	3	4609.96	4609.96	0	1.8	332	CRagged	216.85	41.81	41.81	2.38	20	>sp|P01876|IGHA1_HUMAN Immunoglobulin heavy constant alpha 1 OS=Homo sapiens OX=9606 GN=IGHA1 PE=1 SV=2	255	20201117_08512_1ng_glyco_hcd30_etd30_compound15.13679.13679.3	controllerType=0 controllerNumber=1 scan=13679	33.7451
09138:3	15	R.LAGKPTHVN[+1647.613]VSVVMAEVDGTC[+57.021]Y.-	HexNAc(5)Hex(3)Fuc(1)	C[+57], N[+1648]	1332.26	3	3994.77	3994.76	0	2.5	332	CRagged	222.82	111.1	111.1	2.63	20	>sp|P01876|IGHA1_HUMAN Immunoglobulin heavy constant alpha 1 OS=Homo sapiens OX=9606 GN=IGHA1 PE=1 SV=2	255	20201117_08512_1ng_glyco_hcd30_etd30_compound15.12426.12426.3	controllerType=0 controllerNumber=1 scan=12426	30.857
09096:3	15	R.LAGKPTHVN[+1216.423]VSVVMAEVDGTC[+57.021]Y.-	HexNAc(2)Hex(5)	C[+57], N[+1216]	1188.53	3	3563.57	3563.56	0	2.1	332	CRagged	234.15	213.96	159.23	2.9	20	>sp|P01876|IGHA1_HUMAN Immunoglobulin heavy constant alpha 1 OS=Homo sapiens OX=9606 GN=IGHA1 PE=1 SV=2	255	20201117_08512_1ng_glyco_hcd30_etd30_compound15.12382.12382.3	controllerType=0 controllerNumber=1 scan=12382	30.7381
09044:3	15	R.LAGKPTHVN[+1378.476]VSVVMAEVDGTC[+57.021]Y.-	HexNAc(2)Hex(6)	C[+57], N[+1378]	1242.55	3	3725.63	3725.62	0	2.7	332	CRagged	239.13	239.13	184.42	2.89	20	>sp|P01876|IGHA1_HUMAN Immunoglobulin heavy constant alpha 1 OS=Homo sapiens OX=9606 GN=IGHA1 PE=1 SV=2	255	20201117_08512_1ng_glyco_hcd30_etd30_compound15.12327.12327.3	controllerType=0 controllerNumber=1 scan=12327	30.5713
09133:3	15	R.LAGKPTHVN[+1501.555]VSVVMAEVDGTC[+57.021]Y.-	HexNAc(5)Hex(3)	C[+57], N[+1502]	1283.57	3	3848.71	3848.7	0	2.6	332	CRagged	241.89	145.62	145.62	3.15	20	>sp|P01876|IGHA1_HUMAN Immunoglobulin heavy constant alpha 1 OS=Homo sapiens OX=9606 GN=IGHA1 PE=1 SV=2	255	20201117_08512_1ng_glyco_hcd30_etd30_compound15.12421.12421.3	controllerType=0 controllerNumber=1 scan=12421	30.8384
08266:3	15	R.LAGKPTHVN[+1216.423]VSVVMAEVDGTC[+57.021]Y.-	HexNAc(2)Hex(5)	C[+57], N[+1216]	1188.53	3	3563.57	3563.56	0	2.8	332	CRagged	246.5	231.73	165.08	3.46	20	>sp|P01876|IGHA1_HUMAN Immunoglobulin heavy constant alpha 1 OS=Homo sapiens OX=9606 GN=IGHA1 PE=1 SV=2	255	20201117_08512_1ng_glyco_hcd30_etd30_compound15.11512.11512.3	controllerType=0 controllerNumber=1 scan=11512	28.5888
09050:3	15	R.LAGKPTHVN[+1971.719]VSVVMAEVDGTC[+57.021]Y.-	HexNAc(5)Hex(5)Fuc(1)	C[+57], N[+1972]	1440.29	3	4318.87	4318.86	0	1.8	332	CRagged	250.17	145.32	145.32	3.14	20	>sp|P01876|IGHA1_HUMAN Immunoglobulin heavy constant alpha 1 OS=Homo sapiens OX=9606 GN=IGHA1 PE=1 SV=2	255	20201117_08512_1ng_glyco_hcd30_etd30_compound15.12333.12333.3	controllerType=0 controllerNumber=1 scan=12333	30.5937
09060:3	15	R.LAGKPTHVN[+1809.666]VSVVMAEVDGTC[+57.021]Y.-	HexNAc(5)Hex(4)Fuc(1)	C[+57], N[+1810]	1386.28	3	4156.82	4156.81	0	1.9	332	CRagged	254.96	201.43	201.43	3.46	20	>sp|P01876|IGHA1_HUMAN Immunoglobulin heavy constant alpha 1 OS=Homo sapiens OX=9606 GN=IGHA1 PE=1 SV=2	255	20201117_08512_1ng_glyco_hcd30_etd30_compound15.12344.12344.3	controllerType=0 controllerNumber=1 scan=12344	30.6322
09056:3	15	R.LAGKPTHVN[+1540.529]VSVVMAEVDGTC[+57.021]Y.-	HexNAc(2)Hex(7)	C[+57], N[+1541]	1296.56	3	3887.68	3887.67	0	2.4	332	CRagged	270.52	205.8	205.16	3.47	20	>sp|P01876|IGHA1_HUMAN Immunoglobulin heavy constant alpha 1 OS=Homo sapiens OX=9606 GN=IGHA1 PE=1 SV=2	255	20201117_08512_1ng_glyco_hcd30_etd30_compound15.12340.12340.3	controllerType=0 controllerNumber=1 scan=12340	30.6199
11606:3	15	R.LAGKPTHVN[+2553.910]VSVVMAEVDGTC[+57.021]Y.-	HexNAc(5)Hex(5)Fuc(1)NeuAc(2)	C[+57], N[+2554]	1634.36	3	4901.07	4901.05	0	3.1	332	CRagged	290.97	100.58	100.58	2.97	20	>sp|P01876|IGHA1_HUMAN Immunoglobulin heavy constant alpha 1 OS=Homo sapiens OX=9606 GN=IGHA1 PE=1 SV=2	255	20201117_08512_1ng_glyco_hcd30_etd30_compound15.15019.15019.3	controllerType=0 controllerNumber=1 scan=15019	37.4127
09103:4	15	R.LAGKPTHVN[+1809.666]VSVVMAEVDGTC[+57.021]Y.-	HexNAc(5)Hex(4)Fuc(1)	C[+57], N[+1810]	1039.96	4	4156.81	4156.81	0	1.6	332	CRagged	363.36	363.36	94.67	4.55	20	>sp|P01876|IGHA1_HUMAN Immunoglobulin heavy constant alpha 1 OS=Homo sapiens OX=9606 GN=IGHA1 PE=1 SV=2	255	20201117_08512_1ng_glyco_hcd30_etd30_compound15.12389.12389.4	controllerType=0 controllerNumber=1 scan=12389	30.7587
10341:4	15	R.LAGKPTHVN[+2262.814]VSVVMAEVDGTC[+57.021]Y.-	HexNAc(5)Hex(5)Fuc(1)NeuAc(1)	C[+57], N[+2263]	1153.25	4	4609.97	4609.96	0	2.6	332	CRagged	428.27	344.13	344.13	4.76	20	>sp|P01876|IGHA1_HUMAN Immunoglobulin heavy constant alpha 1 OS=Homo sapiens OX=9606 GN=IGHA1 PE=1 SV=2	255	20201117_08512_1ng_glyco_hcd30_etd30_compound15.13688.13688.4	controllerType=0 controllerNumber=1 scan=13688	33.7666
11590:4	15	R.LAGKPTHVN[+2553.910]VSVVMAEVDGTC[+57.021]Y.-	HexNAc(5)Hex(5)Fuc(1)NeuAc(2)	C[+57], N[+2554]	1226.02	4	4901.06	4901.05	0	2.5	332	CRagged	540.72	305.18	305.18	5.13	20	>sp|P01876|IGHA1_HUMAN Immunoglobulin heavy constant alpha 1 OS=Homo sapiens OX=9606 GN=IGHA1 PE=1 SV=2	255	20201117_08512_1ng_glyco_hcd30_etd30_compound15.15002.15002.4	controllerType=0 controllerNumber=1 scan=15002	37.3632
10306:4	20	R.FELLGC[+57.021]ELNGC[+57.021]ANPLGLKN[+1216.423]NSIPDKQITASSSYK.T	HexNAc(2)Hex(5)	C[+57]*2, N[+1216]	1239.58	4	4955.28	4955.27	0	2.3	220	Specific	715.19	715.19	715.19	10.66	7	>sp|Q08431|MFGM_HUMAN Lactadherin OS=Homo sapiens OX=9606 GN=MFGE8 PE=1 SV=3	1064	20201117_08512_1ng_glyco_hcd30_etd30_compound15.13651.13651.4	controllerType=0 controllerNumber=1 scan=13651	33.6635
07180:3	20	K.VAYSN[+2059.735]DSANWTEYQDPR.T	HexNAc(4)Hex(5)Fuc(1)NeuAc(1)	N[+2060]	1359.21	3	4075.61	4075.61	0	1.6	321	Specific	227.76	136.98	43.85	3.82	7	>sp|Q08431|MFGM_HUMAN Lactadherin OS=Homo sapiens OX=9606 GN=MFGE8 PE=1 SV=3	1064	20201117_08512_1ng_glyco_hcd30_etd30_compound15.10371.10371.3	controllerType=0 controllerNumber=1 scan=10371	25.7501
07793:4	21	K.QTDEIKDTRN[+2059.735]ESTQNC[+57.021]VVAEPEKMESSISSSSEEMSLSK.C	HexNAc(4)Hex(5)Fuc(1)NeuAc(1)	C[+57], N[+2060]	1613.43	4	6450.72	6450.72	0	0.4	60	Specific	217.12	217.12	217.12	2.68	9	>sp|P47710|CASA1_HUMAN Alpha-S1-casein OS=Homo sapiens OX=9606 GN=CSN1S1 PE=1 SV=1	989	20201117_08512_1ng_glyco_hcd30_etd30_compound15.11016.11016.2	controllerType=0 controllerNumber=1 scan=11016	27.3399
08984:3	26	R.IIVPLNNREN[+2059.735]ISDPTSPLR.T	HexNAc(4)Hex(5)Fuc(1)NeuAc(1)	N[+2060]	1403.31	3	4207.93	4207.91	0	3.2	62	Specific	253.33	200.65	200.65	3.38	9	>sp|P01591|IGJ_HUMAN Immunoglobulin J chain OS=Homo sapiens OX=9606 GN=JCHAIN PE=1 SV=4	1392	20201117_08512_1ng_glyco_hcd30_etd30_compound15.12264.12264.3	controllerType=0 controllerNumber=1 scan=12264	30.3852
07913:3	26	R.IIVPLNNREN[+1768.640]ISDPTSPLR.T	HexNAc(4)Hex(5)Fuc(1)	N[+1769]	1306.28	3	3916.82	3916.82	0	1.8	62	Specific	255.66	194.29	194.29	3.37	9	>sp|P01591|IGJ_HUMAN Immunoglobulin J chain OS=Homo sapiens OX=9606 GN=JCHAIN PE=1 SV=4	1392	20201117_08512_1ng_glyco_hcd30_etd30_compound15.11142.11142.3	controllerType=0 controllerNumber=1 scan=11142	27.6412
08985:3	26	R.IIVPLNNREN[+1913.677]ISDPTSPLR.T	HexNAc(4)Hex(5)NeuAc(1)	N[+1914]	1354.63	3	4061.87	4061.85	0	3.2	62	Specific	286.25	227.83	227.83	3.46	9	>sp|P01591|IGJ_HUMAN Immunoglobulin J chain OS=Homo sapiens OX=9606 GN=JCHAIN PE=1 SV=4	1392	20201117_08512_1ng_glyco_hcd30_etd30_compound15.12265.12265.3	controllerType=0 controllerNumber=1 scan=12265	30.3891
07868:3	26	R.IIVPLNNREN[+1663.608]ISDPTSPLR.T	HexNAc(5)Hex(4)	N[+1664]	1271.27	3	3811.8	3811.79	0	2.7	62	Specific	299.35	207.1	207.1	3.66	9	>sp|P01591|IGJ_HUMAN Immunoglobulin J chain OS=Homo sapiens OX=9606 GN=JCHAIN PE=1 SV=4	1392	20201117_08512_1ng_glyco_hcd30_etd30_compound15.11095.11095.3	controllerType=0 controllerNumber=1 scan=11095	27.5312
09027:3	26	R.IIVPLNNREN[+1856.656]ISDPTSPLR.T	HexNAc(3)Hex(5)Fuc(1)NeuAc(1)	N[+1857]	1335.62	3	4004.84	4004.83	0	2.7	62	Specific	359.19	295.47	295.47	4.14	9	>sp|P01591|IGJ_HUMAN Immunoglobulin J chain OS=Homo sapiens OX=9606 GN=JCHAIN PE=1 SV=4	1392	20201117_08512_1ng_glyco_hcd30_etd30_compound15.12309.12309.3	controllerType=0 controllerNumber=1 scan=12309	30.5339
10389:3	26	R.IIVPLNNREN[+2350.830]ISDPTSPLR.T	HexNAc(4)Hex(5)Fuc(1)NeuAc(2)	N[+2351]	1500.35	3	4499.02	4499.01	0	3.7	62	Specific	379.97	244.18	244.18	3.81	9	>sp|P01591|IGJ_HUMAN Immunoglobulin J chain OS=Homo sapiens OX=9606 GN=JCHAIN PE=1 SV=4	1392	20201117_08512_1ng_glyco_hcd30_etd30_compound15.13739.13739.3	controllerType=0 controllerNumber=1 scan=13739	33.9153
09007:4	26	R.IIVPLNNREN[+1913.677]ISDPTSPLR.T	HexNAc(4)Hex(5)NeuAc(1)	N[+1914]	1016.22	4	4061.87	4061.85	0	3.8	62	Specific	525.4	525.4	525.4	6.46	9	>sp|P01591|IGJ_HUMAN Immunoglobulin J chain OS=Homo sapiens OX=9606 GN=JCHAIN PE=1 SV=4	1392	20201117_08512_1ng_glyco_hcd30_etd30_compound15.12288.12288.4	controllerType=0 controllerNumber=1 scan=12288	30.4498
00060:3	27	K.YKN[+1647.613]NSDISSTR.G	HexNAc(5)Hex(3)Fuc(1)	N[+1648]	978.085	3	2932.24	2932.23	0	3.2	44	Specific	411.11	258.82	258.82	3.53	6	>sp|P01871|IGHM_HUMAN Immunoglobulin heavy constant mu OS=Homo sapiens OX=9606 GN=IGHM PE=1 SV=4	328	20201117_08512_1ng_glyco_hcd30_etd30_compound15.2968.2968.3	controllerType=0 controllerNumber=1 scan=2968	11.2877
00064:3	27	K.YKN[+1647.613]NSDISSTR.G	HexNAc(5)Hex(3)Fuc(1)	N[+1648]	978.084	3	2932.24	2932.23	0	2.4	44	Specific	411.76	274.41	274.41	3.51	6	>sp|P01871|IGHM_HUMAN Immunoglobulin heavy constant mu OS=Homo sapiens OX=9606 GN=IGHM PE=1 SV=4	328	20201117_08512_1ng_glyco_hcd30_etd30_compound15.2973.2973.3	controllerType=0 controllerNumber=1 scan=2973	11.3089
01713:3	28	R.LRN[+1216.423]VSWATGR.S	HexNAc(2)Hex(5)	N[+1216]	792.693	3	2376.06	2376.06	0	3.1	149	Specific	328.52	143.61	143.61	2.61	5	>sp|P08571|CD14_HUMAN Monocyte differentiation antigen CD14 OS=Homo sapiens OX=9606 GN=CD14 PE=1 SV=2	1232	20201117_08512_1ng_glyco_hcd30_etd30_compound15.4688.4688.3	controllerType=0 controllerNumber=1 scan=4688	14.5016
04753:3	32	R.LSPN[+2205.793]ASAEHLELR.W	HexNAc(4)Hex(5)Fuc(2)NeuAc(1)	N[+2206]	1214.86	3	3642.55	3642.54	0	2.4	52	Specific	276.65	181.44	181.44	2.94	7	>sp|Q13410|BT1A1_HUMAN Butyrophilin subfamily 1 member A1 OS=Homo sapiens OX=9606 GN=BTN1A1 PE=1 SV=3	179	20201117_08512_1ng_glyco_hcd30_etd30_compound15.7847.7847.3	controllerType=0 controllerNumber=1 scan=7847	20.6357
06513:3	32	R.LSPN[+2350.830]ASAEHLELR.W	HexNAc(4)Hex(5)Fuc(1)NeuAc(2)	N[+2351]	1263.2	3	3787.59	3787.58	0	2.8	52	Specific	364.87	226.01	226.01	4.22	7	>sp|Q13410|BT1A1_HUMAN Butyrophilin subfamily 1 member A1 OS=Homo sapiens OX=9606 GN=BTN1A1 PE=1 SV=3	179	20201117_08512_1ng_glyco_hcd30_etd30_compound15.9675.9675.3	controllerType=0 controllerNumber=1 scan=9675	24.2071
07220:5	35	K.SC[+57.021]QHN[+2059.735]GTMYQHGEIFSAHELFPSR.L	HexNAc(4)Hex(5)Fuc(1)NeuAc(1)	C[+57], N[+2060]	979.406	5	4893	4892.99	0	1.5	110	Specific	595.01	595.01	595.01	8.44	4	>sp|Q6WN34|CRDL2_HUMAN Chordin-like protein 2 OS=Homo sapiens OX=9606 GN=CHRDL2 PE=1 SV=1	1189	20201117_08512_1ng_glyco_hcd30_etd30_compound15.10413.10413.5	controllerType=0 controllerNumber=1 scan=10413	25.863
07200:4	35	K.SC[+57.021]QHN[+2059.735]GTMYQHGEIFSAHELFPSR.L	HexNAc(4)Hex(5)Fuc(1)NeuAc(1)	C[+57], N[+2060]	1224.01	4	4893.01	4892.99	0	3.4	110	Specific	647.04	489.82	489.82	9.47	4	>sp|Q6WN34|CRDL2_HUMAN Chordin-like protein 2 OS=Homo sapiens OX=9606 GN=CHRDL2 PE=1 SV=1	1189	20201117_08512_1ng_glyco_hcd30_etd30_compound15.10392.10392.4	controllerType=0 controllerNumber=1 scan=10392	25.8109
15882:3	48	R.QFWIFDVQNPQEVMMN[+2350.830]SSNIQVK.Q	HexNAc(4)Hex(5)Fuc(1)NeuAc(2)	N[+2351]	1711.74	3	5133.19	5133.16	0	5.5	64	Specific	364.88	268.25	268.25	5.17	3	>sp|P16671|CD36_HUMAN Platelet glycoprotein 4 OS=Homo sapiens OX=9606 GN=CD36 PE=1 SV=2	812	20201117_08512_1ng_glyco_hcd30_etd30_compound15.19548.19548.3	controllerType=0 controllerNumber=1 scan=19548	50.9185
13372:3	48	R.NYIVPILWLN[+1864.634]ETGTIGDEKANMFR.S	HexNAc(2)Hex(9)	N[+1865]	1553.7	3	4659.08	4659.06	0	4.1	408	Specific	420.57	377.38	377.38	6.17	3	>sp|P16671|CD36_HUMAN Platelet glycoprotein 4 OS=Homo sapiens OX=9606 GN=CD36 PE=1 SV=2	812	20201117_08512_1ng_glyco_hcd30_etd30_compound15.16888.16888.3	controllerType=0 controllerNumber=1 scan=16888	42.4234
12026:3	53	R.KLPPGLLAN[+2059.735]FTLLR.T	HexNAc(4)Hex(5)Fuc(1)NeuAc(1)	N[+2060]	1204.91	3	3612.7	3612.69	0	3.1	178	Specific	355.17	309.8	309.8	4.12	2	>sp|P02750|A2GL_HUMAN Leucine-rich alpha-2-glycoprotein OS=Homo sapiens OX=9606 GN=LRG1 PE=1 SV=2	518	20201117_08512_1ng_glyco_hcd30_etd30_compound15.15460.15460.3	controllerType=0 controllerNumber=1 scan=15460	38.6242
00732:4	99	K.TKPREEQFN[+1606.587]STFR.V	HexNAc(4)Hex(4)Fuc(1)	N[+1607]	812.359	4	3246.41	3246.41	0	2.8	168	Specific	325.3	325.3	325.3	3.48	1	>sp|P01859|IGHG2_HUMAN Immunoglobulin heavy constant gamma 2 OS=Homo sapiens OX=9606 GN=IGHG2 PE=1 SV=2	387	20201117_08512_1ng_glyco_hcd30_etd30_compound15.3668.3668.4	controllerType=0 controllerNumber=1 scan=3668	12.5948
15628:5	1	R.RTAGWNVPIGTLRPFLN[+2204.772]WTGPPEPIEAAVAR.F	HexNAc(4)Hex(5)NeuAc(2)	N[+2205]	1119.13	5	5591.61	5591.58	0	3.9	140	Specific	366.7	366.7	366.7	5.66	33	>sp|P02788|TRFL_HUMAN Lactotransferrin OS=Homo sapiens OX=9606 GN=LTF PE=1 SV=6	1270	20201119_08533_1ng_glyco_hcd30_etd30_compound15.19282.19282.3	controllerType=0 controllerNumber=1 scan=19282	43.5372
15565:4	1	R.RTAGWNVPIGTLRPFLN[+2716.983]WTGPPEPIEAAVAR.F	HexNAc(5)Hex(6)Fuc(3)NeuAc(1)	N[+2717]	1526.71	4	6103.83	6103.8	0	6.2	140	Specific	734.19	734.19	734.19	10.44	33	>sp|P02788|TRFL_HUMAN Lactotransferrin OS=Homo sapiens OX=9606 GN=LTF PE=1 SV=6	1270	20201119_08533_1ng_glyco_hcd30_etd30_compound15.19216.19216.4	controllerType=0 controllerNumber=1 scan=19216	43.356
15661:5	1	R.RTAGWNVPIGTLRPFLN[+2059.735]WTGPPEPIEAAVAR.F	HexNAc(4)Hex(5)Fuc(1)NeuAc(1)	N[+2060]	1090.12	5	5446.56	5446.55	0	3	140	Specific	795.87	752.01	752.01	11.29	33	>sp|P02788|TRFL_HUMAN Lactotransferrin OS=Homo sapiens OX=9606 GN=LTF PE=1 SV=6	1270	20201119_08533_1ng_glyco_hcd30_etd30_compound15.19317.19317.5	controllerType=0 controllerNumber=1 scan=19317	43.6543
16511:3	1	R.TAGWNVPIGTLRPFLN[+2351.851]WTGPPEPIEAAVAR.F	HexNAc(4)Hex(5)Fuc(3)NeuAc(1)	N[+2352]	1861.53	3	5582.57	5582.56	0	2.1	141	Specific	295.43	215.39	215.39	5.75	33	>sp|P02788|TRFL_HUMAN Lactotransferrin OS=Homo sapiens OX=9606 GN=LTF PE=1 SV=6	1270	20201119_08533_1ng_glyco_hcd30_etd30_compound15.20214.20214.3	controllerType=0 controllerNumber=1 scan=20214	46.2663
15825:4	1	R.TAGWNVPIGTLRPFLN[+1768.640]WTGPPEPIEAAVAR.F	HexNAc(4)Hex(5)Fuc(1)	N[+1769]	1250.6	4	4999.37	4999.35	0	3.5	141	Specific	348.39	348.39	348.39	4.68	33	>sp|P02788|TRFL_HUMAN Lactotransferrin OS=Homo sapiens OX=9606 GN=LTF PE=1 SV=6	1270	20201119_08533_1ng_glyco_hcd30_etd30_compound15.19489.19489.4	controllerType=0 controllerNumber=1 scan=19489	44.1007
16544:3	1	R.TAGWNVPIGTLRPFLN[+2059.735]WTGPPEPIEAAVAR.F	HexNAc(4)Hex(5)Fuc(1)NeuAc(1)	N[+2060]	1764.16	3	5290.46	5290.45	0	1.9	141	Specific	376.31	259.1	259.1	4.58	33	>sp|P02788|TRFL_HUMAN Lactotransferrin OS=Homo sapiens OX=9606 GN=LTF PE=1 SV=6	1270	20201119_08533_1ng_glyco_hcd30_etd30_compound15.20249.20249.2	controllerType=0 controllerNumber=1 scan=20249	46.3747
16479:4	1	R.TAGWNVPIGTLRPFLN[+2716.983]WTGPPEPIEAAVAR.F	HexNAc(5)Hex(6)Fuc(3)NeuAc(1)	N[+2717]	1487.69	4	5947.72	5947.69	0	4.9	141	Specific	427.42	427.42	427.42	5.42	33	>sp|P02788|TRFL_HUMAN Lactotransferrin OS=Homo sapiens OX=9606 GN=LTF PE=1 SV=6	1270	20201119_08533_1ng_glyco_hcd30_etd30_compound15.20180.20180.4	controllerType=0 controllerNumber=1 scan=20180	46.1644
16487:4	1	R.TAGWNVPIGTLRPFLN[+2570.925]WTGPPEPIEAAVAR.F	HexNAc(5)Hex(6)Fuc(2)NeuAc(1)	N[+2571]	1451.17	4	5801.66	5801.64	0	4.1	141	Specific	494.02	494.02	494.02	6.6	33	>sp|P02788|TRFL_HUMAN Lactotransferrin OS=Homo sapiens OX=9606 GN=LTF PE=1 SV=6	1270	20201119_08533_1ng_glyco_hcd30_etd30_compound15.20189.20189.4	controllerType=0 controllerNumber=1 scan=20189	46.1935
16517:3	1	R.TAGWNVPIGTLRPFLN[+2059.735]WTGPPEPIEAAVAR.F	HexNAc(4)Hex(5)Fuc(1)NeuAc(1)	N[+2060]	1764.16	3	5290.46	5290.45	0	2.7	141	Specific	551.39	436.31	436.31	7	33	>sp|P02788|TRFL_HUMAN Lactotransferrin OS=Homo sapiens OX=9606 GN=LTF PE=1 SV=6	1270	20201119_08533_1ng_glyco_hcd30_etd30_compound15.20220.20220.3	controllerType=0 controllerNumber=1 scan=20220	46.2883
16502:4	1	R.TAGWNVPIGTLRPFLN[+2351.851]WTGPPEPIEAAVAR.F	HexNAc(4)Hex(5)Fuc(3)NeuAc(1)	N[+2352]	1396.4	4	5582.57	5582.56	0	1.8	141	Specific	747.66	747.66	747.66	11.65	33	>sp|P02788|TRFL_HUMAN Lactotransferrin OS=Homo sapiens OX=9606 GN=LTF PE=1 SV=6	1270	20201119_08533_1ng_glyco_hcd30_etd30_compound15.20205.20205.4	controllerType=0 controllerNumber=1 scan=20205	46.2469
16416:4	1	R.TAGWNVPIGTLRPFLN[+2863.041]WTGPPEPIEAAVAR.F	HexNAc(5)Hex(6)Fuc(4)NeuAc(1)	N[+2863]	1524.2	4	6093.77	6093.75	0	2.6	141	Specific	758.33	735.23	735.23	12.66	33	>sp|P02788|TRFL_HUMAN Lactotransferrin OS=Homo sapiens OX=9606 GN=LTF PE=1 SV=6	1270	20201119_08533_1ng_glyco_hcd30_etd30_compound15.20113.20113.4	controllerType=0 controllerNumber=1 scan=20113	45.9646
16512:4	1	R.TAGWNVPIGTLRPFLN[+2059.735]WTGPPEPIEAAVAR.F	HexNAc(4)Hex(5)Fuc(1)NeuAc(1)	N[+2060]	1323.37	4	5290.46	5290.45	0	2.7	141	Specific	846.28	784.45	784.45	13.66	33	>sp|P02788|TRFL_HUMAN Lactotransferrin OS=Homo sapiens OX=9606 GN=LTF PE=1 SV=6	1270	20201119_08533_1ng_glyco_hcd30_etd30_compound15.20215.20215.4	controllerType=0 controllerNumber=1 scan=20215	46.2756
14816:3	1	R.TAGWNIPMGLLFN[+1606.587]QTGSC[+57.021]K.F	HexNAc(4)Hex(4)Fuc(1)	C[+57], N[+1607]	1234.54	3	3701.61	3701.6	0	3.2	485	Specific	264.98	239.13	239.13	4.88	33	>sp|P02788|TRFL_HUMAN Lactotransferrin OS=Homo sapiens OX=9606 GN=LTF PE=1 SV=6	1270	20201119_08533_1ng_glyco_hcd30_etd30_compound15.18423.18423.3	controllerType=0 controllerNumber=1 scan=18423	40.9602
14694:3	1	R.TAGWNIPMGLLFN[+1768.640]QTGSC[+57.021]K.F	HexNAc(4)Hex(5)Fuc(1)	C[+57], N[+1769]	1288.56	3	3863.66	3863.65	0	3.6	485	Specific	348.75	277.4	277.4	4.28	33	>sp|P02788|TRFL_HUMAN Lactotransferrin OS=Homo sapiens OX=9606 GN=LTF PE=1 SV=6	1270	20201119_08533_1ng_glyco_hcd30_etd30_compound15.18295.18295.3	controllerType=0 controllerNumber=1 scan=18295	40.6554
14705:3	1	R.TAGWNIPMGLLFN[+1768.640]QTGSC[+57.021]K.F	HexNAc(4)Hex(5)Fuc(1)	C[+57], N[+1769]	1288.56	3	3863.67	3863.65	0	4.8	485	Specific	386.28	288.65	288.65	4.68	33	>sp|P02788|TRFL_HUMAN Lactotransferrin OS=Homo sapiens OX=9606 GN=LTF PE=1 SV=6	1270	20201119_08533_1ng_glyco_hcd30_etd30_compound15.18307.18307.3	controllerType=0 controllerNumber=1 scan=18307	40.6899
16070:3	1	R.TAGWNIPMGLLFN[+2059.735]QTGSC[+57.021]K.F	HexNAc(4)Hex(5)Fuc(1)NeuAc(1)	C[+57], N[+2060]	1385.59	3	4154.76	4154.74	0	3.4	485	Specific	395.51	283.75	283.75	5.3	33	>sp|P02788|TRFL_HUMAN Lactotransferrin OS=Homo sapiens OX=9606 GN=LTF PE=1 SV=6	1270	20201119_08533_1ng_glyco_hcd30_etd30_compound15.19747.19747.3	controllerType=0 controllerNumber=1 scan=19747	44.8276
16182:3	1	R.TAGWNIPMGLLFN[+1913.677]QTGSC[+57.021]K.F	HexNAc(4)Hex(5)NeuAc(1)	C[+57], N[+1914]	1336.91	3	4008.72	4008.69	0	8.6	485	Specific	405.72	273.8	273.8	3.76	33	>sp|P02788|TRFL_HUMAN Lactotransferrin OS=Homo sapiens OX=9606 GN=LTF PE=1 SV=6	1270	20201119_08533_1ng_glyco_hcd30_etd30_compound15.19865.19865.3	controllerType=0 controllerNumber=1 scan=19865	45.237
16054:3	1	R.TAGWNIPMGLLFN[+2205.793]QTGSC[+57.021]K.F	HexNAc(4)Hex(5)Fuc(2)NeuAc(1)	C[+57], N[+2206]	1434.28	3	4300.81	4300.8	0	2.8	485	Specific	440.7	276.51	276.51	5.45	33	>sp|P02788|TRFL_HUMAN Lactotransferrin OS=Homo sapiens OX=9606 GN=LTF PE=1 SV=6	1270	20201119_08533_1ng_glyco_hcd30_etd30_compound15.19730.19730.3	controllerType=0 controllerNumber=1 scan=19730	44.7855
17275:4	1	R.TAGWNIPMGLLFN[+2350.830]QTGSC[+57.021]KFDEYFSQSC[+57.021]APGSDPR.S	HexNAc(4)Hex(5)Fuc(1)NeuAc(2)	C[+57]*2, N[+2351]	1573.16	4	6289.61	6289.59	0	4.3	485	Specific	273.38	249.04	249.04	4.91	33	>sp|P02788|TRFL_HUMAN Lactotransferrin OS=Homo sapiens OX=9606 GN=LTF PE=1 SV=6	1270	20201119_08533_1ng_glyco_hcd30_etd30_compound15.21024.21024.4	controllerType=0 controllerNumber=1 scan=21024	48.4785
17328:4	1	R.TAGWNIPMGLLFN[+2204.772]QTGSC[+57.021]KFDEYFSQSC[+57.021]APGSDPR.S	HexNAc(4)Hex(5)NeuAc(2)	C[+57]*2, N[+2205]	1536.64	4	6143.54	6143.53	0	1.8	485	Specific	295.05	259.51	259.51	4.73	33	>sp|P02788|TRFL_HUMAN Lactotransferrin OS=Homo sapiens OX=9606 GN=LTF PE=1 SV=6	1270	20201119_08533_1ng_glyco_hcd30_etd30_compound15.21081.21081.3	controllerType=0 controllerNumber=1 scan=21081	48.6517
15505:4	1	R.TAGWNIPMGLLFN[+1768.640]QTGSC[+57.021]KFDEYFSQSC[+57.021]APGSDPR.S	HexNAc(4)Hex(5)Fuc(1)	C[+57]*2, N[+1769]	1427.61	4	5707.42	5707.4	0	3.4	485	Specific	362.06	325.17	325.17	3.87	33	>sp|P02788|TRFL_HUMAN Lactotransferrin OS=Homo sapiens OX=9606 GN=LTF PE=1 SV=6	1270	20201119_08533_1ng_glyco_hcd30_etd30_compound15.19153.19153.4	controllerType=0 controllerNumber=1 scan=19153	43.1666
16262:4	1	R.TAGWNIPMGLLFN[+2351.851]QTGSC[+57.021]KFDEYFSQSC[+57.021]APGSDPR.S	HexNAc(4)Hex(5)Fuc(3)NeuAc(1)	C[+57]*2, N[+2352]	1573.41	4	6290.64	6290.61	0	4.5	485	Specific	411.68	404.56	404.56	6.82	33	>sp|P02788|TRFL_HUMAN Lactotransferrin OS=Homo sapiens OX=9606 GN=LTF PE=1 SV=6	1270	20201119_08533_1ng_glyco_hcd30_etd30_compound15.19950.19950.4	controllerType=0 controllerNumber=1 scan=19950	45.5052
16244:4	1	R.TAGWNIPMGLLFN[+2351.851]QTGSC[+57.021]KFDEYFSQSC[+57.021]APGSDPR.S	HexNAc(4)Hex(5)Fuc(3)NeuAc(1)	C[+57]*2, N[+2352]	1573.41	4	6290.64	6290.61	0	4.6	485	Specific	503.51	475.77	475.77	7.14	33	>sp|P02788|TRFL_HUMAN Lactotransferrin OS=Homo sapiens OX=9606 GN=LTF PE=1 SV=6	1270	20201119_08533_1ng_glyco_hcd30_etd30_compound15.19931.19931.4	controllerType=0 controllerNumber=1 scan=19931	45.4451
16272:4	1	R.TAGWNIPMGLLFN[+2059.735]QTGSC[+57.021]KFDEYFSQSC[+57.021]APGSDPR.S	HexNAc(4)Hex(5)Fuc(1)NeuAc(1)	C[+57]*2, N[+2060]	1500.38	4	5998.51	5998.49	0	3.8	485	Specific	638.83	555.96	555.96	9.31	33	>sp|P02788|TRFL_HUMAN Lactotransferrin OS=Homo sapiens OX=9606 GN=LTF PE=1 SV=6	1270	20201119_08533_1ng_glyco_hcd30_etd30_compound15.19961.19961.4	controllerType=0 controllerNumber=1 scan=19961	45.5444
16255:4	1	R.TAGWNIPMGLLFN[+2205.793]QTGSC[+57.021]KFDEYFSQSC[+57.021]APGSDPR.S	HexNAc(4)Hex(5)Fuc(2)NeuAc(1)	C[+57]*2, N[+2206]	1536.9	4	6144.57	6144.55	0	3.3	485	Specific	654.77	615.33	615.33	10.06	33	>sp|P02788|TRFL_HUMAN Lactotransferrin OS=Homo sapiens OX=9606 GN=LTF PE=1 SV=6	1270	20201119_08533_1ng_glyco_hcd30_etd30_compound15.19943.19943.4	controllerType=0 controllerNumber=1 scan=19943	45.4911
08089:3	1	R.N[+2205.793]GSDC[+57.021]PDKFC[+57.021]LFQSETK.N	HexNAc(4)Hex(5)Fuc(2)NeuAc(1)	C[+57]*2, N[+2206]	1413.57	3	4238.69	4238.67	0	4.5	642	Specific	204.72	97.56	97.56	4.01	33	>sp|P02788|TRFL_HUMAN Lactotransferrin OS=Homo sapiens OX=9606 GN=LTF PE=1 SV=6	1270	20201119_08533_1ng_glyco_hcd30_etd30_compound15.11349.11349.3	controllerType=0 controllerNumber=1 scan=11349	26.6131
15389:3	2	R.LSLHRPALEDLLLGSEAN[+1419.502]LTC[+57.021]TLTGLR.D	HexNAc(3)Hex(5)	C[+57], N[+1420]	1461.71	3	4383.11	4383.1	0	1.7	127	Specific	232.67	179.51	179.51	3.52	28	>sp|P01876|IGHA1_HUMAN Immunoglobulin heavy constant alpha 1 OS=Homo sapiens OX=9606 GN=IGHA1 PE=1 SV=2	255	20201119_08533_1ng_glyco_hcd30_etd30_compound15.19030.19030.3	controllerType=0 controllerNumber=1 scan=19030	42.7855
15458:3	2	R.LSLHRPALEDLLLGSEAN[+1095.397]LTC[+57.021]TLTGLR.D	HexNAc(3)Hex(3)	C[+57], N[+1095]	1353.67	3	4058.99	4058.99	0	-0.3	127	Specific	257	224.13	224.13	3.93	28	>sp|P01876|IGHA1_HUMAN Immunoglobulin heavy constant alpha 1 OS=Homo sapiens OX=9606 GN=IGHA1 PE=1 SV=2	255	20201119_08533_1ng_glyco_hcd30_etd30_compound15.19103.19103.3	controllerType=0 controllerNumber=1 scan=19103	43.0008
15348:3	2	R.LSLHRPALEDLLLGSEAN[+1540.529]LTC[+57.021]TLTGLR.D	HexNAc(2)Hex(7)	C[+57], N[+1541]	1502.05	3	4504.15	4504.13	0	4.4	127	Specific	425.4	410.98	410.98	7.36	28	>sp|P01876|IGHA1_HUMAN Immunoglobulin heavy constant alpha 1 OS=Homo sapiens OX=9606 GN=IGHA1 PE=1 SV=2	255	20201119_08533_1ng_glyco_hcd30_etd30_compound15.18986.18986.3	controllerType=0 controllerNumber=1 scan=18986	42.6449
15351:3	2	R.LSLHRPALEDLLLGSEAN[+1663.608]LTC[+57.021]TLTGLR.D	HexNAc(5)Hex(4)	C[+57], N[+1664]	1543.08	3	4627.22	4627.21	0	3.4	127	Specific	429.87	394.35	394.35	7.12	28	>sp|P01876|IGHA1_HUMAN Immunoglobulin heavy constant alpha 1 OS=Homo sapiens OX=9606 GN=IGHA1 PE=1 SV=2	255	20201119_08533_1ng_glyco_hcd30_etd30_compound15.18990.18990.3	controllerType=0 controllerNumber=1 scan=18990	42.6564
15379:3	2	R.LSLHRPALEDLLLGSEAN[+1501.555]LTC[+57.021]TLTGLR.D	HexNAc(5)Hex(3)	C[+57], N[+1502]	1489.06	3	4465.16	4465.15	0	1.9	127	Specific	440.32	388.8	388.8	7.16	28	>sp|P01876|IGHA1_HUMAN Immunoglobulin heavy constant alpha 1 OS=Homo sapiens OX=9606 GN=IGHA1 PE=1 SV=2	255	20201119_08533_1ng_glyco_hcd30_etd30_compound15.19020.19020.3	controllerType=0 controllerNumber=1 scan=19020	42.7655
15359:4	2	R.LSLHRPALEDLLLGSEAN[+1581.555]LTC[+57.021]TLTGLR.D	HexNAc(3)Hex(6)	C[+57], N[+1582]	1137.05	4	4545.16	4545.15	0	2.3	127	Specific	454.04	454.04	454.04	6.51	28	>sp|P01876|IGHA1_HUMAN Immunoglobulin heavy constant alpha 1 OS=Homo sapiens OX=9606 GN=IGHA1 PE=1 SV=2	255	20201119_08533_1ng_glyco_hcd30_etd30_compound15.18998.18998.4	controllerType=0 controllerNumber=1 scan=18998	42.6879
15315:3	2	R.LSLHRPALEDLLLGSEAN[+1702.581]LTC[+57.021]TLTGLR.D	HexNAc(2)Hex(8)	C[+57], N[+1703]	1556.07	3	4666.21	4666.18	0	5.7	127	Specific	462.92	438.81	438.81	6.55	28	>sp|P01876|IGHA1_HUMAN Immunoglobulin heavy constant alpha 1 OS=Homo sapiens OX=9606 GN=IGHA1 PE=1 SV=2	255	20201119_08533_1ng_glyco_hcd30_etd30_compound15.18951.18951.3	controllerType=0 controllerNumber=1 scan=18951	42.486
15368:3	2	R.LSLHRPALEDLLLGSEAN[+1378.476]LTC[+57.021]TLTGLR.D	HexNAc(2)Hex(6)	C[+57], N[+1378]	1448.04	3	4342.1	4342.07	0	5	127	Specific	505.7	476.53	476.53	6.82	28	>sp|P01876|IGHA1_HUMAN Immunoglobulin heavy constant alpha 1 OS=Homo sapiens OX=9606 GN=IGHA1 PE=1 SV=2	255	20201119_08533_1ng_glyco_hcd30_etd30_compound15.19008.19008.3	controllerType=0 controllerNumber=1 scan=19008	42.72
16076:4	2	R.LSLHRPALEDLLLGSEAN[+1872.651]LTC[+57.021]TLTGLR.D	HexNAc(3)Hex(6)NeuAc(1)	C[+57], N[+1873]	1209.82	4	4836.26	4836.25	0	3.1	127	Specific	554.72	531.68	531.68	8.2	28	>sp|P01876|IGHA1_HUMAN Immunoglobulin heavy constant alpha 1 OS=Homo sapiens OX=9606 GN=IGHA1 PE=1 SV=2	255	20201119_08533_1ng_glyco_hcd30_etd30_compound15.19753.19753.4	controllerType=0 controllerNumber=1 scan=19753	44.8465
16105:4	2	R.LSLHRPALEDLLLGSEAN[+1710.598]LTC[+57.021]TLTGLR.D	HexNAc(3)Hex(5)NeuAc(1)	C[+57], N[+1711]	1169.31	4	4674.21	4674.2	0	3.5	127	Specific	566.06	566.06	566.06	9.33	28	>sp|P01876|IGHA1_HUMAN Immunoglobulin heavy constant alpha 1 OS=Homo sapiens OX=9606 GN=IGHA1 PE=1 SV=2	255	20201119_08533_1ng_glyco_hcd30_etd30_compound15.19784.19784.4	controllerType=0 controllerNumber=1 scan=19784	44.952
15431:4	2	R.LSLHRPALEDLLLGSEAN[+1216.423]LTC[+57.021]TLTGLR.D	HexNAc(2)Hex(5)	C[+57], N[+1216]	1045.76	4	4180.03	4180.02	0	1.1	127	Specific	701.1	701.1	701.1	12.07	28	>sp|P01876|IGHA1_HUMAN Immunoglobulin heavy constant alpha 1 OS=Homo sapiens OX=9606 GN=IGHA1 PE=1 SV=2	255	20201119_08533_1ng_glyco_hcd30_etd30_compound15.19075.19075.2	controllerType=0 controllerNumber=1 scan=19075	42.9425
15388:4	2	R.LSLHRPALEDLLLGSEAN[+1257.449]LTC[+57.021]TLTGLR.D	HexNAc(3)Hex(4)	C[+57], N[+1257]	1056.02	4	4221.06	4221.05	0	2.1	127	Specific	849.79	849.79	849.79	14.07	28	>sp|P01876|IGHA1_HUMAN Immunoglobulin heavy constant alpha 1 OS=Homo sapiens OX=9606 GN=IGHA1 PE=1 SV=2	255	20201119_08533_1ng_glyco_hcd30_etd30_compound15.19029.19029.4	controllerType=0 controllerNumber=1 scan=19029	42.7814
15310:4	2	R.LSLHRPALEDLLLGSEAN[+1702.581]LTC[+57.021]TLTGLR.D	HexNAc(2)Hex(8)	C[+57], N[+1703]	1167.31	4	4666.21	4666.18	0	5.6	127	Specific	865.18	853.17	853.17	14.47	28	>sp|P01876|IGHA1_HUMAN Immunoglobulin heavy constant alpha 1 OS=Homo sapiens OX=9606 GN=IGHA1 PE=1 SV=2	255	20201119_08533_1ng_glyco_hcd30_etd30_compound15.18945.18945.4	controllerType=0 controllerNumber=1 scan=18945	42.4521
15364:4	2	R.LSLHRPALEDLLLGSEAN[+1501.555]LTC[+57.021]TLTGLR.D	HexNAc(5)Hex(3)	C[+57], N[+1502]	1117.05	4	4465.18	4465.15	0	5.3	127	Specific	887.18	887.18	887.18	14.47	28	>sp|P01876|IGHA1_HUMAN Immunoglobulin heavy constant alpha 1 OS=Homo sapiens OX=9606 GN=IGHA1 PE=1 SV=2	255	20201119_08533_1ng_glyco_hcd30_etd30_compound15.19004.19004.4	controllerType=0 controllerNumber=1 scan=19004	42.7114
15370:4	2	R.LSLHRPALEDLLLGSEAN[+1419.502]LTC[+57.021]TLTGLR.D	HexNAc(3)Hex(5)	C[+57], N[+1420]	1096.54	4	4383.12	4383.1	0	4.8	127	Specific	930.2	869.95	869.95	15.47	28	>sp|P01876|IGHA1_HUMAN Immunoglobulin heavy constant alpha 1 OS=Homo sapiens OX=9606 GN=IGHA1 PE=1 SV=2	255	20201119_08533_1ng_glyco_hcd30_etd30_compound15.19010.19010.4	controllerType=0 controllerNumber=1 scan=19010	42.7297
15347:4	2	R.LSLHRPALEDLLLGSEAN[+1663.608]LTC[+57.021]TLTGLR.D	HexNAc(5)Hex(4)	C[+57], N[+1664]	1157.56	4	4627.23	4627.21	0	4.2	127	Specific	987.83	985.99	985.99	17.33	28	>sp|P01876|IGHA1_HUMAN Immunoglobulin heavy constant alpha 1 OS=Homo sapiens OX=9606 GN=IGHA1 PE=1 SV=2	255	20201119_08533_1ng_glyco_hcd30_etd30_compound15.18985.18985.4	controllerType=0 controllerNumber=1 scan=18985	42.6418
15363:4	2	R.LSLHRPALEDLLLGSEAN[+1378.476]LTC[+57.021]TLTGLR.D	HexNAc(2)Hex(6)	C[+57], N[+1378]	1086.28	4	4342.09	4342.07	0	4.6	127	Specific	1038.56	1000.39	1000.39	17.47	28	>sp|P01876|IGHA1_HUMAN Immunoglobulin heavy constant alpha 1 OS=Homo sapiens OX=9606 GN=IGHA1 PE=1 SV=2	255	20201119_08533_1ng_glyco_hcd30_etd30_compound15.19003.19003.4	controllerType=0 controllerNumber=1 scan=19003	42.7068
15376:4	2	R.LSLHRPALEDLLLGSEAN[+1216.423]LTC[+57.021]TLTGLR.D	HexNAc(2)Hex(5)	C[+57], N[+1216]	1045.76	4	4180.04	4180.02	0	3.9	127	Specific	1075.23	1023.61	1023.61	19.33	28	>sp|P01876|IGHA1_HUMAN Immunoglobulin heavy constant alpha 1 OS=Homo sapiens OX=9606 GN=IGHA1 PE=1 SV=2	255	20201119_08533_1ng_glyco_hcd30_etd30_compound15.19016.19016.4	controllerType=0 controllerNumber=1 scan=19016	42.7532
15369:4	2	R.LSLHRPALEDLLLGSEAN[+1460.529]LTC[+57.021]TLTGLR.D	HexNAc(4)Hex(4)	C[+57], N[+1461]	1106.79	4	4424.15	4424.13	0	6.2	127	Specific	1090.77	996.41	996.41	17.61	28	>sp|P01876|IGHA1_HUMAN Immunoglobulin heavy constant alpha 1 OS=Homo sapiens OX=9606 GN=IGHA1 PE=1 SV=2	255	20201119_08533_1ng_glyco_hcd30_etd30_compound15.19009.19009.4	controllerType=0 controllerNumber=1 scan=19009	42.7264
10138:3	2	R.LAGKPTHVN[+1501.555]VSVVMAEVDGTC[+57.021]Y.-	HexNAc(5)Hex(3)	C[+57], N[+1502]	1283.58	3	3848.71	3848.7	0	3.7	332	CRagged	236.07	169.51	169.51	3.6	28	>sp|P01876|IGHA1_HUMAN Immunoglobulin heavy constant alpha 1 OS=Homo sapiens OX=9606 GN=IGHA1 PE=1 SV=2	255	20201119_08533_1ng_glyco_hcd30_etd30_compound15.13480.13480.3	controllerType=0 controllerNumber=1 scan=13480	30.8152
10096:3	2	R.LAGKPTHVN[+1378.476]VSVVMAEVDGTC[+57.021]Y.-	HexNAc(2)Hex(6)	C[+57], N[+1378]	1242.55	3	3725.63	3725.62	0	3.1	332	CRagged	236.86	188.19	187.4	3.37	28	>sp|P01876|IGHA1_HUMAN Immunoglobulin heavy constant alpha 1 OS=Homo sapiens OX=9606 GN=IGHA1 PE=1 SV=2	255	20201119_08533_1ng_glyco_hcd30_etd30_compound15.13435.13435.3	controllerType=0 controllerNumber=1 scan=13435	30.667
10137:3	2	R.LAGKPTHVN[+1647.613]VSVVMAEVDGTC[+57.021]Y.-	HexNAc(5)Hex(3)Fuc(1)	C[+57], N[+1648]	1332.26	3	3994.77	3994.76	0	3	332	CRagged	248.44	156.12	156.12	3.25	28	>sp|P01876|IGHA1_HUMAN Immunoglobulin heavy constant alpha 1 OS=Homo sapiens OX=9606 GN=IGHA1 PE=1 SV=2	255	20201119_08533_1ng_glyco_hcd30_etd30_compound15.13479.13479.3	controllerType=0 controllerNumber=1 scan=13479	30.8114
10033:3	2	R.LAGKPTHVN[+1702.581]VSVVMAEVDGTC[+57.021]Y.-	HexNAc(2)Hex(8)	C[+57], N[+1703]	1350.58	3	4049.73	4049.72	0	2.7	332	CRagged	251.42	191.69	191.69	3.76	28	>sp|P01876|IGHA1_HUMAN Immunoglobulin heavy constant alpha 1 OS=Homo sapiens OX=9606 GN=IGHA1 PE=1 SV=2	255	20201119_08533_1ng_glyco_hcd30_etd30_compound15.13368.13368.3	controllerType=0 controllerNumber=1 scan=13368	30.4721
10101:3	2	R.LAGKPTHVN[+1663.608]VSVVMAEVDGTC[+57.021]Y.-	HexNAc(5)Hex(4)	C[+57], N[+1664]	1337.59	3	4010.76	4010.75	0	1.9	332	CRagged	257.69	222.34	175.61	3.62	28	>sp|P01876|IGHA1_HUMAN Immunoglobulin heavy constant alpha 1 OS=Homo sapiens OX=9606 GN=IGHA1 PE=1 SV=2	255	20201119_08533_1ng_glyco_hcd30_etd30_compound15.13440.13440.3	controllerType=0 controllerNumber=1 scan=13440	30.68
10097:3	2	R.LAGKPTHVN[+1809.666]VSVVMAEVDGTC[+57.021]Y.-	HexNAc(5)Hex(4)Fuc(1)	C[+57], N[+1810]	1386.28	3	4156.82	4156.81	0	2.7	332	CRagged	266.2	155.09	155.09	3.5	28	>sp|P01876|IGHA1_HUMAN Immunoglobulin heavy constant alpha 1 OS=Homo sapiens OX=9606 GN=IGHA1 PE=1 SV=2	255	20201119_08533_1ng_glyco_hcd30_etd30_compound15.13436.13436.3	controllerType=0 controllerNumber=1 scan=13436	30.6711
11657:4	2	R.LAGKPTHVN[+2262.814]VSVVMAEVDGTC[+57.021]Y.-	HexNAc(5)Hex(5)Fuc(1)NeuAc(1)	C[+57], N[+2263]	1153.25	4	4609.98	4609.96	0	4.2	332	CRagged	279.02	187.83	187.83	3.59	28	>sp|P01876|IGHA1_HUMAN Immunoglobulin heavy constant alpha 1 OS=Homo sapiens OX=9606 GN=IGHA1 PE=1 SV=2	255	20201119_08533_1ng_glyco_hcd30_etd30_compound15.15082.15082.4	controllerType=0 controllerNumber=1 scan=15082	33.8441
10102:3	2	R.LAGKPTHVN[+1216.423]VSVVMAEVDGTC[+57.021]Y.-	HexNAc(2)Hex(5)	C[+57], N[+1216]	1188.53	3	3563.58	3563.56	0	3	332	CRagged	282.96	282.96	219.45	4.22	28	>sp|P01876|IGHA1_HUMAN Immunoglobulin heavy constant alpha 1 OS=Homo sapiens OX=9606 GN=IGHA1 PE=1 SV=2	255	20201119_08533_1ng_glyco_hcd30_etd30_compound15.13441.13441.3	controllerType=0 controllerNumber=1 scan=13441	30.6868
04173:3	5	R.FSDGLESN[+1864.634]SSTQFEVKK.Y	HexNAc(2)Hex(9)	N[+1865]	1256.52	3	3767.55	3767.54	0	2.1	219	Specific	203.22	129.6	129.6	3.7	10	>sp|P0C0L4|CO4A_HUMAN Complement C4-A OS=Homo sapiens OX=9606 GN=C4A PE=1 SV=2	1235	20201119_08533_1ng_glyco_hcd30_etd30_compound15.7250.7250.3	controllerType=0 controllerNumber=1 scan=7250	19.249
19106:3	6	R.[+42.011]LSLLEEPGN[+2336.851]GTFTVILNQLTSR.D	HexNAc(6)Hex(6)Fuc(1)	.[42], N[+2337]	1594.38	3	4781.13	4781.15	0	-5.5	413	Specific	305.36	207.16	207.16	2.69	18	>sp|P01833|PIGR_HUMAN Polymeric immunoglobulin receptor OS=Homo sapiens OX=9606 GN=PIGR PE=1 SV=4	902	20201119_08533_1ng_glyco_hcd30_etd30_compound15.22963.22963.3	controllerType=0 controllerNumber=1 scan=22963	53.5474
17373:3	6	R.LSLLEEPGN[+2205.793]GTFTVILNQLTSR.D	HexNAc(4)Hex(5)Fuc(2)NeuAc(1)	N[+2206]	1536.71	3	4608.11	4608.09	0	4.9	413	Specific	490.89	323.59	323.59	5.01	18	>sp|P01833|PIGR_HUMAN Polymeric immunoglobulin receptor OS=Homo sapiens OX=9606 GN=PIGR PE=1 SV=4	902	20201119_08533_1ng_glyco_hcd30_etd30_compound15.21128.21128.4	controllerType=0 controllerNumber=1 scan=21128	48.8082
15541:3	6	K.IIEGEPNLKVPGN[+2350.830]VTAVLGETLK.V	HexNAc(4)Hex(5)Fuc(1)NeuAc(2)	N[+2351]	1581.41	3	4742.21	4742.18	0	5.4	457	Specific	294.01	219.05	219.05	2.97	18	>sp|P01833|PIGR_HUMAN Polymeric immunoglobulin receptor OS=Homo sapiens OX=9606 GN=PIGR PE=1 SV=4	902	20201119_08533_1ng_glyco_hcd30_etd30_compound15.19191.19191.3	controllerType=0 controllerNumber=1 scan=19191	43.277
14101:3	6	K.IIEGEPNLKVPGN[+2059.735]VTAVLGETLK.V	HexNAc(4)Hex(5)Fuc(1)NeuAc(1)	N[+2060]	1484.37	3	4451.1	4451.08	0	3.6	457	Specific	309.52	265.36	265.36	4.11	18	>sp|P01833|PIGR_HUMAN Polymeric immunoglobulin receptor OS=Homo sapiens OX=9606 GN=PIGR PE=1 SV=4	902	20201119_08533_1ng_glyco_hcd30_etd30_compound15.17668.17668.3	controllerType=0 controllerNumber=1 scan=17668	39.3943
15549:4	6	K.IIEGEPNLKVPGN[+2350.830]VTAVLGETLK.V	HexNAc(4)Hex(5)Fuc(1)NeuAc(2)	N[+2351]	1186.31	4	4742.21	4742.18	0	5.7	457	Specific	352.67	340.24	340.24	3.07	18	>sp|P01833|PIGR_HUMAN Polymeric immunoglobulin receptor OS=Homo sapiens OX=9606 GN=PIGR PE=1 SV=4	902	20201119_08533_1ng_glyco_hcd30_etd30_compound15.19199.19199.4	controllerType=0 controllerNumber=1 scan=19199	43.2919
14043:3	6	K.IIEGEPNLKVPGN[+2205.793]VTAVLGETLK.V	HexNAc(4)Hex(5)Fuc(2)NeuAc(1)	N[+2206]	1533.06	3	4597.15	4597.14	0	2.6	457	Specific	387.53	284.35	284.35	3.82	18	>sp|P01833|PIGR_HUMAN Polymeric immunoglobulin receptor OS=Homo sapiens OX=9606 GN=PIGR PE=1 SV=4	902	20201119_08533_1ng_glyco_hcd30_etd30_compound15.17607.17607.3	controllerType=0 controllerNumber=1 scan=17607	39.2311
14924:4	6	K.IIEGEPNLKVPGN[+2350.830]VTAVLGETLKVPC[+57.021]HFPC[+57.021]K.F	HexNAc(4)Hex(5)Fuc(1)NeuAc(2)	C[+57]*2, N[+2351]	1442.67	4	5767.67	5767.64	0	4.8	457	Specific	401.95	401.95	401.95	4.02	18	>sp|P01833|PIGR_HUMAN Polymeric immunoglobulin receptor OS=Homo sapiens OX=9606 GN=PIGR PE=1 SV=4	902	20201119_08533_1ng_glyco_hcd30_etd30_compound15.18539.18539.4	controllerType=0 controllerNumber=1 scan=18539	41.3124
13653:4	6	K.IIEGEPNLKVPGN[+2204.772]VTAVLGETLKVPC[+57.021]HFPC[+57.021]K.F	HexNAc(4)Hex(5)NeuAc(2)	C[+57]*2, N[+2205]	1406.16	4	5621.62	5621.58	0	6.6	457	Specific	445.46	445.46	445.46	3.58	18	>sp|P01833|PIGR_HUMAN Polymeric immunoglobulin receptor OS=Homo sapiens OX=9606 GN=PIGR PE=1 SV=4	902	20201119_08533_1ng_glyco_hcd30_etd30_compound15.17166.17166.2	controllerType=0 controllerNumber=1 scan=17166	38.3214
14919:5	6	K.IIEGEPNLKVPGN[+2350.830]VTAVLGETLKVPC[+57.021]HFPC[+57.021]K.F	HexNAc(4)Hex(5)Fuc(1)NeuAc(2)	C[+57]*2, N[+2351]	1154.34	5	5767.69	5767.64	0	8.8	457	Specific	597.44	597.44	597.44	5.02	18	>sp|P01833|PIGR_HUMAN Polymeric immunoglobulin receptor OS=Homo sapiens OX=9606 GN=PIGR PE=1 SV=4	902	20201119_08533_1ng_glyco_hcd30_etd30_compound15.18533.18533.5	controllerType=0 controllerNumber=1 scan=18533	41.2893
13571:5	6	K.IIEGEPNLKVPGN[+2205.793]VTAVLGETLKVPC[+57.021]HFPC[+57.021]K.F	HexNAc(4)Hex(5)Fuc(2)NeuAc(1)	C[+57]*2, N[+2206]	1125.33	5	5622.63	5622.6	0	5.2	457	Specific	759.18	741.52	741.52	10.27	18	>sp|P01833|PIGR_HUMAN Polymeric immunoglobulin receptor OS=Homo sapiens OX=9606 GN=PIGR PE=1 SV=4	902	20201119_08533_1ng_glyco_hcd30_etd30_compound15.17080.17080.5	controllerType=0 controllerNumber=1 scan=17080	38.1363
05073:3	6	K.WN[+1872.651]NTGC[+57.021]QALPSQDEGPSK.A	HexNAc(3)Hex(6)NeuAc(1)	C[+57], N[+1873]	1287.85	3	3861.54	3861.53	0	4.1	498	Specific	224.01	103.96	103.96	4.01	18	>sp|P01833|PIGR_HUMAN Polymeric immunoglobulin receptor OS=Homo sapiens OX=9606 GN=PIGR PE=1 SV=4	902	20201119_08533_1ng_glyco_hcd30_etd30_compound15.8181.8181.3	controllerType=0 controllerNumber=1 scan=8181	20.872
05009:3	6	K.WN[+2059.735]NTGC[+57.021]QALPSQDEGPSK.A	HexNAc(4)Hex(5)Fuc(1)NeuAc(1)	C[+57], N[+2060]	1350.21	3	4048.63	4048.61	0	3.9	498	Specific	272.35	164.05	164.05	4.64	18	>sp|P01833|PIGR_HUMAN Polymeric immunoglobulin receptor OS=Homo sapiens OX=9606 GN=PIGR PE=1 SV=4	902	20201119_08533_1ng_glyco_hcd30_etd30_compound15.8115.8115.3	controllerType=0 controllerNumber=1 scan=8115	20.7482
05123:3	6	K.WN[+1710.598]NTGC[+57.021]QALPSQDEGPSK.A	HexNAc(3)Hex(5)NeuAc(1)	C[+57], N[+1711]	1233.83	3	3699.48	3699.47	0	2.5	498	Specific	431.46	255.56	255.56	4.74	18	>sp|P01833|PIGR_HUMAN Polymeric immunoglobulin receptor OS=Homo sapiens OX=9606 GN=PIGR PE=1 SV=4	902	20201119_08533_1ng_glyco_hcd30_etd30_compound15.8233.8233.3	controllerType=0 controllerNumber=1 scan=8233	20.9746
05065:3	6	K.WN[+1913.677]NTGC[+57.021]QALPSQDEGPSK.A	HexNAc(4)Hex(5)NeuAc(1)	C[+57], N[+1914]	1301.53	3	3902.57	3902.55	0	4.5	498	Specific	528.38	357.66	357.66	6.11	18	>sp|P01833|PIGR_HUMAN Polymeric immunoglobulin receptor OS=Homo sapiens OX=9606 GN=PIGR PE=1 SV=4	902	20201119_08533_1ng_glyco_hcd30_etd30_compound15.8173.8173.3	controllerType=0 controllerNumber=1 scan=8173	20.8548
00892:3	7	K.HYTN[+1444.534]SSQDVTVPC[+57.021]R.V	HexNAc(4)Hex(3)Fuc(1)	C[+57], N[+1445]	1036.77	3	3108.29	3108.28	0	2.4	89	Specific	303.58	262.51	262.51	5.37	22	>sp|P01877|IGHA2_HUMAN Immunoglobulin heavy constant alpha 2 OS=Homo sapiens OX=9606 GN=IGHA2 PE=1 SV=4	576	20201119_08533_1ng_glyco_hcd30_etd30_compound15.3838.3838.3	controllerType=0 controllerNumber=1 scan=3838	12.9746
00935:3	7	K.HYTN[+1647.613]SSQDVTVPC[+57.021]R.V	HexNAc(5)Hex(3)Fuc(1)	C[+57], N[+1648]	1104.46	3	3311.37	3311.36	0	2.3	89	Specific	394.06	335.03	335.03	5.59	22	>sp|P01877|IGHA2_HUMAN Immunoglobulin heavy constant alpha 2 OS=Homo sapiens OX=9606 GN=IGHA2 PE=1 SV=4	576	20201119_08533_1ng_glyco_hcd30_etd30_compound15.3883.3883.2	controllerType=0 controllerNumber=1 scan=3883	13.0676
00854:3	7	K.HYTN[+1809.666]SSQDVTVPC[+57.021]R.V	HexNAc(5)Hex(4)Fuc(1)	C[+57], N[+1810]	1158.48	3	3473.43	3473.42	0	3.4	89	Specific	397.32	329.65	329.65	5.3	22	>sp|P01877|IGHA2_HUMAN Immunoglobulin heavy constant alpha 2 OS=Homo sapiens OX=9606 GN=IGHA2 PE=1 SV=4	576	20201119_08533_1ng_glyco_hcd30_etd30_compound15.3799.3799.3	controllerType=0 controllerNumber=1 scan=3799	12.8885
00870:3	7	K.HYTN[+1647.613]SSQDVTVPC[+57.021]R.V	HexNAc(5)Hex(3)Fuc(1)	C[+57], N[+1648]	1104.46	3	3311.37	3311.36	0	1.2	89	Specific	433.97	368.4	368.4	6.86	22	>sp|P01877|IGHA2_HUMAN Immunoglobulin heavy constant alpha 2 OS=Homo sapiens OX=9606 GN=IGHA2 PE=1 SV=4	576	20201119_08533_1ng_glyco_hcd30_etd30_compound15.3816.3816.3	controllerType=0 controllerNumber=1 scan=3816	12.9383
00867:3	7	K.HYTN[+1647.613]SSQDVTVPC[+57.021]R.V	HexNAc(5)Hex(3)Fuc(1)	C[+57], N[+1648]	1104.46	3	3311.38	3311.36	0	3.9	89	Specific	490.17	419.75	419.75	7.44	22	>sp|P01877|IGHA2_HUMAN Immunoglobulin heavy constant alpha 2 OS=Homo sapiens OX=9606 GN=IGHA2 PE=1 SV=4	576	20201119_08533_1ng_glyco_hcd30_etd30_compound15.3812.3812.3	controllerType=0 controllerNumber=1 scan=3812	12.9225
02714:4	7	K.HYTN[+1647.613]SSQDVTVPC[+57.021]RVPPPPPC[+57.021]C[+57.021]HPR.L	HexNAc(5)Hex(3)Fuc(1)	C[+57]*3, N[+1648]	1152.25	4	4605.99	4605.97	0	3.8	89	Specific	462.78	402.91	402.91	5.57	22	>sp|P01877|IGHA2_HUMAN Immunoglobulin heavy constant alpha 2 OS=Homo sapiens OX=9606 GN=IGHA2 PE=1 SV=4	576	20201119_08533_1ng_glyco_hcd30_etd30_compound15.5736.5736.4	controllerType=0 controllerNumber=1 scan=5736	16.5772
02715:5	7	K.HYTN[+1647.613]SSQDVTVPC[+57.021]RVPPPPPC[+57.021]C[+57.021]HPR.L	HexNAc(5)Hex(3)Fuc(1)	C[+57]*3, N[+1648]	922.003	5	4605.98	4605.97	0	3.4	89	Specific	484.64	458.13	458.13	5.8	22	>sp|P01877|IGHA2_HUMAN Immunoglobulin heavy constant alpha 2 OS=Homo sapiens OX=9606 GN=IGHA2 PE=1 SV=4	576	20201119_08533_1ng_glyco_hcd30_etd30_compound15.5737.5737.5	controllerType=0 controllerNumber=1 scan=5737	16.5835
02418:3	7	K.TPLTAN[+1971.719]ITK.S	HexNAc(5)Hex(5)Fuc(1)	N[+1972]	977.434	3	2930.29	2930.28	0	3.8	200	Specific	243.68	119.08	119.08	2.66	22	>sp|P01877|IGHA2_HUMAN Immunoglobulin heavy constant alpha 2 OS=Homo sapiens OX=9606 GN=IGHA2 PE=1 SV=4	576	20201119_08533_1ng_glyco_hcd30_etd30_compound15.5426.5426.3	controllerType=0 controllerNumber=1 scan=5426	15.8634
02435:2	7	K.TPLTAN[+1606.587]ITK.S	HexNAc(4)Hex(4)Fuc(1)	N[+1607]	1283.08	2	2565.15	2565.14	0	1.6	200	Specific	253.4	78.9	78.9	2.68	22	>sp|P01877|IGHA2_HUMAN Immunoglobulin heavy constant alpha 2 OS=Homo sapiens OX=9606 GN=IGHA2 PE=1 SV=4	576	20201119_08533_1ng_glyco_hcd30_etd30_compound15.5444.5444.2	controllerType=0 controllerNumber=1 scan=5444	15.8998
02510:3	7	K.TPLTAN[+1647.613]ITK.S	HexNAc(5)Hex(3)Fuc(1)	N[+1648]	869.398	3	2606.18	2606.17	0	3	200	Specific	270.67	117.22	117.22	2.68	22	>sp|P01877|IGHA2_HUMAN Immunoglobulin heavy constant alpha 2 OS=Homo sapiens OX=9606 GN=IGHA2 PE=1 SV=4	576	20201119_08533_1ng_glyco_hcd30_etd30_compound15.5523.5523.3	controllerType=0 controllerNumber=1 scan=5523	16.1094
02450:2	7	K.TPLTAN[+1809.666]ITK.S	HexNAc(5)Hex(4)Fuc(1)	N[+1810]	1384.62	2	2768.23	2768.22	0	3.8	200	Specific	292.4	101.75	101.75	2.96	22	>sp|P01877|IGHA2_HUMAN Immunoglobulin heavy constant alpha 2 OS=Homo sapiens OX=9606 GN=IGHA2 PE=1 SV=4	576	20201119_08533_1ng_glyco_hcd30_etd30_compound15.5460.5460.2	controllerType=0 controllerNumber=1 scan=5460	15.9473
02447:3	7	K.TPLTAN[+1809.666]ITK.S	HexNAc(5)Hex(4)Fuc(1)	N[+1810]	923.416	3	2768.23	2768.22	0	3.9	200	Specific	298.15	129.07	129.07	2.82	22	>sp|P01877|IGHA2_HUMAN Immunoglobulin heavy constant alpha 2 OS=Homo sapiens OX=9606 GN=IGHA2 PE=1 SV=4	576	20201119_08533_1ng_glyco_hcd30_etd30_compound15.5457.5457.3	controllerType=0 controllerNumber=1 scan=5457	15.9362
02504:2	7	K.TPLTAN[+1501.555]ITK.S	HexNAc(5)Hex(3)	N[+1502]	1230.57	2	2460.12	2460.11	0	4.6	200	Specific	308.66	97.08	97.08	2.96	22	>sp|P01877|IGHA2_HUMAN Immunoglobulin heavy constant alpha 2 OS=Homo sapiens OX=9606 GN=IGHA2 PE=1 SV=4	576	20201119_08533_1ng_glyco_hcd30_etd30_compound15.5516.5516.2	controllerType=0 controllerNumber=1 scan=5516	16.0842
02459:2	7	K.TPLTAN[+1444.534]ITK.S	HexNAc(4)Hex(3)Fuc(1)	N[+1445]	1202.05	2	2403.1	2403.09	0	4.6	200	Specific	329.95	111.42	111.42	2.62	22	>sp|P01877|IGHA2_HUMAN Immunoglobulin heavy constant alpha 2 OS=Homo sapiens OX=9606 GN=IGHA2 PE=1 SV=4	576	20201119_08533_1ng_glyco_hcd30_etd30_compound15.5469.5469.2	controllerType=0 controllerNumber=1 scan=5469	15.9737
09102:3	7	R.MAGKPTHIN[+1702.581]VSVVMAEADGTC[+57.021]Y.-	HexNAc(2)Hex(8)	C[+57], N[+1703]	1351.9	3	4053.67	4053.66	0	2.5	319	CRagged	212.85	212.85	176.89	3.43	22	>sp|P01877|IGHA2_HUMAN Immunoglobulin heavy constant alpha 2 OS=Homo sapiens OX=9606 GN=IGHA2 PE=1 SV=4	576	20201119_08533_1ng_glyco_hcd30_etd30_compound15.12401.12401.3	controllerType=0 controllerNumber=1 scan=12401	28.6356
09212:3	7	R.MAGKPTHIN[+1501.555]VSVVMAEADGTC[+57.021]Y.-	HexNAc(5)Hex(3)	C[+57], N[+1502]	1284.89	3	3852.65	3852.64	0	3.4	319	CRagged	228.16	160.38	160.38	3.37	22	>sp|P01877|IGHA2_HUMAN Immunoglobulin heavy constant alpha 2 OS=Homo sapiens OX=9606 GN=IGHA2 PE=1 SV=4	576	20201119_08533_1ng_glyco_hcd30_etd30_compound15.12516.12516.3	controllerType=0 controllerNumber=1 scan=12516	28.916
09230:3	7	R.MAGKPTHIN[+1647.613]VSVVMAEADGTC[+57.021]Y.-	HexNAc(5)Hex(3)Fuc(1)	C[+57], N[+1648]	1333.58	3	3998.71	3998.7	0	4.1	319	CRagged	236.79	149.43	149.43	3.34	22	>sp|P01877|IGHA2_HUMAN Immunoglobulin heavy constant alpha 2 OS=Homo sapiens OX=9606 GN=IGHA2 PE=1 SV=4	576	20201119_08533_1ng_glyco_hcd30_etd30_compound15.12535.12535.3	controllerType=0 controllerNumber=1 scan=12535	28.9533
09108:3	7	R.MAGKPTHIN[+1540.529]VSVVMAEADGTC[+57.021]Y.-	HexNAc(2)Hex(7)	C[+57], N[+1541]	1297.88	3	3891.62	3891.61	0	2.8	319	CRagged	267.11	267.11	198.69	4.14	22	>sp|P01877|IGHA2_HUMAN Immunoglobulin heavy constant alpha 2 OS=Homo sapiens OX=9606 GN=IGHA2 PE=1 SV=4	576	20201119_08533_1ng_glyco_hcd30_etd30_compound15.12407.12407.3	controllerType=0 controllerNumber=1 scan=12407	28.65
09130:3	7	R.MAGKPTHIN[+1378.476]VSVVMAEADGTC[+57.021]Y.-	HexNAc(2)Hex(6)	C[+57], N[+1378]	1243.86	3	3729.57	3729.56	0	2.6	319	CRagged	270.72	259.63	203.82	4.11	22	>sp|P01877|IGHA2_HUMAN Immunoglobulin heavy constant alpha 2 OS=Homo sapiens OX=9606 GN=IGHA2 PE=1 SV=4	576	20201119_08533_1ng_glyco_hcd30_etd30_compound15.12430.12430.3	controllerType=0 controllerNumber=1 scan=12430	28.7102
09171:3	7	R.MAGKPTHIN[+1216.423]VSVVMAEADGTC[+57.021]Y.-	HexNAc(2)Hex(5)	C[+57], N[+1216]	1189.84	3	3567.51	3567.51	0	2.1	319	CRagged	312.99	304.89	225.57	4.46	22	>sp|P01877|IGHA2_HUMAN Immunoglobulin heavy constant alpha 2 OS=Homo sapiens OX=9606 GN=IGHA2 PE=1 SV=4	576	20201119_08533_1ng_glyco_hcd30_etd30_compound15.12473.12473.3	controllerType=0 controllerNumber=1 scan=12473	28.8231
08939:3	9	K.TVLTPATNHMGN[+1378.476]VTFTIPANR.E	HexNAc(2)Hex(6)	N[+1378]	1211.89	3	3633.65	3633.64	0	4.1	74	Specific	329.91	276.54	121.51	5.91	8	>sp|P01024|CO3_HUMAN Complement C3 OS=Homo sapiens OX=9606 GN=C3 PE=1 SV=2	492	20201119_08533_1ng_glyco_hcd30_etd30_compound15.12231.12231.3	controllerType=0 controllerNumber=1 scan=12231	28.3082
19102:5	12	K.APDKNVIFSPLSISTALAFLSLGAHN[+2350.830]TTLTEILK.G	HexNAc(4)Hex(5)Fuc(1)NeuAc(2)	N[+2351]	1187.57	5	5933.83	5933.81	0	3	68	Specific	225.01	225.01	225.01	2.91	6	>sp|P01011|AACT_HUMAN Alpha-1-antichymotrypsin OS=Homo sapiens OX=9606 GN=SERPINA3 PE=1 SV=2	1314	20201119_08533_1ng_glyco_hcd30_etd30_compound15.22958.22958.5	controllerType=0 controllerNumber=1 scan=22958	53.5318
19090:4	12	K.APDKNVIFSPLSISTALAFLSLGAHN[+2350.830]TTLTEILK.G	HexNAc(4)Hex(5)Fuc(1)NeuAc(2)	N[+2351]	1484.21	4	5933.82	5933.81	0	2.7	68	Specific	594.5	581.95	581.95	8.49	6	>sp|P01011|AACT_HUMAN Alpha-1-antichymotrypsin OS=Homo sapiens OX=9606 GN=SERPINA3 PE=1 SV=2	1314	20201119_08533_1ng_glyco_hcd30_etd30_compound15.22946.22946.4	controllerType=0 controllerNumber=1 scan=22946	53.4908
06856:3	15	R.LSPN[+2350.830]ASAEHLELR.W	HexNAc(4)Hex(5)Fuc(1)NeuAc(2)	N[+2351]	1263.2	3	3787.59	3787.58	0	1.7	52	Specific	390.42	256.94	256.94	5.05	5	>sp|Q13410|BT1A1_HUMAN Butyrophilin subfamily 1 member A1 OS=Homo sapiens OX=9606 GN=BTN1A1 PE=1 SV=3	179	20201119_08533_1ng_glyco_hcd30_etd30_compound15.10030.10030.3	controllerType=0 controllerNumber=1 scan=10030	24.106
07535:3	17	K.TAHC[+57.021]N[+2059.735]ESFYFLC[+57.021]K.R	HexNAc(4)Hex(5)Fuc(1)NeuAc(1)	C[+57]*2, N[+2060]	1246.16	3	3736.47	3736.45	0	3.4	1201	Specific	272.45	180	180	4.82	4	>sp|P22897|MRC1_HUMAN Macrophage mannose receptor 1 OS=Homo sapiens OX=9606 GN=MRC1 PE=1 SV=1	1049	20201119_08533_1ng_glyco_hcd30_etd30_compound15.10741.10741.3	controllerType=0 controllerNumber=1 scan=10741	25.4445
07552:3	17	K.TAHC[+57.021]N[+2059.735]ESFYFLC[+57.021]K.R	HexNAc(4)Hex(5)Fuc(1)NeuAc(1)	C[+57]*2, N[+2060]	1246.16	3	3736.46	3736.45	0	2.6	1201	Specific	307.16	204.24	204.24	5.04	4	>sp|P22897|MRC1_HUMAN Macrophage mannose receptor 1 OS=Homo sapiens OX=9606 GN=MRC1 PE=1 SV=1	1049	20201119_08533_1ng_glyco_hcd30_etd30_compound15.10759.10759.3	controllerType=0 controllerNumber=1 scan=10759	25.4776
19904:3	21	R.QLAHQSN[+2204.772]STNIFFSPVSIATAFAMLSLGTK.A	HexNAc(4)Hex(5)NeuAc(2)	N[+2205]	1796.15	3	5386.43	5386.41	0	3.6	64	Specific	354.3	232.84	232.84	4.77	3	>sp|P01009|A1AT_HUMAN Alpha-1-antitrypsin OS=Homo sapiens OX=9606 GN=SERPINA1 PE=1 SV=3	642	20201119_08533_1ng_glyco_hcd30_etd30_compound15.23806.23806.3	controllerType=0 controllerNumber=1 scan=23806	55.8654
19883:4	21	R.QLAHQSN[+2204.772]STNIFFSPVSIATAFAMLSLGTK.A	HexNAc(4)Hex(5)NeuAc(2)	N[+2205]	1347.36	4	5386.41	5386.41	0	0	64	Specific	564.91	485.06	372.68	6.6	3	>sp|P01009|A1AT_HUMAN Alpha-1-antitrypsin OS=Homo sapiens OX=9606 GN=SERPINA1 PE=1 SV=3	642	20201119_08533_1ng_glyco_hcd30_etd30_compound15.23784.23784.4	controllerType=0 controllerNumber=1 scan=23784	55.8002
19900:4	21	R.QLAHQSN[+2204.772]STNIFFSPVSIATAFAMLSLGTK.A	HexNAc(4)Hex(5)NeuAc(2)	N[+2205]	1347.36	4	5386.42	5386.41	0	2.1	64	Specific	603.17	532.35	393.47	8.51	3	>sp|P01009|A1AT_HUMAN Alpha-1-antitrypsin OS=Homo sapiens OX=9606 GN=SERPINA1 PE=1 SV=3	642	20201119_08533_1ng_glyco_hcd30_etd30_compound15.23802.23802.4	controllerType=0 controllerNumber=1 scan=23802	55.855
19030:4	21	K.ADTHDEILEGLNFN[+2861.000]LTEIPEAQIHEGFQELLR.T	HexNAc(5)Hex(6)NeuAc(3)	N[+2861]	1638.97	4	6552.86	6552.82	0	5.6	94	Specific	452.84	451.65	451.65	6.87	3	>sp|P01009|A1AT_HUMAN Alpha-1-antitrypsin OS=Homo sapiens OX=9606 GN=SERPINA1 PE=1 SV=3	642	20201119_08533_1ng_glyco_hcd30_etd30_compound15.22882.22882.4	controllerType=0 controllerNumber=1 scan=22882	53.2547
00062:4	25	K.KKEDALN[+2059.735]ETRESETK.L	HexNAc(4)Hex(5)Fuc(1)NeuAc(1)	N[+2060]	960.167	4	3837.65	3837.63	0	4.6	80	Specific	477.66	402.67	402.67	4.66	6	>sp|P10909|CLUS_HUMAN Clusterin OS=Homo sapiens OX=9606 GN=CLU PE=1 SV=1	1467	20201119_08533_1ng_glyco_hcd30_etd30_compound15.2973.2973.4	controllerType=0 controllerNumber=1 scan=2973	11.301
00058:4	25	K.KKEDALN[+2350.830]ETRESETK.L	HexNAc(4)Hex(5)Fuc(1)NeuAc(2)	N[+2351]	1032.94	4	4128.74	4128.72	0	4.8	80	Specific	528.15	407.28	407.28	5.55	6	>sp|P10909|CLUS_HUMAN Clusterin OS=Homo sapiens OX=9606 GN=CLU PE=1 SV=1	1467	20201119_08533_1ng_glyco_hcd30_etd30_compound15.2969.2969.4	controllerType=0 controllerNumber=1 scan=2969	11.2886
12285:4	25	K.LKELPGVC[+57.021]N[+2205.793]ETMMALWEEC[+57.021]KPC[+57.021]LK.Q	HexNAc(4)Hex(5)Fuc(2)NeuAc(1)	C[+57]*3, N[+2206]	1286.31	4	5142.2	5142.18	0	4.2	95	Specific	444.79	359.94	359.94	4.75	6	>sp|P10909|CLUS_HUMAN Clusterin OS=Homo sapiens OX=9606 GN=CLU PE=1 SV=1	1467	20201119_08533_1ng_glyco_hcd30_etd30_compound15.15738.15738.4	controllerType=0 controllerNumber=1 scan=15738	35.3126
00065:3	25	R.EIRHN[+2059.735]STGC[+57.021]LR.M	HexNAc(4)Hex(5)Fuc(1)NeuAc(1)	C[+57], N[+2060]	1134.81	3	3402.41	3402.4	0	3.4	287	Specific	271.65	141.59	141.59	2.57	6	>sp|P10909|CLUS_HUMAN Clusterin OS=Homo sapiens OX=9606 GN=CLU PE=1 SV=1	1467	20201119_08533_1ng_glyco_hcd30_etd30_compound15.2977.2977.3	controllerType=0 controllerNumber=1 scan=2977	11.3155
19422:3	25	K.MLN[+2350.830]TSSLLEQLNEQFNWVSR.L	HexNAc(4)Hex(5)Fuc(1)NeuAc(2)	N[+2351]	1587.35	3	4760.04	4760.02	0	4	352	Specific	575.32	381.68	381.68	8.52	6	>sp|P10909|CLUS_HUMAN Clusterin OS=Homo sapiens OX=9606 GN=CLU PE=1 SV=1	1467	20201119_08533_1ng_glyco_hcd30_etd30_compound15.23297.23297.3	controllerType=0 controllerNumber=1 scan=23297	54.4981
11570:3	25	R.LAN[+2350.830]LTQGEDQYYLR.V	HexNAc(4)Hex(5)Fuc(1)NeuAc(2)	N[+2351]	1345.56	3	4034.68	4034.66	0	3.4	372	Specific	234.7	162.69	162.69	4.22	6	>sp|P10909|CLUS_HUMAN Clusterin OS=Homo sapiens OX=9606 GN=CLU PE=1 SV=1	1467	20201119_08533_1ng_glyco_hcd30_etd30_compound15.14992.14992.3	controllerType=0 controllerNumber=1 scan=14992	33.6378
08576:3	38	R.IIVPLNNREN[+1460.529]ISDPTSPLR.T	HexNAc(4)Hex(4)	N[+1461]	1203.58	3	3608.72	3608.71	0	3.7	62	Specific	226.46	183.13	183.13	3.39	8	>sp|P01591|IGJ_HUMAN Immunoglobulin J chain OS=Homo sapiens OX=9606 GN=JCHAIN PE=1 SV=4	1392	20201119_08533_1ng_glyco_hcd30_etd30_compound15.11854.11854.3	controllerType=0 controllerNumber=1 scan=11854	27.5277
11710:3	38	R.IIVPLNNREN[+2350.830]ISDPTSPLR.T	HexNAc(4)Hex(5)Fuc(1)NeuAc(2)	N[+2351]	1500.34	3	4499.02	4499.01	0	2.7	62	Specific	256.95	178.86	178.86	3.36	8	>sp|P01591|IGJ_HUMAN Immunoglobulin J chain OS=Homo sapiens OX=9606 GN=JCHAIN PE=1 SV=4	1392	20201119_08533_1ng_glyco_hcd30_etd30_compound15.15137.15137.3	controllerType=0 controllerNumber=1 scan=15137	33.9663
10030:3	38	R.IIVPLNNREN[+1913.677]ISDPTSPLR.T	HexNAc(4)Hex(5)NeuAc(1)	N[+1914]	1354.63	3	4061.87	4061.85	0	3.3	62	Specific	261.87	221.04	221.04	3.49	8	>sp|P01591|IGJ_HUMAN Immunoglobulin J chain OS=Homo sapiens OX=9606 GN=JCHAIN PE=1 SV=4	1392	20201119_08533_1ng_glyco_hcd30_etd30_compound15.13365.13365.3	controllerType=0 controllerNumber=1 scan=13365	30.4584
08670:3	38	R.IIVPLNNREN[+1501.555]ISDPTSPLR.T	HexNAc(5)Hex(3)	N[+1502]	1217.26	3	3649.75	3649.73	0	5.9	62	Specific	262.64	236.13	236.13	3.19	8	>sp|P01591|IGJ_HUMAN Immunoglobulin J chain OS=Homo sapiens OX=9606 GN=JCHAIN PE=1 SV=4	1392	20201119_08533_1ng_glyco_hcd30_etd30_compound15.11952.11952.3	controllerType=0 controllerNumber=1 scan=11952	27.721
08590:3	38	R.IIVPLNNREN[+1663.608]ISDPTSPLR.T	HexNAc(5)Hex(4)	N[+1664]	1271.27	3	3811.79	3811.79	0	0.6	62	Specific	262.79	172.75	172.75	2.9	8	>sp|P01591|IGJ_HUMAN Immunoglobulin J chain OS=Homo sapiens OX=9606 GN=JCHAIN PE=1 SV=4	1392	20201119_08533_1ng_glyco_hcd30_etd30_compound15.11869.11869.3	controllerType=0 controllerNumber=1 scan=11869	27.56
08565:3	38	R.IIVPLNNREN[+1663.608]ISDPTSPLR.T	HexNAc(5)Hex(4)	N[+1664]	1271.27	3	3811.8	3811.79	0	3.1	62	Specific	275.69	199.13	199.13	3.42	8	>sp|P01591|IGJ_HUMAN Immunoglobulin J chain OS=Homo sapiens OX=9606 GN=JCHAIN PE=1 SV=4	1392	20201119_08533_1ng_glyco_hcd30_etd30_compound15.11843.11843.3	controllerType=0 controllerNumber=1 scan=11843	27.5059
09949:3	38	R.IIVPLNNREN[+2059.735]ISDPTSPLR.T	HexNAc(4)Hex(5)Fuc(1)NeuAc(1)	N[+2060]	1403.32	3	4207.95	4207.91	0	8	62	Specific	304.65	244.52	244.52	2.68	8	>sp|P01591|IGJ_HUMAN Immunoglobulin J chain OS=Homo sapiens OX=9606 GN=JCHAIN PE=1 SV=4	1392	20201119_08533_1ng_glyco_hcd30_etd30_compound15.13280.13280.3	controllerType=0 controllerNumber=1 scan=13280	30.2876
09960:3	38	R.IIVPLNNREN[+2059.735]ISDPTSPLR.T	HexNAc(4)Hex(5)Fuc(1)NeuAc(1)	N[+2060]	1403.31	3	4207.92	4207.91	0	2.3	62	Specific	313.58	216.93	216.93	3.57	8	>sp|P01591|IGJ_HUMAN Immunoglobulin J chain OS=Homo sapiens OX=9606 GN=JCHAIN PE=1 SV=4	1392	20201119_08533_1ng_glyco_hcd30_etd30_compound15.13292.13292.3	controllerType=0 controllerNumber=1 scan=13292	30.3128
10065:3	38	R.IIVPLNNREN[+1856.656]ISDPTSPLR.T	HexNAc(3)Hex(5)Fuc(1)NeuAc(1)	N[+1857]	1335.62	3	4004.84	4004.83	0	2.4	62	Specific	323.08	239.6	239.6	3.45	8	>sp|P01591|IGJ_HUMAN Immunoglobulin J chain OS=Homo sapiens OX=9606 GN=JCHAIN PE=1 SV=4	1392	20201119_08533_1ng_glyco_hcd30_etd30_compound15.13402.13402.3	controllerType=0 controllerNumber=1 scan=13402	30.5808
00066:4	62	K.TKPREEQYN[+1768.640]STYR.V	HexNAc(4)Hex(5)Fuc(1)	N[+1769]	860.87	4	3440.46	3440.45	0	3	291	Specific	439.57	400.23	400.23	5.24	2	>sp|P0DOX5|IGG1_HUMAN Immunoglobulin gamma-1 heavy chain OS=Homo sapiens OX=9606 PE=1 SV=2	914	20201119_08533_1ng_glyco_hcd30_etd30_compound15.2978.2978.4	controllerType=0 controllerNumber=1 scan=2978	11.3227
00732:4	72	K.TKPREEQFN[+1606.587]STFR.V	HexNAc(4)Hex(4)Fuc(1)	N[+1607]	812.36	4	3246.42	3246.41	0	4.2	168	Specific	314.29	314.29	314.29	3.9	2	>sp|P01859|IGHG2_HUMAN Immunoglobulin heavy constant gamma 2 OS=Homo sapiens OX=9606 GN=IGHG2 PE=1 SV=2	387	20201119_08533_1ng_glyco_hcd30_etd30_compound15.3672.3672.4	controllerType=0 controllerNumber=1 scan=3672	12.6093
00755:4	72	K.TKPREEQFN[+1444.534]STFR.V	HexNAc(4)Hex(3)Fuc(1)	N[+1445]	771.844	4	3084.35	3084.35	0	0.1	168	Specific	347.35	344.46	344.46	3.17	2	>sp|P01859|IGHG2_HUMAN Immunoglobulin heavy constant gamma 2 OS=Homo sapiens OX=9606 GN=IGHG2 PE=1 SV=2	387	20201119_08533_1ng_glyco_hcd30_etd30_compound15.3696.3696.4	controllerType=0 controllerNumber=1 scan=3696	12.6669
00713:4	72	K.TKPREEQFN[+1444.534]STFR.V	HexNAc(4)Hex(3)Fuc(1)	N[+1445]	771.846	4	3084.36	3084.35	0	2.8	168	Specific	435.52	417.58	417.58	5.24	2	>sp|P01859|IGHG2_HUMAN Immunoglobulin heavy constant gamma 2 OS=Homo sapiens OX=9606 GN=IGHG2 PE=1 SV=2	387	20201119_08533_1ng_glyco_hcd30_etd30_compound15.3652.3652.2	controllerType=0 controllerNumber=1 scan=3652	12.5592
15665:4	1	R.RTAGWNVPIGTLRPFLN[+2424.867]WTGPPEPIEAAVAR.F	HexNAc(5)Hex(6)Fuc(1)NeuAc(1)	N[+2425]	1453.68	4	5811.7	5811.68	0	3.6	140	Specific	356.8	356.8	356.8	5.14	56	>sp|P02788|TRFL_HUMAN Lactotransferrin OS=Homo sapiens OX=9606 GN=LTF PE=1 SV=6	1270	20201115_10113_1ng_glyco_hcd30_etd30_compound15.18811.18811.4	controllerType=0 controllerNumber=1 scan=18811	43.382
15701:4	1	R.RTAGWNVPIGTLRPFLN[+2059.735]WTGPPEPIEAAVAR.F	HexNAc(4)Hex(5)Fuc(1)NeuAc(1)	N[+2060]	1362.4	4	5446.56	5446.55	0	2.8	140	Specific	371.87	371.87	371.87	7.83	56	>sp|P02788|TRFL_HUMAN Lactotransferrin OS=Homo sapiens OX=9606 GN=LTF PE=1 SV=6	1270	20201115_10113_1ng_glyco_hcd30_etd30_compound15.18849.18849.2	controllerType=0 controllerNumber=1 scan=18849	43.4744
15656:4	1	R.RTAGWNVPIGTLRPFLN[+2570.925]WTGPPEPIEAAVAR.F	HexNAc(5)Hex(6)Fuc(2)NeuAc(1)	N[+2571]	1490.2	4	5957.77	5957.74	0	4.8	140	Specific	526.49	526.49	526.49	8.2	56	>sp|P02788|TRFL_HUMAN Lactotransferrin OS=Homo sapiens OX=9606 GN=LTF PE=1 SV=6	1270	20201115_10113_1ng_glyco_hcd30_etd30_compound15.18802.18802.4	controllerType=0 controllerNumber=1 scan=18802	43.3596
14913:4	1	R.RTAGWNVPIGTLRPFLN[+2279.830]WTGPPEPIEAAVAR.F	HexNAc(5)Hex(6)Fuc(2)	N[+2280]	1417.42	4	5666.66	5666.64	0	3.6	140	Specific	779.49	779.49	779.49	13.16	56	>sp|P02788|TRFL_HUMAN Lactotransferrin OS=Homo sapiens OX=9606 GN=LTF PE=1 SV=6	1270	20201115_10113_1ng_glyco_hcd30_etd30_compound15.18018.18018.4	controllerType=0 controllerNumber=1 scan=18018	41.1596
14988:4	1	R.RTAGWNVPIGTLRPFLN[+1768.640]WTGPPEPIEAAVAR.F	HexNAc(4)Hex(5)Fuc(1)	N[+1769]	1289.62	4	5155.46	5155.45	0	2.5	140	Specific	1119.64	1056.85	1056.85	20.45	56	>sp|P02788|TRFL_HUMAN Lactotransferrin OS=Homo sapiens OX=9606 GN=LTF PE=1 SV=6	1270	20201115_10113_1ng_glyco_hcd30_etd30_compound15.18098.18098.4	controllerType=0 controllerNumber=1 scan=18098	41.3964
16519:4	1	R.TAGWNVPIGTLRPFLN[+2716.983]WTGPPEPIEAAVAR.F	HexNAc(5)Hex(6)Fuc(3)NeuAc(1)	N[+2717]	1487.68	4	5947.71	5947.69	0	2	141	Specific	349.39	349.39	349.39	5.68	56	>sp|P02788|TRFL_HUMAN Lactotransferrin OS=Homo sapiens OX=9606 GN=LTF PE=1 SV=6	1270	20201115_10113_1ng_glyco_hcd30_etd30_compound15.19715.19715.4	controllerType=0 controllerNumber=1 scan=19715	46.0206
16586:3	1	R.TAGWNVPIGTLRPFLN[+2059.735]WTGPPEPIEAAVAR.F	HexNAc(4)Hex(5)Fuc(1)NeuAc(1)	N[+2060]	1764.16	3	5290.47	5290.45	0	3.9	141	Specific	388.48	293.34	293.34	5.22	56	>sp|P02788|TRFL_HUMAN Lactotransferrin OS=Homo sapiens OX=9606 GN=LTF PE=1 SV=6	1270	20201115_10113_1ng_glyco_hcd30_etd30_compound15.19787.19787.3	controllerType=0 controllerNumber=1 scan=19787	46.2896
16577:3	1	R.TAGWNVPIGTLRPFLN[+2205.793]WTGPPEPIEAAVAR.F	HexNAc(4)Hex(5)Fuc(2)NeuAc(1)	N[+2206]	1812.85	3	5436.52	5436.5	0	3.9	141	Specific	457.35	356.99	356.99	5.71	56	>sp|P02788|TRFL_HUMAN Lactotransferrin OS=Homo sapiens OX=9606 GN=LTF PE=1 SV=6	1270	20201115_10113_1ng_glyco_hcd30_etd30_compound15.19777.19777.3	controllerType=0 controllerNumber=1 scan=19777	46.2526
16599:4	1	R.TAGWNVPIGTLRPFLN[+2076.750]WTGPPEPIEAAVAR.F	HexNAc(4)Hex(6)Fuc(2)	N[+2077]	1327.63	4	5307.48	5307.46	0	3.6	141	Specific	480.43	480.43	480.43	8.15	56	>sp|P02788|TRFL_HUMAN Lactotransferrin OS=Homo sapiens OX=9606 GN=LTF PE=1 SV=6	1270	20201115_10113_1ng_glyco_hcd30_etd30_compound15.19801.19801.4	controllerType=0 controllerNumber=1 scan=19801	46.341
17352:4	1	R.TAGWNVPIGTLRPFLN[+2862.021]WTGPPEPIEAAVAR.F	HexNAc(5)Hex(6)Fuc(2)NeuAc(2)	N[+2862]	1523.95	4	6092.77	6092.73	0	6.7	141	Specific	549	549	549	7.61	56	>sp|P02788|TRFL_HUMAN Lactotransferrin OS=Homo sapiens OX=9606 GN=LTF PE=1 SV=6	1270	20201115_10113_1ng_glyco_hcd30_etd30_compound15.20596.20596.4	controllerType=0 controllerNumber=1 scan=20596	48.6723
16508:4	1	R.TAGWNVPIGTLRPFLN[+2570.925]WTGPPEPIEAAVAR.F	HexNAc(5)Hex(6)Fuc(2)NeuAc(1)	N[+2571]	1451.17	4	5801.66	5801.64	0	4.4	141	Specific	701.06	680.4	680.4	12.42	56	>sp|P02788|TRFL_HUMAN Lactotransferrin OS=Homo sapiens OX=9606 GN=LTF PE=1 SV=6	1270	20201115_10113_1ng_glyco_hcd30_etd30_compound15.19703.19703.4	controllerType=0 controllerNumber=1 scan=19703	45.9803
16533:4	1	R.TAGWNVPIGTLRPFLN[+2424.867]WTGPPEPIEAAVAR.F	HexNAc(5)Hex(6)Fuc(1)NeuAc(1)	N[+2425]	1414.65	4	5655.6	5655.58	0	3.1	141	Specific	746.31	745.96	745.96	12.71	56	>sp|P02788|TRFL_HUMAN Lactotransferrin OS=Homo sapiens OX=9606 GN=LTF PE=1 SV=6	1270	20201115_10113_1ng_glyco_hcd30_etd30_compound15.19729.19729.4	controllerType=0 controllerNumber=1 scan=19729	46.0515
16591:5	1	R.TAGWNVPIGTLRPFLN[+2205.793]WTGPPEPIEAAVAR.F	HexNAc(4)Hex(5)Fuc(2)NeuAc(1)	N[+2206]	1088.11	5	5436.52	5436.5	0	2.4	141	Specific	767.67	767.67	767.67	13.11	56	>sp|P02788|TRFL_HUMAN Lactotransferrin OS=Homo sapiens OX=9606 GN=LTF PE=1 SV=6	1270	20201115_10113_1ng_glyco_hcd30_etd30_compound15.19792.19792.5	controllerType=0 controllerNumber=1 scan=19792	46.3034
16580:4	1	R.TAGWNVPIGTLRPFLN[+2059.735]WTGPPEPIEAAVAR.F	HexNAc(4)Hex(5)Fuc(1)NeuAc(1)	N[+2060]	1323.37	4	5290.47	5290.45	0	4.1	141	Specific	1020.88	971.46	971.46	18.42	56	>sp|P02788|TRFL_HUMAN Lactotransferrin OS=Homo sapiens OX=9606 GN=LTF PE=1 SV=6	1270	20201115_10113_1ng_glyco_hcd30_etd30_compound15.19781.19781.4	controllerType=0 controllerNumber=1 scan=19781	46.2687
16595:5	1	R.TAGWNVPIGTLRPFLN[+2059.735]WTGPPEPIEAAVAR.F	HexNAc(4)Hex(5)Fuc(1)NeuAc(1)	N[+2060]	1058.9	5	5290.46	5290.45	0	2.3	141	Specific	1102.16	1061.96	1061.96	20.11	56	>sp|P02788|TRFL_HUMAN Lactotransferrin OS=Homo sapiens OX=9606 GN=LTF PE=1 SV=6	1270	20201115_10113_1ng_glyco_hcd30_etd30_compound15.19797.19797.5	controllerType=0 controllerNumber=1 scan=19797	46.3196
15877:4	1	R.TAGWNVPIGTLRPFLN[+1768.640]WTGPPEPIEAAVAR.F	HexNAc(4)Hex(5)Fuc(1)	N[+1769]	1250.6	4	4999.37	4999.35	0	3.8	141	Specific	1113.2	1073.99	1073.99	20.42	56	>sp|P02788|TRFL_HUMAN Lactotransferrin OS=Homo sapiens OX=9606 GN=LTF PE=1 SV=6	1270	20201115_10113_1ng_glyco_hcd30_etd30_compound15.19036.19036.4	controllerType=0 controllerNumber=1 scan=19036	44.0569
14774:2	1	R.TAGWNIPMGLLFN[+1768.640]QTGSC[+57.021]K.F	HexNAc(4)Hex(5)Fuc(1)	C[+57], N[+1769]	1932.34	2	3863.66	3863.65	0	3.5	485	Specific	207.47	100.51	100.51	3.79	56	>sp|P02788|TRFL_HUMAN Lactotransferrin OS=Homo sapiens OX=9606 GN=LTF PE=1 SV=6	1270	20201115_10113_1ng_glyco_hcd30_etd30_compound15.17872.17872.2	controllerType=0 controllerNumber=1 scan=17872	40.7818
16272:4	1	R.TAGWNIPMGLLFN[+1913.677]QTGSC[+57.021]K.F	HexNAc(4)Hex(5)NeuAc(1)	C[+57], N[+1914]	1002.93	4	4008.7	4008.69	0	2.6	485	Specific	245.9	213.82	213.82	3.13	56	>sp|P02788|TRFL_HUMAN Lactotransferrin OS=Homo sapiens OX=9606 GN=LTF PE=1 SV=6	1270	20201115_10113_1ng_glyco_hcd30_etd30_compound15.19454.19454.4	controllerType=0 controllerNumber=1 scan=19454	45.279
14808:3	1	R.TAGWNIPMGLLFN[+1606.587]QTGSC[+57.021]K.F	HexNAc(4)Hex(4)Fuc(1)	C[+57], N[+1607]	1234.54	3	3701.61	3701.6	0	2.4	485	Specific	278.71	252.84	252.84	4.52	56	>sp|P02788|TRFL_HUMAN Lactotransferrin OS=Homo sapiens OX=9606 GN=LTF PE=1 SV=6	1270	20201115_10113_1ng_glyco_hcd30_etd30_compound15.17908.17908.3	controllerType=0 controllerNumber=1 scan=17908	40.8811
14893:3	1	R.TAGWNIPMGLLFN[+1622.582]QTGSC[+57.021]K.F	HexNAc(4)Hex(5)	C[+57], N[+1623]	1239.87	3	3717.6	3717.59	0	3.5	485	Specific	334.15	266.33	228.84	5.72	56	>sp|P02788|TRFL_HUMAN Lactotransferrin OS=Homo sapiens OX=9606 GN=LTF PE=1 SV=6	1270	20201115_10113_1ng_glyco_hcd30_etd30_compound15.17997.17997.3	controllerType=0 controllerNumber=1 scan=17997	41.0895
14715:3	1	R.TAGWNIPMGLLFN[+1768.640]QTGSC[+57.021]K.F	HexNAc(4)Hex(5)Fuc(1)	C[+57], N[+1769]	1288.56	3	3863.66	3863.65	0	3.9	485	Specific	372.87	286.79	286.79	5.45	56	>sp|P02788|TRFL_HUMAN Lactotransferrin OS=Homo sapiens OX=9606 GN=LTF PE=1 SV=6	1270	20201115_10113_1ng_glyco_hcd30_etd30_compound15.17811.17811.3	controllerType=0 controllerNumber=1 scan=17811	40.6347
16127:3	1	R.TAGWNIPMGLLFN[+2351.851]QTGSC[+57.021]K.F	HexNAc(4)Hex(5)Fuc(3)NeuAc(1)	C[+57], N[+2352]	1482.97	3	4446.9	4446.86	0	8.8	485	Specific	381.89	274.93	274.93	4.42	56	>sp|P02788|TRFL_HUMAN Lactotransferrin OS=Homo sapiens OX=9606 GN=LTF PE=1 SV=6	1270	20201115_10113_1ng_glyco_hcd30_etd30_compound15.19299.19299.3	controllerType=0 controllerNumber=1 scan=19299	44.7437
14753:4	1	R.TAGWNIPMGLLFN[+1768.640]QTGSC[+57.021]K.F	HexNAc(4)Hex(5)Fuc(1)	C[+57], N[+1769]	966.671	4	3863.66	3863.65	0	3.7	485	Specific	408.98	391.1	391.1	4.97	56	>sp|P02788|TRFL_HUMAN Lactotransferrin OS=Homo sapiens OX=9606 GN=LTF PE=1 SV=6	1270	20201115_10113_1ng_glyco_hcd30_etd30_compound15.17850.17850.4	controllerType=0 controllerNumber=1 scan=17850	40.72
16139:3	1	R.TAGWNIPMGLLFN[+2059.735]QTGSC[+57.021]K.F	HexNAc(4)Hex(5)Fuc(1)NeuAc(1)	C[+57], N[+2060]	1385.59	3	4154.75	4154.74	0	2.2	485	Specific	423.43	283.85	283.85	5.84	56	>sp|P02788|TRFL_HUMAN Lactotransferrin OS=Homo sapiens OX=9606 GN=LTF PE=1 SV=6	1270	20201115_10113_1ng_glyco_hcd30_etd30_compound15.19312.19312.3	controllerType=0 controllerNumber=1 scan=19312	44.8071
16259:3	1	R.TAGWNIPMGLLFN[+1913.677]QTGSC[+57.021]K.F	HexNAc(4)Hex(5)NeuAc(1)	C[+57], N[+1914]	1336.9	3	4008.7	4008.69	0	2.8	485	Specific	424.62	281.15	281.15	5.84	56	>sp|P02788|TRFL_HUMAN Lactotransferrin OS=Homo sapiens OX=9606 GN=LTF PE=1 SV=6	1270	20201115_10113_1ng_glyco_hcd30_etd30_compound15.19441.19441.3	controllerType=0 controllerNumber=1 scan=19441	45.2457
17519:3	1	R.TAGWNIPMGLLFN[+2350.830]QTGSC[+57.021]K.F	HexNAc(4)Hex(5)Fuc(1)NeuAc(2)	C[+57], N[+2351]	1482.63	3	4445.86	4445.84	0	5	485	Specific	472.52	322.28	322.28	5.99	56	>sp|P02788|TRFL_HUMAN Lactotransferrin OS=Homo sapiens OX=9606 GN=LTF PE=1 SV=6	1270	20201115_10113_1ng_glyco_hcd30_etd30_compound15.20777.20777.3	controllerType=0 controllerNumber=1 scan=20777	49.3213
15010:3	1	R.TAGWNIPMGLLFN[+1216.423]QTGSC[+57.021]K.F	HexNAc(2)Hex(5)	C[+57], N[+1216]	1104.49	3	3311.44	3311.43	0	3.3	485	Specific	480.85	421.93	197.72	7.75	56	>sp|P02788|TRFL_HUMAN Lactotransferrin OS=Homo sapiens OX=9606 GN=LTF PE=1 SV=6	1270	20201115_10113_1ng_glyco_hcd30_etd30_compound15.18121.18121.3	controllerType=0 controllerNumber=1 scan=18121	41.451
15045:2	1	R.TAGWNIPMGLLFN[+1216.423]QTGSC[+57.021]K.F	HexNAc(2)Hex(5)	C[+57], N[+1216]	1656.23	2	3311.45	3311.43	0	3.7	485	Specific	522.65	521.17	177.2	7.69	56	>sp|P02788|TRFL_HUMAN Lactotransferrin OS=Homo sapiens OX=9606 GN=LTF PE=1 SV=6	1270	20201115_10113_1ng_glyco_hcd30_etd30_compound15.18157.18157.2	controllerType=0 controllerNumber=1 scan=18157	41.5458
15188:3	1	R.TAGWNIPM[+15.995]GLLFN[+2059.735]QTGSC[+57.021]K.F	HexNAc(4)Hex(5)Fuc(1)NeuAc(1)	C[+57], M[+16], N[+2060]	1390.93	3	4170.76	4170.74	0	5.5	485	Specific	266.85	202.82	202.82	4.18	56	>sp|P02788|TRFL_HUMAN Lactotransferrin OS=Homo sapiens OX=9606 GN=LTF PE=1 SV=6	1270	20201115_10113_1ng_glyco_hcd30_etd30_compound15.18307.18307.3	controllerType=0 controllerNumber=1 scan=18307	41.9234
14935:3	1	R.TAGWNIPM[+15.995]GLLFN[+2059.735]QTGSC[+57.021]K.F	HexNAc(4)Hex(5)Fuc(1)NeuAc(1)	C[+57], M[+16], N[+2060]	1390.92	3	4170.76	4170.74	0	4.9	485	Specific	301.48	227.07	227.07	5.22	56	>sp|P02788|TRFL_HUMAN Lactotransferrin OS=Homo sapiens OX=9606 GN=LTF PE=1 SV=6	1270	20201115_10113_1ng_glyco_hcd30_etd30_compound15.18041.18041.3	controllerType=0 controllerNumber=1 scan=18041	41.2219
15599:3	1	R.TAGWNIPMGLLFN[+1768.640]QTGSC[+57.021]KFDEYFSQSC[+57.021]APGSDPR.S	HexNAc(4)Hex(5)Fuc(1)	C[+57]*2, N[+1769]	1903.14	3	5707.42	5707.4	0	3.9	485	Specific	270.36	214.76	214.76	5.28	56	>sp|P02788|TRFL_HUMAN Lactotransferrin OS=Homo sapiens OX=9606 GN=LTF PE=1 SV=6	1270	20201115_10113_1ng_glyco_hcd30_etd30_compound15.18742.18742.3	controllerType=0 controllerNumber=1 scan=18742	43.2083
15707:3	1	R.TAGWNIPMGLLFN[+1216.423]QTGSC[+57.021]KFDEYFSQSC[+57.021]APGSDPR.S	HexNAc(2)Hex(5)	C[+57]*2, N[+1216]	1719.07	3	5155.2	5155.18	0	4.2	485	Specific	282.35	231.91	113.49	4.36	56	>sp|P02788|TRFL_HUMAN Lactotransferrin OS=Homo sapiens OX=9606 GN=LTF PE=1 SV=6	1270	20201115_10113_1ng_glyco_hcd30_etd30_compound15.18855.18855.3	controllerType=0 controllerNumber=1 scan=18855	43.4915
15598:4	1	R.TAGWNIPMGLLFN[+1768.640]QTGSC[+57.021]KFDEYFSQSC[+57.021]APGSDPR.S	HexNAc(4)Hex(5)Fuc(1)	C[+57]*2, N[+1769]	1427.61	4	5707.42	5707.4	0	3.8	485	Specific	427.67	369.9	369.9	5.89	56	>sp|P02788|TRFL_HUMAN Lactotransferrin OS=Homo sapiens OX=9606 GN=LTF PE=1 SV=6	1270	20201115_10113_1ng_glyco_hcd30_etd30_compound15.18741.18741.4	controllerType=0 controllerNumber=1 scan=18741	43.205
16352:4	1	R.TAGWNIPMGLLFN[+2059.735]QTGSC[+57.021]KFDEYFSQSC[+57.021]APGSDPR.S	HexNAc(4)Hex(5)Fuc(1)NeuAc(1)	C[+57]*2, N[+2060]	1500.38	4	5998.51	5998.49	0	2.2	485	Specific	551.29	498.98	498.98	8.38	56	>sp|P02788|TRFL_HUMAN Lactotransferrin OS=Homo sapiens OX=9606 GN=LTF PE=1 SV=6	1270	20201115_10113_1ng_glyco_hcd30_etd30_compound15.19539.19539.4	controllerType=0 controllerNumber=1 scan=19539	45.5233
08826:3	1	R.N[+2205.793]GSDC[+57.021]PDKFC[+57.021]LFQSETK.N	HexNAc(4)Hex(5)Fuc(2)NeuAc(1)	C[+57]*2, N[+2206]	1413.57	3	4238.69	4238.67	0	4.4	642	Specific	235.52	167.4	167.4	3.59	56	>sp|P02788|TRFL_HUMAN Lactotransferrin OS=Homo sapiens OX=9606 GN=LTF PE=1 SV=6	1270	20201115_10113_1ng_glyco_hcd30_etd30_compound15.11646.11646.3	controllerType=0 controllerNumber=1 scan=11646	26.6549
08873:3	1	R.N[+2059.735]GSDC[+57.021]PDKFC[+57.021]LFQSETK.N	HexNAc(4)Hex(5)Fuc(1)NeuAc(1)	C[+57]*2, N[+2060]	1364.88	3	4092.62	4092.61	0	2.9	642	Specific	337.56	212.16	212.16	4.99	56	>sp|P02788|TRFL_HUMAN Lactotransferrin OS=Homo sapiens OX=9606 GN=LTF PE=1 SV=6	1270	20201115_10113_1ng_glyco_hcd30_etd30_compound15.11695.11695.3	controllerType=0 controllerNumber=1 scan=11695	26.7609
15370:4	3	R.LSLHRPALEDLLLGSEAN[+1864.634]LTC[+57.021]TLTGLR.D	HexNAc(2)Hex(9)	C[+57], N[+1865]	1207.82	4	4828.25	4828.23	0	3.2	127	Specific	259.52	259.52	259.52	5.06	34	>sp|P01876|IGHA1_HUMAN Immunoglobulin heavy constant alpha 1 OS=Homo sapiens OX=9606 GN=IGHA1 PE=1 SV=2	255	20201115_10113_1ng_glyco_hcd30_etd30_compound15.18499.18499.4	controllerType=0 controllerNumber=1 scan=18499	42.4517
16159:3	3	R.LSLHRPALEDLLLGSEAN[+1751.624]LTC[+57.021]TLTGLR.D	HexNAc(4)Hex(4)NeuAc(1)	C[+57], N[+1752]	1572.42	3	4715.24	4715.22	0	3.1	127	Specific	296.55	187.38	187.38	4.63	34	>sp|P01876|IGHA1_HUMAN Immunoglobulin heavy constant alpha 1 OS=Homo sapiens OX=9606 GN=IGHA1 PE=1 SV=2	255	20201115_10113_1ng_glyco_hcd30_etd30_compound15.19333.19333.3	controllerType=0 controllerNumber=1 scan=19333	44.8696
15434:3	3	R.LSLHRPALEDLLLGSEAN[+1298.476]LTC[+57.021]TLTGLR.D	HexNAc(4)Hex(3)	C[+57], N[+1298]	1421.37	3	4262.09	4262.07	0	3	127	Specific	306.5	306.5	306.5	5.05	34	>sp|P01876|IGHA1_HUMAN Immunoglobulin heavy constant alpha 1 OS=Homo sapiens OX=9606 GN=IGHA1 PE=1 SV=2	255	20201115_10113_1ng_glyco_hcd30_etd30_compound15.18566.18566.3	controllerType=0 controllerNumber=1 scan=18566	42.6558
15359:5	3	R.LSLHRPALEDLLLGSEAN[+1702.581]LTC[+57.021]TLTGLR.D	HexNAc(2)Hex(8)	C[+57], N[+1703]	934.042	5	4666.18	4666.18	0	0.2	127	Specific	370.9	368.16	368.16	5.24	34	>sp|P01876|IGHA1_HUMAN Immunoglobulin heavy constant alpha 1 OS=Homo sapiens OX=9606 GN=IGHA1 PE=1 SV=2	255	20201115_10113_1ng_glyco_hcd30_etd30_compound15.18487.18487.5	controllerType=0 controllerNumber=1 scan=18487	42.4128
15389:3	3	R.LSLHRPALEDLLLGSEAN[+1378.476]LTC[+57.021]TLTGLR.D	HexNAc(2)Hex(6)	C[+57], N[+1378]	1448.03	3	4342.08	4342.07	0	2	127	Specific	417.32	355.08	355.08	6.57	34	>sp|P01876|IGHA1_HUMAN Immunoglobulin heavy constant alpha 1 OS=Homo sapiens OX=9606 GN=IGHA1 PE=1 SV=2	255	20201115_10113_1ng_glyco_hcd30_etd30_compound15.18519.18519.3	controllerType=0 controllerNumber=1 scan=18519	42.5119
15412:3	3	R.LSLHRPALEDLLLGSEAN[+1460.529]LTC[+57.021]TLTGLR.D	HexNAc(4)Hex(4)	C[+57], N[+1461]	1475.39	3	4424.14	4424.13	0	3.6	127	Specific	423.39	414.03	414.03	7.62	34	>sp|P01876|IGHA1_HUMAN Immunoglobulin heavy constant alpha 1 OS=Homo sapiens OX=9606 GN=IGHA1 PE=1 SV=2	255	20201115_10113_1ng_glyco_hcd30_etd30_compound15.18543.18543.3	controllerType=0 controllerNumber=1 scan=18543	42.5763
15376:3	3	R.LSLHRPALEDLLLGSEAN[+1663.608]LTC[+57.021]TLTGLR.D	HexNAc(5)Hex(4)	C[+57], N[+1664]	1543.08	3	4627.22	4627.21	0	3.2	127	Specific	427.65	389.65	389.65	7.91	34	>sp|P01876|IGHA1_HUMAN Immunoglobulin heavy constant alpha 1 OS=Homo sapiens OX=9606 GN=IGHA1 PE=1 SV=2	255	20201115_10113_1ng_glyco_hcd30_etd30_compound15.18505.18505.3	controllerType=0 controllerNumber=1 scan=18505	42.4698
15371:3	3	R.LSLHRPALEDLLLGSEAN[+1540.529]LTC[+57.021]TLTGLR.D	HexNAc(2)Hex(7)	C[+57], N[+1541]	1502.05	3	4504.14	4504.13	0	3.9	127	Specific	434.06	421.01	421.01	7.62	34	>sp|P01876|IGHA1_HUMAN Immunoglobulin heavy constant alpha 1 OS=Homo sapiens OX=9606 GN=IGHA1 PE=1 SV=2	255	20201115_10113_1ng_glyco_hcd30_etd30_compound15.18500.18500.3	controllerType=0 controllerNumber=1 scan=18500	42.4557
15458:3	3	R.LSLHRPALEDLLLGSEAN[+1216.423]LTC[+57.021]TLTGLR.D	HexNAc(2)Hex(5)	C[+57], N[+1216]	1394.02	3	4180.03	4180.02	0	2.5	127	Specific	443.63	419.91	419.91	8.18	34	>sp|P01876|IGHA1_HUMAN Immunoglobulin heavy constant alpha 1 OS=Homo sapiens OX=9606 GN=IGHA1 PE=1 SV=2	255	20201115_10113_1ng_glyco_hcd30_etd30_compound15.18592.18592.3	controllerType=0 controllerNumber=1 scan=18592	42.7351
15402:3	3	R.LSLHRPALEDLLLGSEAN[+1501.555]LTC[+57.021]TLTGLR.D	HexNAc(5)Hex(3)	C[+57], N[+1502]	1489.06	3	4465.17	4465.15	0	3.6	127	Specific	445.22	413.7	413.7	8.18	34	>sp|P01876|IGHA1_HUMAN Immunoglobulin heavy constant alpha 1 OS=Homo sapiens OX=9606 GN=IGHA1 PE=1 SV=2	255	20201115_10113_1ng_glyco_hcd30_etd30_compound15.18533.18533.3	controllerType=0 controllerNumber=1 scan=18533	42.5504
16099:4	3	R.LSLHRPALEDLLLGSEAN[+1872.651]LTC[+57.021]TLTGLR.D	HexNAc(3)Hex(6)NeuAc(1)	C[+57], N[+1873]	1209.82	4	4836.26	4836.25	0	3.1	127	Specific	460.43	405.36	405.36	7.34	34	>sp|P01876|IGHA1_HUMAN Immunoglobulin heavy constant alpha 1 OS=Homo sapiens OX=9606 GN=IGHA1 PE=1 SV=2	255	20201115_10113_1ng_glyco_hcd30_etd30_compound15.19269.19269.3	controllerType=0 controllerNumber=1 scan=19269	44.6236
15421:4	3	R.LSLHRPALEDLLLGSEAN[+1419.502]LTC[+57.021]TLTGLR.D	HexNAc(3)Hex(5)	C[+57], N[+1420]	1096.53	4	4383.11	4383.1	0	1.3	127	Specific	493.65	493.65	493.65	7.16	34	>sp|P01876|IGHA1_HUMAN Immunoglobulin heavy constant alpha 1 OS=Homo sapiens OX=9606 GN=IGHA1 PE=1 SV=2	255	20201115_10113_1ng_glyco_hcd30_etd30_compound15.18553.18553.4	controllerType=0 controllerNumber=1 scan=18553	42.6067
15346:3	3	R.LSLHRPALEDLLLGSEAN[+1702.581]LTC[+57.021]TLTGLR.D	HexNAc(2)Hex(8)	C[+57], N[+1703]	1556.07	3	4666.2	4666.18	0	3.6	127	Specific	493.73	463.68	463.68	7.88	34	>sp|P01876|IGHA1_HUMAN Immunoglobulin heavy constant alpha 1 OS=Homo sapiens OX=9606 GN=IGHA1 PE=1 SV=2	255	20201115_10113_1ng_glyco_hcd30_etd30_compound15.18474.18474.3	controllerType=0 controllerNumber=1 scan=18474	42.3788
15352:3	3	R.LSLHRPALEDLLLGSEAN[+1540.529]LTC[+57.021]TLTGLR.D	HexNAc(2)Hex(7)	C[+57], N[+1541]	1502.05	3	4504.14	4504.13	0	2.6	127	Specific	510.8	472.64	472.64	8.17	34	>sp|P01876|IGHA1_HUMAN Immunoglobulin heavy constant alpha 1 OS=Homo sapiens OX=9606 GN=IGHA1 PE=1 SV=2	255	20201115_10113_1ng_glyco_hcd30_etd30_compound15.18480.18480.3	controllerType=0 controllerNumber=1 scan=18480	42.3978
15397:4	3	R.LSLHRPALEDLLLGSEAN[+1419.502]LTC[+57.021]TLTGLR.D	HexNAc(3)Hex(5)	C[+57], N[+1420]	1096.53	4	4383.11	4383.1	0	1.8	127	Specific	898.64	871.27	871.27	15.54	34	>sp|P01876|IGHA1_HUMAN Immunoglobulin heavy constant alpha 1 OS=Homo sapiens OX=9606 GN=IGHA1 PE=1 SV=2	255	20201115_10113_1ng_glyco_hcd30_etd30_compound15.18527.18527.4	controllerType=0 controllerNumber=1 scan=18527	42.5334
16151:4	3	R.LSLHRPALEDLLLGSEAN[+1751.624]LTC[+57.021]TLTGLR.D	HexNAc(4)Hex(4)NeuAc(1)	C[+57], N[+1752]	1179.56	4	4715.23	4715.22	0	2.2	127	Specific	914.63	848.26	848.26	16.64	34	>sp|P01876|IGHA1_HUMAN Immunoglobulin heavy constant alpha 1 OS=Homo sapiens OX=9606 GN=IGHA1 PE=1 SV=2	255	20201115_10113_1ng_glyco_hcd30_etd30_compound15.19325.19325.4	controllerType=0 controllerNumber=1 scan=19325	44.8493
15345:4	3	R.LSLHRPALEDLLLGSEAN[+1702.581]LTC[+57.021]TLTGLR.D	HexNAc(2)Hex(8)	C[+57], N[+1703]	1167.3	4	4666.19	4666.18	0	3.2	127	Specific	938.96	893.22	893.22	16.64	34	>sp|P01876|IGHA1_HUMAN Immunoglobulin heavy constant alpha 1 OS=Homo sapiens OX=9606 GN=IGHA1 PE=1 SV=2	255	20201115_10113_1ng_glyco_hcd30_etd30_compound15.18473.18473.4	controllerType=0 controllerNumber=1 scan=18473	42.3759
15453:4	3	R.LSLHRPALEDLLLGSEAN[+1216.423]LTC[+57.021]TLTGLR.D	HexNAc(2)Hex(5)	C[+57], N[+1216]	1045.76	4	4180.03	4180.02	0	2.5	127	Specific	946.78	890.63	890.63	16.64	34	>sp|P01876|IGHA1_HUMAN Immunoglobulin heavy constant alpha 1 OS=Homo sapiens OX=9606 GN=IGHA1 PE=1 SV=2	255	20201115_10113_1ng_glyco_hcd30_etd30_compound15.18587.18587.4	controllerType=0 controllerNumber=1 scan=18587	42.7251
15401:4	3	R.LSLHRPALEDLLLGSEAN[+1501.555]LTC[+57.021]TLTGLR.D	HexNAc(5)Hex(3)	C[+57], N[+1502]	1117.05	4	4465.18	4465.15	0	5	127	Specific	961.26	944.57	944.57	17.35	34	>sp|P01876|IGHA1_HUMAN Immunoglobulin heavy constant alpha 1 OS=Homo sapiens OX=9606 GN=IGHA1 PE=1 SV=2	255	20201115_10113_1ng_glyco_hcd30_etd30_compound15.18532.18532.4	controllerType=0 controllerNumber=1 scan=18532	42.5473
15426:4	3	R.LSLHRPALEDLLLGSEAN[+1298.476]LTC[+57.021]TLTGLR.D	HexNAc(4)Hex(3)	C[+57], N[+1298]	1066.28	4	4262.08	4262.07	0	1.8	127	Specific	987.23	975.15	975.15	17.54	34	>sp|P01876|IGHA1_HUMAN Immunoglobulin heavy constant alpha 1 OS=Homo sapiens OX=9606 GN=IGHA1 PE=1 SV=2	255	20201115_10113_1ng_glyco_hcd30_etd30_compound15.18558.18558.4	controllerType=0 controllerNumber=1 scan=18558	42.6207
15396:4	3	R.LSLHRPALEDLLLGSEAN[+1460.529]LTC[+57.021]TLTGLR.D	HexNAc(4)Hex(4)	C[+57], N[+1461]	1106.79	4	4424.13	4424.13	0	1.3	127	Specific	1004.86	909.23	909.23	18.54	34	>sp|P01876|IGHA1_HUMAN Immunoglobulin heavy constant alpha 1 OS=Homo sapiens OX=9606 GN=IGHA1 PE=1 SV=2	255	20201115_10113_1ng_glyco_hcd30_etd30_compound15.18526.18526.4	controllerType=0 controllerNumber=1 scan=18526	42.5304
15385:4	3	R.LSLHRPALEDLLLGSEAN[+1378.476]LTC[+57.021]TLTGLR.D	HexNAc(2)Hex(6)	C[+57], N[+1378]	1086.28	4	4342.08	4342.07	0	2.3	127	Specific	1011.07	970.73	970.73	18.64	34	>sp|P01876|IGHA1_HUMAN Immunoglobulin heavy constant alpha 1 OS=Homo sapiens OX=9606 GN=IGHA1 PE=1 SV=2	255	20201115_10113_1ng_glyco_hcd30_etd30_compound15.18515.18515.4	controllerType=0 controllerNumber=1 scan=18515	42.5028
15364:4	3	R.LSLHRPALEDLLLGSEAN[+1540.529]LTC[+57.021]TLTGLR.D	HexNAc(2)Hex(7)	C[+57], N[+1541]	1126.79	4	4504.14	4504.13	0	3.3	127	Specific	1106.77	1002.04	1002.04	20.64	34	>sp|P01876|IGHA1_HUMAN Immunoglobulin heavy constant alpha 1 OS=Homo sapiens OX=9606 GN=IGHA1 PE=1 SV=2	255	20201115_10113_1ng_glyco_hcd30_etd30_compound15.18493.18493.4	controllerType=0 controllerNumber=1 scan=18493	42.4353
13429:3	3	R.LAGKPTHVN[+2553.910]VSVVMAEVDGTC[+57.021]Y.-	HexNAc(5)Hex(5)Fuc(1)NeuAc(2)	C[+57], N[+2554]	1634.36	3	4901.07	4901.05	0	3.6	332	CRagged	202.37	42.42	42.42	2.56	34	>sp|P01876|IGHA1_HUMAN Immunoglobulin heavy constant alpha 1 OS=Homo sapiens OX=9606 GN=IGHA1 PE=1 SV=2	255	20201115_10113_1ng_glyco_hcd30_etd30_compound15.16458.16458.3	controllerType=0 controllerNumber=1 scan=16458	37.2836
10703:3	3	R.LAGKPTHVN[+1647.613]VSVVMAEVDGTC[+57.021]Y.-	HexNAc(5)Hex(3)Fuc(1)	C[+57], N[+1648]	1332.26	3	3994.76	3994.76	0	2.2	332	CRagged	209.2	124.11	124.11	2.67	34	>sp|P01876|IGHA1_HUMAN Immunoglobulin heavy constant alpha 1 OS=Homo sapiens OX=9606 GN=IGHA1 PE=1 SV=2	255	20201115_10113_1ng_glyco_hcd30_etd30_compound15.13604.13604.3	controllerType=0 controllerNumber=1 scan=13604	30.7601
12051:3	3	R.LAGKPTHVN[+2262.814]VSVVMAEVDGTC[+57.021]Y.-	HexNAc(5)Hex(5)Fuc(1)NeuAc(1)	C[+57], N[+2263]	1537.33	3	4609.97	4609.96	0	3.3	332	CRagged	215.02	52.93	52.93	2.56	34	>sp|P01876|IGHA1_HUMAN Immunoglobulin heavy constant alpha 1 OS=Homo sapiens OX=9606 GN=IGHA1 PE=1 SV=2	255	20201115_10113_1ng_glyco_hcd30_etd30_compound15.15013.15013.3	controllerType=0 controllerNumber=1 scan=15013	33.6199
10582:4	3	R.LAGKPTHVN[+1702.581]VSVVMAEVDGTC[+57.021]Y.-	HexNAc(2)Hex(8)	C[+57], N[+1703]	1013.19	4	4049.74	4049.72	0	3.1	332	CRagged	216.29	216.29	69.71	3.14	34	>sp|P01876|IGHA1_HUMAN Immunoglobulin heavy constant alpha 1 OS=Homo sapiens OX=9606 GN=IGHA1 PE=1 SV=2	255	20201115_10113_1ng_glyco_hcd30_etd30_compound15.13475.13475.4	controllerType=0 controllerNumber=1 scan=13475	30.341
10609:3	3	R.LAGKPTHVN[+1540.529]VSVVMAEVDGTC[+57.021]Y.-	HexNAc(2)Hex(7)	C[+57], N[+1541]	1296.57	3	3887.68	3887.67	0	2.9	332	CRagged	229.01	165.95	165.95	2.85	34	>sp|P01876|IGHA1_HUMAN Immunoglobulin heavy constant alpha 1 OS=Homo sapiens OX=9606 GN=IGHA1 PE=1 SV=2	255	20201115_10113_1ng_glyco_hcd30_etd30_compound15.13504.13504.3	controllerType=0 controllerNumber=1 scan=13504	30.4233
10623:3	3	R.LAGKPTHVN[+1809.666]VSVVMAEVDGTC[+57.021]Y.-	HexNAc(5)Hex(4)Fuc(1)	C[+57], N[+1810]	1386.28	3	4156.81	4156.81	0	1.4	332	CRagged	249.21	123.5	123.5	3.24	34	>sp|P01876|IGHA1_HUMAN Immunoglobulin heavy constant alpha 1 OS=Homo sapiens OX=9606 GN=IGHA1 PE=1 SV=2	255	20201115_10113_1ng_glyco_hcd30_etd30_compound15.13519.13519.3	controllerType=0 controllerNumber=1 scan=13519	30.475
10605:3	3	R.LAGKPTHVN[+1378.476]VSVVMAEVDGTC[+57.021]Y.-	HexNAc(2)Hex(6)	C[+57], N[+1378]	1242.55	3	3725.63	3725.62	0	2.8	332	CRagged	261.88	202.82	196.95	3.92	34	>sp|P01876|IGHA1_HUMAN Immunoglobulin heavy constant alpha 1 OS=Homo sapiens OX=9606 GN=IGHA1 PE=1 SV=2	255	20201115_10113_1ng_glyco_hcd30_etd30_compound15.13500.13500.3	controllerType=0 controllerNumber=1 scan=13500	30.4154
10573:3	3	R.LAGKPTHVN[+1702.581]VSVVMAEVDGTC[+57.021]Y.-	HexNAc(2)Hex(8)	C[+57], N[+1703]	1350.58	3	4049.73	4049.72	0	2.4	332	CRagged	262.17	199.66	197.64	4.21	34	>sp|P01876|IGHA1_HUMAN Immunoglobulin heavy constant alpha 1 OS=Homo sapiens OX=9606 GN=IGHA1 PE=1 SV=2	255	20201115_10113_1ng_glyco_hcd30_etd30_compound15.13466.13466.3	controllerType=0 controllerNumber=1 scan=13466	30.3088
10624:3	3	R.LAGKPTHVN[+1216.423]VSVVMAEVDGTC[+57.021]Y.-	HexNAc(2)Hex(5)	C[+57], N[+1216]	1188.53	3	3563.57	3563.56	0	2	332	CRagged	277.27	264.63	204.65	4.15	34	>sp|P01876|IGHA1_HUMAN Immunoglobulin heavy constant alpha 1 OS=Homo sapiens OX=9606 GN=IGHA1 PE=1 SV=2	255	20201115_10113_1ng_glyco_hcd30_etd30_compound15.13520.13520.3	controllerType=0 controllerNumber=1 scan=13520	30.4813
12055:4	3	R.LAGKPTHVN[+2262.814]VSVVMAEVDGTC[+57.021]Y.-	HexNAc(5)Hex(5)Fuc(1)NeuAc(1)	C[+57], N[+2263]	1153.25	4	4609.97	4609.96	0	3.5	332	CRagged	461.87	310.42	310.42	4.94	34	>sp|P01876|IGHA1_HUMAN Immunoglobulin heavy constant alpha 1 OS=Homo sapiens OX=9606 GN=IGHA1 PE=1 SV=2	255	20201115_10113_1ng_glyco_hcd30_etd30_compound15.15017.15017.4	controllerType=0 controllerNumber=1 scan=15017	33.6278
13409:4	3	R.LAGKPTHVN[+2553.910]VSVVMAEVDGTC[+57.021]Y.-	HexNAc(5)Hex(5)Fuc(1)NeuAc(2)	C[+57], N[+2554]	1226.02	4	4901.06	4901.05	0	2.3	332	CRagged	477.1	251.56	251.56	4.7	34	>sp|P01876|IGHA1_HUMAN Immunoglobulin heavy constant alpha 1 OS=Homo sapiens OX=9606 GN=IGHA1 PE=1 SV=2	255	20201115_10113_1ng_glyco_hcd30_etd30_compound15.16437.16437.4	controllerType=0 controllerNumber=1 scan=16437	37.2353
13600:3	4	R.LN[+1702.581]YSLPTGQWVGVQLPR.N	HexNAc(2)Hex(8)	N[+1703]	1210.88	3	3630.63	3630.62	0	2.4	1017	Specific	300.88	292.41	292.41	5.51	26	>sp|P24821|TENA_HUMAN Tenascin OS=Homo sapiens OX=9606 GN=TNC PE=1 SV=3	486	20201115_10113_1ng_glyco_hcd30_etd30_compound15.16638.16638.3	controllerType=0 controllerNumber=1 scan=16638	37.7527
13689:3	4	R.LN[+1378.476]YSLPTGQWVGVQLPR.N	HexNAc(2)Hex(6)	N[+1378]	1102.85	3	3306.52	3306.51	0	2.9	1017	Specific	413.9	393.31	393.31	7.25	26	>sp|P24821|TENA_HUMAN Tenascin OS=Homo sapiens OX=9606 GN=TNC PE=1 SV=3	486	20201115_10113_1ng_glyco_hcd30_etd30_compound15.16732.16732.3	controllerType=0 controllerNumber=1 scan=16732	38.0177
13715:3	4	R.LN[+1216.423]YSLPTGQWVGVQLPR.N	HexNAc(2)Hex(5)	N[+1216]	1048.83	3	3144.47	3144.46	0	2.7	1017	Specific	621.11	575.11	575.11	9.77	26	>sp|P24821|TENA_HUMAN Tenascin OS=Homo sapiens OX=9606 GN=TNC PE=1 SV=3	486	20201115_10113_1ng_glyco_hcd30_etd30_compound15.16759.16759.3	controllerType=0 controllerNumber=1 scan=16759	38.0797
09606:3	6	K.TVLTPATNHMGN[+1540.529]VTFTIPANR.E	HexNAc(2)Hex(7)	N[+1541]	1265.9	3	3795.69	3795.69	0	1.4	74	Specific	388.53	308.67	138.03	5.76	21	>sp|P01024|CO3_HUMAN Complement C3 OS=Homo sapiens OX=9606 GN=C3 PE=1 SV=2	492	20201115_10113_1ng_glyco_hcd30_etd30_compound15.12456.12456.3	controllerType=0 controllerNumber=1 scan=12456	28.2103
09622:3	6	K.TVLTPATNHMGN[+1540.529]VTFTIPANR.E	HexNAc(2)Hex(7)	N[+1541]	1265.9	3	3795.7	3795.69	0	2.1	74	Specific	399.83	312.13	159.5	4.73	21	>sp|P01024|CO3_HUMAN Complement C3 OS=Homo sapiens OX=9606 GN=C3 PE=1 SV=2	492	20201115_10113_1ng_glyco_hcd30_etd30_compound15.12473.12473.3	controllerType=0 controllerNumber=1 scan=12473	28.2486
09650:3	6	K.TVLTPATNHMGN[+1378.476]VTFTIPANR.E	HexNAc(2)Hex(6)	N[+1378]	1211.89	3	3633.64	3633.64	0	2.3	74	Specific	412.54	291.3	175.03	5.94	21	>sp|P01024|CO3_HUMAN Complement C3 OS=Homo sapiens OX=9606 GN=C3 PE=1 SV=2	492	20201115_10113_1ng_glyco_hcd30_etd30_compound15.12502.12502.3	controllerType=0 controllerNumber=1 scan=12502	28.3081
15262:3	7	R.GLSFDVSLEVSQGPGLLN[+2570.925]DTK.V	HexNAc(5)Hex(6)Fuc(2)NeuAc(1)	N[+2571]	1583.02	3	4747.06	4747.04	0	4.6	118	Specific	371.05	219.74	219.74	5.39	31	>sp|P01833|PIGR_HUMAN Polymeric immunoglobulin receptor OS=Homo sapiens OX=9606 GN=PIGR PE=1 SV=4	902	20201115_10113_1ng_glyco_hcd30_etd30_compound15.18385.18385.3	controllerType=0 controllerNumber=1 scan=18385	42.1388
16291:4	7	K.QIGLYPVLVIDSSGYVNPN[+2059.735]YTGR.I	HexNAc(4)Hex(5)Fuc(1)NeuAc(1)	N[+2060]	1147.02	4	4585.05	4585.04	0	2.1	168	Specific	210.52	210.52	210.52	2.72	31	>sp|P01833|PIGR_HUMAN Polymeric immunoglobulin receptor OS=Homo sapiens OX=9606 GN=PIGR PE=1 SV=4	902	20201115_10113_1ng_glyco_hcd30_etd30_compound15.19474.19474.4	controllerType=0 controllerNumber=1 scan=19474	45.3367
17426:3	7	R.LSLLEEPGN[+2205.793]GTFTVILNQLTSR.D	HexNAc(4)Hex(5)Fuc(2)NeuAc(1)	N[+2206]	1536.71	3	4608.11	4608.09	0	5.6	413	Specific	258.62	206.59	206.59	4.18	31	>sp|P01833|PIGR_HUMAN Polymeric immunoglobulin receptor OS=Homo sapiens OX=9606 GN=PIGR PE=1 SV=4	902	20201115_10113_1ng_glyco_hcd30_etd30_compound15.20676.20676.3	controllerType=0 controllerNumber=1 scan=20676	48.9706
18708:4	7	R.LSLLEEPGN[+2350.830]GTFTVILNQLTSR.D	HexNAc(4)Hex(5)Fuc(1)NeuAc(2)	N[+2351]	1189.04	4	4753.15	4753.12	0	4.7	413	Specific	602.6	522.24	522.24	8.09	31	>sp|P01833|PIGR_HUMAN Polymeric immunoglobulin receptor OS=Homo sapiens OX=9606 GN=PIGR PE=1 SV=4	902	20201115_10113_1ng_glyco_hcd30_etd30_compound15.22041.22041.4	controllerType=0 controllerNumber=1 scan=22041	53.2281
18707:3	7	R.LSLLEEPGN[+2350.830]GTFTVILNQLTSR.D	HexNAc(4)Hex(5)Fuc(1)NeuAc(2)	N[+2351]	1585.05	3	4753.15	4753.12	0	5.1	413	Specific	639.7	444.16	444.16	9.72	31	>sp|P01833|PIGR_HUMAN Polymeric immunoglobulin receptor OS=Homo sapiens OX=9606 GN=PIGR PE=1 SV=4	902	20201115_10113_1ng_glyco_hcd30_etd30_compound15.22040.22040.3	controllerType=0 controllerNumber=1 scan=22040	53.2251
14159:3	7	K.IIEGEPNLKVPGN[+2204.772]VTAVLGETLK.V	HexNAc(4)Hex(5)NeuAc(2)	N[+2205]	1532.72	3	4596.15	4596.12	0	6.2	457	Specific	357.55	282.91	282.91	3.12	31	>sp|P01833|PIGR_HUMAN Polymeric immunoglobulin receptor OS=Homo sapiens OX=9606 GN=PIGR PE=1 SV=4	902	20201115_10113_1ng_glyco_hcd30_etd30_compound15.17226.17226.3	controllerType=0 controllerNumber=1 scan=17226	39.2283
14887:5	7	K.IIEGEPNLKVPGN[+2350.830]VTAVLGETLKVPC[+57.021]HFPC[+57.021]K.F	HexNAc(4)Hex(5)Fuc(1)NeuAc(2)	C[+57]*2, N[+2351]	1154.34	5	5767.65	5767.64	0	3	457	Specific	247.66	247.66	247.66	3.3	31	>sp|P01833|PIGR_HUMAN Polymeric immunoglobulin receptor OS=Homo sapiens OX=9606 GN=PIGR PE=1 SV=4	902	20201115_10113_1ng_glyco_hcd30_etd30_compound15.17991.17991.5	controllerType=0 controllerNumber=1 scan=17991	41.0719
14894:4	7	K.IIEGEPNLKVPGN[+2350.830]VTAVLGETLKVPC[+57.021]HFPC[+57.021]K.F	HexNAc(4)Hex(5)Fuc(1)NeuAc(2)	C[+57]*2, N[+2351]	1442.67	4	5767.66	5767.64	0	4.2	457	Specific	379.85	377.58	377.58	4.7	31	>sp|P01833|PIGR_HUMAN Polymeric immunoglobulin receptor OS=Homo sapiens OX=9606 GN=PIGR PE=1 SV=4	902	20201115_10113_1ng_glyco_hcd30_etd30_compound15.17998.17998.4	controllerType=0 controllerNumber=1 scan=17998	41.0933
13784:5	7	K.IIEGEPNLKVPGN[+2059.735]VTAVLGETLKVPC[+57.021]HFPC[+57.021]K.F	HexNAc(4)Hex(5)Fuc(1)NeuAc(1)	C[+57]*2, N[+2060]	1096.12	5	5476.56	5476.54	0	2.6	457	Specific	473.89	457.38	457.38	5.48	31	>sp|P01833|PIGR_HUMAN Polymeric immunoglobulin receptor OS=Homo sapiens OX=9606 GN=PIGR PE=1 SV=4	902	20201115_10113_1ng_glyco_hcd30_etd30_compound15.16831.16831.3	controllerType=0 controllerNumber=1 scan=16831	38.2686
13774:4	7	K.IIEGEPNLKVPGN[+2205.793]VTAVLGETLKVPC[+57.021]HFPC[+57.021]K.F	HexNAc(4)Hex(5)Fuc(2)NeuAc(1)	C[+57]*2, N[+2206]	1406.41	4	5622.62	5622.6	0	3.5	457	Specific	485.05	462.19	462.19	5.35	31	>sp|P01833|PIGR_HUMAN Polymeric immunoglobulin receptor OS=Homo sapiens OX=9606 GN=PIGR PE=1 SV=4	902	20201115_10113_1ng_glyco_hcd30_etd30_compound15.16821.16821.4	controllerType=0 controllerNumber=1 scan=16821	38.2395
13858:5	7	K.IIEGEPNLKVPGN[+2059.735]VTAVLGETLKVPC[+57.021]HFPC[+57.021]K.F	HexNAc(4)Hex(5)Fuc(1)NeuAc(1)	C[+57]*2, N[+2060]	1096.12	5	5476.55	5476.54	0	2.3	457	Specific	498.05	498.05	498.05	5.47	31	>sp|P01833|PIGR_HUMAN Polymeric immunoglobulin receptor OS=Homo sapiens OX=9606 GN=PIGR PE=1 SV=4	902	20201115_10113_1ng_glyco_hcd30_etd30_compound15.16909.16909.5	controllerType=0 controllerNumber=1 scan=16909	38.4449
13859:4	7	K.IIEGEPNLKVPGN[+2059.735]VTAVLGETLKVPC[+57.021]HFPC[+57.021]K.F	HexNAc(4)Hex(5)Fuc(1)NeuAc(1)	C[+57]*2, N[+2060]	1369.89	4	5476.56	5476.54	0	2.5	457	Specific	511.88	511.88	511.88	5.64	31	>sp|P01833|PIGR_HUMAN Polymeric immunoglobulin receptor OS=Homo sapiens OX=9606 GN=PIGR PE=1 SV=4	902	20201115_10113_1ng_glyco_hcd30_etd30_compound15.16910.16910.4	controllerType=0 controllerNumber=1 scan=16910	38.4484
12389:4	7	K.VPGN[+2205.793]VTAVLGETLKVPC[+57.021]HFPC[+57.021]K.F	HexNAc(4)Hex(5)Fuc(2)NeuAc(1)	C[+57]*2, N[+2206]	1158.02	4	4629.06	4629.05	0	1.9	466	Specific	275.76	275.76	275.76	3.62	31	>sp|P01833|PIGR_HUMAN Polymeric immunoglobulin receptor OS=Homo sapiens OX=9606 GN=PIGR PE=1 SV=4	902	20201115_10113_1ng_glyco_hcd30_etd30_compound15.15367.15367.4	controllerType=0 controllerNumber=1 scan=15367	34.5022
12479:4	7	K.VPGN[+2059.735]VTAVLGETLKVPC[+57.021]HFPC[+57.021]K.F	HexNAc(4)Hex(5)Fuc(1)NeuAc(1)	C[+57]*2, N[+2060]	1121.5	4	4483	4482.99	0	0.9	466	Specific	311.22	260.45	260.45	3.63	31	>sp|P01833|PIGR_HUMAN Polymeric immunoglobulin receptor OS=Homo sapiens OX=9606 GN=PIGR PE=1 SV=4	902	20201115_10113_1ng_glyco_hcd30_etd30_compound15.15462.15462.4	controllerType=0 controllerNumber=1 scan=15462	34.7657
05832:3	7	K.WN[+2059.735]NTGC[+57.021]QALPSQDEGPSK.A	HexNAc(4)Hex(5)Fuc(1)NeuAc(1)	C[+57], N[+2060]	1350.21	3	4048.62	4048.61	0	3.1	498	Specific	242	84.43	84.43	4.37	31	>sp|P01833|PIGR_HUMAN Polymeric immunoglobulin receptor OS=Homo sapiens OX=9606 GN=PIGR PE=1 SV=4	902	20201115_10113_1ng_glyco_hcd30_etd30_compound15.8529.8529.3	controllerType=0 controllerNumber=1 scan=8529	20.7578
05880:3	7	K.WN[+1872.651]NTGC[+57.021]QALPSQDEGPSK.A	HexNAc(3)Hex(6)NeuAc(1)	C[+57], N[+1873]	1287.85	3	3861.53	3861.53	0	1.2	498	Specific	272.78	115.12	115.12	4.7	31	>sp|P01833|PIGR_HUMAN Polymeric immunoglobulin receptor OS=Homo sapiens OX=9606 GN=PIGR PE=1 SV=4	902	20201115_10113_1ng_glyco_hcd30_etd30_compound15.8579.8579.3	controllerType=0 controllerNumber=1 scan=8579	20.8578
05950:3	7	K.WN[+1710.598]NTGC[+57.021]QALPSQDEGPSK.A	HexNAc(3)Hex(5)NeuAc(1)	C[+57], N[+1711]	1233.83	3	3699.48	3699.47	0	2.6	498	Specific	395.92	212.53	212.53	5.27	31	>sp|P01833|PIGR_HUMAN Polymeric immunoglobulin receptor OS=Homo sapiens OX=9606 GN=PIGR PE=1 SV=4	902	20201115_10113_1ng_glyco_hcd30_etd30_compound15.8651.8651.3	controllerType=0 controllerNumber=1 scan=8651	20.9814
05853:3	7	K.WN[+1913.677]NTGC[+57.021]QALPSQDEGPSK.A	HexNAc(4)Hex(5)NeuAc(1)	C[+57], N[+1914]	1301.52	3	3902.56	3902.55	0	0.7	498	Specific	522.95	417.89	417.89	7.72	31	>sp|P01833|PIGR_HUMAN Polymeric immunoglobulin receptor OS=Homo sapiens OX=9606 GN=PIGR PE=1 SV=4	902	20201115_10113_1ng_glyco_hcd30_etd30_compound15.8551.8551.3	controllerType=0 controllerNumber=1 scan=8551	20.8045
15003:4	8	K.RNIAAFGGDPNN[+1913.677]ITLFGESAGGASVSLQTLSPYNK.G	HexNAc(4)Hex(5)NeuAc(1)	N[+1914]	1370.87	4	5480.48	5480.46	0	2.4	196	Specific	250.08	250.08	250.08	4.29	11	>sp|P19835|CEL_HUMAN Bile salt-activated lipase OS=Homo sapiens OX=9606 GN=CEL PE=1 SV=3	476	20201115_10113_1ng_glyco_hcd30_etd30_compound15.18113.18113.4	controllerType=0 controllerNumber=1 scan=18113	41.4334
18239:4	14	K.VFPLSLDSTPQDGNVVVAC[+57.021]LVQGFFPQEPLSVTWSESGQN[+1809.666]VTAR.N	HexNAc(5)Hex(4)Fuc(1)	C[+57], N[+1810]	1647.27	4	6586.06	6586.03	0	5.1	8	Specific	473.32	473.32	473.32	6.1	24	>sp|P01877|IGHA2_HUMAN Immunoglobulin heavy constant alpha 2 OS=Homo sapiens OX=9606 GN=IGHA2 PE=1 SV=4	576	20201115_10113_1ng_glyco_hcd30_etd30_compound15.21544.21544.4	controllerType=0 controllerNumber=1 scan=21544	51.7728
02531:3	14	K.HYTN[+2262.814]SSQDVTVPC[+57.021]R.V	HexNAc(5)Hex(5)Fuc(1)NeuAc(1)	C[+57], N[+2263]	1309.53	3	3926.58	3926.56	0	3	89	Specific	264.61	170.87	170.87	4.79	24	>sp|P01877|IGHA2_HUMAN Immunoglobulin heavy constant alpha 2 OS=Homo sapiens OX=9606 GN=IGHA2 PE=1 SV=4	576	20201115_10113_1ng_glyco_hcd30_etd30_compound15.5105.5105.3	controllerType=0 controllerNumber=1 scan=5105	14.4676
01726:3	14	K.HYTN[+1647.613]SSQDVTVPC[+57.021]R.V	HexNAc(5)Hex(3)Fuc(1)	C[+57], N[+1648]	1104.46	3	3311.37	3311.36	0	3.1	89	Specific	460.1	384.82	384.82	7.45	24	>sp|P01877|IGHA2_HUMAN Immunoglobulin heavy constant alpha 2 OS=Homo sapiens OX=9606 GN=IGHA2 PE=1 SV=4	576	20201115_10113_1ng_glyco_hcd30_etd30_compound15.4271.4271.3	controllerType=0 controllerNumber=1 scan=4271	12.9892
03543:4	14	K.HYTN[+1647.613]SSQDVTVPC[+57.021]RVPPPPPC[+57.021]C[+57.021]HPR.L	HexNAc(5)Hex(3)Fuc(1)	C[+57]*3, N[+1648]	1152.25	4	4605.98	4605.97	0	2.2	89	Specific	577.44	533.68	533.68	8.22	24	>sp|P01877|IGHA2_HUMAN Immunoglobulin heavy constant alpha 2 OS=Homo sapiens OX=9606 GN=IGHA2 PE=1 SV=4	576	20201115_10113_1ng_glyco_hcd30_etd30_compound15.6157.6157.4	controllerType=0 controllerNumber=1 scan=6157	16.5368
03521:5	14	K.HYTN[+1647.613]SSQDVTVPC[+57.021]RVPPPPPC[+57.021]C[+57.021]HPR.L	HexNAc(5)Hex(3)Fuc(1)	C[+57]*3, N[+1648]	922.001	5	4605.98	4605.97	0	2.1	89	Specific	689.79	633.57	633.57	10.33	24	>sp|P01877|IGHA2_HUMAN Immunoglobulin heavy constant alpha 2 OS=Homo sapiens OX=9606 GN=IGHA2 PE=1 SV=4	576	20201115_10113_1ng_glyco_hcd30_etd30_compound15.6134.6134.5	controllerType=0 controllerNumber=1 scan=6134	16.4806
03312:3	14	K.TPLTAN[+1971.719]ITK.S	HexNAc(5)Hex(5)Fuc(1)	N[+1972]	977.432	3	2930.28	2930.28	0	2.3	200	Specific	275.28	130.46	130.46	2.81	24	>sp|P01877|IGHA2_HUMAN Immunoglobulin heavy constant alpha 2 OS=Homo sapiens OX=9606 GN=IGHA2 PE=1 SV=4	576	20201115_10113_1ng_glyco_hcd30_etd30_compound15.5914.5914.3	controllerType=0 controllerNumber=1 scan=5914	15.8852
03392:3	14	K.TPLTAN[+1647.613]ITK.S	HexNAc(5)Hex(3)Fuc(1)	N[+1648]	869.397	3	2606.18	2606.17	0	2	200	Specific	291	139.55	139.55	2.78	24	>sp|P01877|IGHA2_HUMAN Immunoglobulin heavy constant alpha 2 OS=Homo sapiens OX=9606 GN=IGHA2 PE=1 SV=4	576	20201115_10113_1ng_glyco_hcd30_etd30_compound15.5999.5999.3	controllerType=0 controllerNumber=1 scan=5999	16.1438
03380:2	14	K.TPLTAN[+1647.613]ITK.S	HexNAc(5)Hex(3)Fuc(1)	N[+1648]	1303.59	2	2606.18	2606.17	0	2.5	200	Specific	299.28	118.88	118.88	2.76	24	>sp|P01877|IGHA2_HUMAN Immunoglobulin heavy constant alpha 2 OS=Homo sapiens OX=9606 GN=IGHA2 PE=1 SV=4	576	20201115_10113_1ng_glyco_hcd30_etd30_compound15.5986.5986.2	controllerType=0 controllerNumber=1 scan=5986	16.1009
03351:3	14	K.TPLTAN[+1809.666]ITK.S	HexNAc(5)Hex(4)Fuc(1)	N[+1810]	923.415	3	2768.23	2768.22	0	3	200	Specific	308.22	135.01	135.01	2.78	24	>sp|P01877|IGHA2_HUMAN Immunoglobulin heavy constant alpha 2 OS=Homo sapiens OX=9606 GN=IGHA2 PE=1 SV=4	576	20201115_10113_1ng_glyco_hcd30_etd30_compound15.5955.5955.3	controllerType=0 controllerNumber=1 scan=5955	16.0048
03348:2	14	K.TPLTAN[+1809.666]ITK.S	HexNAc(5)Hex(4)Fuc(1)	N[+1810]	1384.62	2	2768.23	2768.22	0	2.8	200	Specific	314.55	111.16	111.16	2.76	24	>sp|P01877|IGHA2_HUMAN Immunoglobulin heavy constant alpha 2 OS=Homo sapiens OX=9606 GN=IGHA2 PE=1 SV=4	576	20201115_10113_1ng_glyco_hcd30_etd30_compound15.5952.5952.2	controllerType=0 controllerNumber=1 scan=5952	15.9948
03418:2	14	K.TPLTAN[+1444.534]ITK.S	HexNAc(4)Hex(3)Fuc(1)	N[+1445]	1202.05	2	2403.1	2403.09	0	2.9	200	Specific	367.79	135.06	135.06	2.68	24	>sp|P01877|IGHA2_HUMAN Immunoglobulin heavy constant alpha 2 OS=Homo sapiens OX=9606 GN=IGHA2 PE=1 SV=4	576	20201115_10113_1ng_glyco_hcd30_etd30_compound15.6026.6026.2	controllerType=0 controllerNumber=1 scan=6026	16.2202
09722:3	14	R.MAGKPTHIN[+1702.581]VSVVMAEADGTC[+57.021]Y.-	HexNAc(2)Hex(8)	C[+57], N[+1703]	1351.9	3	4053.68	4053.66	0	3.2	319	CRagged	246.27	246.27	193.46	4.39	24	>sp|P01877|IGHA2_HUMAN Immunoglobulin heavy constant alpha 2 OS=Homo sapiens OX=9606 GN=IGHA2 PE=1 SV=4	576	20201115_10113_1ng_glyco_hcd30_etd30_compound15.12577.12577.3	controllerType=0 controllerNumber=1 scan=12577	28.485
09792:3	14	R.MAGKPTHIN[+1216.423]VSVVMAEADGTC[+57.021]Y.-	HexNAc(2)Hex(5)	C[+57], N[+1216]	1189.84	3	3567.51	3567.51	0	1.4	319	CRagged	268.88	262.7	196.89	4.06	24	>sp|P01877|IGHA2_HUMAN Immunoglobulin heavy constant alpha 2 OS=Homo sapiens OX=9606 GN=IGHA2 PE=1 SV=4	576	20201115_10113_1ng_glyco_hcd30_etd30_compound15.12652.12652.3	controllerType=0 controllerNumber=1 scan=12652	28.7224
09768:3	14	R.MAGKPTHIN[+1378.476]VSVVMAEADGTC[+57.021]Y.-	HexNAc(2)Hex(6)	C[+57], N[+1378]	1243.87	3	3729.59	3729.56	0	9.3	319	CRagged	283.35	260.08	216.1	3.24	24	>sp|P01877|IGHA2_HUMAN Immunoglobulin heavy constant alpha 2 OS=Homo sapiens OX=9606 GN=IGHA2 PE=1 SV=4	576	20201115_10113_1ng_glyco_hcd30_etd30_compound15.12626.12626.3	controllerType=0 controllerNumber=1 scan=12626	28.6212
19514:4	17	R.QLAHQSN[+2205.793]STNIFFSPVSIATAFAMLSLGTK.A	HexNAc(4)Hex(5)Fuc(2)NeuAc(1)	N[+2206]	1347.61	4	5387.43	5387.43	0	1.3	64	Specific	425.38	385.69	385.69	7.05	8	>sp|P01009|A1AT_HUMAN Alpha-1-antitrypsin OS=Homo sapiens OX=9606 GN=SERPINA1 PE=1 SV=3	642	20201115_10113_1ng_glyco_hcd30_etd30_compound15.22902.22902.4	controllerType=0 controllerNumber=1 scan=22902	56.1364
19473:4	17	R.QLAHQSN[+2204.772]STNIFFSPVSIATAFAMLSLGTK.A	HexNAc(4)Hex(5)NeuAc(2)	N[+2205]	1347.37	4	5386.45	5386.41	0	7.6	64	Specific	542.3	447.48	447.48	6.88	8	>sp|P01009|A1AT_HUMAN Alpha-1-antitrypsin OS=Homo sapiens OX=9606 GN=SERPINA1 PE=1 SV=3	642	20201115_10113_1ng_glyco_hcd30_etd30_compound15.22859.22859.4	controllerType=0 controllerNumber=1 scan=22859	55.9862
17900:4	18	K.APDKNVIFSPLSISTALAFLSLGAHN[+2205.793]TTLTEILK.G	HexNAc(4)Hex(5)Fuc(2)NeuAc(1)	N[+2206]	1447.96	4	5788.8	5788.77	0	5.2	68	Specific	280.27	280.27	280.27	3.4	11	>sp|P01011|AACT_HUMAN Alpha-1-antichymotrypsin OS=Homo sapiens OX=9606 GN=SERPINA3 PE=1 SV=2	1314	20201115_10113_1ng_glyco_hcd30_etd30_compound15.21183.21183.4	controllerType=0 controllerNumber=1 scan=21183	50.6681
17899:4	18	K.APDKNVIFSPLSISTALAFLSLGAHN[+2059.735]TTLTEILK.G	HexNAc(4)Hex(5)Fuc(1)NeuAc(1)	N[+2060]	1411.44	4	5642.74	5642.71	0	4.1	68	Specific	593.79	593.79	593.79	8.98	11	>sp|P01011|AACT_HUMAN Alpha-1-antichymotrypsin OS=Homo sapiens OX=9606 GN=SERPINA3 PE=1 SV=2	1314	20201115_10113_1ng_glyco_hcd30_etd30_compound15.21182.21182.4	controllerType=0 controllerNumber=1 scan=21182	50.6645
17889:5	18	K.APDKNVIFSPLSISTALAFLSLGAHN[+2059.735]TTLTEILK.G	HexNAc(4)Hex(5)Fuc(1)NeuAc(1)	N[+2060]	1129.35	5	5642.73	5642.71	0	3.1	68	Specific	616.37	616.37	616.37	10.34	11	>sp|P01011|AACT_HUMAN Alpha-1-antichymotrypsin OS=Homo sapiens OX=9606 GN=SERPINA3 PE=1 SV=2	1314	20201115_10113_1ng_glyco_hcd30_etd30_compound15.21171.21171.5	controllerType=0 controllerNumber=1 scan=21171	50.6286
13628:5	18	K.GLKFN[+2350.830]LTETSEAEIHQSFQHLLR.T	HexNAc(4)Hex(5)Fuc(1)NeuAc(2)	N[+2351]	1010.65	5	5049.24	5049.23	0	2.9	102	Specific	437.54	437.54	437.54	5.6	11	>sp|P01011|AACT_HUMAN Alpha-1-antichymotrypsin OS=Homo sapiens OX=9606 GN=SERPINA3 PE=1 SV=2	1314	20201115_10113_1ng_glyco_hcd30_etd30_compound15.16668.16668.5	controllerType=0 controllerNumber=1 scan=16668	37.8284
05794:3	20	R.LSPN[+2205.793]ASAEHLELR.W	HexNAc(4)Hex(5)Fuc(2)NeuAc(1)	N[+2206]	1214.86	3	3642.55	3642.54	0	2.4	52	Specific	283.5	196.91	196.91	3.92	8	>sp|Q13410|BT1A1_HUMAN Butyrophilin subfamily 1 member A1 OS=Homo sapiens OX=9606 GN=BTN1A1 PE=1 SV=3	179	20201115_10113_1ng_glyco_hcd30_etd30_compound15.8490.8490.3	controllerType=0 controllerNumber=1 scan=8490	20.6909
00858:4	22	R.EIRHN[+2205.793]STGC[+57.021]LR.M	HexNAc(4)Hex(5)Fuc(2)NeuAc(1)	C[+57], N[+2206]	887.873	4	3548.47	3548.46	0	3.9	287	Specific	434.08	348.89	348.89	3.4	13	>sp|P10909|CLUS_HUMAN Clusterin OS=Homo sapiens OX=9606 GN=CLU PE=1 SV=1	1467	20201115_10113_1ng_glyco_hcd30_etd30_compound15.3370.3370.4	controllerType=0 controllerNumber=1 scan=3370	11.2872
00847:4	22	R.EIRHN[+2059.735]STGC[+57.021]LR.M	HexNAc(4)Hex(5)Fuc(1)NeuAc(1)	C[+57], N[+2060]	851.358	4	3402.41	3402.4	0	3.1	287	Specific	615.61	499.06	499.06	8.84	13	>sp|P10909|CLUS_HUMAN Clusterin OS=Homo sapiens OX=9606 GN=CLU PE=1 SV=1	1467	20201115_10113_1ng_glyco_hcd30_etd30_compound15.3359.3359.4	controllerType=0 controllerNumber=1 scan=3359	11.2519
17626:3	22	K.MLN[+2205.793]TSSLLEQLNEQFNWVSR.L	HexNAc(4)Hex(5)Fuc(2)NeuAc(1)	N[+2206]	1539	3	4615	4614.98	0	4.2	352	Specific	317.54	204.05	204.05	3.72	13	>sp|P10909|CLUS_HUMAN Clusterin OS=Homo sapiens OX=9606 GN=CLU PE=1 SV=1	1467	20201115_10113_1ng_glyco_hcd30_etd30_compound15.20891.20891.3	controllerType=0 controllerNumber=1 scan=20891	49.6959
17642:4	22	K.MLN[+2059.735]TSSLLEQLNEQFNWVSR.L	HexNAc(4)Hex(5)Fuc(1)NeuAc(1)	N[+2060]	1117.99	4	4468.94	4468.92	0	3.3	352	Specific	430.85	419.6	419.6	5.85	13	>sp|P10909|CLUS_HUMAN Clusterin OS=Homo sapiens OX=9606 GN=CLU PE=1 SV=1	1467	20201115_10113_1ng_glyco_hcd30_etd30_compound15.20908.20908.4	controllerType=0 controllerNumber=1 scan=20908	49.7566
08373:4	32	K.SC[+57.021]QHN[+2059.735]GTMYQHGEIFSAHELFPSR.L	HexNAc(4)Hex(5)Fuc(1)NeuAc(1)	C[+57], N[+2060]	1224.01	4	4893.02	4892.99	0	4.9	110	Specific	588.34	511.48	511.48	8.45	5	>sp|Q6WN34|CRDL2_HUMAN Chordin-like protein 2 OS=Homo sapiens OX=9606 GN=CHRDL2 PE=1 SV=1	1189	20201115_10113_1ng_glyco_hcd30_etd30_compound15.11170.11170.4	controllerType=0 controllerNumber=1 scan=11170	25.6784
08364:5	32	K.SC[+57.021]QHN[+2059.735]GTMYQHGEIFSAHELFPSR.L	HexNAc(4)Hex(5)Fuc(1)NeuAc(1)	C[+57], N[+2060]	979.408	5	4893.01	4892.99	0	3.7	110	Specific	678.03	657.4	657.4	10.65	5	>sp|Q6WN34|CRDL2_HUMAN Chordin-like protein 2 OS=Homo sapiens OX=9606 GN=CHRDL2 PE=1 SV=1	1189	20201115_10113_1ng_glyco_hcd30_etd30_compound15.11161.11161.5	controllerType=0 controllerNumber=1 scan=11161	25.6606
01971:4	36	K.LENSLLDHRN[+2059.735]K.T	HexNAc(4)Hex(5)Fuc(1)NeuAc(1)	N[+2060]	850.369	4	3398.45	3398.45	0	1.6	247	Specific	308.23	232.56	232.56	3.29	3	>sp|P23280|CAH6_HUMAN Carbonic anhydrase 6 OS=Homo sapiens OX=9606 GN=CA6 PE=1 SV=3	1012	20201115_10113_1ng_glyco_hcd30_etd30_compound15.4525.4525.4	controllerType=0 controllerNumber=1 scan=4525	13.4732
12209:3	48	R.IIVPLNNREN[+2350.830]ISDPTSPLR.T	HexNAc(4)Hex(5)Fuc(1)NeuAc(2)	N[+2351]	1500.35	3	4499.03	4499.01	0	4.9	62	Specific	211.62	144.13	144.13	2.91	6	>sp|P01591|IGJ_HUMAN Immunoglobulin J chain OS=Homo sapiens OX=9606 GN=JCHAIN PE=1 SV=4	1392	20201115_10113_1ng_glyco_hcd30_etd30_compound15.15178.15178.3	controllerType=0 controllerNumber=1 scan=15178	34.0086
09263:3	48	R.IIVPLNNREN[+1663.608]ISDPTSPLR.T	HexNAc(5)Hex(4)	N[+1664]	1271.27	3	3811.8	3811.79	0	2.6	62	Specific	265.59	172.47	172.47	3.54	6	>sp|P01591|IGJ_HUMAN Immunoglobulin J chain OS=Homo sapiens OX=9606 GN=JCHAIN PE=1 SV=4	1392	20201115_10113_1ng_glyco_hcd30_etd30_compound15.12101.12101.3	controllerType=0 controllerNumber=1 scan=12101	27.5567
09251:3	48	R.IIVPLNNREN[+1809.666]ISDPTSPLR.T	HexNAc(5)Hex(4)Fuc(1)	N[+1810]	1319.96	3	3957.86	3957.84	0	3	62	Specific	273.54	179.41	179.41	3.48	6	>sp|P01591|IGJ_HUMAN Immunoglobulin J chain OS=Homo sapiens OX=9606 GN=JCHAIN PE=1 SV=4	1392	20201115_10113_1ng_glyco_hcd30_etd30_compound15.12089.12089.3	controllerType=0 controllerNumber=1 scan=12089	27.5126
10590:3	48	R.IIVPLNNREN[+2059.735]ISDPTSPLR.T	HexNAc(4)Hex(5)Fuc(1)NeuAc(1)	N[+2060]	1403.31	3	4207.92	4207.91	0	2.6	62	Specific	274.8	226.44	226.44	3.91	6	>sp|P01591|IGJ_HUMAN Immunoglobulin J chain OS=Homo sapiens OX=9606 GN=JCHAIN PE=1 SV=4	1392	20201115_10113_1ng_glyco_hcd30_etd30_compound15.13484.13484.3	controllerType=0 controllerNumber=1 scan=13484	30.3584
12228:3	48	R.IIVPLNNREN[+2204.772]ISDPTSPLR.T	HexNAc(4)Hex(5)NeuAc(2)	N[+2205]	1451.66	3	4352.96	4352.95	0	3.2	62	Specific	339.88	221.61	221.61	4.38	6	>sp|P01591|IGJ_HUMAN Immunoglobulin J chain OS=Homo sapiens OX=9606 GN=JCHAIN PE=1 SV=4	1392	20201115_10113_1ng_glyco_hcd30_etd30_compound15.15198.15198.3	controllerType=0 controllerNumber=1 scan=15198	34.055
15346:4	1	R.RTAGWNVPIGTLRPFLN[+2204.772]WTGPPEPIEAAVAR.F	HexNAc(4)Hex(5)NeuAc(2)	N[+2205]	1398.66	4	5591.62	5591.58	0	6.2	140	Specific	740.57	740.57	740.57	11.15	30	>sp|P02788|TRFL_HUMAN Lactotransferrin OS=Homo sapiens OX=9606 GN=LTF PE=1 SV=6	1270	20201119_10132_1ng_glyco_hcd30_etd30_compound15.18991.18991.4	controllerType=0 controllerNumber=1 scan=18991	43.659
15342:4	1	R.RTAGWNVPIGTLRPFLN[+2059.735]WTGPPEPIEAAVAR.F	HexNAc(4)Hex(5)Fuc(1)NeuAc(1)	N[+2060]	1362.4	4	5446.58	5446.55	0	5.7	140	Specific	1023.81	988.83	988.83	16.57	30	>sp|P02788|TRFL_HUMAN Lactotransferrin OS=Homo sapiens OX=9606 GN=LTF PE=1 SV=6	1270	20201119_10132_1ng_glyco_hcd30_etd30_compound15.18987.18987.4	controllerType=0 controllerNumber=1 scan=18987	43.6508
15470:3	1	R.TAGWNVPIGTLRPFLN[+2279.830]WTGPPEPIEAAVAR.F	HexNAc(5)Hex(6)Fuc(2)	N[+2280]	1837.53	3	5510.57	5510.54	0	4.6	141	Specific	248.46	195.15	195.15	4.14	30	>sp|P02788|TRFL_HUMAN Lactotransferrin OS=Homo sapiens OX=9606 GN=LTF PE=1 SV=6	1270	20201119_10132_1ng_glyco_hcd30_etd30_compound15.19121.19121.3	controllerType=0 controllerNumber=1 scan=19121	44.0008
16149:3	1	R.TAGWNVPIGTLRPFLN[+2205.793]WTGPPEPIEAAVAR.F	HexNAc(4)Hex(5)Fuc(2)NeuAc(1)	N[+2206]	1812.84	3	5436.52	5436.5	0	2.5	141	Specific	280.62	210.6	210.6	5.53	30	>sp|P02788|TRFL_HUMAN Lactotransferrin OS=Homo sapiens OX=9606 GN=LTF PE=1 SV=6	1270	20201119_10132_1ng_glyco_hcd30_etd30_compound15.19842.19842.3	controllerType=0 controllerNumber=1 scan=19842	46.2423
15493:4	1	R.[+42.011]TAGWNVPIGTLRPFLN[+1872.651]WTGPPEPIEAAVAR.F	HexNAc(3)Hex(6)NeuAc(1)	.[42], N[+1873]	1287.11	4	5145.42	5145.37	0	9.6	141	Specific	296.11	296.11	296.11	3.57	30	>sp|P02788|TRFL_HUMAN Lactotransferrin OS=Homo sapiens OX=9606 GN=LTF PE=1 SV=6	1270	20201119_10132_1ng_glyco_hcd30_etd30_compound15.19146.19146.4	controllerType=0 controllerNumber=1 scan=19146	44.0766
16076:3	1	R.TAGWNVPIGTLRPFLN[+2570.925]WTGPPEPIEAAVAR.F	HexNAc(5)Hex(6)Fuc(2)NeuAc(1)	N[+2571]	1934.55	3	5801.64	5801.64	0	0.4	141	Specific	332.36	243.64	243.64	4.63	30	>sp|P02788|TRFL_HUMAN Lactotransferrin OS=Homo sapiens OX=9606 GN=LTF PE=1 SV=6	1270	20201119_10132_1ng_glyco_hcd30_etd30_compound15.19764.19764.3	controllerType=0 controllerNumber=1 scan=19764	46.0055
15498:3	1	R.TAGWNVPIGTLRPFLN[+1768.640]WTGPPEPIEAAVAR.F	HexNAc(4)Hex(5)Fuc(1)	N[+1769]	1667.13	3	4999.36	4999.35	0	2.6	141	Specific	403.8	323.05	323.05	4.95	30	>sp|P02788|TRFL_HUMAN Lactotransferrin OS=Homo sapiens OX=9606 GN=LTF PE=1 SV=6	1270	20201119_10132_1ng_glyco_hcd30_etd30_compound15.19151.19151.3	controllerType=0 controllerNumber=1 scan=19151	44.0913
16085:3	1	R.TAGWNVPIGTLRPFLN[+2570.925]WTGPPEPIEAAVAR.F	HexNAc(5)Hex(6)Fuc(2)NeuAc(1)	N[+2571]	1934.57	3	5801.68	5801.64	0	7.7	141	Specific	418.77	347.29	347.29	4.39	30	>sp|P02788|TRFL_HUMAN Lactotransferrin OS=Homo sapiens OX=9606 GN=LTF PE=1 SV=6	1270	20201119_10132_1ng_glyco_hcd30_etd30_compound15.19774.19774.3	controllerType=0 controllerNumber=1 scan=19774	46.0266
15469:4	1	R.TAGWNVPIGTLRPFLN[+2279.830]WTGPPEPIEAAVAR.F	HexNAc(5)Hex(6)Fuc(2)	N[+2280]	1378.4	4	5510.57	5510.54	0	4.5	141	Specific	576.83	569.43	569.43	7.49	30	>sp|P02788|TRFL_HUMAN Lactotransferrin OS=Homo sapiens OX=9606 GN=LTF PE=1 SV=6	1270	20201119_10132_1ng_glyco_hcd30_etd30_compound15.19120.19120.4	controllerType=0 controllerNumber=1 scan=19120	43.9959
16039:4	1	R.TAGWNVPIGTLRPFLN[+2716.983]WTGPPEPIEAAVAR.F	HexNAc(5)Hex(6)Fuc(3)NeuAc(1)	N[+2717]	1487.68	4	5947.7	5947.69	0	1.1	141	Specific	620.71	620.71	620.71	9.2	30	>sp|P02788|TRFL_HUMAN Lactotransferrin OS=Homo sapiens OX=9606 GN=LTF PE=1 SV=6	1270	20201119_10132_1ng_glyco_hcd30_etd30_compound15.19724.19724.2	controllerType=0 controllerNumber=1 scan=19724	45.8908
16162:3	1	R.TAGWNVPIGTLRPFLN[+2205.793]WTGPPEPIEAAVAR.F	HexNAc(4)Hex(5)Fuc(2)NeuAc(1)	N[+2206]	1812.85	3	5436.53	5436.5	0	4.6	141	Specific	634.62	498.36	498.36	9.36	30	>sp|P02788|TRFL_HUMAN Lactotransferrin OS=Homo sapiens OX=9606 GN=LTF PE=1 SV=6	1270	20201119_10132_1ng_glyco_hcd30_etd30_compound15.19856.19856.3	controllerType=0 controllerNumber=1 scan=19856	46.2857
17119:4	1	R.TAGWNVPIGTLRPFLN[+2350.830]WTGPPEPIEAAVAR.F	HexNAc(4)Hex(5)Fuc(1)NeuAc(2)	N[+2351]	1396.15	4	5581.56	5581.54	0	3.1	141	Specific	812.65	812.65	812.65	13.34	30	>sp|P02788|TRFL_HUMAN Lactotransferrin OS=Homo sapiens OX=9606 GN=LTF PE=1 SV=6	1270	20201119_10132_1ng_glyco_hcd30_etd30_compound15.20869.20869.4	controllerType=0 controllerNumber=1 scan=20869	49.1881
16048:4	1	R.TAGWNVPIGTLRPFLN[+2716.983]WTGPPEPIEAAVAR.F	HexNAc(5)Hex(6)Fuc(3)NeuAc(1)	N[+2717]	1487.68	4	5947.7	5947.69	0	1.2	141	Specific	814.46	814.46	814.46	13.2	30	>sp|P02788|TRFL_HUMAN Lactotransferrin OS=Homo sapiens OX=9606 GN=LTF PE=1 SV=6	1270	20201119_10132_1ng_glyco_hcd30_etd30_compound15.19734.19734.4	controllerType=0 controllerNumber=1 scan=19734	45.9161
16066:4	1	R.TAGWNVPIGTLRPFLN[+2570.925]WTGPPEPIEAAVAR.F	HexNAc(5)Hex(6)Fuc(2)NeuAc(1)	N[+2571]	1451.17	4	5801.65	5801.64	0	2.3	141	Specific	832.72	830.03	830.03	13.34	30	>sp|P02788|TRFL_HUMAN Lactotransferrin OS=Homo sapiens OX=9606 GN=LTF PE=1 SV=6	1270	20201119_10132_1ng_glyco_hcd30_etd30_compound15.19754.19754.4	controllerType=0 controllerNumber=1 scan=19754	45.9783
16148:4	1	R.TAGWNVPIGTLRPFLN[+2205.793]WTGPPEPIEAAVAR.F	HexNAc(4)Hex(5)Fuc(2)NeuAc(1)	N[+2206]	1359.89	4	5436.52	5436.5	0	2.7	141	Specific	923.96	912.56	912.56	15.34	30	>sp|P02788|TRFL_HUMAN Lactotransferrin OS=Homo sapiens OX=9606 GN=LTF PE=1 SV=6	1270	20201119_10132_1ng_glyco_hcd30_etd30_compound15.19841.19841.4	controllerType=0 controllerNumber=1 scan=19841	46.2354
15499:4	1	R.TAGWNVPIGTLRPFLN[+1768.640]WTGPPEPIEAAVAR.F	HexNAc(4)Hex(5)Fuc(1)	N[+1769]	1250.6	4	4999.36	4999.35	0	2.1	141	Specific	930.88	927.29	927.29	15.34	30	>sp|P02788|TRFL_HUMAN Lactotransferrin OS=Homo sapiens OX=9606 GN=LTF PE=1 SV=6	1270	20201119_10132_1ng_glyco_hcd30_etd30_compound15.19152.19152.4	controllerType=0 controllerNumber=1 scan=19152	44.0945
14638:3	1	R.TAGWNIPMGLLFN[+1622.582]QTGSC[+57.021]K.F	HexNAc(4)Hex(5)	C[+57], N[+1623]	1239.88	3	3717.62	3717.59	0	8.3	485	Specific	230.39	178.07	178.07	3.03	30	>sp|P02788|TRFL_HUMAN Lactotransferrin OS=Homo sapiens OX=9606 GN=LTF PE=1 SV=6	1270	20201119_10132_1ng_glyco_hcd30_etd30_compound15.18239.18239.6	controllerType=0 controllerNumber=1 scan=18239	41.2927
14278:3	1	R.TAGWNIPMGLLFN[+2279.830]QTGSC[+57.021]K.F	HexNAc(5)Hex(6)Fuc(2)	C[+57], N[+2280]	1458.96	3	4374.86	4374.84	0	5.2	485	Specific	263.7	195.4	195.4	4.39	30	>sp|P02788|TRFL_HUMAN Lactotransferrin OS=Homo sapiens OX=9606 GN=LTF PE=1 SV=6	1270	20201119_10132_1ng_glyco_hcd30_etd30_compound15.17860.17860.3	controllerType=0 controllerNumber=1 scan=17860	40.2315
14457:4	1	R.TAGWNIPMGLLFN[+1768.640]QTGSC[+57.021]K.F	HexNAc(4)Hex(5)Fuc(1)	C[+57], N[+1769]	966.675	4	3863.68	3863.65	0	7.8	485	Specific	269.7	252.57	252.57	3.04	30	>sp|P02788|TRFL_HUMAN Lactotransferrin OS=Homo sapiens OX=9606 GN=LTF PE=1 SV=6	1270	20201119_10132_1ng_glyco_hcd30_etd30_compound15.18048.18048.4	controllerType=0 controllerNumber=1 scan=18048	40.727
14263:3	1	R.TAGWNIPMGLLFN[+2279.830]QTGSC[+57.021]K.F	HexNAc(5)Hex(6)Fuc(2)	C[+57], N[+2280]	1458.96	3	4374.86	4374.84	0	4.3	485	Specific	272.83	192.49	192.49	5.18	30	>sp|P02788|TRFL_HUMAN Lactotransferrin OS=Homo sapiens OX=9606 GN=LTF PE=1 SV=6	1270	20201119_10132_1ng_glyco_hcd30_etd30_compound15.17844.17844.3	controllerType=0 controllerNumber=1 scan=17844	40.1932
14423:3	1	R.TAGWNIPMGLLFN[+1768.640]QTGSC[+57.021]K.F	HexNAc(4)Hex(5)Fuc(1)	C[+57], N[+1769]	1288.56	3	3863.67	3863.65	0	5.1	485	Specific	369.88	268.94	268.94	3.98	30	>sp|P02788|TRFL_HUMAN Lactotransferrin OS=Homo sapiens OX=9606 GN=LTF PE=1 SV=6	1270	20201119_10132_1ng_glyco_hcd30_etd30_compound15.18013.18013.3	controllerType=0 controllerNumber=1 scan=18013	40.6344
14542:3	1	R.TAGWNIPMGLLFN[+1622.582]QTGSC[+57.021]K.F	HexNAc(4)Hex(5)	C[+57], N[+1623]	1239.87	3	3717.6	3717.59	0	3.2	485	Specific	370.91	214.24	214.24	5.65	30	>sp|P02788|TRFL_HUMAN Lactotransferrin OS=Homo sapiens OX=9606 GN=LTF PE=1 SV=6	1270	20201119_10132_1ng_glyco_hcd30_etd30_compound15.18138.18138.3	controllerType=0 controllerNumber=1 scan=18138	41.0003
14556:3	1	R.TAGWNIPMGLLFN[+1606.587]QTGSC[+57.021]K.F	HexNAc(4)Hex(4)Fuc(1)	C[+57], N[+1607]	1234.54	3	3701.6	3701.6	0	1.7	485	Specific	371.45	289.08	289.08	4.79	30	>sp|P02788|TRFL_HUMAN Lactotransferrin OS=Homo sapiens OX=9606 GN=LTF PE=1 SV=6	1270	20201119_10132_1ng_glyco_hcd30_etd30_compound15.18153.18153.3	controllerType=0 controllerNumber=1 scan=18153	41.0407
14444:2	1	R.TAGWNIPMGLLFN[+1768.640]QTGSC[+57.021]K.F	HexNAc(4)Hex(5)Fuc(1)	C[+57], N[+1769]	1932.34	2	3863.67	3863.65	0	6	485	Specific	376.89	268.5	268.5	5.43	30	>sp|P02788|TRFL_HUMAN Lactotransferrin OS=Homo sapiens OX=9606 GN=LTF PE=1 SV=6	1270	20201119_10132_1ng_glyco_hcd30_etd30_compound15.18035.18035.2	controllerType=0 controllerNumber=1 scan=18035	40.6914
15717:3	1	R.TAGWNIPMGLLFN[+2059.735]QTGSC[+57.021]K.F	HexNAc(4)Hex(5)Fuc(1)NeuAc(1)	C[+57], N[+2060]	1385.59	3	4154.76	4154.74	0	3	485	Specific	393.44	285.13	285.13	5.71	30	>sp|P02788|TRFL_HUMAN Lactotransferrin OS=Homo sapiens OX=9606 GN=LTF PE=1 SV=6	1270	20201119_10132_1ng_glyco_hcd30_etd30_compound15.19383.19383.3	controllerType=0 controllerNumber=1 scan=19383	44.8418
15694:3	1	R.TAGWNIPMGLLFN[+2205.793]QTGSC[+57.021]K.F	HexNAc(4)Hex(5)Fuc(2)NeuAc(1)	C[+57], N[+2206]	1434.28	3	4300.82	4300.8	0	4.8	485	Specific	406.58	310.68	310.68	5.14	30	>sp|P02788|TRFL_HUMAN Lactotransferrin OS=Homo sapiens OX=9606 GN=LTF PE=1 SV=6	1270	20201119_10132_1ng_glyco_hcd30_etd30_compound15.19359.19359.3	controllerType=0 controllerNumber=1 scan=19359	44.7799
14392:3	1	R.TAGWNIPMGLLFN[+1768.640]QTGSC[+57.021]K.F	HexNAc(4)Hex(5)Fuc(1)	C[+57], N[+1769]	1288.56	3	3863.66	3863.65	0	3.5	485	Specific	415.59	294.06	294.06	5.77	30	>sp|P02788|TRFL_HUMAN Lactotransferrin OS=Homo sapiens OX=9606 GN=LTF PE=1 SV=6	1270	20201119_10132_1ng_glyco_hcd30_etd30_compound15.17980.17980.3	controllerType=0 controllerNumber=1 scan=17980	40.5398
14699:3	1	R.TAGWNIPMGLLFN[+1216.423]QTGSC[+57.021]K.F	HexNAc(2)Hex(5)	C[+57], N[+1216]	1104.49	3	3311.44	3311.43	0	2.5	485	Specific	482.24	464.17	223.77	7.56	30	>sp|P02788|TRFL_HUMAN Lactotransferrin OS=Homo sapiens OX=9606 GN=LTF PE=1 SV=6	1270	20201119_10132_1ng_glyco_hcd30_etd30_compound15.18304.18304.3	controllerType=0 controllerNumber=1 scan=18304	41.4828
12603:3	1	R.TAGWNIPM[+15.995]GLLFN[+1768.640]QTGSC[+57.021]K.F	HexNAc(4)Hex(5)Fuc(1)	C[+57], M[+16], N[+1769]	1293.9	3	3879.68	3879.64	0	10	485	Specific	210.45	210.45	210.45	3.75	30	>sp|P02788|TRFL_HUMAN Lactotransferrin OS=Homo sapiens OX=9606 GN=LTF PE=1 SV=6	1270	20201119_10132_1ng_glyco_hcd30_etd30_compound15.16065.16065.3	controllerType=0 controllerNumber=1 scan=16065	36.3847
15198:4	1	R.TAGWNIPMGLLFN[+1768.640]QTGSC[+57.021]KFDEYFSQSC[+57.021]APGSDPR.S	HexNAc(4)Hex(5)Fuc(1)	C[+57]*2, N[+1769]	1427.61	4	5707.43	5707.4	0	5.5	485	Specific	400.29	359.83	359.83	3.93	30	>sp|P02788|TRFL_HUMAN Lactotransferrin OS=Homo sapiens OX=9606 GN=LTF PE=1 SV=6	1270	20201119_10132_1ng_glyco_hcd30_etd30_compound15.18834.18834.4	controllerType=0 controllerNumber=1 scan=18834	43.1788
15237:4	1	R.TAGWNIPMGLLFN[+1622.582]QTGSC[+57.021]KFDEYFSQSC[+57.021]APGSDPR.S	HexNAc(4)Hex(5)	C[+57]*2, N[+1623]	1391.1	4	5561.37	5561.34	0	6.1	485	Specific	415.1	409.61	409.61	5.23	30	>sp|P02788|TRFL_HUMAN Lactotransferrin OS=Homo sapiens OX=9606 GN=LTF PE=1 SV=6	1270	20201119_10132_1ng_glyco_hcd30_etd30_compound15.18875.18875.4	controllerType=0 controllerNumber=1 scan=18875	43.3027
15205:3	1	R.TAGWNIPMGLLFN[+1768.640]QTGSC[+57.021]KFDEYFSQSC[+57.021]APGSDPR.S	HexNAc(4)Hex(5)Fuc(1)	C[+57]*2, N[+1769]	1903.15	3	5707.42	5707.4	0	4.2	485	Specific	468.42	400.46	400.46	6.68	30	>sp|P02788|TRFL_HUMAN Lactotransferrin OS=Homo sapiens OX=9606 GN=LTF PE=1 SV=6	1270	20201119_10132_1ng_glyco_hcd30_etd30_compound15.18841.18841.3	controllerType=0 controllerNumber=1 scan=18841	43.2008
15926:4	1	R.TAGWNIPMGLLFN[+1913.677]QTGSC[+57.021]KFDEYFSQSC[+57.021]APGSDPR.S	HexNAc(4)Hex(5)NeuAc(1)	C[+57]*2, N[+1914]	1463.87	4	5852.47	5852.43	0	6.8	485	Specific	618.37	515.72	515.72	7.73	30	>sp|P02788|TRFL_HUMAN Lactotransferrin OS=Homo sapiens OX=9606 GN=LTF PE=1 SV=6	1270	20201119_10132_1ng_glyco_hcd30_etd30_compound15.19606.19606.4	controllerType=0 controllerNumber=1 scan=19606	45.6283
07895:3	1	R.N[+2205.793]GSDC[+57.021]PDKFC[+57.021]LFQSETK.N	HexNAc(4)Hex(5)Fuc(2)NeuAc(1)	C[+57]*2, N[+2206]	1413.57	3	4238.68	4238.67	0	3.7	642	Specific	389.14	257.51	257.51	5.1	30	>sp|P02788|TRFL_HUMAN Lactotransferrin OS=Homo sapiens OX=9606 GN=LTF PE=1 SV=6	1270	20201119_10132_1ng_glyco_hcd30_etd30_compound15.11135.11135.3	controllerType=0 controllerNumber=1 scan=11135	26.5765
15103:3	2	R.LSLHRPALEDLLLGSEAN[+1540.529]LTC[+57.021]TLTGLR.D	HexNAc(2)Hex(7)	C[+57], N[+1541]	1502.05	3	4504.15	4504.13	0	4.8	127	Specific	381.05	360.72	360.72	3.88	28	>sp|P01876|IGHA1_HUMAN Immunoglobulin heavy constant alpha 1 OS=Homo sapiens OX=9606 GN=IGHA1 PE=1 SV=2	255	20201119_10132_1ng_glyco_hcd30_etd30_compound15.18730.18730.3	controllerType=0 controllerNumber=1 scan=18730	42.72
15088:3	2	R.LSLHRPALEDLLLGSEAN[+1419.502]LTC[+57.021]TLTGLR.D	HexNAc(3)Hex(5)	C[+57], N[+1420]	1461.72	3	4383.14	4383.1	0	9.5	127	Specific	385.15	367.65	367.65	6.05	28	>sp|P01876|IGHA1_HUMAN Immunoglobulin heavy constant alpha 1 OS=Homo sapiens OX=9606 GN=IGHA1 PE=1 SV=2	255	20201119_10132_1ng_glyco_hcd30_etd30_compound15.18714.18714.3	controllerType=0 controllerNumber=1 scan=18714	42.6473
15053:3	2	R.LSLHRPALEDLLLGSEAN[+1702.581]LTC[+57.021]TLTGLR.D	HexNAc(2)Hex(8)	C[+57], N[+1703]	1556.07	3	4666.19	4666.18	0	3.2	127	Specific	441.87	427.22	427.22	6.72	28	>sp|P01876|IGHA1_HUMAN Immunoglobulin heavy constant alpha 1 OS=Homo sapiens OX=9606 GN=IGHA1 PE=1 SV=2	255	20201119_10132_1ng_glyco_hcd30_etd30_compound15.18677.18677.3	controllerType=0 controllerNumber=1 scan=18677	42.5202
15092:3	2	R.LSLHRPALEDLLLGSEAN[+1622.582]LTC[+57.021]TLTGLR.D	HexNAc(4)Hex(5)	C[+57], N[+1623]	1529.41	3	4586.22	4586.18	0	9.7	127	Specific	444.97	401.45	401.45	6.26	28	>sp|P01876|IGHA1_HUMAN Immunoglobulin heavy constant alpha 1 OS=Homo sapiens OX=9606 GN=IGHA1 PE=1 SV=2	255	20201119_10132_1ng_glyco_hcd30_etd30_compound15.18718.18718.3	controllerType=0 controllerNumber=1 scan=18718	42.6667
15025:3	2	R.LSLHRPALEDLLLGSEAN[+1864.634]LTC[+57.021]TLTGLR.D	HexNAc(2)Hex(9)	C[+57], N[+1865]	1610.09	3	4828.26	4828.23	0	5.5	127	Specific	459.34	446.97	446.97	5.87	28	>sp|P01876|IGHA1_HUMAN Immunoglobulin heavy constant alpha 1 OS=Homo sapiens OX=9606 GN=IGHA1 PE=1 SV=2	255	20201119_10132_1ng_glyco_hcd30_etd30_compound15.18647.18647.3	controllerType=0 controllerNumber=1 scan=18647	42.438
15122:3	2	R.LSLHRPALEDLLLGSEAN[+1216.423]LTC[+57.021]TLTGLR.D	HexNAc(2)Hex(5)	C[+57], N[+1216]	1394.02	3	4180.05	4180.02	0	7	127	Specific	485.3	482.53	482.53	6.73	28	>sp|P01876|IGHA1_HUMAN Immunoglobulin heavy constant alpha 1 OS=Homo sapiens OX=9606 GN=IGHA1 PE=1 SV=2	255	20201119_10132_1ng_glyco_hcd30_etd30_compound15.18751.18751.3	controllerType=0 controllerNumber=1 scan=18751	42.8399
15127:4	2	R.LSLHRPALEDLLLGSEAN[+1257.449]LTC[+57.021]TLTGLR.D	HexNAc(3)Hex(4)	C[+57], N[+1257]	1056.02	4	4221.08	4221.05	0	7	127	Specific	688.28	688.28	688.28	10.15	28	>sp|P01876|IGHA1_HUMAN Immunoglobulin heavy constant alpha 1 OS=Homo sapiens OX=9606 GN=IGHA1 PE=1 SV=2	255	20201119_10132_1ng_glyco_hcd30_etd30_compound15.18756.18756.4	controllerType=0 controllerNumber=1 scan=18756	42.8592
15052:4	2	R.LSLHRPALEDLLLGSEAN[+1702.581]LTC[+57.021]TLTGLR.D	HexNAc(2)Hex(8)	C[+57], N[+1703]	1167.3	4	4666.19	4666.18	0	2.8	127	Specific	740.71	740.71	740.71	11.42	28	>sp|P01876|IGHA1_HUMAN Immunoglobulin heavy constant alpha 1 OS=Homo sapiens OX=9606 GN=IGHA1 PE=1 SV=2	255	20201119_10132_1ng_glyco_hcd30_etd30_compound15.18676.18676.4	controllerType=0 controllerNumber=1 scan=18676	42.5171
15104:4	2	R.LSLHRPALEDLLLGSEAN[+1419.502]LTC[+57.021]TLTGLR.D	HexNAc(3)Hex(5)	C[+57], N[+1420]	1096.54	4	4383.12	4383.1	0	5.4	127	Specific	864.24	864.24	864.24	13.57	28	>sp|P01876|IGHA1_HUMAN Immunoglobulin heavy constant alpha 1 OS=Homo sapiens OX=9606 GN=IGHA1 PE=1 SV=2	255	20201119_10132_1ng_glyco_hcd30_etd30_compound15.18731.18731.4	controllerType=0 controllerNumber=1 scan=18731	42.7319
15100:4	2	R.LSLHRPALEDLLLGSEAN[+1622.582]LTC[+57.021]TLTGLR.D	HexNAc(4)Hex(5)	C[+57], N[+1623]	1147.31	4	4586.21	4586.18	0	5.7	127	Specific	903.22	819.96	819.96	14.57	28	>sp|P01876|IGHA1_HUMAN Immunoglobulin heavy constant alpha 1 OS=Homo sapiens OX=9606 GN=IGHA1 PE=1 SV=2	255	20201119_10132_1ng_glyco_hcd30_etd30_compound15.18727.18727.4	controllerType=0 controllerNumber=1 scan=18727	42.7095
15126:4	2	R.LSLHRPALEDLLLGSEAN[+1298.476]LTC[+57.021]TLTGLR.D	HexNAc(4)Hex(3)	C[+57], N[+1298]	1066.28	4	4262.1	4262.07	0	6.6	127	Specific	909.99	909.99	909.99	15.15	28	>sp|P01876|IGHA1_HUMAN Immunoglobulin heavy constant alpha 1 OS=Homo sapiens OX=9606 GN=IGHA1 PE=1 SV=2	255	20201119_10132_1ng_glyco_hcd30_etd30_compound15.18755.18755.4	controllerType=0 controllerNumber=1 scan=18755	42.8517
15121:4	2	R.LSLHRPALEDLLLGSEAN[+1216.423]LTC[+57.021]TLTGLR.D	HexNAc(2)Hex(5)	C[+57], N[+1216]	1045.77	4	4180.05	4180.02	0	6.9	127	Specific	940.28	922.87	922.87	15.15	28	>sp|P01876|IGHA1_HUMAN Immunoglobulin heavy constant alpha 1 OS=Homo sapiens OX=9606 GN=IGHA1 PE=1 SV=2	255	20201119_10132_1ng_glyco_hcd30_etd30_compound15.18750.18750.4	controllerType=0 controllerNumber=1 scan=18750	42.8329
15020:4	2	R.LSLHRPALEDLLLGSEAN[+1864.634]LTC[+57.021]TLTGLR.D	HexNAc(2)Hex(9)	C[+57], N[+1865]	1207.82	4	4828.26	4828.23	0	5.2	127	Specific	1018.36	962.58	962.58	16.57	28	>sp|P01876|IGHA1_HUMAN Immunoglobulin heavy constant alpha 1 OS=Homo sapiens OX=9606 GN=IGHA1 PE=1 SV=2	255	20201119_10132_1ng_glyco_hcd30_etd30_compound15.18642.18642.4	controllerType=0 controllerNumber=1 scan=18642	42.4129
15099:4	2	R.LSLHRPALEDLLLGSEAN[+1540.529]LTC[+57.021]TLTGLR.D	HexNAc(2)Hex(7)	C[+57], N[+1541]	1126.79	4	4504.15	4504.13	0	5.3	127	Specific	1019.5	950.03	950.03	16.57	28	>sp|P01876|IGHA1_HUMAN Immunoglobulin heavy constant alpha 1 OS=Homo sapiens OX=9606 GN=IGHA1 PE=1 SV=2	255	20201119_10132_1ng_glyco_hcd30_etd30_compound15.18726.18726.4	controllerType=0 controllerNumber=1 scan=18726	42.7025
15112:4	2	R.LSLHRPALEDLLLGSEAN[+1378.476]LTC[+57.021]TLTGLR.D	HexNAc(2)Hex(6)	C[+57], N[+1378]	1086.28	4	4342.11	4342.07	0	7.7	127	Specific	1028.39	1005.88	1005.88	16.66	28	>sp|P01876|IGHA1_HUMAN Immunoglobulin heavy constant alpha 1 OS=Homo sapiens OX=9606 GN=IGHA1 PE=1 SV=2	255	20201119_10132_1ng_glyco_hcd30_etd30_compound15.18740.18740.4	controllerType=0 controllerNumber=1 scan=18740	42.7779
15108:4	2	R.LSLHRPALEDLLLGSEAN[+1460.529]LTC[+57.021]TLTGLR.D	HexNAc(4)Hex(4)	C[+57], N[+1461]	1106.79	4	4424.15	4424.13	0	5.9	127	Specific	1032.79	946.17	946.17	17.15	28	>sp|P01876|IGHA1_HUMAN Immunoglobulin heavy constant alpha 1 OS=Homo sapiens OX=9606 GN=IGHA1 PE=1 SV=2	255	20201119_10132_1ng_glyco_hcd30_etd30_compound15.18735.18735.4	controllerType=0 controllerNumber=1 scan=18735	42.7557
15107:4	2	R.LSLHRPALEDLLLGSEAN[+1501.555]LTC[+57.021]TLTGLR.D	HexNAc(5)Hex(3)	C[+57], N[+1502]	1117.05	4	4465.18	4465.15	0	5.6	127	Specific	1265.65	1190.2	1190.2	21.57	28	>sp|P01876|IGHA1_HUMAN Immunoglobulin heavy constant alpha 1 OS=Homo sapiens OX=9606 GN=IGHA1 PE=1 SV=2	255	20201119_10132_1ng_glyco_hcd30_etd30_compound15.18734.18734.4	controllerType=0 controllerNumber=1 scan=18734	42.7492
09912:3	2	R.LAGKPTHVN[+1663.608]VSVVMAEVDGTC[+57.021]Y.-	HexNAc(5)Hex(4)	C[+57], N[+1664]	1337.59	3	4010.76	4010.75	0	1.9	332	CRagged	211.88	173.73	173.73	2.88	28	>sp|P01876|IGHA1_HUMAN Immunoglobulin heavy constant alpha 1 OS=Homo sapiens OX=9606 GN=IGHA1 PE=1 SV=2	255	20201119_10132_1ng_glyco_hcd30_etd30_compound15.13231.13231.3	controllerType=0 controllerNumber=1 scan=13231	30.6243
10021:3	2	R.LAGKPTHVN[+1095.397]VSVVMAEVDGTC[+57.021]Y.-	HexNAc(3)Hex(3)	C[+57], N[+1095]	1148.19	3	3442.55	3442.54	0	2.4	332	CRagged	227.55	166.93	166.93	3.03	28	>sp|P01876|IGHA1_HUMAN Immunoglobulin heavy constant alpha 1 OS=Homo sapiens OX=9606 GN=IGHA1 PE=1 SV=2	255	20201119_10132_1ng_glyco_hcd30_etd30_compound15.13346.13346.3	controllerType=0 controllerNumber=1 scan=13346	30.9428
09857:3	2	R.LAGKPTHVN[+1702.581]VSVVMAEVDGTC[+57.021]Y.-	HexNAc(2)Hex(8)	C[+57], N[+1703]	1350.58	3	4049.74	4049.72	0	3.3	332	CRagged	246.45	205.53	175.8	4.11	28	>sp|P01876|IGHA1_HUMAN Immunoglobulin heavy constant alpha 1 OS=Homo sapiens OX=9606 GN=IGHA1 PE=1 SV=2	255	20201119_10132_1ng_glyco_hcd30_etd30_compound15.13173.13173.3	controllerType=0 controllerNumber=1 scan=13173	30.4448
09887:3	2	R.LAGKPTHVN[+1378.476]VSVVMAEVDGTC[+57.021]Y.-	HexNAc(2)Hex(6)	C[+57], N[+1378]	1242.55	3	3725.62	3725.62	0	1.4	332	CRagged	258.9	215.39	197.62	4.03	28	>sp|P01876|IGHA1_HUMAN Immunoglobulin heavy constant alpha 1 OS=Homo sapiens OX=9606 GN=IGHA1 PE=1 SV=2	255	20201119_10132_1ng_glyco_hcd30_etd30_compound15.13205.13205.3	controllerType=0 controllerNumber=1 scan=13205	30.5485
09871:3	2	R.LAGKPTHVN[+1540.529]VSVVMAEVDGTC[+57.021]Y.-	HexNAc(2)Hex(7)	C[+57], N[+1541]	1296.57	3	3887.69	3887.67	0	5	332	CRagged	269.25	211.84	199.92	3.36	28	>sp|P01876|IGHA1_HUMAN Immunoglobulin heavy constant alpha 1 OS=Homo sapiens OX=9606 GN=IGHA1 PE=1 SV=2	255	20201119_10132_1ng_glyco_hcd30_etd30_compound15.13188.13188.3	controllerType=0 controllerNumber=1 scan=13188	30.4954
09945:3	2	R.LAGKPTHVN[+1809.666]VSVVMAEVDGTC[+57.021]Y.-	HexNAc(5)Hex(4)Fuc(1)	C[+57], N[+1810]	1386.28	3	4156.83	4156.81	0	4.1	332	CRagged	272.49	168.78	168.78	3.17	28	>sp|P01876|IGHA1_HUMAN Immunoglobulin heavy constant alpha 1 OS=Homo sapiens OX=9606 GN=IGHA1 PE=1 SV=2	255	20201119_10132_1ng_glyco_hcd30_etd30_compound15.13266.13266.3	controllerType=0 controllerNumber=1 scan=13266	30.7242
09962:3	2	R.LAGKPTHVN[+1501.555]VSVVMAEVDGTC[+57.021]Y.-	HexNAc(5)Hex(3)	C[+57], N[+1502]	1283.57	3	3848.71	3848.7	0	3.2	332	CRagged	281	193.26	193.26	3.95	28	>sp|P01876|IGHA1_HUMAN Immunoglobulin heavy constant alpha 1 OS=Homo sapiens OX=9606 GN=IGHA1 PE=1 SV=2	255	20201119_10132_1ng_glyco_hcd30_etd30_compound15.13284.13284.3	controllerType=0 controllerNumber=1 scan=13284	30.78
09970:3	2	R.LAGKPTHVN[+1647.613]VSVVMAEVDGTC[+57.021]Y.-	HexNAc(5)Hex(3)Fuc(1)	C[+57], N[+1648]	1332.26	3	3994.77	3994.76	0	2.9	332	CRagged	282.27	166.13	166.13	3.21	28	>sp|P01876|IGHA1_HUMAN Immunoglobulin heavy constant alpha 1 OS=Homo sapiens OX=9606 GN=IGHA1 PE=1 SV=2	255	20201119_10132_1ng_glyco_hcd30_etd30_compound15.13292.13292.3	controllerType=0 controllerNumber=1 scan=13292	30.798
09946:3	2	R.LAGKPTHVN[+1216.423]VSVVMAEVDGTC[+57.021]Y.-	HexNAc(2)Hex(5)	C[+57], N[+1216]	1188.53	3	3563.58	3563.56	0	3.5	332	CRagged	289.59	273.9	211.52	4.2	28	>sp|P01876|IGHA1_HUMAN Immunoglobulin heavy constant alpha 1 OS=Homo sapiens OX=9606 GN=IGHA1 PE=1 SV=2	255	20201119_10132_1ng_glyco_hcd30_etd30_compound15.13267.13267.3	controllerType=0 controllerNumber=1 scan=13267	30.7279
15827:3	6	K.QIGLYPVLVIDSSGYVNPN[+2059.735]YTGR.I	HexNAc(4)Hex(5)Fuc(1)NeuAc(1)	N[+2060]	1529.02	3	4585.06	4585.04	0	4.1	168	Specific	607.76	543.48	543.48	9.16	17	>sp|P01833|PIGR_HUMAN Polymeric immunoglobulin receptor OS=Homo sapiens OX=9606 GN=PIGR PE=1 SV=4	902	20201119_10132_1ng_glyco_hcd30_etd30_compound15.19501.19501.3	controllerType=0 controllerNumber=1 scan=19501	45.2731
16984:4	6	R.LSLLEEPGN[+2205.793]GTFTVILNQLTSR.D	HexNAc(4)Hex(5)Fuc(2)NeuAc(1)	N[+2206]	1152.78	4	4608.1	4608.09	0	2.7	413	Specific	380.58	328.48	328.48	5.68	17	>sp|P01833|PIGR_HUMAN Polymeric immunoglobulin receptor OS=Homo sapiens OX=9606 GN=PIGR PE=1 SV=4	902	20201119_10132_1ng_glyco_hcd30_etd30_compound15.20726.20726.3	controllerType=0 controllerNumber=1 scan=20726	48.7464
17001:4	6	R.LSLLEEPGN[+2205.793]GTFTVILNQLTSR.D	HexNAc(4)Hex(5)Fuc(2)NeuAc(1)	N[+2206]	1152.78	4	4608.1	4608.09	0	2.7	413	Specific	408.17	338.98	338.98	5.21	17	>sp|P01833|PIGR_HUMAN Polymeric immunoglobulin receptor OS=Homo sapiens OX=9606 GN=PIGR PE=1 SV=4	902	20201119_10132_1ng_glyco_hcd30_etd30_compound15.20744.20744.4	controllerType=0 controllerNumber=1 scan=20744	48.8105
18860:4	6	R.LSLLEEPGN[+2350.830]GTFTVILNQLTSR.D	HexNAc(4)Hex(5)Fuc(1)NeuAc(2)	N[+2351]	1189.04	4	4753.16	4753.12	0	7.2	413	Specific	427.12	337.09	337.09	4.94	17	>sp|P01833|PIGR_HUMAN Polymeric immunoglobulin receptor OS=Homo sapiens OX=9606 GN=PIGR PE=1 SV=4	902	20201119_10132_1ng_glyco_hcd30_etd30_compound15.22696.22696.4	controllerType=0 controllerNumber=1 scan=22696	53.3986
16997:3	6	R.LSLLEEPGN[+2205.793]GTFTVILNQLTSR.D	HexNAc(4)Hex(5)Fuc(2)NeuAc(1)	N[+2206]	1536.71	3	4608.1	4608.09	0	3.7	413	Specific	605.12	484.68	484.68	9.16	17	>sp|P01833|PIGR_HUMAN Polymeric immunoglobulin receptor OS=Homo sapiens OX=9606 GN=PIGR PE=1 SV=4	902	20201119_10132_1ng_glyco_hcd30_etd30_compound15.20740.20740.3	controllerType=0 controllerNumber=1 scan=20740	48.7995
13811:3	6	K.IIEGEPNLKVPGN[+2205.793]VTAVLGETLK.V	HexNAc(4)Hex(5)Fuc(2)NeuAc(1)	N[+2206]	1533.06	3	4597.17	4597.14	0	5.4	457	Specific	395.9	294.71	294.71	3.23	17	>sp|P01833|PIGR_HUMAN Polymeric immunoglobulin receptor OS=Homo sapiens OX=9606 GN=PIGR PE=1 SV=4	902	20201119_10132_1ng_glyco_hcd30_etd30_compound15.17367.17367.3	controllerType=0 controllerNumber=1 scan=17367	39.1525
13894:3	6	K.IIEGEPNLKVPGN[+2059.735]VTAVLGETLK.V	HexNAc(4)Hex(5)Fuc(1)NeuAc(1)	N[+2060]	1484.37	3	4451.1	4451.08	0	3.4	457	Specific	403.94	307.33	307.33	4.08	17	>sp|P01833|PIGR_HUMAN Polymeric immunoglobulin receptor OS=Homo sapiens OX=9606 GN=PIGR PE=1 SV=4	902	20201119_10132_1ng_glyco_hcd30_etd30_compound15.17455.17455.3	controllerType=0 controllerNumber=1 scan=17455	39.3286
13453:4	6	K.IIEGEPNLKVPGN[+2059.735]VTAVLGETLKVPC[+57.021]HFPC[+57.021]K.F	HexNAc(4)Hex(5)Fuc(1)NeuAc(1)	C[+57]*2, N[+2060]	1369.9	4	5476.59	5476.54	0	9.2	457	Specific	330.84	330.84	330.84	2.76	17	>sp|P01833|PIGR_HUMAN Polymeric immunoglobulin receptor OS=Homo sapiens OX=9606 GN=PIGR PE=1 SV=4	902	20201119_10132_1ng_glyco_hcd30_etd30_compound15.16955.16955.4	controllerType=0 controllerNumber=1 scan=16955	38.3246
13427:4	6	K.IIEGEPNLKVPGN[+2205.793]VTAVLGETLKVPC[+57.021]HFPC[+57.021]K.F	HexNAc(4)Hex(5)Fuc(2)NeuAc(1)	C[+57]*2, N[+2206]	1406.41	4	5622.63	5622.6	0	6	457	Specific	492.72	492.72	492.72	5.4	17	>sp|P01833|PIGR_HUMAN Polymeric immunoglobulin receptor OS=Homo sapiens OX=9606 GN=PIGR PE=1 SV=4	902	20201119_10132_1ng_glyco_hcd30_etd30_compound15.16928.16928.4	controllerType=0 controllerNumber=1 scan=16928	38.2517
13449:5	6	K.IIEGEPNLKVPGN[+2059.735]VTAVLGETLKVPC[+57.021]HFPC[+57.021]K.F	HexNAc(4)Hex(5)Fuc(1)NeuAc(1)	C[+57]*2, N[+2060]	1096.12	5	5476.58	5476.54	0	7.8	457	Specific	510.59	467.37	467.37	4.72	17	>sp|P01833|PIGR_HUMAN Polymeric immunoglobulin receptor OS=Homo sapiens OX=9606 GN=PIGR PE=1 SV=4	902	20201119_10132_1ng_glyco_hcd30_etd30_compound15.16951.16951.5	controllerType=0 controllerNumber=1 scan=16951	38.3076
11743:3	6	K.VPGN[+2205.793]VTAVLGETLK.V	HexNAc(4)Hex(5)Fuc(2)NeuAc(1)	N[+2206]	1201.87	3	3603.6	3603.59	0	2.7	466	Specific	325.33	232.22	232.22	5.34	17	>sp|P01833|PIGR_HUMAN Polymeric immunoglobulin receptor OS=Homo sapiens OX=9606 GN=PIGR PE=1 SV=4	902	20201119_10132_1ng_glyco_hcd30_etd30_compound15.15166.15166.3	controllerType=0 controllerNumber=1 scan=15166	34.4125
11832:4	6	K.VPGN[+2059.735]VTAVLGETLKVPC[+57.021]HFPC[+57.021]K.F	HexNAc(4)Hex(5)Fuc(1)NeuAc(1)	C[+57]*2, N[+2060]	1121.51	4	4483.02	4482.99	0	7.1	466	Specific	343.75	316.45	316.45	3.19	17	>sp|P01833|PIGR_HUMAN Polymeric immunoglobulin receptor OS=Homo sapiens OX=9606 GN=PIGR PE=1 SV=4	902	20201119_10132_1ng_glyco_hcd30_etd30_compound15.15259.15259.4	controllerType=0 controllerNumber=1 scan=15259	34.6317
04919:3	6	K.WN[+1913.677]NTGC[+57.021]QALPSQDEGPSK.A	HexNAc(4)Hex(5)NeuAc(1)	C[+57], N[+1914]	1301.53	3	3902.56	3902.55	0	2.4	498	Specific	360.16	230.1	230.1	5.65	17	>sp|P01833|PIGR_HUMAN Polymeric immunoglobulin receptor OS=Homo sapiens OX=9606 GN=PIGR PE=1 SV=4	902	20201119_10132_1ng_glyco_hcd30_etd30_compound15.8021.8021.3	controllerType=0 controllerNumber=1 scan=8021	20.7883
04844:3	6	K.WN[+2059.735]NTGC[+57.021]QALPSQDEGPSK.A	HexNAc(4)Hex(5)Fuc(1)NeuAc(1)	C[+57], N[+2060]	1350.21	3	4048.63	4048.61	0	4.5	498	Specific	395.89	266.94	266.94	5.55	17	>sp|P01833|PIGR_HUMAN Polymeric immunoglobulin receptor OS=Homo sapiens OX=9606 GN=PIGR PE=1 SV=4	902	20201119_10132_1ng_glyco_hcd30_etd30_compound15.7943.7943.3	controllerType=0 controllerNumber=1 scan=7943	20.6409
18230:4	7	K.VFPLSLDSTPQDGNVVVAC[+57.021]LVQGFFPQEPLSVTWSESGQN[+1647.613]VTAR.N	HexNAc(5)Hex(3)Fuc(1)	C[+57], N[+1648]	1606.75	4	6423.99	6423.97	0	2.4	8	Specific	267.62	267.62	267.62	4.48	17	>sp|P01877|IGHA2_HUMAN Immunoglobulin heavy constant alpha 2 OS=Homo sapiens OX=9606 GN=IGHA2 PE=1 SV=4	576	20201119_10132_1ng_glyco_hcd30_etd30_compound15.22032.22032.4	controllerType=0 controllerNumber=1 scan=22032	51.9301
00843:3	7	K.HYTN[+1809.666]SSQDVTVPC[+57.021]R.V	HexNAc(5)Hex(4)Fuc(1)	C[+57], N[+1810]	1158.48	3	3473.42	3473.42	0	2.7	89	Specific	402.71	321.19	321.19	6.08	17	>sp|P01877|IGHA2_HUMAN Immunoglobulin heavy constant alpha 2 OS=Homo sapiens OX=9606 GN=IGHA2 PE=1 SV=4	576	20201119_10132_1ng_glyco_hcd30_etd30_compound15.3782.3782.3	controllerType=0 controllerNumber=1 scan=3782	12.8762
00863:3	7	K.HYTN[+1647.613]SSQDVTVPC[+57.021]R.V	HexNAc(5)Hex(3)Fuc(1)	C[+57], N[+1648]	1104.46	3	3311.37	3311.36	0	2.1	89	Specific	493.85	426.6	426.6	7.65	17	>sp|P01877|IGHA2_HUMAN Immunoglobulin heavy constant alpha 2 OS=Homo sapiens OX=9606 GN=IGHA2 PE=1 SV=4	576	20201119_10132_1ng_glyco_hcd30_etd30_compound15.3803.3803.3	controllerType=0 controllerNumber=1 scan=3803	12.9381
02351:3	7	K.TPLTAN[+1971.719]ITK.S	HexNAc(5)Hex(5)Fuc(1)	N[+1972]	977.433	3	2930.29	2930.28	0	3.3	200	Specific	221.05	126.04	126.04	2.65	17	>sp|P01877|IGHA2_HUMAN Immunoglobulin heavy constant alpha 2 OS=Homo sapiens OX=9606 GN=IGHA2 PE=1 SV=4	576	20201119_10132_1ng_glyco_hcd30_etd30_compound15.5353.5353.3	controllerType=0 controllerNumber=1 scan=5353	15.8353
02438:3	7	K.TPLTAN[+1647.613]ITK.S	HexNAc(5)Hex(3)Fuc(1)	N[+1648]	869.398	3	2606.18	2606.17	0	3.5	200	Specific	253.69	127.16	127.16	2.63	17	>sp|P01877|IGHA2_HUMAN Immunoglobulin heavy constant alpha 2 OS=Homo sapiens OX=9606 GN=IGHA2 PE=1 SV=4	576	20201119_10132_1ng_glyco_hcd30_etd30_compound15.5444.5444.3	controllerType=0 controllerNumber=1 scan=5444	16.0495
02390:3	7	K.TPLTAN[+1809.666]ITK.S	HexNAc(5)Hex(4)Fuc(1)	N[+1810]	923.416	3	2768.23	2768.22	0	3.9	200	Specific	281.84	139.26	139.26	2.78	17	>sp|P01877|IGHA2_HUMAN Immunoglobulin heavy constant alpha 2 OS=Homo sapiens OX=9606 GN=IGHA2 PE=1 SV=4	576	20201119_10132_1ng_glyco_hcd30_etd30_compound15.5394.5394.3	controllerType=0 controllerNumber=1 scan=5394	15.9266
02382:2	7	K.TPLTAN[+1809.666]ITK.S	HexNAc(5)Hex(4)Fuc(1)	N[+1810]	1384.62	2	2768.23	2768.22	0	3.4	200	Specific	299.92	114.69	114.69	2.83	17	>sp|P01877|IGHA2_HUMAN Immunoglobulin heavy constant alpha 2 OS=Homo sapiens OX=9606 GN=IGHA2 PE=1 SV=4	576	20201119_10132_1ng_glyco_hcd30_etd30_compound15.5385.5385.2	controllerType=0 controllerNumber=1 scan=5385	15.9034
02435:2	7	K.TPLTAN[+1647.613]ITK.S	HexNAc(5)Hex(3)Fuc(1)	N[+1648]	1303.59	2	2606.18	2606.17	0	3.1	200	Specific	313.5	111.38	111.38	2.84	17	>sp|P01877|IGHA2_HUMAN Immunoglobulin heavy constant alpha 2 OS=Homo sapiens OX=9606 GN=IGHA2 PE=1 SV=4	576	20201119_10132_1ng_glyco_hcd30_etd30_compound15.5441.5441.2	controllerType=0 controllerNumber=1 scan=5441	16.0403
02443:2	7	K.TPLTAN[+1501.555]ITK.S	HexNAc(5)Hex(3)	N[+1502]	1230.56	2	2460.12	2460.11	0	3.5	200	Specific	316.09	106.2	106.2	2.59	17	>sp|P01877|IGHA2_HUMAN Immunoglobulin heavy constant alpha 2 OS=Homo sapiens OX=9606 GN=IGHA2 PE=1 SV=4	576	20201119_10132_1ng_glyco_hcd30_etd30_compound15.5449.5449.2	controllerType=0 controllerNumber=1 scan=5449	16.0629
02398:2	7	K.TPLTAN[+1444.534]ITK.S	HexNAc(4)Hex(3)Fuc(1)	N[+1445]	1202.05	2	2403.1	2403.09	0	4.1	200	Specific	330.68	102.54	102.54	2.49	17	>sp|P01877|IGHA2_HUMAN Immunoglobulin heavy constant alpha 2 OS=Homo sapiens OX=9606 GN=IGHA2 PE=1 SV=4	576	20201119_10132_1ng_glyco_hcd30_etd30_compound15.5402.5402.2	controllerType=0 controllerNumber=1 scan=5402	15.9446
08933:3	7	R.MAGKPTHIN[+1702.581]VSVVMAEADGTC[+57.021]Y.-	HexNAc(2)Hex(8)	C[+57], N[+1703]	1351.89	3	4053.67	4053.66	0	1.3	319	CRagged	212.7	212.7	152.54	3.7	17	>sp|P01877|IGHA2_HUMAN Immunoglobulin heavy constant alpha 2 OS=Homo sapiens OX=9606 GN=IGHA2 PE=1 SV=4	576	20201119_10132_1ng_glyco_hcd30_etd30_compound15.12213.12213.3	controllerType=0 controllerNumber=1 scan=12213	28.5767
09092:3	7	R.MAGKPTHIN[+1216.423]VSVVMAEADGTC[+57.021]Y.-	HexNAc(2)Hex(5)	C[+57], N[+1216]	1189.84	3	3567.51	3567.51	0	1.6	319	CRagged	261.94	261.94	185.03	4.17	17	>sp|P01877|IGHA2_HUMAN Immunoglobulin heavy constant alpha 2 OS=Homo sapiens OX=9606 GN=IGHA2 PE=1 SV=4	576	20201119_10132_1ng_glyco_hcd30_etd30_compound15.12379.12379.3	controllerType=0 controllerNumber=1 scan=12379	28.9327
08999:3	7	R.MAGKPTHIN[+1378.476]VSVVMAEADGTC[+57.021]Y.-	HexNAc(2)Hex(6)	C[+57], N[+1378]	1243.86	3	3729.57	3729.56	0	3	319	CRagged	275.62	241.73	181.86	4.13	17	>sp|P01877|IGHA2_HUMAN Immunoglobulin heavy constant alpha 2 OS=Homo sapiens OX=9606 GN=IGHA2 PE=1 SV=4	576	20201119_10132_1ng_glyco_hcd30_etd30_compound15.12282.12282.3	controllerType=0 controllerNumber=1 scan=12282	28.7306
07285:3	9	K.TAHC[+57.021]N[+2205.793]ESFYFLC[+57.021]K.R	HexNAc(4)Hex(5)Fuc(2)NeuAc(1)	C[+57]*2, N[+2206]	1294.85	3	3882.52	3882.51	0	2.7	1201	Specific	208.86	141.16	141.16	3.52	7	>sp|P22897|MRC1_HUMAN Macrophage mannose receptor 1 OS=Homo sapiens OX=9606 GN=MRC1 PE=1 SV=1	1049	20201119_10132_1ng_glyco_hcd30_etd30_compound15.10481.10481.3	controllerType=0 controllerNumber=1 scan=10481	25.2596
07400:3	9	K.TAHC[+57.021]N[+2059.735]ESFYFLC[+57.021]K.R	HexNAc(4)Hex(5)Fuc(1)NeuAc(1)	C[+57]*2, N[+2060]	1246.16	3	3736.47	3736.45	0	2.9	1201	Specific	213.01	111.52	111.52	3.65	7	>sp|P22897|MRC1_HUMAN Macrophage mannose receptor 1 OS=Homo sapiens OX=9606 GN=MRC1 PE=1 SV=1	1049	20201119_10132_1ng_glyco_hcd30_etd30_compound15.10600.10600.3	controllerType=0 controllerNumber=1 scan=10600	25.4735
07383:3	9	K.TAHC[+57.021]N[+2059.735]ESFYFLC[+57.021]K.R	HexNAc(4)Hex(5)Fuc(1)NeuAc(1)	C[+57]*2, N[+2060]	1246.16	3	3736.46	3736.45	0	2.7	1201	Specific	290.84	147.4	147.4	4.05	7	>sp|P22897|MRC1_HUMAN Macrophage mannose receptor 1 OS=Homo sapiens OX=9606 GN=MRC1 PE=1 SV=1	1049	20201119_10132_1ng_glyco_hcd30_etd30_compound15.10582.10582.3	controllerType=0 controllerNumber=1 scan=10582	25.4371
06706:3	13	R.LSPN[+2350.830]ASAEHLELR.W	HexNAc(4)Hex(5)Fuc(1)NeuAc(2)	N[+2351]	1263.2	3	3787.59	3787.58	0	2	52	Specific	358.4	230.89	230.89	4.59	9	>sp|Q13410|BT1A1_HUMAN Butyrophilin subfamily 1 member A1 OS=Homo sapiens OX=9606 GN=BTN1A1 PE=1 SV=3	179	20201119_10132_1ng_glyco_hcd30_etd30_compound15.9878.9878.3	controllerType=0 controllerNumber=1 scan=9878	24.1447
04815:3	13	R.LSPN[+2205.793]ASAEHLELR.W	HexNAc(4)Hex(5)Fuc(2)NeuAc(1)	N[+2206]	1214.86	3	3642.55	3642.54	0	3.1	52	Specific	360.33	246.43	246.43	3.82	9	>sp|Q13410|BT1A1_HUMAN Butyrophilin subfamily 1 member A1 OS=Homo sapiens OX=9606 GN=BTN1A1 PE=1 SV=3	179	20201119_10132_1ng_glyco_hcd30_etd30_compound15.7913.7913.3	controllerType=0 controllerNumber=1 scan=7913	20.5804
09954:3	27	R.IIVPLNNREN[+1694.603]ISDPTSPLR.T	HexNAc(3)Hex(4)Fuc(1)NeuAc(1)	N[+1695]	1281.6	3	3842.79	3842.78	0	3.8	62	Specific	222.17	180.88	180.88	3.23	8	>sp|P01591|IGJ_HUMAN Immunoglobulin J chain OS=Homo sapiens OX=9606 GN=JCHAIN PE=1 SV=4	1392	20201119_10132_1ng_glyco_hcd30_etd30_compound15.13275.13275.3	controllerType=0 controllerNumber=1 scan=13275	30.742
08392:3	27	R.IIVPLNNREN[+1663.608]ISDPTSPLR.T	HexNAc(5)Hex(4)	N[+1664]	1271.27	3	3811.8	3811.79	0	3.1	62	Specific	269.08	185.26	185.26	3.75	8	>sp|P01591|IGJ_HUMAN Immunoglobulin J chain OS=Homo sapiens OX=9606 GN=JCHAIN PE=1 SV=4	1392	20201119_10132_1ng_glyco_hcd30_etd30_compound15.11652.11652.3	controllerType=0 controllerNumber=1 scan=11652	27.5593
09810:3	27	R.IIVPLNNREN[+2059.735]ISDPTSPLR.T	HexNAc(4)Hex(5)Fuc(1)NeuAc(1)	N[+2060]	1403.31	3	4207.91	4207.91	0	0.5	62	Specific	279.69	220.87	220.87	3.86	8	>sp|P01591|IGJ_HUMAN Immunoglobulin J chain OS=Homo sapiens OX=9606 GN=JCHAIN PE=1 SV=4	1392	20201119_10132_1ng_glyco_hcd30_etd30_compound15.13124.13124.3	controllerType=0 controllerNumber=1 scan=13124	30.3288
08351:3	27	R.IIVPLNNREN[+1809.666]ISDPTSPLR.T	HexNAc(5)Hex(4)Fuc(1)	N[+1810]	1319.96	3	3957.86	3957.84	0	3	62	Specific	286.33	209.59	209.59	3.55	8	>sp|P01591|IGJ_HUMAN Immunoglobulin J chain OS=Homo sapiens OX=9606 GN=JCHAIN PE=1 SV=4	1392	20201119_10132_1ng_glyco_hcd30_etd30_compound15.11609.11609.3	controllerType=0 controllerNumber=1 scan=11609	27.4589
09852:3	27	R.IIVPLNNREN[+1913.677]ISDPTSPLR.T	HexNAc(4)Hex(5)NeuAc(1)	N[+1914]	1354.63	3	4061.87	4061.85	0	2.9	62	Specific	308.45	232.79	232.79	3.86	8	>sp|P01591|IGJ_HUMAN Immunoglobulin J chain OS=Homo sapiens OX=9606 GN=JCHAIN PE=1 SV=4	1392	20201119_10132_1ng_glyco_hcd30_etd30_compound15.13168.13168.3	controllerType=0 controllerNumber=1 scan=13168	30.4283
08368:3	27	R.IIVPLNNREN[+1809.666]ISDPTSPLR.T	HexNAc(5)Hex(4)Fuc(1)	N[+1810]	1319.96	3	3957.86	3957.84	0	3.4	62	Specific	318.07	231.77	231.77	3.5	8	>sp|P01591|IGJ_HUMAN Immunoglobulin J chain OS=Homo sapiens OX=9606 GN=JCHAIN PE=1 SV=4	1392	20201119_10132_1ng_glyco_hcd30_etd30_compound15.11627.11627.3	controllerType=0 controllerNumber=1 scan=11627	27.5016
09820:3	27	R.IIVPLNNREN[+1913.677]ISDPTSPLR.T	HexNAc(4)Hex(5)NeuAc(1)	N[+1914]	1354.63	3	4061.86	4061.85	0	1.8	62	Specific	322.91	213.93	213.93	3.72	8	>sp|P01591|IGJ_HUMAN Immunoglobulin J chain OS=Homo sapiens OX=9606 GN=JCHAIN PE=1 SV=4	1392	20201119_10132_1ng_glyco_hcd30_etd30_compound15.13134.13134.3	controllerType=0 controllerNumber=1 scan=13134	30.3542
12134:4	29	K.LKELPGVC[+57.021]N[+2204.772]ETMMALWEEC[+57.021]KPC[+57.021]LK.Q	HexNAc(4)Hex(5)NeuAc(2)	C[+57]*3, N[+2205]	1286.05	4	5141.19	5141.16	0	5.5	95	Specific	303.31	204.56	204.56	2.65	8	>sp|P10909|CLUS_HUMAN Clusterin OS=Homo sapiens OX=9606 GN=CLU PE=1 SV=1	1467	20201119_10132_1ng_glyco_hcd30_etd30_compound15.15573.15573.4	controllerType=0 controllerNumber=1 scan=15573	35.2666
12166:4	29	K.LKELPGVC[+57.021]N[+2205.793]ETMMALWEEC[+57.021]KPC[+57.021]LK.Q	HexNAc(4)Hex(5)Fuc(2)NeuAc(1)	C[+57]*3, N[+2206]	1286.3	4	5142.2	5142.18	0	4	95	Specific	452.55	306.62	306.62	3.86	8	>sp|P10909|CLUS_HUMAN Clusterin OS=Homo sapiens OX=9606 GN=CLU PE=1 SV=1	1467	20201119_10132_1ng_glyco_hcd30_etd30_compound15.15607.15607.4	controllerType=0 controllerNumber=1 scan=15607	35.345
00076:4	29	R.EIRHN[+2424.867]STGC[+57.021]LR.M	HexNAc(5)Hex(6)Fuc(1)NeuAc(1)	C[+57], N[+2425]	942.644	4	3767.55	3767.53	0	5.4	287	Specific	284.98	182.65	182.65	3.21	8	>sp|P10909|CLUS_HUMAN Clusterin OS=Homo sapiens OX=9606 GN=CLU PE=1 SV=1	1467	20201119_10132_1ng_glyco_hcd30_etd30_compound15.2982.2982.2	controllerType=0 controllerNumber=1 scan=2982	11.3023
00070:4	29	R.EIRHN[+2059.735]STGC[+57.021]LR.M	HexNAc(4)Hex(5)Fuc(1)NeuAc(1)	C[+57], N[+2060]	851.359	4	3402.41	3402.4	0	4.2	287	Specific	449.79	336.18	336.18	4.94	8	>sp|P10909|CLUS_HUMAN Clusterin OS=Homo sapiens OX=9606 GN=CLU PE=1 SV=1	1467	20201119_10132_1ng_glyco_hcd30_etd30_compound15.2976.2976.4	controllerType=0 controllerNumber=1 scan=2976	11.281
19283:3	29	K.MLN[+2350.830]TSSLLEQLNEQFNWVSR.L	HexNAc(4)Hex(5)Fuc(1)NeuAc(2)	N[+2351]	1587.35	3	4760.05	4760.02	0	5.9	352	Specific	332.04	213.13	213.13	4.29	8	>sp|P10909|CLUS_HUMAN Clusterin OS=Homo sapiens OX=9606 GN=CLU PE=1 SV=1	1467	20201119_10132_1ng_glyco_hcd30_etd30_compound15.23140.23140.3	controllerType=0 controllerNumber=1 scan=23140	54.4458
17325:3	29	K.MLN[+2059.735]TSSLLEQLNEQFNWVSR.L	HexNAc(4)Hex(5)Fuc(1)NeuAc(1)	N[+2060]	1490.32	3	4468.94	4468.92	0	3.2	352	Specific	430.83	277.73	277.73	5.63	8	>sp|P10909|CLUS_HUMAN Clusterin OS=Homo sapiens OX=9606 GN=CLU PE=1 SV=1	1467	20201119_10132_1ng_glyco_hcd30_etd30_compound15.21087.21087.3	controllerType=0 controllerNumber=1 scan=21087	49.8427
00704:4	56	K.TKPREEQFN[+1444.534]STFR.V	HexNAc(4)Hex(3)Fuc(1)	N[+1445]	771.846	4	3084.36	3084.35	0	3.2	168	Specific	462.7	412.23	412.23	5.21	3	>sp|P01859|IGHG2_HUMAN Immunoglobulin heavy constant gamma 2 OS=Homo sapiens OX=9606 GN=IGHG2 PE=1 SV=2	387	20201119_10132_1ng_glyco_hcd30_etd30_compound15.3637.3637.4	controllerType=0 controllerNumber=1 scan=3637	12.5787
00684:4	56	K.TKPREEQFN[+1606.587]STFR.V	HexNAc(4)Hex(4)Fuc(1)	N[+1607]	812.361	4	3246.42	3246.41	0	4.6	168	Specific	465.47	428.64	428.64	4.36	3	>sp|P01859|IGHG2_HUMAN Immunoglobulin heavy constant gamma 2 OS=Homo sapiens OX=9606 GN=IGHG2 PE=1 SV=2	387	20201119_10132_1ng_glyco_hcd30_etd30_compound15.3616.3616.4	controllerType=0 controllerNumber=1 scan=3616	12.5258
12449:3	79	K.VVLHPN[+2204.772]YSQVDIGLIK.L	HexNAc(4)Hex(5)NeuAc(2)	N[+2205]	1333.94	3	3999.81	3999.78	0	7.5	236	Specific	220.14	160.49	160.49	2.77	1	>sp|P00738|HPT_HUMAN Haptoglobin OS=Homo sapiens OX=9606 GN=HP PE=1 SV=1	407	20201119_10132_1ng_glyco_hcd30_etd30_compound15.15904.15904.3	controllerType=0 controllerNumber=1 scan=15904	36.0028
00073:4	80	K.TKPREEQYN[+1606.587]STYR.V	HexNAc(4)Hex(4)Fuc(1)	N[+1607]	820.357	4	3278.41	3278.4	0	3.9	291	Specific	417.94	56.82	56.82	2.59	1	>sp|P0DOX5|IGG1_HUMAN Immunoglobulin gamma-1 heavy chain OS=Homo sapiens OX=9606 PE=1 SV=2	914	20201119_10132_1ng_glyco_hcd30_etd30_compound15.2979.2979.4	controllerType=0 controllerNumber=1 scan=2979	11.2917
16850:4	1	R.[+42.011]RTAGWNVPIGTLRPFLN[+2336.851]WTGPPEPIEAAVAR.F	HexNAc(6)Hex(6)Fuc(1)	.[42], N[+2337]	1442.17	4	5765.65	5765.67	0	-3.3	140	Specific	254.04	172.84	172.84	2.56	55	>sp|P02788|TRFL_HUMAN Lactotransferrin OS=Homo sapiens OX=9606 GN=LTF PE=1 SV=6	1270	20201112_10613_1ng_glyco_hcd30_etd30_compound15.20226.20226.4	controllerType=0 controllerNumber=1 scan=20226	45.9958
16142:4	1	R.RTAGWNVPIGTLRPFLN[+2205.793]WTGPPEPIEAAVAR.F	HexNAc(4)Hex(5)Fuc(2)NeuAc(1)	N[+2206]	1398.91	4	5592.61	5592.6	0	0.6	140	Specific	657.75	642.79	642.79	10.37	55	>sp|P02788|TRFL_HUMAN Lactotransferrin OS=Homo sapiens OX=9606 GN=LTF PE=1 SV=6	1270	20201112_10613_1ng_glyco_hcd30_etd30_compound15.19477.19477.4	controllerType=0 controllerNumber=1 scan=19477	43.6956
16168:5	1	R.RTAGWNVPIGTLRPFLN[+2059.735]WTGPPEPIEAAVAR.F	HexNAc(4)Hex(5)Fuc(1)NeuAc(1)	N[+2060]	1090.12	5	5446.56	5446.55	0	1.8	140	Specific	781.56	781.56	781.56	12.47	55	>sp|P02788|TRFL_HUMAN Lactotransferrin OS=Homo sapiens OX=9606 GN=LTF PE=1 SV=6	1270	20201112_10613_1ng_glyco_hcd30_etd30_compound15.19504.19504.5	controllerType=0 controllerNumber=1 scan=19504	43.7733
16051:4	1	R.RTAGWNVPIGTLRPFLN[+2570.925]WTGPPEPIEAAVAR.F	HexNAc(5)Hex(6)Fuc(2)NeuAc(1)	N[+2571]	1490.2	4	5957.76	5957.74	0	4.4	140	Specific	816.92	814.28	814.28	12.53	55	>sp|P02788|TRFL_HUMAN Lactotransferrin OS=Homo sapiens OX=9606 GN=LTF PE=1 SV=6	1270	20201112_10613_1ng_glyco_hcd30_etd30_compound15.19381.19381.4	controllerType=0 controllerNumber=1 scan=19381	43.4459
16157:4	1	R.RTAGWNVPIGTLRPFLN[+2059.735]WTGPPEPIEAAVAR.F	HexNAc(4)Hex(5)Fuc(1)NeuAc(1)	N[+2060]	1362.39	4	5446.56	5446.55	0	1.9	140	Specific	862.1	831.22	831.22	14.52	55	>sp|P02788|TRFL_HUMAN Lactotransferrin OS=Homo sapiens OX=9606 GN=LTF PE=1 SV=6	1270	20201112_10613_1ng_glyco_hcd30_etd30_compound15.19493.19493.4	controllerType=0 controllerNumber=1 scan=19493	43.7525
15528:4	1	R.RTAGWNVPIGTLRPFLN[+1768.640]WTGPPEPIEAAVAR.F	HexNAc(4)Hex(5)Fuc(1)	N[+1769]	1289.62	4	5155.46	5155.45	0	1.3	140	Specific	1154.62	1083.42	1083.42	20.52	55	>sp|P02788|TRFL_HUMAN Lactotransferrin OS=Homo sapiens OX=9606 GN=LTF PE=1 SV=6	1270	20201112_10613_1ng_glyco_hcd30_etd30_compound15.18827.18827.4	controllerType=0 controllerNumber=1 scan=18827	41.6541
16300:4	1	R.TAGWNVPIGTLRPFLN[+2498.904]WTGPPEPIEAAVAR.F	HexNAc(6)Hex(7)Fuc(1)	N[+2499]	1433.16	4	5729.63	5729.61	0	3.3	141	Specific	247.04	247.04	247.04	3.38	55	>sp|P02788|TRFL_HUMAN Lactotransferrin OS=Homo sapiens OX=9606 GN=LTF PE=1 SV=6	1270	20201112_10613_1ng_glyco_hcd30_etd30_compound15.19642.19642.4	controllerType=0 controllerNumber=1 scan=19642	44.0966
16957:3	1	R.TAGWNVPIGTLRPFLN[+2424.867]WTGPPEPIEAAVAR.F	HexNAc(5)Hex(6)Fuc(1)NeuAc(1)	N[+2425]	1885.87	3	5655.59	5655.58	0	1.6	141	Specific	289.76	225.18	225.18	4.48	55	>sp|P02788|TRFL_HUMAN Lactotransferrin OS=Homo sapiens OX=9606 GN=LTF PE=1 SV=6	1270	20201112_10613_1ng_glyco_hcd30_etd30_compound15.20338.20338.3	controllerType=0 controllerNumber=1 scan=20338	46.2845
17927:5	1	R.TAGWNVPIGTLRPFLN[+2350.830]WTGPPEPIEAAVAR.F	HexNAc(4)Hex(5)Fuc(1)NeuAc(2)	N[+2351]	1117.12	5	5581.56	5581.54	0	2.6	141	Specific	308.59	308.59	308.59	3.74	55	>sp|P02788|TRFL_HUMAN Lactotransferrin OS=Homo sapiens OX=9606 GN=LTF PE=1 SV=6	1270	20201112_10613_1ng_glyco_hcd30_etd30_compound15.21367.21367.5	controllerType=0 controllerNumber=1 scan=21367	49.3294
17150:3	1	R.TAGWNVPIGTLRPFLN[+2059.735]WTGPPEPIEAAVAR.F	HexNAc(4)Hex(5)Fuc(1)NeuAc(1)	N[+2060]	1764.15	3	5290.44	5290.45	0	-0.8	141	Specific	358.12	227.88	227.88	3.62	55	>sp|P02788|TRFL_HUMAN Lactotransferrin OS=Homo sapiens OX=9606 GN=LTF PE=1 SV=6	1270	20201112_10613_1ng_glyco_hcd30_etd30_compound15.20545.20545.3	controllerType=0 controllerNumber=1 scan=20545	46.8125
16343:4	1	R.[+42.011]TAGWNVPIGTLRPFLN[+1872.651]WTGPPEPIEAAVAR.F	HexNAc(3)Hex(6)NeuAc(1)	.[42], N[+1873]	1287.11	4	5145.42	5145.37	0	9.5	141	Specific	409.25	409.25	409.25	4.6	55	>sp|P02788|TRFL_HUMAN Lactotransferrin OS=Homo sapiens OX=9606 GN=LTF PE=1 SV=6	1270	20201112_10613_1ng_glyco_hcd30_etd30_compound15.19688.19688.4	controllerType=0 controllerNumber=1 scan=19688	44.2425
17015:3	1	R.TAGWNVPIGTLRPFLN[+2059.735]WTGPPEPIEAAVAR.F	HexNAc(4)Hex(5)Fuc(1)NeuAc(1)	N[+2060]	1764.16	3	5290.46	5290.45	0	2.5	141	Specific	423.3	316.2	316.2	5.48	55	>sp|P02788|TRFL_HUMAN Lactotransferrin OS=Homo sapiens OX=9606 GN=LTF PE=1 SV=6	1270	20201112_10613_1ng_glyco_hcd30_etd30_compound15.20400.20400.3	controllerType=0 controllerNumber=1 scan=20400	46.5009
17156:4	1	R.TAGWNVPIGTLRPFLN[+2059.735]WTGPPEPIEAAVAR.F	HexNAc(4)Hex(5)Fuc(1)NeuAc(1)	N[+2060]	1323.37	4	5290.45	5290.45	0	0.8	141	Specific	467.56	467.56	467.56	6.2	55	>sp|P02788|TRFL_HUMAN Lactotransferrin OS=Homo sapiens OX=9606 GN=LTF PE=1 SV=6	1270	20201112_10613_1ng_glyco_hcd30_etd30_compound15.20551.20551.4	controllerType=0 controllerNumber=1 scan=20551	46.8311
16861:4	1	R.TAGWNVPIGTLRPFLN[+2936.057]WTGPPEPIEAAVAR.F	HexNAc(6)Hex(7)Fuc(2)NeuAc(1)	N[+2936]	1542.45	4	6166.78	6166.77	0	2.5	141	Specific	626.69	626.69	626.69	8.08	55	>sp|P02788|TRFL_HUMAN Lactotransferrin OS=Homo sapiens OX=9606 GN=LTF PE=1 SV=6	1270	20201112_10613_1ng_glyco_hcd30_etd30_compound15.20237.20237.4	controllerType=0 controllerNumber=1 scan=20237	46.0239
16956:4	1	R.TAGWNVPIGTLRPFLN[+2424.867]WTGPPEPIEAAVAR.F	HexNAc(5)Hex(6)Fuc(1)NeuAc(1)	N[+2425]	1414.65	4	5655.58	5655.58	0	1.2	141	Specific	639.34	623.12	623.12	9.58	55	>sp|P02788|TRFL_HUMAN Lactotransferrin OS=Homo sapiens OX=9606 GN=LTF PE=1 SV=6	1270	20201112_10613_1ng_glyco_hcd30_etd30_compound15.20337.20337.4	controllerType=0 controllerNumber=1 scan=20337	46.2798
17014:4	1	R.TAGWNVPIGTLRPFLN[+2059.735]WTGPPEPIEAAVAR.F	HexNAc(4)Hex(5)Fuc(1)NeuAc(1)	N[+2060]	1323.37	4	5290.47	5290.45	0	3.6	141	Specific	693.2	664.66	664.66	9.6	55	>sp|P02788|TRFL_HUMAN Lactotransferrin OS=Homo sapiens OX=9606 GN=LTF PE=1 SV=6	1270	20201112_10613_1ng_glyco_hcd30_etd30_compound15.20399.20399.4	controllerType=0 controllerNumber=1 scan=20399	46.4982
16981:4	1	R.TAGWNVPIGTLRPFLN[+2351.851]WTGPPEPIEAAVAR.F	HexNAc(4)Hex(5)Fuc(3)NeuAc(1)	N[+2352]	1396.4	4	5582.57	5582.56	0	1	141	Specific	735.42	702.19	702.19	11.58	55	>sp|P02788|TRFL_HUMAN Lactotransferrin OS=Homo sapiens OX=9606 GN=LTF PE=1 SV=6	1270	20201112_10613_1ng_glyco_hcd30_etd30_compound15.20363.20363.4	controllerType=0 controllerNumber=1 scan=20363	46.3685
16927:4	1	R.TAGWNVPIGTLRPFLN[+2570.925]WTGPPEPIEAAVAR.F	HexNAc(5)Hex(6)Fuc(2)NeuAc(1)	N[+2571]	1451.17	4	5801.65	5801.64	0	2.3	141	Specific	737.44	737.44	737.44	11.12	55	>sp|P02788|TRFL_HUMAN Lactotransferrin OS=Homo sapiens OX=9606 GN=LTF PE=1 SV=6	1270	20201112_10613_1ng_glyco_hcd30_etd30_compound15.20307.20307.4	controllerType=0 controllerNumber=1 scan=20307	46.2186
16369:4	1	R.TAGWNVPIGTLRPFLN[+1768.640]WTGPPEPIEAAVAR.F	HexNAc(4)Hex(5)Fuc(1)	N[+1769]	1250.59	4	4999.34	4999.35	0	-3.1	141	Specific	924.67	924.67	924.67	14.54	55	>sp|P02788|TRFL_HUMAN Lactotransferrin OS=Homo sapiens OX=9606 GN=LTF PE=1 SV=6	1270	20201112_10613_1ng_glyco_hcd30_etd30_compound15.19716.19716.4	controllerType=0 controllerNumber=1 scan=19716	44.3617
15565:3	1	R.TAGWNIPMGLLFN[+1216.423]QTGSC[+57.021]K.F	HexNAc(2)Hex(5)	C[+57], N[+1216]	1104.48	3	3311.44	3311.43	0	0.8	485	Specific	257.63	242.4	119.89	3.93	55	>sp|P02788|TRFL_HUMAN Lactotransferrin OS=Homo sapiens OX=9606 GN=LTF PE=1 SV=6	1270	20201112_10613_1ng_glyco_hcd30_etd30_compound15.18866.18866.3	controllerType=0 controllerNumber=1 scan=18866	41.7572
17935:4	1	R.TAGWNIPMGLLFN[+2350.830]QTGSC[+57.021]K.F	HexNAc(4)Hex(5)Fuc(1)NeuAc(2)	C[+57], N[+2351]	1112.22	4	4445.86	4445.84	0	3.4	485	Specific	275.67	267.96	267.96	3.25	55	>sp|P02788|TRFL_HUMAN Lactotransferrin OS=Homo sapiens OX=9606 GN=LTF PE=1 SV=6	1270	20201112_10613_1ng_glyco_hcd30_etd30_compound15.21375.21375.4	controllerType=0 controllerNumber=1 scan=21375	49.3488
16744:3	1	R.TAGWNIPMGLLFN[+1913.677]QTGSC[+57.021]K.F	HexNAc(4)Hex(5)NeuAc(1)	C[+57], N[+1914]	1336.9	3	4008.7	4008.69	0	2.5	485	Specific	318.64	187.9	187.9	4.73	55	>sp|P02788|TRFL_HUMAN Lactotransferrin OS=Homo sapiens OX=9606 GN=LTF PE=1 SV=6	1270	20201112_10613_1ng_glyco_hcd30_etd30_compound15.20113.20113.3	controllerType=0 controllerNumber=1 scan=20113	45.6062
18085:3	1	R.TAGWNIPMGLLFN[+2204.772]QTGSC[+57.021]K.F	HexNAc(4)Hex(5)NeuAc(2)	C[+57], N[+2205]	1433.93	3	4299.78	4299.78	0	0.5	485	Specific	332.02	226.31	226.31	5.14	55	>sp|P02788|TRFL_HUMAN Lactotransferrin OS=Homo sapiens OX=9606 GN=LTF PE=1 SV=6	1270	20201112_10613_1ng_glyco_hcd30_etd30_compound15.21534.21534.3	controllerType=0 controllerNumber=1 scan=21534	49.8233
15429:3	1	R.TAGWNIPMGLLFN[+1622.582]QTGSC[+57.021]K.F	HexNAc(4)Hex(5)	C[+57], N[+1623]	1239.88	3	3717.62	3717.59	0	7.1	485	Specific	360.73	263.12	243.54	2.97	55	>sp|P02788|TRFL_HUMAN Lactotransferrin OS=Homo sapiens OX=9606 GN=LTF PE=1 SV=6	1270	20201112_10613_1ng_glyco_hcd30_etd30_compound15.18722.18722.3	controllerType=0 controllerNumber=1 scan=18722	41.3211
15444:3	1	R.TAGWNIPMGLLFN[+1622.582]QTGSC[+57.021]K.F	HexNAc(4)Hex(5)	C[+57], N[+1623]	1239.87	3	3717.59	3717.59	0	0.8	485	Specific	370.72	295.76	236.71	5.48	55	>sp|P02788|TRFL_HUMAN Lactotransferrin OS=Homo sapiens OX=9606 GN=LTF PE=1 SV=6	1270	20201112_10613_1ng_glyco_hcd30_etd30_compound15.18738.18738.3	controllerType=0 controllerNumber=1 scan=18738	41.3771
15281:3	1	R.TAGWNIPMGLLFN[+1768.640]QTGSC[+57.021]K.F	HexNAc(4)Hex(5)Fuc(1)	C[+57], N[+1769]	1288.56	3	3863.66	3863.65	0	2.1	485	Specific	381.27	288.15	288.15	5.4	55	>sp|P02788|TRFL_HUMAN Lactotransferrin OS=Homo sapiens OX=9606 GN=LTF PE=1 SV=6	1270	20201112_10613_1ng_glyco_hcd30_etd30_compound15.18566.18566.3	controllerType=0 controllerNumber=1 scan=18566	40.8724
16547:3	1	R.TAGWNIPMGLLFN[+2205.793]QTGSC[+57.021]K.F	HexNAc(4)Hex(5)Fuc(2)NeuAc(1)	C[+57], N[+2206]	1434.28	3	4300.81	4300.8	0	2.3	485	Specific	384.48	285.01	285.01	4.95	55	>sp|P02788|TRFL_HUMAN Lactotransferrin OS=Homo sapiens OX=9606 GN=LTF PE=1 SV=6	1270	20201112_10613_1ng_glyco_hcd30_etd30_compound15.19903.19903.3	controllerType=0 controllerNumber=1 scan=19903	44.8743
16556:3	1	R.TAGWNIPMGLLFN[+2059.735]QTGSC[+57.021]K.F	HexNAc(4)Hex(5)Fuc(1)NeuAc(1)	C[+57], N[+2060]	1385.59	3	4154.75	4154.74	0	1.2	485	Specific	406.72	271.55	271.55	5.5	55	>sp|P02788|TRFL_HUMAN Lactotransferrin OS=Homo sapiens OX=9606 GN=LTF PE=1 SV=6	1270	20201112_10613_1ng_glyco_hcd30_etd30_compound15.19913.19913.3	controllerType=0 controllerNumber=1 scan=19913	44.9183
16663:3	1	R.TAGWNIPMGLLFN[+1913.677]QTGSC[+57.021]K.F	HexNAc(4)Hex(5)NeuAc(1)	C[+57], N[+1914]	1336.9	3	4008.69	4008.69	0	0.8	485	Specific	407.12	306.21	306.21	5.57	55	>sp|P02788|TRFL_HUMAN Lactotransferrin OS=Homo sapiens OX=9606 GN=LTF PE=1 SV=6	1270	20201112_10613_1ng_glyco_hcd30_etd30_compound15.20026.20026.3	controllerType=0 controllerNumber=1 scan=20026	45.274
17926:3	1	R.TAGWNIPMGLLFN[+2350.830]QTGSC[+57.021]K.F	HexNAc(4)Hex(5)Fuc(1)NeuAc(2)	C[+57], N[+2351]	1482.62	3	4445.85	4445.84	0	3.3	485	Specific	417.48	197.51	197.51	4.95	55	>sp|P02788|TRFL_HUMAN Lactotransferrin OS=Homo sapiens OX=9606 GN=LTF PE=1 SV=6	1270	20201112_10613_1ng_glyco_hcd30_etd30_compound15.21366.21366.3	controllerType=0 controllerNumber=1 scan=21366	49.3263
15594:3	1	R.TAGWNIPMGLLFN[+1216.423]QTGSC[+57.021]K.F	HexNAc(2)Hex(5)	C[+57], N[+1216]	1104.48	3	3311.43	3311.43	0	-0.1	485	Specific	433.51	429.42	206.76	5.84	55	>sp|P02788|TRFL_HUMAN Lactotransferrin OS=Homo sapiens OX=9606 GN=LTF PE=1 SV=6	1270	20201112_10613_1ng_glyco_hcd30_etd30_compound15.18897.18897.3	controllerType=0 controllerNumber=1 scan=18897	41.8425
15129:3	1	R.TAGWNIPM[+15.995]GLLFN[+1913.677]QTGSC[+57.021]K.F	HexNAc(4)Hex(5)NeuAc(1)	C[+57], M[+16], N[+1914]	1342.23	3	4024.68	4024.68	0	0.6	485	Specific	229.27	147.33	147.33	4.52	55	>sp|P02788|TRFL_HUMAN Lactotransferrin OS=Homo sapiens OX=9606 GN=LTF PE=1 SV=6	1270	20201112_10613_1ng_glyco_hcd30_etd30_compound15.18407.18407.3	controllerType=0 controllerNumber=1 scan=18407	40.5086
14917:3	1	R.TAGWNIPM[+15.995]GLLFN[+2059.735]QTGSC[+57.021]K.F	HexNAc(4)Hex(5)Fuc(1)NeuAc(1)	C[+57], M[+16], N[+2060]	1390.92	3	4170.75	4170.74	0	3.1	485	Specific	258.93	175.64	175.64	3.06	55	>sp|P02788|TRFL_HUMAN Lactotransferrin OS=Homo sapiens OX=9606 GN=LTF PE=1 SV=6	1270	20201112_10613_1ng_glyco_hcd30_etd30_compound15.18185.18185.3	controllerType=0 controllerNumber=1 scan=18185	39.9681
15709:3	1	R.TAGWNIPM[+15.995]GLLFN[+2059.735]QTGSC[+57.021]K.F	HexNAc(4)Hex(5)Fuc(1)NeuAc(1)	C[+57], M[+16], N[+2060]	1390.92	3	4170.76	4170.74	0	4.7	485	Specific	278.75	211.54	211.54	4.01	55	>sp|P02788|TRFL_HUMAN Lactotransferrin OS=Homo sapiens OX=9606 GN=LTF PE=1 SV=6	1270	20201112_10613_1ng_glyco_hcd30_etd30_compound15.19019.19019.3	controllerType=0 controllerNumber=1 scan=19019	42.2534
16025:3	1	R.TAGWNIPMGLLFN[+1768.640]QTGSC[+57.021]KFDEYFSQSC[+57.021]APGSDPR.S	HexNAc(4)Hex(5)Fuc(1)	C[+57]*2, N[+1769]	1903.14	3	5707.4	5707.4	0	0.8	485	Specific	286.78	258.57	258.57	5.04	55	>sp|P02788|TRFL_HUMAN Lactotransferrin OS=Homo sapiens OX=9606 GN=LTF PE=1 SV=6	1270	20201112_10613_1ng_glyco_hcd30_etd30_compound15.19354.19354.3	controllerType=0 controllerNumber=1 scan=19354	43.3638
16767:4	1	R.TAGWNIPMGLLFN[+1913.677]QTGSC[+57.021]KFDEYFSQSC[+57.021]APGSDPR.S	HexNAc(4)Hex(5)NeuAc(1)	C[+57]*2, N[+1914]	1463.87	4	5852.45	5852.43	0	2.7	485	Specific	353.27	308.52	308.52	3.68	55	>sp|P02788|TRFL_HUMAN Lactotransferrin OS=Homo sapiens OX=9606 GN=LTF PE=1 SV=6	1270	20201112_10613_1ng_glyco_hcd30_etd30_compound15.20138.20138.4	controllerType=0 controllerNumber=1 scan=20138	45.7102
16057:4	1	R.TAGWNIPMGLLFN[+1622.582]QTGSC[+57.021]KFDEYFSQSC[+57.021]APGSDPR.S	HexNAc(4)Hex(5)	C[+57]*2, N[+1623]	1391.09	4	5561.36	5561.34	0	3.4	485	Specific	361.5	326.54	70.89	3.62	55	>sp|P02788|TRFL_HUMAN Lactotransferrin OS=Homo sapiens OX=9606 GN=LTF PE=1 SV=6	1270	20201112_10613_1ng_glyco_hcd30_etd30_compound15.19388.19388.4	controllerType=0 controllerNumber=1 scan=19388	43.4604
16021:4	1	R.TAGWNIPMGLLFN[+1768.640]QTGSC[+57.021]KFDEYFSQSC[+57.021]APGSDPR.S	HexNAc(4)Hex(5)Fuc(1)	C[+57]*2, N[+1769]	1427.61	4	5707.41	5707.4	0	1.8	485	Specific	461.25	406.39	406.39	7.09	55	>sp|P02788|TRFL_HUMAN Lactotransferrin OS=Homo sapiens OX=9606 GN=LTF PE=1 SV=6	1270	20201112_10613_1ng_glyco_hcd30_etd30_compound15.19350.19350.4	controllerType=0 controllerNumber=1 scan=19350	43.3561
16062:4	1	R.TAGWNIPMGLLFN[+1606.587]QTGSC[+57.021]KFDEYFSQSC[+57.021]APGSDPR.S	HexNAc(4)Hex(4)Fuc(1)	C[+57]*2, N[+1607]	1387.09	4	5545.35	5545.34	0	1.5	485	Specific	484.23	432.85	432.85	5.84	55	>sp|P02788|TRFL_HUMAN Lactotransferrin OS=Homo sapiens OX=9606 GN=LTF PE=1 SV=6	1270	20201112_10613_1ng_glyco_hcd30_etd30_compound15.19393.19393.4	controllerType=0 controllerNumber=1 scan=19393	43.4707
16136:3	1	R.TAGWNIPMGLLFN[+1216.423]QTGSC[+57.021]KFDEYFSQSC[+57.021]APGSDPR.S	HexNAc(2)Hex(5)	C[+57]*2, N[+1216]	1719.07	3	5155.2	5155.18	0	3.1	485	Specific	503.23	419.92	135.72	6.68	55	>sp|P02788|TRFL_HUMAN Lactotransferrin OS=Homo sapiens OX=9606 GN=LTF PE=1 SV=6	1270	20201112_10613_1ng_glyco_hcd30_etd30_compound15.19470.19470.3	controllerType=0 controllerNumber=1 scan=19470	43.6681
17726:4	1	R.TAGWNIPMGLLFN[+2204.772]QTGSC[+57.021]KFDEYFSQSC[+57.021]APGSDPR.S	HexNAc(4)Hex(5)NeuAc(2)	C[+57]*2, N[+2205]	1536.64	4	6143.55	6143.53	0	3.2	485	Specific	505.95	452.28	333.45	6.64	55	>sp|P02788|TRFL_HUMAN Lactotransferrin OS=Homo sapiens OX=9606 GN=LTF PE=1 SV=6	1270	20201112_10613_1ng_glyco_hcd30_etd30_compound15.21153.21153.4	controllerType=0 controllerNumber=1 scan=21153	48.5962
16736:4	1	R.TAGWNIPMGLLFN[+2059.735]QTGSC[+57.021]KFDEYFSQSC[+57.021]APGSDPR.S	HexNAc(4)Hex(5)Fuc(1)NeuAc(1)	C[+57]*2, N[+2060]	1500.39	4	5998.52	5998.49	0	5.3	485	Specific	569.29	505.61	505.61	6.48	55	>sp|P02788|TRFL_HUMAN Lactotransferrin OS=Homo sapiens OX=9606 GN=LTF PE=1 SV=6	1270	20201112_10613_1ng_glyco_hcd30_etd30_compound15.20105.20105.4	controllerType=0 controllerNumber=1 scan=20105	45.5784
08879:3	1	R.N[+2205.793]GSDC[+57.021]PDKFC[+57.021]LFQSETK.N	HexNAc(4)Hex(5)Fuc(2)NeuAc(1)	C[+57]*2, N[+2206]	1413.56	3	4238.67	4238.67	0	0.5	642	Specific	255.04	184.73	184.73	4.59	55	>sp|P02788|TRFL_HUMAN Lactotransferrin OS=Homo sapiens OX=9606 GN=LTF PE=1 SV=6	1270	20201112_10613_1ng_glyco_hcd30_etd30_compound15.11843.11843.3	controllerType=0 controllerNumber=1 scan=11843	26.7307
10921:3	1	R.N[+2350.830]GSDC[+57.021]PDKFC[+57.021]LFQSETK.N	HexNAc(4)Hex(5)Fuc(1)NeuAc(2)	C[+57]*2, N[+2351]	1461.91	3	4383.71	4383.7	0	1.5	642	Specific	313.32	219.07	219.07	5.02	55	>sp|P02788|TRFL_HUMAN Lactotransferrin OS=Homo sapiens OX=9606 GN=LTF PE=1 SV=6	1270	20201112_10613_1ng_glyco_hcd30_etd30_compound15.13966.13966.3	controllerType=0 controllerNumber=1 scan=13966	30.9634
08962:4	2	R.QTGLAPGQEYEISLHIVKN[+1913.677]NTR.G	HexNAc(4)Hex(5)NeuAc(1)	N[+1914]	1096.25	4	4381.98	4381.97	0	2.2	770	Specific	237.14	237.14	237.14	2.69	26	>sp|P24821|TENA_HUMAN Tenascin OS=Homo sapiens OX=9606 GN=TNC PE=1 SV=3	486	20201112_10613_1ng_glyco_hcd30_etd30_compound15.11929.11929.4	controllerType=0 controllerNumber=1 scan=11929	26.9173
08867:3	2	R.QTGLAPGQEYEISLHIVKN[+2059.735]NTR.G	HexNAc(4)Hex(5)Fuc(1)NeuAc(1)	N[+2060]	1510.01	3	4528.02	4528.02	0	0.1	770	Specific	298.38	181.58	181.58	2.71	26	>sp|P24821|TENA_HUMAN Tenascin OS=Homo sapiens OX=9606 GN=TNC PE=1 SV=3	486	20201112_10613_1ng_glyco_hcd30_etd30_compound15.11830.11830.3	controllerType=0 controllerNumber=1 scan=11830	26.702
14296:3	2	R.LN[+1216.423]YSLPTGQWVGVQLPR.N	HexNAc(2)Hex(5)	N[+1216]	1048.83	3	3144.48	3144.46	0	4.5	1017	Specific	286.13	248.02	248.02	4.33	26	>sp|P24821|TENA_HUMAN Tenascin OS=Homo sapiens OX=9606 GN=TNC PE=1 SV=3	486	20201112_10613_1ng_glyco_hcd30_etd30_compound15.17503.17503.3	controllerType=0 controllerNumber=1 scan=17503	38.4136
14246:3	2	R.LN[+1378.476]YSLPTGQWVGVQLPR.N	HexNAc(2)Hex(6)	N[+1378]	1102.85	3	3306.53	3306.51	0	3.7	1017	Specific	515.06	469.84	469.84	6.24	26	>sp|P24821|TENA_HUMAN Tenascin OS=Homo sapiens OX=9606 GN=TNC PE=1 SV=3	486	20201112_10613_1ng_glyco_hcd30_etd30_compound15.17451.17451.3	controllerType=0 controllerNumber=1 scan=17451	38.2689
14138:3	2	R.LN[+1702.581]YSLPTGQWVGVQLPR.N	HexNAc(2)Hex(8)	N[+1703]	1210.87	3	3630.61	3630.62	0	-3.8	1017	Specific	530.56	429.07	429.07	6.5	26	>sp|P24821|TENA_HUMAN Tenascin OS=Homo sapiens OX=9606 GN=TNC PE=1 SV=3	486	20201112_10613_1ng_glyco_hcd30_etd30_compound15.17336.17336.3	controllerType=0 controllerNumber=1 scan=17336	37.9313
14186:3	2	R.LN[+1540.529]YSLPTGQWVGVQLPR.N	HexNAc(2)Hex(7)	N[+1541]	1156.86	3	3468.57	3468.57	0	0.7	1017	Specific	665.49	560.47	560.47	10.26	26	>sp|P24821|TENA_HUMAN Tenascin OS=Homo sapiens OX=9606 GN=TNC PE=1 SV=3	486	20201112_10613_1ng_glyco_hcd30_etd30_compound15.17387.17387.3	controllerType=0 controllerNumber=1 scan=17387	38.0743
04139:3	2	R.N[+2059.735]TTSYVLR.G	HexNAc(4)Hex(5)Fuc(1)NeuAc(1)	N[+2060]	1005.09	3	3013.24	3013.24	0	1.2	1034	Specific	312.47	183.54	183.54	4.41	26	>sp|P24821|TENA_HUMAN Tenascin OS=Homo sapiens OX=9606 GN=TNC PE=1 SV=3	486	20201112_10613_1ng_glyco_hcd30_etd30_compound15.6917.6917.3	controllerType=0 controllerNumber=1 scan=6917	17.8249
16521:3	3	R.LSLHRPALEDLLLGSEAN[+1913.677]LTC[+57.021]TLTGLR.D	HexNAc(4)Hex(5)NeuAc(1)	C[+57], N[+1914]	1626.43	3	4877.28	4877.28	0	1.7	127	Specific	218.63	214.11	214.11	3.71	23	>sp|P01876|IGHA1_HUMAN Immunoglobulin heavy constant alpha 1 OS=Homo sapiens OX=9606 GN=IGHA1 PE=1 SV=2	255	20201112_10613_1ng_glyco_hcd30_etd30_compound15.19875.19875.3	controllerType=0 controllerNumber=1 scan=19875	44.7843
16791:3	3	R.[+42.011]LSLHRPALEDLLLGSEAN[+1501.555]LTC[+57.021]TLTGLR.D	HexNAc(5)Hex(3)	.[42], C[+57], N[+1502]	1503.06	3	4507.16	4507.16	0	-0.6	127	Specific	267.77	222.4	222.4	2.86	23	>sp|P01876|IGHA1_HUMAN Immunoglobulin heavy constant alpha 1 OS=Homo sapiens OX=9606 GN=IGHA1 PE=1 SV=2	255	20201112_10613_1ng_glyco_hcd30_etd30_compound15.20163.20163.3	controllerType=0 controllerNumber=1 scan=20163	45.779
15790:3	3	R.LSLHRPALEDLLLGSEAN[+1864.634]LTC[+57.021]TLTGLR.D	HexNAc(2)Hex(9)	C[+57], N[+1865]	1610.08	3	4828.24	4828.23	0	0.8	127	Specific	338.86	338.86	338.86	5.38	23	>sp|P01876|IGHA1_HUMAN Immunoglobulin heavy constant alpha 1 OS=Homo sapiens OX=9606 GN=IGHA1 PE=1 SV=2	255	20201112_10613_1ng_glyco_hcd30_etd30_compound15.19104.19104.3	controllerType=0 controllerNumber=1 scan=19104	42.5098
15833:3	3	R.LSLHRPALEDLLLGSEAN[+1540.529]LTC[+57.021]TLTGLR.D	HexNAc(2)Hex(7)	C[+57], N[+1541]	1502.05	3	4504.13	4504.13	0	1.3	127	Specific	377.95	337.25	337.25	5.67	23	>sp|P01876|IGHA1_HUMAN Immunoglobulin heavy constant alpha 1 OS=Homo sapiens OX=9606 GN=IGHA1 PE=1 SV=2	255	20201112_10613_1ng_glyco_hcd30_etd30_compound15.19150.19150.3	controllerType=0 controllerNumber=1 scan=19150	42.6543
16505:4	3	R.LSLHRPALEDLLLGSEAN[+2116.756]LTC[+57.021]TLTGLR.D	HexNAc(5)Hex(5)NeuAc(1)	C[+57], N[+2117]	1270.84	4	5080.36	5080.35	0	0.2	127	Specific	382.13	382.13	382.13	5.55	23	>sp|P01876|IGHA1_HUMAN Immunoglobulin heavy constant alpha 1 OS=Homo sapiens OX=9606 GN=IGHA1 PE=1 SV=2	255	20201112_10613_1ng_glyco_hcd30_etd30_compound15.19858.19858.4	controllerType=0 controllerNumber=1 scan=19858	44.734
15861:3	3	R.LSLHRPALEDLLLGSEAN[+1501.555]LTC[+57.021]TLTGLR.D	HexNAc(5)Hex(3)	C[+57], N[+1502]	1489.05	3	4465.15	4465.15	0	-1.3	127	Specific	387.09	320.18	320.18	4.62	23	>sp|P01876|IGHA1_HUMAN Immunoglobulin heavy constant alpha 1 OS=Homo sapiens OX=9606 GN=IGHA1 PE=1 SV=2	255	20201112_10613_1ng_glyco_hcd30_etd30_compound15.19180.19180.3	controllerType=0 controllerNumber=1 scan=19180	42.7733
16563:4	3	R.LSLHRPALEDLLLGSEAN[+1751.624]LTC[+57.021]TLTGLR.D	HexNAc(4)Hex(4)NeuAc(1)	C[+57], N[+1752]	1179.56	4	4715.23	4715.22	0	0.7	127	Specific	416.25	416.25	416.25	6.05	23	>sp|P01876|IGHA1_HUMAN Immunoglobulin heavy constant alpha 1 OS=Homo sapiens OX=9606 GN=IGHA1 PE=1 SV=2	255	20201112_10613_1ng_glyco_hcd30_etd30_compound15.19920.19920.4	controllerType=0 controllerNumber=1 scan=19920	44.933
15801:3	3	R.LSLHRPALEDLLLGSEAN[+1702.581]LTC[+57.021]TLTGLR.D	HexNAc(2)Hex(8)	C[+57], N[+1703]	1556.07	3	4666.19	4666.18	0	2.7	127	Specific	419.24	367.02	367.02	6.44	23	>sp|P01876|IGHA1_HUMAN Immunoglobulin heavy constant alpha 1 OS=Homo sapiens OX=9606 GN=IGHA1 PE=1 SV=2	255	20201112_10613_1ng_glyco_hcd30_etd30_compound15.19116.19116.3	controllerType=0 controllerNumber=1 scan=19116	42.5418
16514:4	3	R.LSLHRPALEDLLLGSEAN[+2116.756]LTC[+57.021]TLTGLR.D	HexNAc(5)Hex(5)NeuAc(1)	C[+57], N[+2117]	1270.85	4	5080.36	5080.35	0	1.5	127	Specific	523.84	523.84	523.84	6.5	23	>sp|P01876|IGHA1_HUMAN Immunoglobulin heavy constant alpha 1 OS=Homo sapiens OX=9606 GN=IGHA1 PE=1 SV=2	255	20201112_10613_1ng_glyco_hcd30_etd30_compound15.19868.19868.4	controllerType=0 controllerNumber=1 scan=19868	44.7635
15850:4	3	R.LSLHRPALEDLLLGSEAN[+1419.502]LTC[+57.021]TLTGLR.D	HexNAc(3)Hex(5)	C[+57], N[+1420]	1096.53	4	4383.11	4383.1	0	1.5	127	Specific	670.09	670.09	670.09	10.62	23	>sp|P01876|IGHA1_HUMAN Immunoglobulin heavy constant alpha 1 OS=Homo sapiens OX=9606 GN=IGHA1 PE=1 SV=2	255	20201112_10613_1ng_glyco_hcd30_etd30_compound15.19168.19168.4	controllerType=0 controllerNumber=1 scan=19168	42.7252
15780:4	3	R.LSLHRPALEDLLLGSEAN[+1864.634]LTC[+57.021]TLTGLR.D	HexNAc(2)Hex(9)	C[+57], N[+1865]	1207.81	4	4828.24	4828.23	0	0.9	127	Specific	781.46	752.5	752.5	12.62	23	>sp|P01876|IGHA1_HUMAN Immunoglobulin heavy constant alpha 1 OS=Homo sapiens OX=9606 GN=IGHA1 PE=1 SV=2	255	20201112_10613_1ng_glyco_hcd30_etd30_compound15.19094.19094.4	controllerType=0 controllerNumber=1 scan=19094	42.4742
16520:4	3	R.LSLHRPALEDLLLGSEAN[+1913.677]LTC[+57.021]TLTGLR.D	HexNAc(4)Hex(5)NeuAc(1)	C[+57], N[+1914]	1220.07	4	4877.28	4877.28	0	0.4	127	Specific	816.24	783.19	783.19	13.47	23	>sp|P01876|IGHA1_HUMAN Immunoglobulin heavy constant alpha 1 OS=Homo sapiens OX=9606 GN=IGHA1 PE=1 SV=2	255	20201112_10613_1ng_glyco_hcd30_etd30_compound15.19874.19874.4	controllerType=0 controllerNumber=1 scan=19874	44.7804
15836:4	3	R.LSLHRPALEDLLLGSEAN[+1663.608]LTC[+57.021]TLTGLR.D	HexNAc(5)Hex(4)	C[+57], N[+1664]	1157.56	4	4627.21	4627.21	0	1.4	127	Specific	823.61	823.61	823.61	13.62	23	>sp|P01876|IGHA1_HUMAN Immunoglobulin heavy constant alpha 1 OS=Homo sapiens OX=9606 GN=IGHA1 PE=1 SV=2	255	20201112_10613_1ng_glyco_hcd30_etd30_compound15.19153.19153.4	controllerType=0 controllerNumber=1 scan=19153	42.6712
15794:4	3	R.LSLHRPALEDLLLGSEAN[+1702.581]LTC[+57.021]TLTGLR.D	HexNAc(2)Hex(8)	C[+57], N[+1703]	1167.3	4	4666.19	4666.18	0	2	127	Specific	844.6	838.49	838.49	13.62	23	>sp|P01876|IGHA1_HUMAN Immunoglobulin heavy constant alpha 1 OS=Homo sapiens OX=9606 GN=IGHA1 PE=1 SV=2	255	20201112_10613_1ng_glyco_hcd30_etd30_compound15.19109.19109.4	controllerType=0 controllerNumber=1 scan=19109	42.5232
15832:4	3	R.LSLHRPALEDLLLGSEAN[+1540.529]LTC[+57.021]TLTGLR.D	HexNAc(2)Hex(7)	C[+57], N[+1541]	1126.79	4	4504.13	4504.13	0	1.1	127	Specific	917.53	867.37	867.37	15.62	23	>sp|P01876|IGHA1_HUMAN Immunoglobulin heavy constant alpha 1 OS=Homo sapiens OX=9606 GN=IGHA1 PE=1 SV=2	255	20201112_10613_1ng_glyco_hcd30_etd30_compound15.19149.19149.4	controllerType=0 controllerNumber=1 scan=19149	42.6504
15855:4	3	R.LSLHRPALEDLLLGSEAN[+1216.423]LTC[+57.021]TLTGLR.D	HexNAc(2)Hex(5)	C[+57], N[+1216]	1045.76	4	4180.03	4180.02	0	1.4	127	Specific	996.22	969.69	969.69	16.62	23	>sp|P01876|IGHA1_HUMAN Immunoglobulin heavy constant alpha 1 OS=Homo sapiens OX=9606 GN=IGHA1 PE=1 SV=2	255	20201112_10613_1ng_glyco_hcd30_etd30_compound15.19173.19173.4	controllerType=0 controllerNumber=1 scan=19173	42.7468
15860:4	3	R.LSLHRPALEDLLLGSEAN[+1501.555]LTC[+57.021]TLTGLR.D	HexNAc(5)Hex(3)	C[+57], N[+1502]	1117.04	4	4465.15	4465.15	0	-1.5	127	Specific	1005.43	993.39	993.39	16.75	23	>sp|P01876|IGHA1_HUMAN Immunoglobulin heavy constant alpha 1 OS=Homo sapiens OX=9606 GN=IGHA1 PE=1 SV=2	255	20201112_10613_1ng_glyco_hcd30_etd30_compound15.19179.19179.4	controllerType=0 controllerNumber=1 scan=19179	42.7705
10901:3	3	R.LAGKPTHVN[+1501.555]VSVVMAEVDGTC[+57.021]Y.-	HexNAc(5)Hex(3)	C[+57], N[+1502]	1283.57	3	3848.71	3848.7	0	2.3	332	CRagged	211.69	143	143	2.56	23	>sp|P01876|IGHA1_HUMAN Immunoglobulin heavy constant alpha 1 OS=Homo sapiens OX=9606 GN=IGHA1 PE=1 SV=2	255	20201112_10613_1ng_glyco_hcd30_etd30_compound15.13945.13945.3	controllerType=0 controllerNumber=1 scan=13945	30.9134
10780:3	3	R.LAGKPTHVN[+1702.581]VSVVMAEVDGTC[+57.021]Y.-	HexNAc(2)Hex(8)	C[+57], N[+1703]	1350.58	3	4049.73	4049.72	0	0.5	332	CRagged	220.2	165.93	165.93	2.87	23	>sp|P01876|IGHA1_HUMAN Immunoglobulin heavy constant alpha 1 OS=Homo sapiens OX=9606 GN=IGHA1 PE=1 SV=2	255	20201112_10613_1ng_glyco_hcd30_etd30_compound15.13817.13817.3	controllerType=0 controllerNumber=1 scan=13817	30.5379
10842:3	3	R.LAGKPTHVN[+1216.423]VSVVMAEVDGTC[+57.021]Y.-	HexNAc(2)Hex(5)	C[+57], N[+1216]	1188.53	3	3563.56	3563.56	0	-0.6	332	CRagged	232.68	210.64	172.55	2.58	23	>sp|P01876|IGHA1_HUMAN Immunoglobulin heavy constant alpha 1 OS=Homo sapiens OX=9606 GN=IGHA1 PE=1 SV=2	255	20201112_10613_1ng_glyco_hcd30_etd30_compound15.13883.13883.3	controllerType=0 controllerNumber=1 scan=13883	30.7425
10813:3	3	R.LAGKPTHVN[+1809.666]VSVVMAEVDGTC[+57.021]Y.-	HexNAc(5)Hex(4)Fuc(1)	C[+57], N[+1810]	1386.28	3	4156.81	4156.81	0	0.8	332	CRagged	234.62	192.16	189.78	2.77	23	>sp|P01876|IGHA1_HUMAN Immunoglobulin heavy constant alpha 1 OS=Homo sapiens OX=9606 GN=IGHA1 PE=1 SV=2	255	20201112_10613_1ng_glyco_hcd30_etd30_compound15.13853.13853.3	controllerType=0 controllerNumber=1 scan=13853	30.6723
10896:3	3	R.LAGKPTHVN[+1647.613]VSVVMAEVDGTC[+57.021]Y.-	HexNAc(5)Hex(3)Fuc(1)	C[+57], N[+1648]	1332.26	3	3994.76	3994.76	0	1.9	332	CRagged	237.16	119.11	119.11	2.63	23	>sp|P01876|IGHA1_HUMAN Immunoglobulin heavy constant alpha 1 OS=Homo sapiens OX=9606 GN=IGHA1 PE=1 SV=2	255	20201112_10613_1ng_glyco_hcd30_etd30_compound15.13940.13940.3	controllerType=0 controllerNumber=1 scan=13940	30.8957
10809:3	3	R.LAGKPTHVN[+1378.476]VSVVMAEVDGTC[+57.021]Y.-	HexNAc(2)Hex(6)	C[+57], N[+1378]	1242.55	3	3725.62	3725.62	0	1.4	332	CRagged	263.26	263.26	192.05	3.2	23	>sp|P01876|IGHA1_HUMAN Immunoglobulin heavy constant alpha 1 OS=Homo sapiens OX=9606 GN=IGHA1 PE=1 SV=2	255	20201112_10613_1ng_glyco_hcd30_etd30_compound15.13848.13848.3	controllerType=0 controllerNumber=1 scan=13848	30.658
10807:3	3	R.LAGKPTHVN[+1540.529]VSVVMAEVDGTC[+57.021]Y.-	HexNAc(2)Hex(7)	C[+57], N[+1541]	1296.56	3	3887.67	3887.67	0	0.7	332	CRagged	278.34	218.58	198.36	2.97	23	>sp|P01876|IGHA1_HUMAN Immunoglobulin heavy constant alpha 1 OS=Homo sapiens OX=9606 GN=IGHA1 PE=1 SV=2	255	20201112_10613_1ng_glyco_hcd30_etd30_compound15.13846.13846.3	controllerType=0 controllerNumber=1 scan=13846	30.6388
18055:4	4	K.QIGLYPVLVIDSSGYVNPN[+2204.772]YTGR.I	HexNAc(4)Hex(5)NeuAc(2)	N[+2205]	1183.28	4	4730.09	4730.08	0	2.6	168	Specific	343.74	330.71	330.71	3.28	24	>sp|P01833|PIGR_HUMAN Polymeric immunoglobulin receptor OS=Homo sapiens OX=9606 GN=PIGR PE=1 SV=4	902	20201112_10613_1ng_glyco_hcd30_etd30_compound15.21502.21502.4	controllerType=0 controllerNumber=1 scan=21502	49.7238
18027:3	4	K.QIGLYPVLVIDSSGYVNPN[+2204.772]YTGR.I	HexNAc(4)Hex(5)NeuAc(2)	N[+2205]	1577.36	3	4730.06	4730.08	0	-3.3	168	Specific	375.1	281.52	281.52	3.83	24	>sp|P01833|PIGR_HUMAN Polymeric immunoglobulin receptor OS=Homo sapiens OX=9606 GN=PIGR PE=1 SV=4	902	20201112_10613_1ng_glyco_hcd30_etd30_compound15.21473.21473.4	controllerType=0 controllerNumber=1 scan=21473	49.6428
18045:3	4	K.QIGLYPVLVIDSSGYVNPN[+2204.772]YTGR.I	HexNAc(4)Hex(5)NeuAc(2)	N[+2205]	1577.36	3	4730.07	4730.08	0	-0.3	168	Specific	533.16	411.25	411.25	6.84	24	>sp|P01833|PIGR_HUMAN Polymeric immunoglobulin receptor OS=Homo sapiens OX=9606 GN=PIGR PE=1 SV=4	902	20201112_10613_1ng_glyco_hcd30_etd30_compound15.21492.21492.3	controllerType=0 controllerNumber=1 scan=21492	49.6933
19423:3	4	R.LSLLEEPGN[+2350.830]GTFTVILNQLTSR.D	HexNAc(4)Hex(5)Fuc(1)NeuAc(2)	N[+2351]	1585.05	3	4753.14	4753.12	0	3.9	413	Specific	383.18	243.8	243.8	3.92	24	>sp|P01833|PIGR_HUMAN Polymeric immunoglobulin receptor OS=Homo sapiens OX=9606 GN=PIGR PE=1 SV=4	902	20201112_10613_1ng_glyco_hcd30_etd30_compound15.22947.22947.3	controllerType=0 controllerNumber=1 scan=22947	53.557
16008:3	4	K.IIEGEPNLKVPGN[+2350.830]VTAVLGETLK.V	HexNAc(4)Hex(5)Fuc(1)NeuAc(2)	N[+2351]	1581.4	3	4742.2	4742.18	0	3.3	457	Specific	253.8	174.51	174.51	2.64	24	>sp|P01833|PIGR_HUMAN Polymeric immunoglobulin receptor OS=Homo sapiens OX=9606 GN=PIGR PE=1 SV=4	902	20201112_10613_1ng_glyco_hcd30_etd30_compound15.19336.19336.3	controllerType=0 controllerNumber=1 scan=19336	43.3058
14707:3	4	K.IIEGEPNLKVPGN[+2205.793]VTAVLGETLK.V	HexNAc(4)Hex(5)Fuc(2)NeuAc(1)	N[+2206]	1533.05	3	4597.14	4597.14	0	-0.8	457	Specific	346.51	281.28	281.28	2.74	24	>sp|P01833|PIGR_HUMAN Polymeric immunoglobulin receptor OS=Homo sapiens OX=9606 GN=PIGR PE=1 SV=4	902	20201112_10613_1ng_glyco_hcd30_etd30_compound15.17963.17963.3	controllerType=0 controllerNumber=1 scan=17963	39.4517
14715:3	4	K.IIEGEPNLKVPGN[+2059.735]VTAVLGETLK.V	HexNAc(4)Hex(5)Fuc(1)NeuAc(1)	N[+2060]	1484.37	3	4451.09	4451.08	0	0.6	457	Specific	367.32	329.79	329.79	3.74	24	>sp|P01833|PIGR_HUMAN Polymeric immunoglobulin receptor OS=Homo sapiens OX=9606 GN=PIGR PE=1 SV=4	902	20201112_10613_1ng_glyco_hcd30_etd30_compound15.17971.17971.3	controllerType=0 controllerNumber=1 scan=17971	39.4739
14694:3	4	K.IIEGEPNLKVPGN[+2205.793]VTAVLGETLK.V	HexNAc(4)Hex(5)Fuc(2)NeuAc(1)	N[+2206]	1533.05	3	4597.14	4597.14	0	-0.2	457	Specific	401.02	304.18	304.18	3.65	24	>sp|P01833|PIGR_HUMAN Polymeric immunoglobulin receptor OS=Homo sapiens OX=9606 GN=PIGR PE=1 SV=4	902	20201112_10613_1ng_glyco_hcd30_etd30_compound15.17947.17947.3	controllerType=0 controllerNumber=1 scan=17947	39.4074
14727:3	4	K.IIEGEPNLKVPGN[+2059.735]VTAVLGETLK.V	HexNAc(4)Hex(5)Fuc(1)NeuAc(1)	N[+2060]	1484.37	3	4451.09	4451.08	0	0.4	457	Specific	426.26	308.36	308.36	3.84	24	>sp|P01833|PIGR_HUMAN Polymeric immunoglobulin receptor OS=Homo sapiens OX=9606 GN=PIGR PE=1 SV=4	902	20201112_10613_1ng_glyco_hcd30_etd30_compound15.17984.17984.3	controllerType=0 controllerNumber=1 scan=17984	39.5047
14452:5	4	K.IIEGEPNLKVPGN[+2059.735]VTAVLGETLKVPC[+57.021]HFPC[+57.021]K.F	HexNAc(4)Hex(5)Fuc(1)NeuAc(1)	C[+57]*2, N[+2060]	1096.11	5	5476.54	5476.54	0	0.5	457	Specific	249.77	170.96	170.96	2.78	24	>sp|P01833|PIGR_HUMAN Polymeric immunoglobulin receptor OS=Homo sapiens OX=9606 GN=PIGR PE=1 SV=4	902	20201112_10613_1ng_glyco_hcd30_etd30_compound15.17666.17666.3	controllerType=0 controllerNumber=1 scan=17666	38.7668
15449:4	4	K.IIEGEPNLKVPGN[+2350.830]VTAVLGETLKVPC[+57.021]HFPC[+57.021]K.F	HexNAc(4)Hex(5)Fuc(1)NeuAc(2)	C[+57]*2, N[+2351]	1442.67	4	5767.65	5767.64	0	1.7	457	Specific	410.92	410.92	410.92	4.98	24	>sp|P01833|PIGR_HUMAN Polymeric immunoglobulin receptor OS=Homo sapiens OX=9606 GN=PIGR PE=1 SV=4	902	20201112_10613_1ng_glyco_hcd30_etd30_compound15.18744.18744.4	controllerType=0 controllerNumber=1 scan=18744	41.4008
15453:5	4	K.IIEGEPNLKVPGN[+2350.830]VTAVLGETLKVPC[+57.021]HFPC[+57.021]K.F	HexNAc(4)Hex(5)Fuc(1)NeuAc(2)	C[+57]*2, N[+2351]	1154.33	5	5767.64	5767.64	0	0.9	457	Specific	579.28	579.28	579.28	6.66	24	>sp|P01833|PIGR_HUMAN Polymeric immunoglobulin receptor OS=Homo sapiens OX=9606 GN=PIGR PE=1 SV=4	902	20201112_10613_1ng_glyco_hcd30_etd30_compound15.18748.18748.5	controllerType=0 controllerNumber=1 scan=18748	41.4092
14403:4	4	K.IIEGEPNLKVPGN[+2059.735]VTAVLGETLKVPC[+57.021]HFPC[+57.021]K.F	HexNAc(4)Hex(5)Fuc(1)NeuAc(1)	C[+57]*2, N[+2060]	1369.9	4	5476.56	5476.54	0	3.9	457	Specific	798.7	734.29	734.29	10.83	24	>sp|P01833|PIGR_HUMAN Polymeric immunoglobulin receptor OS=Homo sapiens OX=9606 GN=PIGR PE=1 SV=4	902	20201112_10613_1ng_glyco_hcd30_etd30_compound15.17615.17615.2	controllerType=0 controllerNumber=1 scan=17615	38.6523
12737:3	4	K.VPGN[+2205.793]VTAVLGETLK.V	HexNAc(4)Hex(5)Fuc(2)NeuAc(1)	N[+2206]	1201.87	3	3603.6	3603.59	0	2.9	466	Specific	298.49	261.84	261.84	4.82	24	>sp|P01833|PIGR_HUMAN Polymeric immunoglobulin receptor OS=Homo sapiens OX=9606 GN=PIGR PE=1 SV=4	902	20201112_10613_1ng_glyco_hcd30_etd30_compound15.15873.15873.3	controllerType=0 controllerNumber=1 scan=15873	34.6038
15091:3	4	K.VPGN[+2350.830]VTAVLGETLK.V	HexNAc(4)Hex(5)Fuc(1)NeuAc(2)	N[+2351]	1250.22	3	3748.63	3748.63	0	0.4	466	Specific	302.35	193.47	193.47	5.03	24	>sp|P01833|PIGR_HUMAN Polymeric immunoglobulin receptor OS=Homo sapiens OX=9606 GN=PIGR PE=1 SV=4	902	20201112_10613_1ng_glyco_hcd30_etd30_compound15.18367.18367.3	controllerType=0 controllerNumber=1 scan=18367	40.4066
12851:4	4	K.[+42.011]VPGN[+2018.708]VTAVLGETLKVPC[+57.021]HFPC[+57.021]K.F	HexNAc(3)Hex(6)Fuc(1)NeuAc(1)	.[42], C[+57]*2, N[+2019]	1121.76	4	4484	4483.98	0	5.8	466	Specific	207.24	207.24	207.24	2.5	24	>sp|P01833|PIGR_HUMAN Polymeric immunoglobulin receptor OS=Homo sapiens OX=9606 GN=PIGR PE=1 SV=4	902	20201112_10613_1ng_glyco_hcd30_etd30_compound15.15993.15993.4	controllerType=0 controllerNumber=1 scan=15993	34.9292
06004:3	4	K.WN[+1548.545]NTGC[+57.021]QALPSQDEGPSK.A	HexNAc(3)Hex(4)NeuAc(1)	C[+57], N[+1549]	1179.81	3	3537.43	3537.42	0	1.4	498	Specific	218.92	123.6	123.6	4.67	24	>sp|P01833|PIGR_HUMAN Polymeric immunoglobulin receptor OS=Homo sapiens OX=9606 GN=PIGR PE=1 SV=4	902	20201112_10613_1ng_glyco_hcd30_etd30_compound15.8849.8849.3	controllerType=0 controllerNumber=1 scan=8849	21.1801
05829:3	4	K.WN[+1872.651]NTGC[+57.021]QALPSQDEGPSK.A	HexNAc(3)Hex(6)NeuAc(1)	C[+57], N[+1873]	1287.85	3	3861.53	3861.53	0	0	498	Specific	345.35	209.43	209.43	5.01	24	>sp|P01833|PIGR_HUMAN Polymeric immunoglobulin receptor OS=Homo sapiens OX=9606 GN=PIGR PE=1 SV=4	902	20201112_10613_1ng_glyco_hcd30_etd30_compound15.8667.8667.3	controllerType=0 controllerNumber=1 scan=8667	20.8341
05912:3	4	K.WN[+1710.598]NTGC[+57.021]QALPSQDEGPSK.A	HexNAc(3)Hex(5)NeuAc(1)	C[+57], N[+1711]	1233.83	3	3699.48	3699.47	0	1.7	498	Specific	359.17	230.68	230.68	5.29	24	>sp|P01833|PIGR_HUMAN Polymeric immunoglobulin receptor OS=Homo sapiens OX=9606 GN=PIGR PE=1 SV=4	902	20201112_10613_1ng_glyco_hcd30_etd30_compound15.8754.8754.3	controllerType=0 controllerNumber=1 scan=8754	21.0097
05897:3	4	K.WN[+1710.598]NTGC[+57.021]QALPSQDEGPSK.A	HexNAc(3)Hex(5)NeuAc(1)	C[+57], N[+1711]	1233.83	3	3699.48	3699.47	0	2.1	498	Specific	411.96	242.56	242.56	5.53	24	>sp|P01833|PIGR_HUMAN Polymeric immunoglobulin receptor OS=Homo sapiens OX=9606 GN=PIGR PE=1 SV=4	902	20201112_10613_1ng_glyco_hcd30_etd30_compound15.8738.8738.3	controllerType=0 controllerNumber=1 scan=8738	20.9769
05861:3	4	K.WN[+1913.677]NTGC[+57.021]QALPSQDEGPSK.A	HexNAc(4)Hex(5)NeuAc(1)	C[+57], N[+1914]	1301.52	3	3902.56	3902.55	0	0.7	498	Specific	463.25	300.14	300.14	5.76	24	>sp|P01833|PIGR_HUMAN Polymeric immunoglobulin receptor OS=Homo sapiens OX=9606 GN=PIGR PE=1 SV=4	902	20201112_10613_1ng_glyco_hcd30_etd30_compound15.8701.8701.3	controllerType=0 controllerNumber=1 scan=8701	20.9075
15508:4	5	K.RNIAAFGGDPNN[+1913.677]ITLFGESAGGASVSLQTLSPYNK.G	HexNAc(4)Hex(5)NeuAc(1)	N[+1914]	1370.87	4	5480.47	5480.46	0	1.8	196	Specific	651.29	631.53	631.53	9.43	9	>sp|P19835|CEL_HUMAN Bile salt-activated lipase OS=Homo sapiens OX=9606 GN=CEL PE=1 SV=3	476	20201112_10613_1ng_glyco_hcd30_etd30_compound15.18806.18806.4	controllerType=0 controllerNumber=1 scan=18806	41.5872
16716:3	5	R.NIAAFGGDPNN[+1913.677]ITLFGESAGGASVSLQTLSPYNK.G	HexNAc(4)Hex(5)NeuAc(1)	N[+1914]	1775.46	3	5324.36	5324.36	0	-0.2	197	Specific	602.53	460.92	460.92	9.33	9	>sp|P19835|CEL_HUMAN Bile salt-activated lipase OS=Homo sapiens OX=9606 GN=CEL PE=1 SV=3	476	20201112_10613_1ng_glyco_hcd30_etd30_compound15.20082.20082.3	controllerType=0 controllerNumber=1 scan=20082	45.4663
09746:3	8	K.TVLTPATNHMGN[+1540.529]VTFTIPANR.E	HexNAc(2)Hex(7)	N[+1541]	1265.9	3	3795.69	3795.69	0	1.3	74	Specific	235.72	202.15	123.59	3.04	8	>sp|P01024|CO3_HUMAN Complement C3 OS=Homo sapiens OX=9606 GN=C3 PE=1 SV=2	492	20201112_10613_1ng_glyco_hcd30_etd30_compound15.12744.12744.2	controllerType=0 controllerNumber=1 scan=12744	28.4823
08351:3	10	K.TAHC[+57.021]N[+2059.735]ESFYFLC[+57.021]K.R	HexNAc(4)Hex(5)Fuc(1)NeuAc(1)	C[+57]*2, N[+2060]	1246.16	3	3736.46	3736.45	0	0.9	1201	Specific	207.1	122.93	122.93	4.04	5	>sp|P22897|MRC1_HUMAN Macrophage mannose receptor 1 OS=Homo sapiens OX=9606 GN=MRC1 PE=1 SV=1	1049	20201112_10613_1ng_glyco_hcd30_etd30_compound15.11288.11288.3	controllerType=0 controllerNumber=1 scan=11288	25.6119
18159:4	15	K.ADTHDEILEGLNFN[+2205.793]LTEIPEAQIHEGFQELLR.T	HexNAc(4)Hex(5)Fuc(2)NeuAc(1)	N[+2206]	1475.16	4	5897.61	5897.62	0	-0.6	94	Specific	629.94	629.94	629.94	8.65	7	>sp|P01009|A1AT_HUMAN Alpha-1-antitrypsin OS=Homo sapiens OX=9606 GN=SERPINA1 PE=1 SV=3	642	20201112_10613_1ng_glyco_hcd30_etd30_compound15.21612.21612.4	controllerType=0 controllerNumber=1 scan=21612	50.0571
17447:5	15	K.YLGN[+2204.772]ATAIFFLPDEGKLQHLENELTHDIITK.F	HexNAc(4)Hex(5)NeuAc(2)	N[+2205]	1149.93	5	5745.62	5745.61	0	1.5	268	Specific	326.92	301.37	301.37	3.46	7	>sp|P01009|A1AT_HUMAN Alpha-1-antitrypsin OS=Homo sapiens OX=9606 GN=SERPINA1 PE=1 SV=3	642	20201112_10613_1ng_glyco_hcd30_etd30_compound15.20858.20858.5	controllerType=0 controllerNumber=1 scan=20858	47.7016
17448:4	15	K.YLGN[+2204.772]ATAIFFLPDEGKLQHLENELTHDIITK.F	HexNAc(4)Hex(5)NeuAc(2)	N[+2205]	1437.16	4	5745.62	5745.61	0	1.9	268	Specific	408.42	408.42	408.42	5.35	7	>sp|P01009|A1AT_HUMAN Alpha-1-antitrypsin OS=Homo sapiens OX=9606 GN=SERPINA1 PE=1 SV=3	642	20201112_10613_1ng_glyco_hcd30_etd30_compound15.20859.20859.4	controllerType=0 controllerNumber=1 scan=20859	47.7057
07616:3	18	R.LSPN[+2350.830]ASAEHLELR.W	HexNAc(4)Hex(5)Fuc(1)NeuAc(2)	N[+2351]	1263.2	3	3787.59	3787.58	0	2.6	52	Specific	352.55	235.04	235.04	4.2	6	>sp|Q13410|BT1A1_HUMAN Butyrophilin subfamily 1 member A1 OS=Homo sapiens OX=9606 GN=BTN1A1 PE=1 SV=3	179	20201112_10613_1ng_glyco_hcd30_etd30_compound15.10521.10521.3	controllerType=0 controllerNumber=1 scan=10521	24.1362
05787:3	18	R.LSPN[+2205.793]ASAEHLELR.W	HexNAc(4)Hex(5)Fuc(2)NeuAc(1)	N[+2206]	1214.85	3	3642.55	3642.54	0	1.2	52	Specific	375.62	259.06	259.06	3.74	6	>sp|Q13410|BT1A1_HUMAN Butyrophilin subfamily 1 member A1 OS=Homo sapiens OX=9606 GN=BTN1A1 PE=1 SV=3	179	20201112_10613_1ng_glyco_hcd30_etd30_compound15.8624.8624.3	controllerType=0 controllerNumber=1 scan=8624	20.7546
15817:3	18	K.N[+1913.677]VSC[+57.021]YIQNLLLGQEK.K	HexNAc(4)Hex(5)NeuAc(1)	C[+57], N[+1914]	1231.54	3	3692.6	3692.59	0	2.4	215	Specific	319.07	172.91	172.91	4.64	6	>sp|Q13410|BT1A1_HUMAN Butyrophilin subfamily 1 member A1 OS=Homo sapiens OX=9606 GN=BTN1A1 PE=1 SV=3	179	20201112_10613_1ng_glyco_hcd30_etd30_compound15.19133.19133.3	controllerType=0 controllerNumber=1 scan=19133	42.5962
04923:3	29	K.TPLTAN[+2262.814]ITK.S	HexNAc(5)Hex(5)Fuc(1)NeuAc(1)	N[+2263]	1074.46	3	3221.38	3221.37	0	1.9	200	Specific	202.99	107.79	107.79	2.65	5	>sp|P01877|IGHA2_HUMAN Immunoglobulin heavy constant alpha 2 OS=Homo sapiens OX=9606 GN=IGHA2 PE=1 SV=4	576	20201112_10613_1ng_glyco_hcd30_etd30_compound15.7730.7730.3	controllerType=0 controllerNumber=1 scan=7730	19.2235
03261:3	29	K.TPLTAN[+1971.719]ITK.S	HexNAc(5)Hex(5)Fuc(1)	N[+1972]	977.432	3	2930.28	2930.28	0	1.8	200	Specific	235.38	120.13	120.13	2.66	5	>sp|P01877|IGHA2_HUMAN Immunoglobulin heavy constant alpha 2 OS=Homo sapiens OX=9606 GN=IGHA2 PE=1 SV=4	576	20201112_10613_1ng_glyco_hcd30_etd30_compound15.6001.6001.3	controllerType=0 controllerNumber=1 scan=6001	16.0685
03355:2	29	K.TPLTAN[+1647.613]ITK.S	HexNAc(5)Hex(3)Fuc(1)	N[+1648]	1303.59	2	2606.17	2606.17	0	1	200	Specific	298.2	121.1	121.1	2.98	5	>sp|P01877|IGHA2_HUMAN Immunoglobulin heavy constant alpha 2 OS=Homo sapiens OX=9606 GN=IGHA2 PE=1 SV=4	576	20201112_10613_1ng_glyco_hcd30_etd30_compound15.6099.6099.2	controllerType=0 controllerNumber=1 scan=6099	16.2865
03362:3	29	K.TPLTAN[+1647.613]ITK.S	HexNAc(5)Hex(3)Fuc(1)	N[+1648]	869.396	3	2606.17	2606.17	0	1.5	200	Specific	306.34	127.06	127.06	2.81	5	>sp|P01877|IGHA2_HUMAN Immunoglobulin heavy constant alpha 2 OS=Homo sapiens OX=9606 GN=IGHA2 PE=1 SV=4	576	20201112_10613_1ng_glyco_hcd30_etd30_compound15.6107.6107.3	controllerType=0 controllerNumber=1 scan=6107	16.309
03310:2	29	K.TPLTAN[+1809.666]ITK.S	HexNAc(5)Hex(4)Fuc(1)	N[+1810]	1384.62	2	2768.23	2768.22	0	1.2	200	Specific	311.15	126.96	126.96	2.98	5	>sp|P01877|IGHA2_HUMAN Immunoglobulin heavy constant alpha 2 OS=Homo sapiens OX=9606 GN=IGHA2 PE=1 SV=4	576	20201112_10613_1ng_glyco_hcd30_etd30_compound15.6052.6052.2	controllerType=0 controllerNumber=1 scan=6052	16.1836
03311:3	29	K.TPLTAN[+1809.666]ITK.S	HexNAc(5)Hex(4)Fuc(1)	N[+1810]	923.413	3	2768.23	2768.22	0	1.2	200	Specific	318.09	134.68	134.68	2.81	5	>sp|P01877|IGHA2_HUMAN Immunoglobulin heavy constant alpha 2 OS=Homo sapiens OX=9606 GN=IGHA2 PE=1 SV=4	576	20201112_10613_1ng_glyco_hcd30_etd30_compound15.6053.6053.3	controllerType=0 controllerNumber=1 scan=6053	16.1905
15099:3	34	R.NYIVPILWLN[+1864.634]ETGTIGDEKANM[+15.995]FR.S	HexNAc(2)Hex(9)	M[+16], N[+1865]	1559.02	3	4675.05	4675.05	0	0.4	408	Specific	581.48	557.51	557.51	7.55	2	>sp|P16671|CD36_HUMAN Platelet glycoprotein 4 OS=Homo sapiens OX=9606 GN=CD36 PE=1 SV=2	812	20201112_10613_1ng_glyco_hcd30_etd30_compound15.18376.18376.3	controllerType=0 controllerNumber=1 scan=18376	40.4344
08469:5	41	K.[+42.011]SC[+57.021]QHN[+2018.708]GTMYQHGEIFSAHELFPSR.L	HexNAc(3)Hex(6)Fuc(1)NeuAc(1)	.[42], C[+57], N[+2019]	979.605	5	4893.99	4893.98	0	3.5	110	Specific	252.75	213.3	213.3	2.65	2	>sp|Q6WN34|CRDL2_HUMAN Chordin-like protein 2 OS=Homo sapiens OX=9606 GN=CHRDL2 PE=1 SV=1	1189	20201112_10613_1ng_glyco_hcd30_etd30_compound15.11411.11411.5	controllerType=0 controllerNumber=1 scan=11411	25.8399
13135:4	44	K.LKELPGVC[+57.021]N[+2059.735]ETMMALWEEC[+57.021]KPC[+57.021]LK.Q	HexNAc(4)Hex(5)Fuc(1)NeuAc(1)	C[+57]*3, N[+2060]	1249.79	4	4996.12	4996.12	0	0.4	95	Specific	244.17	190.24	190.24	2.84	3	>sp|P10909|CLUS_HUMAN Clusterin OS=Homo sapiens OX=9606 GN=CLU PE=1 SV=1	1467	20201112_10613_1ng_glyco_hcd30_etd30_compound15.16290.16290.4	controllerType=0 controllerNumber=1 scan=16290	35.5915
13144:3	44	K.LKELPGVC[+57.021]N[+2059.735]ETMMALWEEC[+57.021]KPC[+57.021]LK.Q	HexNAc(4)Hex(5)Fuc(1)NeuAc(1)	C[+57]*3, N[+2060]	1666.05	3	4996.12	4996.12	0	0.2	95	Specific	253.32	158.64	158.64	2.74	3	>sp|P10909|CLUS_HUMAN Clusterin OS=Homo sapiens OX=9606 GN=CLU PE=1 SV=1	1467	20201112_10613_1ng_glyco_hcd30_etd30_compound15.16299.16299.3	controllerType=0 controllerNumber=1 scan=16299	35.6126
00814:3	44	R.EIRHN[+2059.735]STGC[+57.021]LR.M	HexNAc(4)Hex(5)Fuc(1)NeuAc(1)	C[+57], N[+2060]	1134.81	3	3402.41	3402.4	0	2.2	287	Specific	267.81	145.37	145.37	2.59	3	>sp|P10909|CLUS_HUMAN Clusterin OS=Homo sapiens OX=9606 GN=CLU PE=1 SV=1	1467	20201112_10613_1ng_glyco_hcd30_etd30_compound15.3452.3452.3	controllerType=0 controllerNumber=1 scan=3452	11.2524
00809:4	44	R.EIRHN[+2059.735]STGC[+57.021]LR.M	HexNAc(4)Hex(5)Fuc(1)NeuAc(1)	C[+57], N[+2060]	851.355	4	3402.4	3402.4	0	-0.2	287	Specific	294.12	225.54	225.54	4.33	3	>sp|P10909|CLUS_HUMAN Clusterin OS=Homo sapiens OX=9606 GN=CLU PE=1 SV=1	1467	20201112_10613_1ng_glyco_hcd30_etd30_compound15.3445.3445.2	controllerType=0 controllerNumber=1 scan=3445	11.2318
00815:4	44	R.EIRHN[+2059.735]STGC[+57.021]LR.M	HexNAc(4)Hex(5)Fuc(1)NeuAc(1)	C[+57], N[+2060]	851.356	4	3402.4	3402.4	0	1.4	287	Specific	564.6	442.45	442.45	7.57	3	>sp|P10909|CLUS_HUMAN Clusterin OS=Homo sapiens OX=9606 GN=CLU PE=1 SV=1	1467	20201112_10613_1ng_glyco_hcd30_etd30_compound15.3453.3453.4	controllerType=0 controllerNumber=1 scan=3453	11.2601
18095:4	44	K.MLN[+2059.735]TSSLLEQLNEQFNWVSR.L	HexNAc(4)Hex(5)Fuc(1)NeuAc(1)	N[+2060]	1117.99	4	4468.93	4468.92	0	1.5	352	Specific	347.69	326.41	326.41	3.47	3	>sp|P10909|CLUS_HUMAN Clusterin OS=Homo sapiens OX=9606 GN=CLU PE=1 SV=1	1467	20201112_10613_1ng_glyco_hcd30_etd30_compound15.21545.21545.4	controllerType=0 controllerNumber=1 scan=21545	49.8597
18084:3	44	K.MLN[+2059.735]TSSLLEQLNEQFNWVSR.L	HexNAc(4)Hex(5)Fuc(1)NeuAc(1)	N[+2060]	1490.31	3	4468.93	4468.92	0	1.1	352	Specific	549.33	335.45	335.45	5.87	3	>sp|P10909|CLUS_HUMAN Clusterin OS=Homo sapiens OX=9606 GN=CLU PE=1 SV=1	1467	20201112_10613_1ng_glyco_hcd30_etd30_compound15.21533.21533.3	controllerType=0 controllerNumber=1 scan=21533	49.8202
12501:3	49	R.IIVPLNNREN[+2204.772]ISDPTSPLR.T	HexNAc(4)Hex(5)NeuAc(2)	N[+2205]	1451.66	3	4352.95	4352.95	0	1	62	Specific	269.52	199.87	199.87	3.42	4	>sp|P01591|IGJ_HUMAN Immunoglobulin J chain OS=Homo sapiens OX=9606 GN=JCHAIN PE=1 SV=4	1392	20201112_10613_1ng_glyco_hcd30_etd30_compound15.15628.15628.3	controllerType=0 controllerNumber=1 scan=15628	34.1266
10799:3	49	R.IIVPLNNREN[+1913.677]ISDPTSPLR.T	HexNAc(4)Hex(5)NeuAc(1)	N[+1914]	1354.62	3	4061.86	4061.85	0	1.5	62	Specific	283.2	226.45	226.45	3.68	4	>sp|P01591|IGJ_HUMAN Immunoglobulin J chain OS=Homo sapiens OX=9606 GN=JCHAIN PE=1 SV=4	1392	20201112_10613_1ng_glyco_hcd30_etd30_compound15.13837.13837.3	controllerType=0 controllerNumber=1 scan=13837	30.5992
09200:4	51	K.QTDEIKDTRN[+2059.735]ESTQNC[+57.021]VVAEPEKMESSISSSSEEMSLSK.C	HexNAc(4)Hex(5)Fuc(1)NeuAc(1)	C[+57], N[+2060]	1613.44	4	6450.74	6450.72	0	3.7	60	Specific	280.09	280.09	280.09	3.06	3	>sp|P47710|CASA1_HUMAN Alpha-S1-casein OS=Homo sapiens OX=9606 GN=CSN1S1 PE=1 SV=1	989	20201112_10613_1ng_glyco_hcd30_etd30_compound15.12177.12177.4	controllerType=0 controllerNumber=1 scan=12177	27.4191
16198:4	1	R.RTAGWNVPIGTLRPFLN[+2205.793]WTGPPEPIEAAVAR.F	HexNAc(4)Hex(5)Fuc(2)NeuAc(1)	N[+2206]	1398.91	4	5592.61	5592.6	0	0.8	140	Specific	763.47	763.47	763.47	12.89	39	>sp|P02788|TRFL_HUMAN Lactotransferrin OS=Homo sapiens OX=9606 GN=LTF PE=1 SV=6	1270	20201113_10633_1ng_glyco_hcd30_etd30_compound15.19816.19816.4	controllerType=0 controllerNumber=1 scan=19816	43.6787
16252:4	1	R.RTAGWNVPIGTLRPFLN[+2059.735]WTGPPEPIEAAVAR.F	HexNAc(4)Hex(5)Fuc(1)NeuAc(1)	N[+2060]	1362.4	4	5446.59	5446.55	0	7.3	140	Specific	893.93	893.93	893.93	13.89	39	>sp|P02788|TRFL_HUMAN Lactotransferrin OS=Homo sapiens OX=9606 GN=LTF PE=1 SV=6	1270	20201113_10633_1ng_glyco_hcd30_etd30_compound15.19873.19873.4	controllerType=0 controllerNumber=1 scan=19873	43.8484
17012:3	1	R.TAGWNVPIGTLRPFLN[+2570.925]WTGPPEPIEAAVAR.F	HexNAc(5)Hex(6)Fuc(2)NeuAc(1)	N[+2571]	1934.55	3	5801.63	5801.64	0	-0.5	141	Specific	200.16	154.94	154.94	4.98	39	>sp|P02788|TRFL_HUMAN Lactotransferrin OS=Homo sapiens OX=9606 GN=LTF PE=1 SV=6	1270	20201113_10633_1ng_glyco_hcd30_etd30_compound15.20674.20674.3	controllerType=0 controllerNumber=1 scan=20674	46.1558
16361:4	1	R.[+42.011]TAGWNVPIGTLRPFLN[+2018.708]WTGPPEPIEAAVAR.F	HexNAc(3)Hex(6)Fuc(1)NeuAc(1)	.[42], N[+2019]	1323.62	4	5291.47	5291.43	0	7.7	141	Specific	260.11	260.11	260.11	3.01	39	>sp|P02788|TRFL_HUMAN Lactotransferrin OS=Homo sapiens OX=9606 GN=LTF PE=1 SV=6	1270	20201113_10633_1ng_glyco_hcd30_etd30_compound15.19987.19987.4	controllerType=0 controllerNumber=1 scan=19987	44.1555
17130:3	1	R.TAGWNVPIGTLRPFLN[+2059.735]WTGPPEPIEAAVAR.F	HexNAc(4)Hex(5)Fuc(1)NeuAc(1)	N[+2060]	1764.15	3	5290.45	5290.45	0	0.9	141	Specific	299.8	207.99	207.99	5.55	39	>sp|P02788|TRFL_HUMAN Lactotransferrin OS=Homo sapiens OX=9606 GN=LTF PE=1 SV=6	1270	20201113_10633_1ng_glyco_hcd30_etd30_compound15.20798.20798.3	controllerType=0 controllerNumber=1 scan=20798	46.4948
17119:3	1	R.TAGWNVPIGTLRPFLN[+2205.793]WTGPPEPIEAAVAR.F	HexNAc(4)Hex(5)Fuc(2)NeuAc(1)	N[+2206]	1812.84	3	5436.51	5436.5	0	1.8	141	Specific	356.99	290.87	290.87	6.01	39	>sp|P02788|TRFL_HUMAN Lactotransferrin OS=Homo sapiens OX=9606 GN=LTF PE=1 SV=6	1270	20201113_10633_1ng_glyco_hcd30_etd30_compound15.20787.20787.3	controllerType=0 controllerNumber=1 scan=20787	46.4672
16391:3	1	R.TAGWNVPIGTLRPFLN[+1768.640]WTGPPEPIEAAVAR.F	HexNAc(4)Hex(5)Fuc(1)	N[+1769]	1667.13	3	4999.36	4999.35	0	2.2	141	Specific	413.37	346.68	346.68	5.28	39	>sp|P02788|TRFL_HUMAN Lactotransferrin OS=Homo sapiens OX=9606 GN=LTF PE=1 SV=6	1270	20201113_10633_1ng_glyco_hcd30_etd30_compound15.20019.20019.3	controllerType=0 controllerNumber=1 scan=20019	44.2522
17091:3	1	R.TAGWNVPIGTLRPFLN[+2059.735]WTGPPEPIEAAVAR.F	HexNAc(4)Hex(5)Fuc(1)NeuAc(1)	N[+2060]	1764.16	3	5290.46	5290.45	0	2.3	141	Specific	458.3	339.11	339.11	5.9	39	>sp|P02788|TRFL_HUMAN Lactotransferrin OS=Homo sapiens OX=9606 GN=LTF PE=1 SV=6	1270	20201113_10633_1ng_glyco_hcd30_etd30_compound15.20757.20757.3	controllerType=0 controllerNumber=1 scan=20757	46.3778
17085:4	1	R.TAGWNVPIGTLRPFLN[+2351.851]WTGPPEPIEAAVAR.F	HexNAc(4)Hex(5)Fuc(3)NeuAc(1)	N[+2352]	1396.4	4	5582.57	5582.56	0	1.5	141	Specific	657.34	657.34	657.34	10.89	39	>sp|P02788|TRFL_HUMAN Lactotransferrin OS=Homo sapiens OX=9606 GN=LTF PE=1 SV=6	1270	20201113_10633_1ng_glyco_hcd30_etd30_compound15.20751.20751.4	controllerType=0 controllerNumber=1 scan=20751	46.361
17007:4	1	R.TAGWNVPIGTLRPFLN[+2570.925]WTGPPEPIEAAVAR.F	HexNAc(5)Hex(6)Fuc(2)NeuAc(1)	N[+2571]	1451.17	4	5801.65	5801.64	0	1.8	141	Specific	712.02	690.08	690.08	11.89	39	>sp|P02788|TRFL_HUMAN Lactotransferrin OS=Homo sapiens OX=9606 GN=LTF PE=1 SV=6	1270	20201113_10633_1ng_glyco_hcd30_etd30_compound15.20669.20669.4	controllerType=0 controllerNumber=1 scan=20669	46.1421
17075:4	1	R.TAGWNVPIGTLRPFLN[+2205.793]WTGPPEPIEAAVAR.F	HexNAc(4)Hex(5)Fuc(2)NeuAc(1)	N[+2206]	1359.88	4	5436.52	5436.5	0	2.4	141	Specific	930.64	896.1	896.1	15.89	39	>sp|P02788|TRFL_HUMAN Lactotransferrin OS=Homo sapiens OX=9606 GN=LTF PE=1 SV=6	1270	20201113_10633_1ng_glyco_hcd30_etd30_compound15.20740.20740.4	controllerType=0 controllerNumber=1 scan=20740	46.3261
16382:4	1	R.TAGWNVPIGTLRPFLN[+1768.640]WTGPPEPIEAAVAR.F	HexNAc(4)Hex(5)Fuc(1)	N[+1769]	1250.59	4	4999.35	4999.35	0	-0.6	141	Specific	1099.6	1097.16	1097.16	18.66	39	>sp|P02788|TRFL_HUMAN Lactotransferrin OS=Homo sapiens OX=9606 GN=LTF PE=1 SV=6	1270	20201113_10633_1ng_glyco_hcd30_etd30_compound15.20009.20009.4	controllerType=0 controllerNumber=1 scan=20009	44.2226
15555:3	1	R.TAGWNIPMGLLFN[+1460.529]QTGSC[+57.021]K.F	HexNAc(4)Hex(4)	C[+57], N[+1461]	1185.85	3	3555.54	3555.54	0	1.4	485	Specific	200.5	134.84	134.84	3.17	39	>sp|P02788|TRFL_HUMAN Lactotransferrin OS=Homo sapiens OX=9606 GN=LTF PE=1 SV=6	1270	20201113_10633_1ng_glyco_hcd30_etd30_compound15.19136.19136.3	controllerType=0 controllerNumber=1 scan=19136	41.6599
15649:3	1	R.TAGWNIPMGLLFN[+1216.423]QTGSC[+57.021]K.F	HexNAc(2)Hex(5)	C[+57], N[+1216]	1104.48	3	3311.44	3311.43	0	2	485	Specific	275.8	257.62	178.76	3.97	39	>sp|P02788|TRFL_HUMAN Lactotransferrin OS=Homo sapiens OX=9606 GN=LTF PE=1 SV=6	1270	20201113_10633_1ng_glyco_hcd30_etd30_compound15.19235.19235.3	controllerType=0 controllerNumber=1 scan=19235	41.9544
16833:3	1	R.TAGWNIPMGLLFN[+1751.624]QTGSC[+57.021]K.F	HexNAc(4)Hex(4)NeuAc(1)	C[+57], N[+1752]	1282.89	3	3846.65	3846.63	0	2.9	485	Specific	296.21	254.66	254.66	4.84	39	>sp|P02788|TRFL_HUMAN Lactotransferrin OS=Homo sapiens OX=9606 GN=LTF PE=1 SV=6	1270	20201113_10633_1ng_glyco_hcd30_etd30_compound15.20484.20484.3	controllerType=0 controllerNumber=1 scan=20484	45.6148
16671:3	1	R.TAGWNIPMGLLFN[+2205.793]QTGSC[+57.021]K.F	HexNAc(4)Hex(5)Fuc(2)NeuAc(1)	C[+57], N[+2206]	1434.28	3	4300.82	4300.8	0	5	485	Specific	323.3	168.41	168.41	4.27	39	>sp|P02788|TRFL_HUMAN Lactotransferrin OS=Homo sapiens OX=9606 GN=LTF PE=1 SV=6	1270	20201113_10633_1ng_glyco_hcd30_etd30_compound15.20312.20312.3	controllerType=0 controllerNumber=1 scan=20312	45.027
15469:3	1	R.TAGWNIPMGLLFN[+1622.582]QTGSC[+57.021]K.F	HexNAc(4)Hex(5)	C[+57], N[+1623]	1239.88	3	3717.62	3717.59	0	6.9	485	Specific	366.13	288.66	237.02	4.69	39	>sp|P02788|TRFL_HUMAN Lactotransferrin OS=Homo sapiens OX=9606 GN=LTF PE=1 SV=6	1270	20201113_10633_1ng_glyco_hcd30_etd30_compound15.19046.19046.3	controllerType=0 controllerNumber=1 scan=19046	41.3973
18170:3	1	R.TAGWNIPMGLLFN[+2350.830]QTGSC[+57.021]K.F	HexNAc(4)Hex(5)Fuc(1)NeuAc(2)	C[+57], N[+2351]	1482.62	3	4445.85	4445.84	0	1.8	485	Specific	375.86	240.78	240.78	5.61	39	>sp|P02788|TRFL_HUMAN Lactotransferrin OS=Homo sapiens OX=9606 GN=LTF PE=1 SV=6	1270	20201113_10633_1ng_glyco_hcd30_etd30_compound15.21895.21895.3	controllerType=0 controllerNumber=1 scan=21895	49.3228
16655:3	1	R.TAGWNIPMGLLFN[+2059.735]QTGSC[+57.021]K.F	HexNAc(4)Hex(5)Fuc(1)NeuAc(1)	C[+57], N[+2060]	1385.59	3	4154.77	4154.74	0	5.1	485	Specific	376.25	268.34	268.34	4.8	39	>sp|P02788|TRFL_HUMAN Lactotransferrin OS=Homo sapiens OX=9606 GN=LTF PE=1 SV=6	1270	20201113_10633_1ng_glyco_hcd30_etd30_compound15.20296.20296.3	controllerType=0 controllerNumber=1 scan=20296	44.9787
15394:3	1	R.TAGWNIPMGLLFN[+1606.587]QTGSC[+57.021]K.F	HexNAc(4)Hex(4)Fuc(1)	C[+57], N[+1607]	1234.54	3	3701.6	3701.6	0	-0.2	485	Specific	385.58	305.83	305.83	5.6	39	>sp|P02788|TRFL_HUMAN Lactotransferrin OS=Homo sapiens OX=9606 GN=LTF PE=1 SV=6	1270	20201113_10633_1ng_glyco_hcd30_etd30_compound15.18966.18966.3	controllerType=0 controllerNumber=1 scan=18966	41.1485
15300:3	1	R.TAGWNIPMGLLFN[+1768.640]QTGSC[+57.021]K.F	HexNAc(4)Hex(5)Fuc(1)	C[+57], N[+1769]	1288.56	3	3863.66	3863.65	0	1.7	485	Specific	400.1	307.24	307.24	4.93	39	>sp|P02788|TRFL_HUMAN Lactotransferrin OS=Homo sapiens OX=9606 GN=LTF PE=1 SV=6	1270	20201113_10633_1ng_glyco_hcd30_etd30_compound15.18868.18868.3	controllerType=0 controllerNumber=1 scan=18868	40.8891
16741:3	1	R.TAGWNIPMGLLFN[+1913.677]QTGSC[+57.021]K.F	HexNAc(4)Hex(5)NeuAc(1)	C[+57], N[+1914]	1336.9	3	4008.69	4008.69	0	1.8	485	Specific	431.46	296.24	296.24	5.69	39	>sp|P02788|TRFL_HUMAN Lactotransferrin OS=Homo sapiens OX=9606 GN=LTF PE=1 SV=6	1270	20201113_10633_1ng_glyco_hcd30_etd30_compound15.20387.20387.3	controllerType=0 controllerNumber=1 scan=20387	45.2864
16871:4	1	R.TAGWNIPMGLLFN[+1913.677]QTGSC[+57.021]KFDEYFSQSC[+57.021]APGSDPR.S	HexNAc(4)Hex(5)NeuAc(1)	C[+57]*2, N[+1914]	1463.87	4	5852.46	5852.43	0	3.9	485	Specific	311.69	271.59	271.59	4	39	>sp|P02788|TRFL_HUMAN Lactotransferrin OS=Homo sapiens OX=9606 GN=LTF PE=1 SV=6	1270	20201113_10633_1ng_glyco_hcd30_etd30_compound15.20525.20525.4	controllerType=0 controllerNumber=1 scan=20525	45.733
16112:4	1	R.TAGWNIPMGLLFN[+1606.587]QTGSC[+57.021]KFDEYFSQSC[+57.021]APGSDPR.S	HexNAc(4)Hex(4)Fuc(1)	C[+57]*2, N[+1607]	1387.09	4	5545.35	5545.34	0	0.6	485	Specific	376.87	287.26	287.26	4.47	39	>sp|P02788|TRFL_HUMAN Lactotransferrin OS=Homo sapiens OX=9606 GN=LTF PE=1 SV=6	1270	20201113_10633_1ng_glyco_hcd30_etd30_compound15.19726.19726.4	controllerType=0 controllerNumber=1 scan=19726	43.4623
16095:4	1	R.TAGWNIPMGLLFN[+1768.640]QTGSC[+57.021]KFDEYFSQSC[+57.021]APGSDPR.S	HexNAc(4)Hex(5)Fuc(1)	C[+57]*2, N[+1769]	1427.61	4	5707.41	5707.4	0	2.6	485	Specific	492.81	450.81	450.81	7.08	39	>sp|P02788|TRFL_HUMAN Lactotransferrin OS=Homo sapiens OX=9606 GN=LTF PE=1 SV=6	1270	20201113_10633_1ng_glyco_hcd30_etd30_compound15.19708.19708.4	controllerType=0 controllerNumber=1 scan=19708	43.4014
08412:3	1	R.N[+2205.793]GSDC[+57.021]PDKFC[+57.021]LFQSETK.N	HexNAc(4)Hex(5)Fuc(2)NeuAc(1)	C[+57]*2, N[+2206]	1413.56	3	4238.66	4238.67	0	-0.7	642	Specific	200.48	86.39	86.39	3.97	39	>sp|P02788|TRFL_HUMAN Lactotransferrin OS=Homo sapiens OX=9606 GN=LTF PE=1 SV=6	1270	20201113_10633_1ng_glyco_hcd30_etd30_compound15.11627.11627.2	controllerType=0 controllerNumber=1 scan=11627	26.7876
08502:3	1	R.N[+2059.735]GSDC[+57.021]PDKFC[+57.021]LFQSETK.N	HexNAc(4)Hex(5)Fuc(1)NeuAc(1)	C[+57]*2, N[+2060]	1364.88	3	4092.61	4092.61	0	1.4	642	Specific	213.64	102.84	102.84	4.62	39	>sp|P02788|TRFL_HUMAN Lactotransferrin OS=Homo sapiens OX=9606 GN=LTF PE=1 SV=6	1270	20201113_10633_1ng_glyco_hcd30_etd30_compound15.11721.11721.3	controllerType=0 controllerNumber=1 scan=11721	26.9628
08381:3	1	R.N[+2205.793]GSDC[+57.021]PDKFC[+57.021]LFQSETK.N	HexNAc(4)Hex(5)Fuc(2)NeuAc(1)	C[+57]*2, N[+2206]	1413.55	3	4238.65	4238.67	0	-4.9	642	Specific	287.82	187.02	187.02	3.41	39	>sp|P02788|TRFL_HUMAN Lactotransferrin OS=Homo sapiens OX=9606 GN=LTF PE=1 SV=6	1270	20201113_10633_1ng_glyco_hcd30_etd30_compound15.11594.11594.3	controllerType=0 controllerNumber=1 scan=11594	26.7291
15534:4	2	K.RNIAAFGGDPNN[+1913.677]ITLFGESAGGASVSLQTLSPYNK.G	HexNAc(4)Hex(5)NeuAc(1)	N[+1914]	1370.87	4	5480.47	5480.46	0	0.4	196	Specific	387.92	383.76	383.76	6.14	13	>sp|P19835|CEL_HUMAN Bile salt-activated lipase OS=Homo sapiens OX=9606 GN=CEL PE=1 SV=3	476	20201113_10633_1ng_glyco_hcd30_etd30_compound15.19114.19114.4	controllerType=0 controllerNumber=1 scan=19114	41.6052
16789:3	2	R.NIAAFGGDPNN[+1913.677]ITLFGESAGGASVSLQTLSPYNK.G	HexNAc(4)Hex(5)NeuAc(1)	N[+1914]	1775.46	3	5324.37	5324.36	0	1	197	Specific	469.54	324.2	324.2	6.37	13	>sp|P19835|CEL_HUMAN Bile salt-activated lipase OS=Homo sapiens OX=9606 GN=CEL PE=1 SV=3	476	20201113_10633_1ng_glyco_hcd30_etd30_compound15.20438.20438.3	controllerType=0 controllerNumber=1 scan=20438	45.4717
15931:3	4	R.LSLHRPALEDLLLGSEAN[+1216.423]LTC[+57.021]TLTGLR.D	HexNAc(2)Hex(5)	C[+57], N[+1216]	1394.02	3	4180.05	4180.02	0	7.8	127	Specific	302.87	302.87	302.87	4.89	13	>sp|P01876|IGHA1_HUMAN Immunoglobulin heavy constant alpha 1 OS=Homo sapiens OX=9606 GN=IGHA1 PE=1 SV=2	255	20201113_10633_1ng_glyco_hcd30_etd30_compound15.19534.19534.3	controllerType=0 controllerNumber=1 scan=19534	42.8571
15914:5	4	R.LSLHRPALEDLLLGSEAN[+1501.555]LTC[+57.021]TLTGLR.D	HexNAc(5)Hex(3)	C[+57], N[+1502]	893.838	5	4465.16	4465.15	0	2.2	127	Specific	346.47	346.47	346.47	4.85	13	>sp|P01876|IGHA1_HUMAN Immunoglobulin heavy constant alpha 1 OS=Homo sapiens OX=9606 GN=IGHA1 PE=1 SV=2	255	20201113_10633_1ng_glyco_hcd30_etd30_compound15.19516.19516.3	controllerType=0 controllerNumber=1 scan=19516	42.7916
15868:3	4	R.LSLHRPALEDLLLGSEAN[+1540.529]LTC[+57.021]TLTGLR.D	HexNAc(2)Hex(7)	C[+57], N[+1541]	1502.05	3	4504.13	4504.13	0	0.5	127	Specific	348.61	289.64	289.64	5.62	13	>sp|P01876|IGHA1_HUMAN Immunoglobulin heavy constant alpha 1 OS=Homo sapiens OX=9606 GN=IGHA1 PE=1 SV=2	255	20201113_10633_1ng_glyco_hcd30_etd30_compound15.19466.19466.3	controllerType=0 controllerNumber=1 scan=19466	42.6026
15893:3	4	R.LSLHRPALEDLLLGSEAN[+1663.608]LTC[+57.021]TLTGLR.D	HexNAc(5)Hex(4)	C[+57], N[+1664]	1543.09	3	4627.25	4627.21	0	9.5	127	Specific	381.36	366.49	366.49	5.52	13	>sp|P01876|IGHA1_HUMAN Immunoglobulin heavy constant alpha 1 OS=Homo sapiens OX=9606 GN=IGHA1 PE=1 SV=2	255	20201113_10633_1ng_glyco_hcd30_etd30_compound15.19493.19493.3	controllerType=0 controllerNumber=1 scan=19493	42.702
15925:3	4	R.LSLHRPALEDLLLGSEAN[+1501.555]LTC[+57.021]TLTGLR.D	HexNAc(5)Hex(3)	C[+57], N[+1502]	1489.07	3	4465.19	4465.15	0	8.6	127	Specific	461.22	456.03	456.03	6.79	13	>sp|P01876|IGHA1_HUMAN Immunoglobulin heavy constant alpha 1 OS=Homo sapiens OX=9606 GN=IGHA1 PE=1 SV=2	255	20201113_10633_1ng_glyco_hcd30_etd30_compound15.19528.19528.3	controllerType=0 controllerNumber=1 scan=19528	42.8323
15859:4	4	R.LSLHRPALEDLLLGSEAN[+1702.581]LTC[+57.021]TLTGLR.D	HexNAc(2)Hex(8)	C[+57], N[+1703]	1167.3	4	4666.18	4666.18	0	-0.1	127	Specific	809.85	764.45	764.45	13.66	13	>sp|P01876|IGHA1_HUMAN Immunoglobulin heavy constant alpha 1 OS=Homo sapiens OX=9606 GN=IGHA1 PE=1 SV=2	255	20201113_10633_1ng_glyco_hcd30_etd30_compound15.19457.19457.4	controllerType=0 controllerNumber=1 scan=19457	42.5764
15926:4	4	R.LSLHRPALEDLLLGSEAN[+1216.423]LTC[+57.021]TLTGLR.D	HexNAc(2)Hex(5)	C[+57], N[+1216]	1045.77	4	4180.05	4180.02	0	6.5	127	Specific	820.85	780.84	780.84	12.89	13	>sp|P01876|IGHA1_HUMAN Immunoglobulin heavy constant alpha 1 OS=Homo sapiens OX=9606 GN=IGHA1 PE=1 SV=2	255	20201113_10633_1ng_glyco_hcd30_etd30_compound15.19529.19529.4	controllerType=0 controllerNumber=1 scan=19529	42.8392
15879:4	4	R.LSLHRPALEDLLLGSEAN[+1501.555]LTC[+57.021]TLTGLR.D	HexNAc(5)Hex(3)	C[+57], N[+1502]	1117.05	4	4465.2	4465.15	0	9.6	127	Specific	888.01	884.76	884.76	14.04	13	>sp|P01876|IGHA1_HUMAN Immunoglobulin heavy constant alpha 1 OS=Homo sapiens OX=9606 GN=IGHA1 PE=1 SV=2	255	20201113_10633_1ng_glyco_hcd30_etd30_compound15.19478.19478.4	controllerType=0 controllerNumber=1 scan=19478	42.6295
15916:4	4	R.LSLHRPALEDLLLGSEAN[+1298.476]LTC[+57.021]TLTGLR.D	HexNAc(4)Hex(3)	C[+57], N[+1298]	1066.28	4	4262.08	4262.07	0	1.7	127	Specific	932.53	932.53	932.53	15.89	13	>sp|P01876|IGHA1_HUMAN Immunoglobulin heavy constant alpha 1 OS=Homo sapiens OX=9606 GN=IGHA1 PE=1 SV=2	255	20201113_10633_1ng_glyco_hcd30_etd30_compound15.19518.19518.4	controllerType=0 controllerNumber=1 scan=19518	42.8031
15860:4	4	R.LSLHRPALEDLLLGSEAN[+1540.529]LTC[+57.021]TLTGLR.D	HexNAc(2)Hex(7)	C[+57], N[+1541]	1126.79	4	4504.13	4504.13	0	0.8	127	Specific	1006.84	921.64	921.64	17.89	13	>sp|P01876|IGHA1_HUMAN Immunoglobulin heavy constant alpha 1 OS=Homo sapiens OX=9606 GN=IGHA1 PE=1 SV=2	255	20201113_10633_1ng_glyco_hcd30_etd30_compound15.19458.19458.4	controllerType=0 controllerNumber=1 scan=19458	42.5817
10546:3	4	R.LAGKPTHVN[+1501.555]VSVVMAEVDGTC[+57.021]Y.-	HexNAc(5)Hex(3)	C[+57], N[+1502]	1283.57	3	3848.7	3848.7	0	2	332	CRagged	202.89	136.12	136.12	2.89	13	>sp|P01876|IGHA1_HUMAN Immunoglobulin heavy constant alpha 1 OS=Homo sapiens OX=9606 GN=IGHA1 PE=1 SV=2	255	20201113_10633_1ng_glyco_hcd30_etd30_compound15.13841.13841.3	controllerType=0 controllerNumber=1 scan=13841	30.9481
10458:3	4	R.LAGKPTHVN[+1378.476]VSVVMAEVDGTC[+57.021]Y.-	HexNAc(2)Hex(6)	C[+57], N[+1378]	1242.55	3	3725.62	3725.62	0	0.7	332	CRagged	237.87	187.6	187.6	2.95	13	>sp|P01876|IGHA1_HUMAN Immunoglobulin heavy constant alpha 1 OS=Homo sapiens OX=9606 GN=IGHA1 PE=1 SV=2	255	20201113_10633_1ng_glyco_hcd30_etd30_compound15.13749.13749.3	controllerType=0 controllerNumber=1 scan=13749	30.7292
10483:3	4	R.LAGKPTHVN[+1216.423]VSVVMAEVDGTC[+57.021]Y.-	HexNAc(2)Hex(5)	C[+57], N[+1216]	1188.53	3	3563.57	3563.56	0	0.8	332	CRagged	247.53	235.29	178.42	3.7	13	>sp|P01876|IGHA1_HUMAN Immunoglobulin heavy constant alpha 1 OS=Homo sapiens OX=9606 GN=IGHA1 PE=1 SV=2	255	20201113_10633_1ng_glyco_hcd30_etd30_compound15.13775.13775.3	controllerType=0 controllerNumber=1 scan=13775	30.7829
15904:3	5	R.GLSFDVSLEVSQGPGLLN[+2059.735]DTK.V	HexNAc(4)Hex(5)Fuc(1)NeuAc(1)	N[+2060]	1412.63	3	4235.86	4235.85	0	3.6	118	Specific	470.33	327.76	327.76	5.33	16	>sp|P01833|PIGR_HUMAN Polymeric immunoglobulin receptor OS=Homo sapiens OX=9606 GN=PIGR PE=1 SV=4	902	20201113_10633_1ng_glyco_hcd30_etd30_compound15.19505.19505.3	controllerType=0 controllerNumber=1 scan=19505	42.7547
16759:3	5	K.QIGLYPVLVIDSSGYVNPN[+2059.735]YTGR.I	HexNAc(4)Hex(5)Fuc(1)NeuAc(1)	N[+2060]	1529.02	3	4585.06	4585.04	0	4.2	168	Specific	472.15	385.66	385.66	6.54	16	>sp|P01833|PIGR_HUMAN Polymeric immunoglobulin receptor OS=Homo sapiens OX=9606 GN=PIGR PE=1 SV=4	902	20201113_10633_1ng_glyco_hcd30_etd30_compound15.20406.20406.3	controllerType=0 controllerNumber=1 scan=20406	45.3485
19931:4	5	R.LSLLEEPGN[+2350.830]GTFTVILNQLTSR.D	HexNAc(4)Hex(5)Fuc(1)NeuAc(2)	N[+2351]	1189.04	4	4753.14	4753.12	0	4.4	413	Specific	546.91	479.22	479.22	5.84	16	>sp|P01833|PIGR_HUMAN Polymeric immunoglobulin receptor OS=Homo sapiens OX=9606 GN=PIGR PE=1 SV=4	902	20201113_10633_1ng_glyco_hcd30_etd30_compound15.23750.23750.4	controllerType=0 controllerNumber=1 scan=23750	53.2216
16086:3	5	K.IIEGEPNLKVPGN[+2350.830]VTAVLGETLK.V	HexNAc(4)Hex(5)Fuc(1)NeuAc(2)	N[+2351]	1581.4	3	4742.19	4742.18	0	1.4	457	Specific	205.82	153.57	153.57	3.21	16	>sp|P01833|PIGR_HUMAN Polymeric immunoglobulin receptor OS=Homo sapiens OX=9606 GN=PIGR PE=1 SV=4	902	20201113_10633_1ng_glyco_hcd30_etd30_compound15.19698.19698.3	controllerType=0 controllerNumber=1 scan=19698	43.362
14279:4	5	K.IIEGEPNLKVPGN[+2204.772]VTAVLGETLKVPC[+57.021]HFPC[+57.021]K.F	HexNAc(4)Hex(5)NeuAc(2)	C[+57]*2, N[+2205]	1406.15	4	5621.59	5621.58	0	1.6	457	Specific	336.7	336.7	336.7	3.66	16	>sp|P01833|PIGR_HUMAN Polymeric immunoglobulin receptor OS=Homo sapiens OX=9606 GN=PIGR PE=1 SV=4	902	20201113_10633_1ng_glyco_hcd30_etd30_compound15.17747.17747.4	controllerType=0 controllerNumber=1 scan=17747	38.4827
15475:4	5	K.IIEGEPNLKVPGN[+2350.830]VTAVLGETLKVPC[+57.021]HFPC[+57.021]K.F	HexNAc(4)Hex(5)Fuc(1)NeuAc(2)	C[+57]*2, N[+2351]	1442.68	4	5767.68	5767.64	0	8.2	457	Specific	389.77	389.77	389.77	3.9	16	>sp|P01833|PIGR_HUMAN Polymeric immunoglobulin receptor OS=Homo sapiens OX=9606 GN=PIGR PE=1 SV=4	902	20201113_10633_1ng_glyco_hcd30_etd30_compound15.19052.19052.4	controllerType=0 controllerNumber=1 scan=19052	41.4124
12509:3	5	K.VPGN[+2205.793]VTAVLGETLK.V	HexNAc(4)Hex(5)Fuc(2)NeuAc(1)	N[+2206]	1201.87	3	3603.6	3603.59	0	1.9	466	Specific	202.05	153.14	153.14	4.3	16	>sp|P01833|PIGR_HUMAN Polymeric immunoglobulin receptor OS=Homo sapiens OX=9606 GN=PIGR PE=1 SV=4	902	20201113_10633_1ng_glyco_hcd30_etd30_compound15.15905.15905.3	controllerType=0 controllerNumber=1 scan=15905	34.6606
12607:4	5	K.VPGN[+2059.735]VTAVLGETLKVPC[+57.021]HFPC[+57.021]K.F	HexNAc(4)Hex(5)Fuc(1)NeuAc(1)	C[+57]*2, N[+2060]	1121.5	4	4483	4482.99	0	0.8	466	Specific	361.91	306.67	306.67	4.24	16	>sp|P01833|PIGR_HUMAN Polymeric immunoglobulin receptor OS=Homo sapiens OX=9606 GN=PIGR PE=1 SV=4	902	20201113_10633_1ng_glyco_hcd30_etd30_compound15.16007.16007.4	controllerType=0 controllerNumber=1 scan=16007	34.8991
07186:3	5	K.WN[+2204.772]NTGC[+57.021]QALPSQDEGPSK.A	HexNAc(4)Hex(5)NeuAc(2)	C[+57], N[+2205]	1398.55	3	4193.65	4193.65	0	0.2	498	Specific	301.5	159.41	159.41	4.8	16	>sp|P01833|PIGR_HUMAN Polymeric immunoglobulin receptor OS=Homo sapiens OX=9606 GN=PIGR PE=1 SV=4	902	20201113_10633_1ng_glyco_hcd30_etd30_compound15.10337.10337.3	controllerType=0 controllerNumber=1 scan=10337	24.3869
05252:3	5	K.WN[+2059.735]NTGC[+57.021]QALPSQDEGPSK.A	HexNAc(4)Hex(5)Fuc(1)NeuAc(1)	C[+57], N[+2060]	1350.21	3	4048.62	4048.61	0	2	498	Specific	459.18	305.68	305.68	6.12	16	>sp|P01833|PIGR_HUMAN Polymeric immunoglobulin receptor OS=Homo sapiens OX=9606 GN=PIGR PE=1 SV=4	902	20201113_10633_1ng_glyco_hcd30_etd30_compound15.8329.8329.3	controllerType=0 controllerNumber=1 scan=8329	20.7983
05305:3	5	K.WN[+1913.677]NTGC[+57.021]QALPSQDEGPSK.A	HexNAc(4)Hex(5)NeuAc(1)	C[+57], N[+1914]	1301.52	3	3902.56	3902.55	0	1.6	498	Specific	482.41	373.19	373.19	7.28	16	>sp|P01833|PIGR_HUMAN Polymeric immunoglobulin receptor OS=Homo sapiens OX=9606 GN=PIGR PE=1 SV=4	902	20201113_10633_1ng_glyco_hcd30_etd30_compound15.8384.8384.3	controllerType=0 controllerNumber=1 scan=8384	20.8994
07103:3	11	R.LSPN[+2350.830]ASAEHLELR.W	HexNAc(4)Hex(5)Fuc(1)NeuAc(2)	N[+2351]	1263.2	3	3787.58	3787.58	0	0.8	52	Specific	362.62	207.2	207.2	4.88	6	>sp|Q13410|BT1A1_HUMAN Butyrophilin subfamily 1 member A1 OS=Homo sapiens OX=9606 GN=BTN1A1 PE=1 SV=3	179	20201113_10633_1ng_glyco_hcd30_etd30_compound15.10251.10251.3	controllerType=0 controllerNumber=1 scan=10251	24.2222
05236:3	11	R.LSPN[+2205.793]ASAEHLELR.W	HexNAc(4)Hex(5)Fuc(2)NeuAc(1)	N[+2206]	1214.85	3	3642.55	3642.54	0	2.1	52	Specific	375.8	269.94	269.94	5.22	6	>sp|Q13410|BT1A1_HUMAN Butyrophilin subfamily 1 member A1 OS=Homo sapiens OX=9606 GN=BTN1A1 PE=1 SV=3	179	20201113_10633_1ng_glyco_hcd30_etd30_compound15.8312.8312.3	controllerType=0 controllerNumber=1 scan=8312	20.7598
07824:3	12	K.TAHC[+57.021]N[+2059.735]ESFYFLC[+57.021]K.R	HexNAc(4)Hex(5)Fuc(1)NeuAc(1)	C[+57]*2, N[+2060]	1246.16	3	3736.46	3736.45	0	1.6	1201	Specific	247.19	152.75	152.75	4.42	7	>sp|P22897|MRC1_HUMAN Macrophage mannose receptor 1 OS=Homo sapiens OX=9606 GN=MRC1 PE=1 SV=1	1049	20201113_10633_1ng_glyco_hcd30_etd30_compound15.11010.11010.3	controllerType=0 controllerNumber=1 scan=11010	25.6764
07811:3	12	K.TAHC[+57.021]N[+2059.735]ESFYFLC[+57.021]K.R	HexNAc(4)Hex(5)Fuc(1)NeuAc(1)	C[+57]*2, N[+2060]	1246.16	3	3736.46	3736.45	0	1	1201	Specific	285.15	191.66	191.66	4.35	7	>sp|P22897|MRC1_HUMAN Macrophage mannose receptor 1 OS=Homo sapiens OX=9606 GN=MRC1 PE=1 SV=1	1049	20201113_10633_1ng_glyco_hcd30_etd30_compound15.10996.10996.3	controllerType=0 controllerNumber=1 scan=10996	25.6365
21103:3	17	R.QLAHQSN[+2204.772]STNIFFSPVSIATAFAMLSLGTK.A	HexNAc(4)Hex(5)NeuAc(2)	N[+2205]	1796.14	3	5386.41	5386.41	0	1.4	64	Specific	342.24	215.8	215.8	5.66	3	>sp|P01009|A1AT_HUMAN Alpha-1-antitrypsin OS=Homo sapiens OX=9606 GN=SERPINA1 PE=1 SV=3	642	20201113_10633_1ng_glyco_hcd30_etd30_compound15.24975.24975.3	controllerType=0 controllerNumber=1 scan=24975	55.9549
21092:3	17	R.QLAHQSN[+2204.772]STNIFFSPVSIATAFAMLSLGTK.A	HexNAc(4)Hex(5)NeuAc(2)	N[+2205]	1796.15	3	5386.43	5386.41	0	5	64	Specific	379.95	275.88	275.88	5.26	3	>sp|P01009|A1AT_HUMAN Alpha-1-antitrypsin OS=Homo sapiens OX=9606 GN=SERPINA1 PE=1 SV=3	642	20201113_10633_1ng_glyco_hcd30_etd30_compound15.24963.24963.3	controllerType=0 controllerNumber=1 scan=24963	55.9219
21099:4	17	R.QLAHQSN[+2204.772]STNIFFSPVSIATAFAMLSLGTK.A	HexNAc(4)Hex(5)NeuAc(2)	N[+2205]	1347.36	4	5386.4	5386.41	0	-1.2	64	Specific	613.67	511.39	418.93	9.66	3	>sp|P01009|A1AT_HUMAN Alpha-1-antitrypsin OS=Homo sapiens OX=9606 GN=SERPINA1 PE=1 SV=3	642	20201113_10633_1ng_glyco_hcd30_etd30_compound15.24971.24971.4	controllerType=0 controllerNumber=1 scan=24971	55.9432
15069:3	36	R.NYIVPILWLN[+1864.634]ETGTIGDEKANM[+15.995]FR.S	HexNAc(2)Hex(9)	M[+16], N[+1865]	1559.03	3	4675.07	4675.05	0	3.5	408	Specific	342.94	342.94	342.94	5.22	2	>sp|P16671|CD36_HUMAN Platelet glycoprotein 4 OS=Homo sapiens OX=9606 GN=CD36 PE=1 SV=2	812	20201113_10633_1ng_glyco_hcd30_etd30_compound15.18626.18626.3	controllerType=0 controllerNumber=1 scan=18626	40.3659
12899:4	38	K.LKELPGVC[+57.021]N[+2205.793]ETMMALWEEC[+57.021]KPC[+57.021]LK.Q	HexNAc(4)Hex(5)Fuc(2)NeuAc(1)	C[+57]*3, N[+2206]	1286.3	4	5142.18	5142.18	0	1.2	95	Specific	284.77	214.29	214.29	3.21	4	>sp|P10909|CLUS_HUMAN Clusterin OS=Homo sapiens OX=9606 GN=CLU PE=1 SV=1	1467	20201113_10633_1ng_glyco_hcd30_etd30_compound15.16311.16311.4	controllerType=0 controllerNumber=1 scan=16311	35.4968
12955:4	38	K.LKELPGVC[+57.021]N[+2059.735]ETMMALWEEC[+57.021]KPC[+57.021]LK.Q	HexNAc(4)Hex(5)Fuc(1)NeuAc(1)	C[+57]*3, N[+2060]	1249.79	4	4996.13	4996.12	0	2.3	95	Specific	380.41	281.79	281.79	3.96	4	>sp|P10909|CLUS_HUMAN Clusterin OS=Homo sapiens OX=9606 GN=CLU PE=1 SV=1	1467	20201113_10633_1ng_glyco_hcd30_etd30_compound15.16369.16369.4	controllerType=0 controllerNumber=1 scan=16369	35.618
12941:4	38	K.LKELPGVC[+57.021]N[+2059.735]ETMMALWEEC[+57.021]KPC[+57.021]LK.Q	HexNAc(4)Hex(5)Fuc(1)NeuAc(1)	C[+57]*3, N[+2060]	1249.79	4	4996.12	4996.12	0	0.5	95	Specific	460.84	376.03	376.03	6	4	>sp|P10909|CLUS_HUMAN Clusterin OS=Homo sapiens OX=9606 GN=CLU PE=1 SV=1	1467	20201113_10633_1ng_glyco_hcd30_etd30_compound15.16354.16354.4	controllerType=0 controllerNumber=1 scan=16354	35.5875
00144:4	38	R.EIRHN[+2059.735]STGC[+57.021]LR.M	HexNAc(4)Hex(5)Fuc(1)NeuAc(1)	C[+57], N[+2060]	851.356	4	3402.4	3402.4	0	1.2	287	Specific	347.62	269.3	269.3	5.16	4	>sp|P10909|CLUS_HUMAN Clusterin OS=Homo sapiens OX=9606 GN=CLU PE=1 SV=1	1467	20201113_10633_1ng_glyco_hcd30_etd30_compound15.3027.3027.4	controllerType=0 controllerNumber=1 scan=3027	11.3428
09515:3	38	R.LAN[+2205.793]LTQGEDQYYLR.V	HexNAc(4)Hex(5)Fuc(2)NeuAc(1)	N[+2206]	1297.22	3	3889.64	3889.63	0	2.9	372	Specific	252.95	162.76	162.76	3.9	4	>sp|P10909|CLUS_HUMAN Clusterin OS=Homo sapiens OX=9606 GN=CLU PE=1 SV=1	1467	20201113_10633_1ng_glyco_hcd30_etd30_compound15.12770.12770.3	controllerType=0 controllerNumber=1 scan=12770	28.8966
10359:3	54	R.IIVPLNNREN[+2059.735]ISDPTSPLR.T	HexNAc(4)Hex(5)Fuc(1)NeuAc(1)	N[+2060]	1403.31	3	4207.92	4207.91	0	1.8	62	Specific	235.15	206.38	206.38	3.39	3	>sp|P01591|IGJ_HUMAN Immunoglobulin J chain OS=Homo sapiens OX=9606 GN=JCHAIN PE=1 SV=4	1392	20201113_10633_1ng_glyco_hcd30_etd30_compound15.13645.13645.3	controllerType=0 controllerNumber=1 scan=13645	30.4704
02672:3	60	K.TPLTAN[+1971.719]ITK.S	HexNAc(5)Hex(5)Fuc(1)	N[+1972]	977.432	3	2930.28	2930.28	0	2.3	200	Specific	223.64	114	114	2.7	3	>sp|P01877|IGHA2_HUMAN Immunoglobulin heavy constant alpha 2 OS=Homo sapiens OX=9606 GN=IGHA2 PE=1 SV=4	576	20201113_10633_1ng_glyco_hcd30_etd30_compound15.5652.5652.3	controllerType=0 controllerNumber=1 scan=5652	16.1222
02776:3	60	K.TPLTAN[+1647.613]ITK.S	HexNAc(5)Hex(3)Fuc(1)	N[+1648]	869.397	3	2606.18	2606.17	0	2.2	200	Specific	302.65	127.34	127.34	2.75	3	>sp|P01877|IGHA2_HUMAN Immunoglobulin heavy constant alpha 2 OS=Homo sapiens OX=9606 GN=IGHA2 PE=1 SV=4	576	20201113_10633_1ng_glyco_hcd30_etd30_compound15.5761.5761.3	controllerType=0 controllerNumber=1 scan=5761	16.3649
02752:2	60	K.TPLTAN[+1647.613]ITK.S	HexNAc(5)Hex(3)Fuc(1)	N[+1648]	1303.59	2	2606.17	2606.17	0	1.3	200	Specific	302.86	114.07	114.07	2.77	3	>sp|P01877|IGHA2_HUMAN Immunoglobulin heavy constant alpha 2 OS=Homo sapiens OX=9606 GN=IGHA2 PE=1 SV=4	576	20201113_10633_1ng_glyco_hcd30_etd30_compound15.5736.5736.2	controllerType=0 controllerNumber=1 scan=5736	16.3122
02716:3	60	K.TPLTAN[+1809.666]ITK.S	HexNAc(5)Hex(4)Fuc(1)	N[+1810]	923.414	3	2768.23	2768.22	0	1.4	200	Specific	313.1	132.37	132.37	2.77	3	>sp|P01877|IGHA2_HUMAN Immunoglobulin heavy constant alpha 2 OS=Homo sapiens OX=9606 GN=IGHA2 PE=1 SV=4	576	20201113_10633_1ng_glyco_hcd30_etd30_compound15.5698.5698.3	controllerType=0 controllerNumber=1 scan=5698	16.2239
15322:4	1	R.RTAGWNVPIGTLRPFLN[+2716.983]WTGPPEPIEAAVAR.F	HexNAc(5)Hex(6)Fuc(3)NeuAc(1)	N[+2717]	1526.71	4	6103.82	6103.8	0	4.9	140	Specific	749.01	749.01	749.01	10.87	50	>sp|P02788|TRFL_HUMAN Lactotransferrin OS=Homo sapiens OX=9606 GN=LTF PE=1 SV=6	1270	20201113_12413_1ng_glyco_hcd30_etd30_compound15.18898.18898.4	controllerType=0 controllerNumber=1 scan=18898	43.3083
14738:4	1	R.RTAGWNVPIGTLRPFLN[+1768.640]WTGPPEPIEAAVAR.F	HexNAc(4)Hex(5)Fuc(1)	N[+1769]	1289.62	4	5155.47	5155.45	0	3.1	140	Specific	752.25	752.25	752.25	12.45	50	>sp|P02788|TRFL_HUMAN Lactotransferrin OS=Homo sapiens OX=9606 GN=LTF PE=1 SV=6	1270	20201113_12413_1ng_glyco_hcd30_etd30_compound15.18281.18281.4	controllerType=0 controllerNumber=1 scan=18281	41.4834
15331:4	1	R.RTAGWNVPIGTLRPFLN[+2570.925]WTGPPEPIEAAVAR.F	HexNAc(5)Hex(6)Fuc(2)NeuAc(1)	N[+2571]	1490.19	4	5957.76	5957.74	0	3.3	140	Specific	848.71	801.51	801.51	13.29	50	>sp|P02788|TRFL_HUMAN Lactotransferrin OS=Homo sapiens OX=9606 GN=LTF PE=1 SV=6	1270	20201113_12413_1ng_glyco_hcd30_etd30_compound15.18908.18908.4	controllerType=0 controllerNumber=1 scan=18908	43.3424
15404:4	1	R.RTAGWNVPIGTLRPFLN[+2059.735]WTGPPEPIEAAVAR.F	HexNAc(4)Hex(5)Fuc(1)NeuAc(1)	N[+2060]	1362.39	4	5446.55	5446.55	0	-0.1	140	Specific	1039.18	988.62	988.62	16.71	50	>sp|P02788|TRFL_HUMAN Lactotransferrin OS=Homo sapiens OX=9606 GN=LTF PE=1 SV=6	1270	20201113_12413_1ng_glyco_hcd30_etd30_compound15.18985.18985.4	controllerType=0 controllerNumber=1 scan=18985	43.5851
17203:3	1	R.TAGWNVPIGTLRPFLN[+2350.830]WTGPPEPIEAAVAR.F	HexNAc(4)Hex(5)Fuc(1)NeuAc(2)	N[+2351]	1861.19	3	5581.55	5581.54	0	0.9	141	Specific	205.77	114.93	114.93	4.04	50	>sp|P02788|TRFL_HUMAN Lactotransferrin OS=Homo sapiens OX=9606 GN=LTF PE=1 SV=6	1270	20201113_12413_1ng_glyco_hcd30_etd30_compound15.20890.20890.3	controllerType=0 controllerNumber=1 scan=20890	49.3233
15609:4	1	R.TAGWNVPIGTLRPFLN[+1913.677]WTGPPEPIEAAVAR.F	HexNAc(4)Hex(5)NeuAc(1)	N[+1914]	1286.86	4	5144.41	5144.39	0	5.2	141	Specific	215.97	215.97	215.97	3.05	50	>sp|P02788|TRFL_HUMAN Lactotransferrin OS=Homo sapiens OX=9606 GN=LTF PE=1 SV=6	1270	20201113_12413_1ng_glyco_hcd30_etd30_compound15.19201.19201.4	controllerType=0 controllerNumber=1 scan=19201	44.2312
16287:3	1	R.TAGWNVPIGTLRPFLN[+2205.793]WTGPPEPIEAAVAR.F	HexNAc(4)Hex(5)Fuc(2)NeuAc(1)	N[+2206]	1812.85	3	5436.53	5436.5	0	5.3	141	Specific	281.81	208.98	208.98	4.03	50	>sp|P02788|TRFL_HUMAN Lactotransferrin OS=Homo sapiens OX=9606 GN=LTF PE=1 SV=6	1270	20201113_12413_1ng_glyco_hcd30_etd30_compound15.19920.19920.3	controllerType=0 controllerNumber=1 scan=19920	46.4529
17209:4	1	R.TAGWNVPIGTLRPFLN[+2350.830]WTGPPEPIEAAVAR.F	HexNAc(4)Hex(5)Fuc(1)NeuAc(2)	N[+2351]	1396.15	4	5581.57	5581.54	0	4.8	141	Specific	362.15	362.15	362.15	4.6	50	>sp|P02788|TRFL_HUMAN Lactotransferrin OS=Homo sapiens OX=9606 GN=LTF PE=1 SV=6	1270	20201113_12413_1ng_glyco_hcd30_etd30_compound15.20897.20897.4	controllerType=0 controllerNumber=1 scan=20897	49.3444
16241:3	1	R.TAGWNVPIGTLRPFLN[+2351.851]WTGPPEPIEAAVAR.F	HexNAc(4)Hex(5)Fuc(3)NeuAc(1)	N[+2352]	1861.53	3	5582.56	5582.56	0	0.1	141	Specific	400.74	340.28	340.28	4.64	50	>sp|P02788|TRFL_HUMAN Lactotransferrin OS=Homo sapiens OX=9606 GN=LTF PE=1 SV=6	1270	20201113_12413_1ng_glyco_hcd30_etd30_compound15.19871.19871.3	controllerType=0 controllerNumber=1 scan=19871	46.2878
16256:3	1	R.TAGWNVPIGTLRPFLN[+2059.735]WTGPPEPIEAAVAR.F	HexNAc(4)Hex(5)Fuc(1)NeuAc(1)	N[+2060]	1764.16	3	5290.46	5290.45	0	3	141	Specific	513.48	378.64	378.64	6.69	50	>sp|P02788|TRFL_HUMAN Lactotransferrin OS=Homo sapiens OX=9606 GN=LTF PE=1 SV=6	1270	20201113_12413_1ng_glyco_hcd30_etd30_compound15.19887.19887.3	controllerType=0 controllerNumber=1 scan=19887	46.3595
16171:4	1	R.TAGWNVPIGTLRPFLN[+2570.925]WTGPPEPIEAAVAR.F	HexNAc(5)Hex(6)Fuc(2)NeuAc(1)	N[+2571]	1451.17	4	5801.64	5801.64	0	1.3	141	Specific	515.21	515.21	515.21	6.64	50	>sp|P02788|TRFL_HUMAN Lactotransferrin OS=Homo sapiens OX=9606 GN=LTF PE=1 SV=6	1270	20201113_12413_1ng_glyco_hcd30_etd30_compound15.19797.19797.4	controllerType=0 controllerNumber=1 scan=19797	46.0584
16242:3	1	R.TAGWNVPIGTLRPFLN[+2059.735]WTGPPEPIEAAVAR.F	HexNAc(4)Hex(5)Fuc(1)NeuAc(1)	N[+2060]	1764.16	3	5290.46	5290.45	0	2	141	Specific	541	423.81	423.81	6.9	50	>sp|P02788|TRFL_HUMAN Lactotransferrin OS=Homo sapiens OX=9606 GN=LTF PE=1 SV=6	1270	20201113_12413_1ng_glyco_hcd30_etd30_compound15.19872.19872.3	controllerType=0 controllerNumber=1 scan=19872	46.299
16164:4	1	R.TAGWNVPIGTLRPFLN[+2570.925]WTGPPEPIEAAVAR.F	HexNAc(5)Hex(6)Fuc(2)NeuAc(1)	N[+2571]	1451.17	4	5801.65	5801.64	0	2.2	141	Specific	839.13	817.55	817.55	13.6	50	>sp|P02788|TRFL_HUMAN Lactotransferrin OS=Homo sapiens OX=9606 GN=LTF PE=1 SV=6	1270	20201113_12413_1ng_glyco_hcd30_etd30_compound15.19789.19789.2	controllerType=0 controllerNumber=1 scan=19789	46.0409
14776:2	1	R.TAGWNIPMGLLFN[+1216.423]QTGSC[+57.021]K.F	HexNAc(2)Hex(5)	C[+57], N[+1216]	1656.22	2	3311.44	3311.43	0	1.7	485	Specific	236.22	227.83	114.64	4.82	50	>sp|P02788|TRFL_HUMAN Lactotransferrin OS=Homo sapiens OX=9606 GN=LTF PE=1 SV=6	1270	20201113_12413_1ng_glyco_hcd30_etd30_compound15.18322.18322.2	controllerType=0 controllerNumber=1 scan=18322	41.6409
16045:3	1	R.TAGWNIPMGLLFN[+1548.545]QTGSC[+57.021]K.F	HexNAc(3)Hex(4)NeuAc(1)	C[+57], N[+1549]	1215.19	3	3643.56	3643.55	0	2.3	485	Specific	272.23	188.06	188.06	5.12	50	>sp|P02788|TRFL_HUMAN Lactotransferrin OS=Homo sapiens OX=9606 GN=LTF PE=1 SV=6	1270	20201113_12413_1ng_glyco_hcd30_etd30_compound15.19664.19664.3	controllerType=0 controllerNumber=1 scan=19664	45.6578
16008:3	1	R.TAGWNIPMGLLFN[+1710.598]QTGSC[+57.021]K.F	HexNAc(3)Hex(5)NeuAc(1)	C[+57], N[+1711]	1269.21	3	3805.61	3805.61	0	0.1	485	Specific	277.03	190.79	190.79	4.38	50	>sp|P02788|TRFL_HUMAN Lactotransferrin OS=Homo sapiens OX=9606 GN=LTF PE=1 SV=6	1270	20201113_12413_1ng_glyco_hcd30_etd30_compound15.19625.19625.3	controllerType=0 controllerNumber=1 scan=19625	45.5534
14698:3	1	R.TAGWNIPMGLLFN[+1622.582]QTGSC[+57.021]K.F	HexNAc(4)Hex(5)	C[+57], N[+1623]	1239.87	3	3717.6	3717.59	0	2.8	485	Specific	278.02	212.99	211.61	4.07	50	>sp|P02788|TRFL_HUMAN Lactotransferrin OS=Homo sapiens OX=9606 GN=LTF PE=1 SV=6	1270	20201113_12413_1ng_glyco_hcd30_etd30_compound15.18239.18239.7	controllerType=0 controllerNumber=1 scan=18239	41.3553
14746:3	1	R.TAGWNIPMGLLFN[+1419.502]QTGSC[+57.021]K.F	HexNAc(3)Hex(5)	C[+57], N[+1420]	1172.18	3	3514.53	3514.51	0	3.7	485	Specific	282.48	224.98	161.32	5.13	50	>sp|P02788|TRFL_HUMAN Lactotransferrin OS=Homo sapiens OX=9606 GN=LTF PE=1 SV=6	1270	20201113_12413_1ng_glyco_hcd30_etd30_compound15.18289.18289.3	controllerType=0 controllerNumber=1 scan=18289	41.5035
14383:3	1	R.TAGWNIPMGLLFN[+2133.772]QTGSC[+57.021]K.F	HexNAc(5)Hex(6)Fuc(1)	C[+57], N[+2134]	1410.27	3	4228.8	4228.78	0	5	485	Specific	302.27	165	165	4.61	50	>sp|P02788|TRFL_HUMAN Lactotransferrin OS=Homo sapiens OX=9606 GN=LTF PE=1 SV=6	1270	20201113_12413_1ng_glyco_hcd30_etd30_compound15.17907.17907.3	controllerType=0 controllerNumber=1 scan=17907	40.4466
14499:3	1	R.TAGWNIPMGLLFN[+1768.640]QTGSC[+57.021]K.F	HexNAc(4)Hex(5)Fuc(1)	C[+57], N[+1769]	1288.56	3	3863.67	3863.65	0	4.5	485	Specific	350.13	301.11	301.11	5.42	50	>sp|P02788|TRFL_HUMAN Lactotransferrin OS=Homo sapiens OX=9606 GN=LTF PE=1 SV=6	1270	20201113_12413_1ng_glyco_hcd30_etd30_compound15.18029.18029.3	controllerType=0 controllerNumber=1 scan=18029	40.7469
14678:3	1	R.TAGWNIPMGLLFN[+1581.555]QTGSC[+57.021]K.F	HexNAc(3)Hex(6)	C[+57], N[+1582]	1226.2	3	3676.57	3676.57	0	2.2	485	Specific	359.33	273.62	222.33	5.93	50	>sp|P02788|TRFL_HUMAN Lactotransferrin OS=Homo sapiens OX=9606 GN=LTF PE=1 SV=6	1270	20201113_12413_1ng_glyco_hcd30_etd30_compound15.18218.18218.3	controllerType=0 controllerNumber=1 scan=18218	41.2943
14575:3	1	R.TAGWNIPMGLLFN[+1606.587]QTGSC[+57.021]K.F	HexNAc(4)Hex(4)Fuc(1)	C[+57], N[+1607]	1234.54	3	3701.6	3701.6	0	2.1	485	Specific	365.65	290.62	290.62	4.91	50	>sp|P02788|TRFL_HUMAN Lactotransferrin OS=Homo sapiens OX=9606 GN=LTF PE=1 SV=6	1270	20201113_12413_1ng_glyco_hcd30_etd30_compound15.18109.18109.3	controllerType=0 controllerNumber=1 scan=18109	40.9634
17214:3	1	R.TAGWNIPMGLLFN[+2350.830]QTGSC[+57.021]K.F	HexNAc(4)Hex(5)Fuc(1)NeuAc(2)	C[+57], N[+2351]	1482.62	3	4445.86	4445.84	0	4.2	485	Specific	367.68	266.59	266.59	5.66	50	>sp|P02788|TRFL_HUMAN Lactotransferrin OS=Homo sapiens OX=9606 GN=LTF PE=1 SV=6	1270	20201113_12413_1ng_glyco_hcd30_etd30_compound15.20902.20902.3	controllerType=0 controllerNumber=1 scan=20902	49.3576
14667:3	1	R.TAGWNIPMGLLFN[+1622.582]QTGSC[+57.021]K.F	HexNAc(4)Hex(5)	C[+57], N[+1623]	1239.87	3	3717.6	3717.59	0	2.4	485	Specific	371.47	294.65	236.29	5.89	50	>sp|P02788|TRFL_HUMAN Lactotransferrin OS=Homo sapiens OX=9606 GN=LTF PE=1 SV=6	1270	20201113_12413_1ng_glyco_hcd30_etd30_compound15.18206.18206.3	controllerType=0 controllerNumber=1 scan=18206	41.2475
15940:4	1	R.TAGWNIPMGLLFN[+1913.677]QTGSC[+57.021]K.F	HexNAc(4)Hex(5)NeuAc(1)	C[+57], N[+1914]	1002.93	4	4008.68	4008.69	0	-0.7	485	Specific	372.33	296.91	296.91	3.94	50	>sp|P02788|TRFL_HUMAN Lactotransferrin OS=Homo sapiens OX=9606 GN=LTF PE=1 SV=6	1270	20201113_12413_1ng_glyco_hcd30_etd30_compound15.19552.19552.4	controllerType=0 controllerNumber=1 scan=19552	45.3186
15941:3	1	R.TAGWNIPMGLLFN[+1694.603]QTGSC[+57.021]K.F	HexNAc(3)Hex(4)Fuc(1)NeuAc(1)	C[+57], N[+1695]	1263.88	3	3789.61	3789.61	0	-0.2	485	Specific	383.91	273.58	273.58	4.17	50	>sp|P02788|TRFL_HUMAN Lactotransferrin OS=Homo sapiens OX=9606 GN=LTF PE=1 SV=6	1270	20201113_12413_1ng_glyco_hcd30_etd30_compound15.19553.19553.3	controllerType=0 controllerNumber=1 scan=19553	45.3303
14877:3	1	R.TAGWNIPMGLLFN[+1095.397]QTGSC[+57.021]K.F	HexNAc(3)Hex(3)	C[+57], N[+1095]	1064.14	3	3190.42	3190.41	0	3.6	485	Specific	407.68	354.44	354.44	5.81	50	>sp|P02788|TRFL_HUMAN Lactotransferrin OS=Homo sapiens OX=9606 GN=LTF PE=1 SV=6	1270	20201113_12413_1ng_glyco_hcd30_etd30_compound15.18429.18429.3	controllerType=0 controllerNumber=1 scan=18429	41.9417
15909:3	1	R.TAGWNIPMGLLFN[+1913.677]QTGSC[+57.021]K.F	HexNAc(4)Hex(5)NeuAc(1)	C[+57], N[+1914]	1336.9	3	4008.68	4008.69	0	-1.4	485	Specific	413.19	291.28	291.28	4.65	50	>sp|P02788|TRFL_HUMAN Lactotransferrin OS=Homo sapiens OX=9606 GN=LTF PE=1 SV=6	1270	20201113_12413_1ng_glyco_hcd30_etd30_compound15.19520.19520.3	controllerType=0 controllerNumber=1 scan=19520	45.2343
15980:3	1	R.TAGWNIPMGLLFN[+1751.624]QTGSC[+57.021]K.F	HexNAc(4)Hex(4)NeuAc(1)	C[+57], N[+1752]	1282.88	3	3846.64	3846.63	0	1.3	485	Specific	417.47	284.59	284.59	5.84	50	>sp|P02788|TRFL_HUMAN Lactotransferrin OS=Homo sapiens OX=9606 GN=LTF PE=1 SV=6	1270	20201113_12413_1ng_glyco_hcd30_etd30_compound15.19595.19595.3	controllerType=0 controllerNumber=1 scan=19595	45.4548
15816:3	1	R.TAGWNIPMGLLFN[+2059.735]QTGSC[+57.021]K.F	HexNAc(4)Hex(5)Fuc(1)NeuAc(1)	C[+57], N[+2060]	1385.59	3	4154.75	4154.74	0	1.3	485	Specific	418.1	305.46	305.46	5.91	50	>sp|P02788|TRFL_HUMAN Lactotransferrin OS=Homo sapiens OX=9606 GN=LTF PE=1 SV=6	1270	20201113_12413_1ng_glyco_hcd30_etd30_compound15.19421.19421.3	controllerType=0 controllerNumber=1 scan=19421	44.8833
15944:3	1	R.TAGWNIPMGLLFN[+1872.651]QTGSC[+57.021]K.F	HexNAc(3)Hex(6)NeuAc(1)	C[+57], N[+1873]	1323.23	3	3967.67	3967.66	0	2	485	Specific	430.71	296.14	250.38	5.92	50	>sp|P02788|TRFL_HUMAN Lactotransferrin OS=Homo sapiens OX=9606 GN=LTF PE=1 SV=6	1270	20201113_12413_1ng_glyco_hcd30_etd30_compound15.19557.19557.3	controllerType=0 controllerNumber=1 scan=19557	45.3459
14771:2	1	R.TAGWNIPMGLLFN[+1216.423]QTGSC[+57.021]K.F	HexNAc(2)Hex(5)	C[+57], N[+1216]	1656.22	2	3311.44	3311.43	0	1.7	485	Specific	454.12	416.51	136.32	7.22	50	>sp|P02788|TRFL_HUMAN Lactotransferrin OS=Homo sapiens OX=9606 GN=LTF PE=1 SV=6	1270	20201113_12413_1ng_glyco_hcd30_etd30_compound15.18316.18316.2	controllerType=0 controllerNumber=1 scan=18316	41.6081
14762:3	1	R.TAGWNIPMGLLFN[+1216.423]QTGSC[+57.021]K.F	HexNAc(2)Hex(5)	C[+57], N[+1216]	1104.48	3	3311.44	3311.43	0	2.3	485	Specific	456.61	414.74	239.7	7.18	50	>sp|P02788|TRFL_HUMAN Lactotransferrin OS=Homo sapiens OX=9606 GN=LTF PE=1 SV=6	1270	20201113_12413_1ng_glyco_hcd30_etd30_compound15.18307.18307.3	controllerType=0 controllerNumber=1 scan=18307	41.5662
17326:3	1	R.TAGWNIPMGLLFN[+2204.772]QTGSC[+57.021]K.F	HexNAc(4)Hex(5)NeuAc(2)	C[+57], N[+2205]	1433.93	3	4299.79	4299.78	0	1.3	485	Specific	469.53	289.75	289.75	5.99	50	>sp|P02788|TRFL_HUMAN Lactotransferrin OS=Homo sapiens OX=9606 GN=LTF PE=1 SV=6	1270	20201113_12413_1ng_glyco_hcd30_etd30_compound15.21020.21020.3	controllerType=0 controllerNumber=1 scan=21020	49.7355
15836:3	1	R.TAGWNIPMGLLFN[+2205.793]QTGSC[+57.021]K.F	HexNAc(4)Hex(5)Fuc(2)NeuAc(1)	C[+57], N[+2206]	1434.27	3	4300.81	4300.8	0	1.2	485	Specific	480.04	327.94	327.94	6.15	50	>sp|P02788|TRFL_HUMAN Lactotransferrin OS=Homo sapiens OX=9606 GN=LTF PE=1 SV=6	1270	20201113_12413_1ng_glyco_hcd30_etd30_compound15.19442.19442.3	controllerType=0 controllerNumber=1 scan=19442	44.9458
14794:3	1	R.TAGWNIPMGLLFN[+1216.423]QTGSC[+57.021]K.F	HexNAc(2)Hex(5)	C[+57], N[+1216]	1104.48	3	3311.44	3311.43	0	2.2	485	Specific	496.79	445.09	251.43	7.27	50	>sp|P02788|TRFL_HUMAN Lactotransferrin OS=Homo sapiens OX=9606 GN=LTF PE=1 SV=6	1270	20201113_12413_1ng_glyco_hcd30_etd30_compound15.18341.18341.3	controllerType=0 controllerNumber=1 scan=18341	41.6961
14714:3	1	R.TAGWNIPM[+15.995]GLLFN[+2059.735]QTGSC[+57.021]K.F	HexNAc(4)Hex(5)Fuc(1)NeuAc(1)	C[+57], M[+16], N[+2060]	1390.92	3	4170.76	4170.74	0	4.4	485	Specific	274.83	244.29	244.29	3.72	50	>sp|P02788|TRFL_HUMAN Lactotransferrin OS=Homo sapiens OX=9606 GN=LTF PE=1 SV=6	1270	20201113_12413_1ng_glyco_hcd30_etd30_compound15.18256.18256.3	controllerType=0 controllerNumber=1 scan=18256	41.4152
16933:4	1	R.TAGWNIPMGLLFN[+2350.830]QTGSC[+57.021]KFDEYFSQSC[+57.021]APGSDPR.S	HexNAc(4)Hex(5)Fuc(1)NeuAc(2)	C[+57]*2, N[+2351]	1573.16	4	6289.62	6289.59	0	4.8	485	Specific	327.43	292.88	292.88	4.9	50	>sp|P02788|TRFL_HUMAN Lactotransferrin OS=Homo sapiens OX=9606 GN=LTF PE=1 SV=6	1270	20201113_12413_1ng_glyco_hcd30_etd30_compound15.20604.20604.4	controllerType=0 controllerNumber=1 scan=20604	48.3842
16060:3	1	R.TAGWNIPMGLLFN[+1913.677]QTGSC[+57.021]KFDEYFSQSC[+57.021]APGSDPR.S	HexNAc(4)Hex(5)NeuAc(1)	C[+57]*2, N[+1914]	1951.5	3	5852.49	5852.43	0	9.9	485	Specific	501.13	419.82	419.82	5.89	50	>sp|P02788|TRFL_HUMAN Lactotransferrin OS=Homo sapiens OX=9606 GN=LTF PE=1 SV=6	1270	20201113_12413_1ng_glyco_hcd30_etd30_compound15.19680.19680.3	controllerType=0 controllerNumber=1 scan=19680	45.7106
15317:4	1	R.TAGWNIPMGLLFN[+1768.640]QTGSC[+57.021]KFDEYFSQSC[+57.021]APGSDPR.S	HexNAc(4)Hex(5)Fuc(1)	C[+57]*2, N[+1769]	1427.61	4	5707.43	5707.4	0	5.5	485	Specific	639.46	614.81	614.81	7.37	50	>sp|P02788|TRFL_HUMAN Lactotransferrin OS=Homo sapiens OX=9606 GN=LTF PE=1 SV=6	1270	20201113_12413_1ng_glyco_hcd30_etd30_compound15.18893.18893.4	controllerType=0 controllerNumber=1 scan=18893	43.2939
16059:4	1	R.TAGWNIPMGLLFN[+1913.677]QTGSC[+57.021]KFDEYFSQSC[+57.021]APGSDPR.S	HexNAc(4)Hex(5)NeuAc(1)	C[+57]*2, N[+1914]	1463.88	4	5852.49	5852.43	0	9.9	485	Specific	792.12	719.96	719.96	10.89	50	>sp|P02788|TRFL_HUMAN Lactotransferrin OS=Homo sapiens OX=9606 GN=LTF PE=1 SV=6	1270	20201113_12413_1ng_glyco_hcd30_etd30_compound15.19679.19679.4	controllerType=0 controllerNumber=1 scan=19679	45.7051
15995:4	1	R.TAGWNIPMGLLFN[+2059.735]QTGSC[+57.021]KFDEYFSQSC[+57.021]APGSDPR.S	HexNAc(4)Hex(5)Fuc(1)NeuAc(1)	C[+57]*2, N[+2060]	1500.38	4	5998.5	5998.49	0	1.1	485	Specific	837.06	752.11	752.11	12.86	50	>sp|P02788|TRFL_HUMAN Lactotransferrin OS=Homo sapiens OX=9606 GN=LTF PE=1 SV=6	1270	20201113_12413_1ng_glyco_hcd30_etd30_compound15.19611.19611.4	controllerType=0 controllerNumber=1 scan=19611	45.5022
08151:3	1	R.N[+2059.735]GSDC[+57.021]PDKFC[+57.021]LFQSETK.N	HexNAc(4)Hex(5)Fuc(1)NeuAc(1)	C[+57]*2, N[+2060]	1364.88	3	4092.62	4092.61	0	3.3	642	Specific	296.29	196.03	196.03	4.67	50	>sp|P02788|TRFL_HUMAN Lactotransferrin OS=Homo sapiens OX=9606 GN=LTF PE=1 SV=6	1270	20201113_12413_1ng_glyco_hcd30_etd30_compound15.11371.11371.3	controllerType=0 controllerNumber=1 scan=11371	26.7667
08109:3	1	R.N[+2205.793]GSDC[+57.021]PDKFC[+57.021]LFQSETK.N	HexNAc(4)Hex(5)Fuc(2)NeuAc(1)	C[+57]*2, N[+2206]	1413.57	3	4238.68	4238.67	0	3.9	642	Specific	324.4	200.47	200.47	4.96	50	>sp|P02788|TRFL_HUMAN Lactotransferrin OS=Homo sapiens OX=9606 GN=LTF PE=1 SV=6	1270	20201113_12413_1ng_glyco_hcd30_etd30_compound15.11328.11328.3	controllerType=0 controllerNumber=1 scan=11328	26.6809
08094:3	1	R.N[+2205.793]GSDC[+57.021]PDKFC[+57.021]LFQSETK.N	HexNAc(4)Hex(5)Fuc(2)NeuAc(1)	C[+57]*2, N[+2206]	1413.56	3	4238.68	4238.67	0	2.7	642	Specific	332.31	198.81	198.81	5.12	50	>sp|P02788|TRFL_HUMAN Lactotransferrin OS=Homo sapiens OX=9606 GN=LTF PE=1 SV=6	1270	20201113_12413_1ng_glyco_hcd30_etd30_compound15.11312.11312.3	controllerType=0 controllerNumber=1 scan=11312	26.6466
18773:3	3	R.[+42.011]LSLLEEPGN[+2336.851]GTFTVILNQLTSR.D	HexNAc(6)Hex(6)Fuc(1)	.[42], N[+2337]	1594.39	3	4781.16	4781.15	0	2	413	Specific	301.07	244.61	244.61	3.97	25	>sp|P01833|PIGR_HUMAN Polymeric immunoglobulin receptor OS=Homo sapiens OX=9606 GN=PIGR PE=1 SV=4	902	20201113_12413_1ng_glyco_hcd30_etd30_compound15.22548.22548.3	controllerType=0 controllerNumber=1 scan=22548	53.4305
17045:3	3	R.LSLLEEPGN[+2205.793]GTFTVILNQLTSR.D	HexNAc(4)Hex(5)Fuc(2)NeuAc(1)	N[+2206]	1536.7	3	4608.1	4608.09	0	2.7	413	Specific	330.6	240.65	240.65	4.09	25	>sp|P01833|PIGR_HUMAN Polymeric immunoglobulin receptor OS=Homo sapiens OX=9606 GN=PIGR PE=1 SV=4	902	20201113_12413_1ng_glyco_hcd30_etd30_compound15.20722.20722.7	controllerType=0 controllerNumber=1 scan=20722	48.7504
17139:3	3	R.LSLLEEPGN[+2059.735]GTFTVILNQLTSR.D	HexNAc(4)Hex(5)Fuc(1)NeuAc(1)	N[+2060]	1488.02	3	4462.05	4462.03	0	5.6	413	Specific	499.08	396.03	396.03	6.42	25	>sp|P01833|PIGR_HUMAN Polymeric immunoglobulin receptor OS=Homo sapiens OX=9606 GN=PIGR PE=1 SV=4	902	20201113_12413_1ng_glyco_hcd30_etd30_compound15.20822.20822.3	controllerType=0 controllerNumber=1 scan=20822	49.0663
18723:4	3	R.LSLLEEPGN[+2350.830]GTFTVILNQLTSR.D	HexNAc(4)Hex(5)Fuc(1)NeuAc(2)	N[+2351]	1189.04	4	4753.15	4753.12	0	4.7	413	Specific	546.45	457.05	457.05	5.72	25	>sp|P01833|PIGR_HUMAN Polymeric immunoglobulin receptor OS=Homo sapiens OX=9606 GN=PIGR PE=1 SV=4	902	20201113_12413_1ng_glyco_hcd30_etd30_compound15.22494.22494.4	controllerType=0 controllerNumber=1 scan=22494	53.2783
15311:3	3	K.IIEGEPNLKVPGN[+2350.830]VTAVLGETLK.V	HexNAc(4)Hex(5)Fuc(1)NeuAc(2)	N[+2351]	1581.41	3	4742.2	4742.18	0	5.3	457	Specific	315.91	244	244	2.88	25	>sp|P01833|PIGR_HUMAN Polymeric immunoglobulin receptor OS=Homo sapiens OX=9606 GN=PIGR PE=1 SV=4	902	20201113_12413_1ng_glyco_hcd30_etd30_compound15.18887.18887.3	controllerType=0 controllerNumber=1 scan=18887	43.2755
15316:4	3	K.IIEGEPNLKVPGN[+2350.830]VTAVLGETLK.V	HexNAc(4)Hex(5)Fuc(1)NeuAc(2)	N[+2351]	1186.31	4	4742.2	4742.18	0	4.7	457	Specific	328.8	287.22	287.22	3.02	25	>sp|P01833|PIGR_HUMAN Polymeric immunoglobulin receptor OS=Homo sapiens OX=9606 GN=PIGR PE=1 SV=4	902	20201113_12413_1ng_glyco_hcd30_etd30_compound15.18892.18892.4	controllerType=0 controllerNumber=1 scan=18892	43.2872
15301:3	3	K.IIEGEPNLKVPGN[+2350.830]VTAVLGETLK.V	HexNAc(4)Hex(5)Fuc(1)NeuAc(2)	N[+2351]	1581.4	3	4742.19	4742.18	0	2.9	457	Specific	357.4	264.29	264.29	4.11	25	>sp|P01833|PIGR_HUMAN Polymeric immunoglobulin receptor OS=Homo sapiens OX=9606 GN=PIGR PE=1 SV=4	902	20201113_12413_1ng_glyco_hcd30_etd30_compound15.18876.18876.2	controllerType=0 controllerNumber=1 scan=18876	43.2462
13553:5	3	K.IIEGEPNLKVPGN[+2205.793]VTAVLGETLKVPC[+57.021]HFPC[+57.021]K.F	HexNAc(4)Hex(5)Fuc(2)NeuAc(1)	C[+57]*2, N[+2206]	1125.33	5	5622.62	5622.6	0	2.8	457	Specific	312.75	312.75	312.75	3.58	25	>sp|P01833|PIGR_HUMAN Polymeric immunoglobulin receptor OS=Homo sapiens OX=9606 GN=PIGR PE=1 SV=4	902	20201113_12413_1ng_glyco_hcd30_etd30_compound15.17020.17020.5	controllerType=0 controllerNumber=1 scan=17020	38.4137
14662:4	3	K.IIEGEPNLKVPGN[+2350.830]VTAVLGETLKVPC[+57.021]HFPC[+57.021]K.F	HexNAc(4)Hex(5)Fuc(1)NeuAc(2)	C[+57]*2, N[+2351]	1442.68	4	5767.68	5767.64	0	7.6	457	Specific	527.74	527.74	527.74	4.1	25	>sp|P01833|PIGR_HUMAN Polymeric immunoglobulin receptor OS=Homo sapiens OX=9606 GN=PIGR PE=1 SV=4	902	20201113_12413_1ng_glyco_hcd30_etd30_compound15.18200.18200.4	controllerType=0 controllerNumber=1 scan=18200	41.2161
14675:4	3	K.IIEGEPNLKVPGN[+2350.830]VTAVLGETLKVPC[+57.021]HFPC[+57.021]K.F	HexNAc(4)Hex(5)Fuc(1)NeuAc(2)	C[+57]*2, N[+2351]	1442.67	4	5767.65	5767.64	0	1.5	457	Specific	528.44	528.44	528.44	5.13	25	>sp|P01833|PIGR_HUMAN Polymeric immunoglobulin receptor OS=Homo sapiens OX=9606 GN=PIGR PE=1 SV=4	902	20201113_12413_1ng_glyco_hcd30_etd30_compound15.18214.18214.4	controllerType=0 controllerNumber=1 scan=18214	41.2799
14671:5	3	K.IIEGEPNLKVPGN[+2350.830]VTAVLGETLKVPC[+57.021]HFPC[+57.021]K.F	HexNAc(4)Hex(5)Fuc(1)NeuAc(2)	C[+57]*2, N[+2351]	1154.34	5	5767.65	5767.64	0	2.8	457	Specific	686.53	686.53	686.53	8.52	25	>sp|P01833|PIGR_HUMAN Polymeric immunoglobulin receptor OS=Homo sapiens OX=9606 GN=PIGR PE=1 SV=4	902	20201113_12413_1ng_glyco_hcd30_etd30_compound15.18210.18210.5	controllerType=0 controllerNumber=1 scan=18210	41.2597
11952:3	3	K.VPGN[+2205.793]VTAVLGETLK.V	HexNAc(4)Hex(5)Fuc(2)NeuAc(1)	N[+2206]	1201.87	3	3603.59	3603.59	0	0.2	466	Specific	258.59	159.39	159.39	4.23	25	>sp|P01833|PIGR_HUMAN Polymeric immunoglobulin receptor OS=Homo sapiens OX=9606 GN=PIGR PE=1 SV=4	902	20201113_12413_1ng_glyco_hcd30_etd30_compound15.15345.15345.3	controllerType=0 controllerNumber=1 scan=15345	34.5781
12008:3	3	K.VPGN[+2059.735]VTAVLGETLK.V	HexNAc(4)Hex(5)Fuc(1)NeuAc(1)	N[+2060]	1153.19	3	3457.54	3457.53	0	2.5	466	Specific	360.31	250.67	250.67	5.46	25	>sp|P01833|PIGR_HUMAN Polymeric immunoglobulin receptor OS=Homo sapiens OX=9606 GN=PIGR PE=1 SV=4	902	20201113_12413_1ng_glyco_hcd30_etd30_compound15.15404.15404.3	controllerType=0 controllerNumber=1 scan=15404	34.7471
13501:3	3	K.VPGN[+2350.830]VTAVLGETLKVPC[+57.021]HFPC[+57.021]K.F	HexNAc(4)Hex(5)Fuc(1)NeuAc(2)	C[+57]*2, N[+2351]	1592.04	3	4774.1	4774.09	0	2.9	466	Specific	276.56	158.28	158.28	2.55	25	>sp|P01833|PIGR_HUMAN Polymeric immunoglobulin receptor OS=Homo sapiens OX=9606 GN=PIGR PE=1 SV=4	902	20201113_12413_1ng_glyco_hcd30_etd30_compound15.16965.16965.3	controllerType=0 controllerNumber=1 scan=16965	38.2675
11995:4	3	K.VPGN[+2205.793]VTAVLGETLKVPC[+57.021]HFPC[+57.021]K.F	HexNAc(4)Hex(5)Fuc(2)NeuAc(1)	C[+57]*2, N[+2206]	1158.02	4	4629.06	4629.05	0	2.5	466	Specific	406.9	406.9	406.9	4.64	25	>sp|P01833|PIGR_HUMAN Polymeric immunoglobulin receptor OS=Homo sapiens OX=9606 GN=PIGR PE=1 SV=4	902	20201113_12413_1ng_glyco_hcd30_etd30_compound15.15390.15390.4	controllerType=0 controllerNumber=1 scan=15390	34.712
12020:4	3	K.VPGN[+2059.735]VTAVLGETLKVPC[+57.021]HFPC[+57.021]K.F	HexNAc(4)Hex(5)Fuc(1)NeuAc(1)	C[+57]*2, N[+2060]	1121.51	4	4483	4482.99	0	2.1	466	Specific	484.47	457.32	457.32	5.28	25	>sp|P01833|PIGR_HUMAN Polymeric immunoglobulin receptor OS=Homo sapiens OX=9606 GN=PIGR PE=1 SV=4	902	20201113_12413_1ng_glyco_hcd30_etd30_compound15.15416.15416.4	controllerType=0 controllerNumber=1 scan=15416	34.7712
05114:3	3	K.WN[+1872.651]NTGC[+57.021]QALPSQDEGPSK.A	HexNAc(3)Hex(6)NeuAc(1)	C[+57], N[+1873]	1287.85	3	3861.54	3861.53	0	2.6	498	Specific	201.58	108.44	108.44	4.14	25	>sp|P01833|PIGR_HUMAN Polymeric immunoglobulin receptor OS=Homo sapiens OX=9606 GN=PIGR PE=1 SV=4	902	20201113_12413_1ng_glyco_hcd30_etd30_compound15.8207.8207.3	controllerType=0 controllerNumber=1 scan=8207	20.9084
06993:3	3	K.WN[+2204.772]NTGC[+57.021]QALPSQDEGPSK.A	HexNAc(4)Hex(5)NeuAc(2)	C[+57], N[+2205]	1398.56	3	4193.67	4193.65	0	4.4	498	Specific	240.15	129.99	129.99	4.76	25	>sp|P01833|PIGR_HUMAN Polymeric immunoglobulin receptor OS=Homo sapiens OX=9606 GN=PIGR PE=1 SV=4	902	20201113_12413_1ng_glyco_hcd30_etd30_compound15.10161.10161.3	controllerType=0 controllerNumber=1 scan=10161	24.4074
05035:3	3	K.WN[+2059.735]NTGC[+57.021]QALPSQDEGPSK.A	HexNAc(4)Hex(5)Fuc(1)NeuAc(1)	C[+57], N[+2060]	1350.21	3	4048.62	4048.61	0	2.3	498	Specific	249.77	139.51	139.51	4.92	25	>sp|P01833|PIGR_HUMAN Polymeric immunoglobulin receptor OS=Homo sapiens OX=9606 GN=PIGR PE=1 SV=4	902	20201113_12413_1ng_glyco_hcd30_etd30_compound15.8125.8125.3	controllerType=0 controllerNumber=1 scan=8125	20.7526
05063:3	3	K.WN[+1913.677]NTGC[+57.021]QALPSQDEGPSK.A	HexNAc(4)Hex(5)NeuAc(1)	C[+57], N[+1914]	1301.53	3	3902.56	3902.55	0	2.3	498	Specific	502.64	317.64	317.64	6.16	25	>sp|P01833|PIGR_HUMAN Polymeric immunoglobulin receptor OS=Homo sapiens OX=9606 GN=PIGR PE=1 SV=4	902	20201113_12413_1ng_glyco_hcd30_etd30_compound15.8154.8154.3	controllerType=0 controllerNumber=1 scan=8154	20.8073
05144:3	3	K.WN[+1710.598]NTGC[+57.021]QALPSQDEGPSK.A	HexNAc(3)Hex(5)NeuAc(1)	C[+57], N[+1711]	1233.83	3	3699.48	3699.47	0	2	498	Specific	504.31	308.81	308.81	6.16	25	>sp|P01833|PIGR_HUMAN Polymeric immunoglobulin receptor OS=Homo sapiens OX=9606 GN=PIGR PE=1 SV=4	902	20201113_12413_1ng_glyco_hcd30_etd30_compound15.8238.8238.3	controllerType=0 controllerNumber=1 scan=8238	20.9648
[truncated: 17,258 more rows]
