# Supplementary material for: Proteomic Analysis of Human Milk Reveals Nutritional and Immune Benefits in the Colostrum from Mothers with COVID-19
Source: Nutrients. 2022 Jun 17;14(12):2513. doi: 10.3390/nu14122513 (PMC9227629; doi:10.3390/nu14122513)
Supplement: Supplementary file 1 [file nutrients-14-02513-s001.zip › Table S4.xlsx]

## Sheet: Sheet1
Table S4. List of unique N-glycopeptides
Glycopeptide	Glycan	Uniprot ID	Gene Name	Protein Name	Shortname	ProteinNameInSkyline	Glycosites	Reported before	Site
K.DIDGYGGIALPELIC[+57.021]TMFHTSGYDTQAIVENN[+1686.586]ESTEYGLFQISNK.L	HexNAc(2)Hex(7)Fuc(1)	P00709	LALBA	Alpha-lactalbumin	P00709|LALBA	P00709|LALBA_N64_HexNAc(2)Hex(7)Fuc(1)	N64	Yes	P00709|LALBA_N64
K.DIDGYGGIALPELIC[+57.021]TMFHTSGYDTQAIVENN[+2350.830]ESTEYGLFQISNK.L	HexNAc(4)Hex(5)Fuc(1)NeuAc(2)	P00709	LALBA	Alpha-lactalbumin	P00709|LALBA	P00709|LALBA_N64_HexNAc(4)Hex(5)Fuc(1)NeuAc(2)	N64	Yes	P00709|LALBA_N64
K.DIDGYGGIALPELIC[+57.021]TMFHTSGYDTQAIVENN[+2336.851]ESTEYGLFQISNK.L	HexNAc(6)Hex(6)Fuc(1)	P00709	LALBA	Alpha-lactalbumin	P00709|LALBA	P00709|LALBA_N64_HexNAc(6)Hex(6)Fuc(1)	N64	Yes	P00709|LALBA_N64
R.FFVPLFLVGILFPAILAKQFTKC[+57.021]ELSQLLKDIDGYGGIALPELIC[+57.021]TMFHTSGYDTQAIVENN[+892.317]ESTEYGLFQISNK.L	HexNAc(2)Hex(3)	P00709	LALBA	Alpha-lactalbumin	P00709|LALBA	P00709|LALBA_N64_HexNAc(2)Hex(3)	N64	Yes	P00709|LALBA_N64
K.DIDGYGGIALPELIC[+57.021]TM[+15.995]FHTSGYDTQAIVENN[+2190.793]ESTEYGLFQISNK.L	HexNAc(6)Hex(6)	P00709	LALBA	Alpha-lactalbumin	P00709|LALBA	P00709|LALBA_N64_HexNAc(6)Hex(6)	N64	Yes	P00709|LALBA_N64
K.MVSHHN[+2059.735]LTTGATLINEQWLLTTAK.N	HexNAc(4)Hex(5)Fuc(1)NeuAc(1)	P00738	HP	Haptoglobin	P00738|HPT	P00738|HPT_N184_HexNAc(4)Hex(5)Fuc(1)NeuAc(1)	N184	Yes	P00738|HPT_N184
K.MVSHHN[+1913.677]LTTGATLINEQWLLTTAK.N	HexNAc(4)Hex(5)NeuAc(1)	P00738	HP	Haptoglobin	P00738|HPT	P00738|HPT_N184_HexNAc(4)Hex(5)NeuAc(1)	N184	Yes	P00738|HPT_N184
K.MVSHHN[+2204.772]LTTGATLINEQWLLTTAK.N	HexNAc(4)Hex(5)NeuAc(2)	P00738	HP	Haptoglobin	P00738|HPT	P00738|HPT_N184_HexNAc(4)Hex(5)NeuAc(2)	N184	Yes	P00738|HPT_N184
K.VVLHPN[+2205.793]YSQVDIGLIK.L	HexNAc(4)Hex(5)Fuc(2)NeuAc(1)	P00738	HP	Haptoglobin	P00738|HPT	P00738|HPT_N241_HexNAc(4)Hex(5)Fuc(2)NeuAc(1)	N241	Yes	P00738|HPT_N241
K.VVLHPN[+2204.772]YSQVDIGLIK.L	HexNAc(4)Hex(5)NeuAc(2)	P00738	HP	Haptoglobin	P00738|HPT	P00738|HPT_N241_HexNAc(4)Hex(5)NeuAc(2)	N241	Yes	P00738|HPT_N241
R.SPYYN[+1913.677]VSDEISFHC[+57.021]YDGYTLR.G	HexNAc(4)Hex(5)NeuAc(1)	P00751	CFB	Complement factor B	P00751|CFAB	P00751|CFAB_N122_HexNAc(4)Hex(5)NeuAc(1)	N122	Yes	P00751|CFAB_N122
K.ADTHDEILEGLNFN[+2350.830]LTEIPEAQIHEGFQELLR.T	HexNAc(4)Hex(5)Fuc(1)NeuAc(2)	P01009	SERPINA1	Alpha-1-antitrypsin	P01009|A1AT	P01009|A1AT_N107_HexNAc(4)Hex(5)Fuc(1)NeuAc(2)	N107	Yes	P01009|A1AT_N107
K.ADTHDEILEGLNFN[+2205.793]LTEIPEAQIHEGFQELLR.T	HexNAc(4)Hex(5)Fuc(2)NeuAc(1)	P01009	SERPINA1	Alpha-1-antitrypsin	P01009|A1AT	P01009|A1AT_N107_HexNAc(4)Hex(5)Fuc(2)NeuAc(1)	N107	Yes	P01009|A1AT_N107
K.ADTHDEILEGLNFN[+2204.772]LTEIPEAQIHEGFQELLR.T	HexNAc(4)Hex(5)NeuAc(2)	P01009	SERPINA1	Alpha-1-antitrypsin	P01009|A1AT	P01009|A1AT_N107_HexNAc(4)Hex(5)NeuAc(2)	N107	Yes	P01009|A1AT_N107
K.ADTHDEILEGLNFN[+3007.058]LTEIPEAQIHEGFQELLR.T	HexNAc(5)Hex(6)Fuc(1)NeuAc(3)	P01009	SERPINA1	Alpha-1-antitrypsin	P01009|A1AT	P01009|A1AT_N107_HexNAc(5)Hex(6)Fuc(1)NeuAc(3)	N107	Yes	P01009|A1AT_N107
K.ADTHDEILEGLNFN[+2862.021]LTEIPEAQIHEGFQELLR.T	HexNAc(5)Hex(6)Fuc(2)NeuAc(2)	P01009	SERPINA1	Alpha-1-antitrypsin	P01009|A1AT	P01009|A1AT_N107_HexNAc(5)Hex(6)Fuc(2)NeuAc(2)	N107	Yes	P01009|A1AT_N107
K.ADTHDEILEGLNFN[+2863.041]LTEIPEAQIHEGFQELLR.T	HexNAc(5)Hex(6)Fuc(4)NeuAc(1)	P01009	SERPINA1	Alpha-1-antitrypsin	P01009|A1AT	P01009|A1AT_N107_HexNAc(5)Hex(6)Fuc(4)NeuAc(1)	N107	Yes	P01009|A1AT_N107
K.ADTHDEILEGLNFN[+2569.905]LTEIPEAQIHEGFQELLR.T	HexNAc(5)Hex(6)NeuAc(2)	P01009	SERPINA1	Alpha-1-antitrypsin	P01009|A1AT	P01009|A1AT_N107_HexNAc(5)Hex(6)NeuAc(2)	N107	Yes	P01009|A1AT_N107
K.ADTHDEILEGLNFN[+2861.000]LTEIPEAQIHEGFQELLR.T	HexNAc(5)Hex(6)NeuAc(3)	P01009	SERPINA1	Alpha-1-antitrypsin	P01009|A1AT	P01009|A1AT_N107_HexNAc(5)Hex(6)NeuAc(3)	N107	Yes	P01009|A1AT_N107
K.ADTHDEILEGLNFN[+3517.228]LTEIPEAQIHEGFQELLR.T	HexNAc(6)Hex(7)NeuAc(4)	P01009	SERPINA1	Alpha-1-antitrypsin	P01009|A1AT	P01009|A1AT_N107_HexNAc(6)Hex(7)NeuAc(4)	N107	Yes	P01009|A1AT_N107
K.[+42.011]ADTHDEILEGLNFN[+2190.793]LTEIPEAQIHEGFQELLR.T	HexNAc(6)Hex(6)	P01009	SERPINA1	Alpha-1-antitrypsin	P01009|A1AT	P01009|A1AT_N107_HexNAc(6)Hex(6)	N107	Yes	P01009|A1AT_N107
K.YLGN[+2205.793]ATAIFFLPDEGK.L	HexNAc(4)Hex(5)Fuc(2)NeuAc(1)	P01009	SERPINA1	Alpha-1-antitrypsin	P01009|A1AT	P01009|A1AT_N253_HexNAc(4)Hex(5)Fuc(2)NeuAc(1)	N253	Yes	P01009|A1AT_N253
K.YLGN[+2351.851]ATAIFFLPDEGKLQHLENELTHDIITK.F	HexNAc(4)Hex(5)Fuc(3)NeuAc(1)	P01009	SERPINA1	Alpha-1-antitrypsin	P01009|A1AT	P01009|A1AT_N253_HexNAc(4)Hex(5)Fuc(3)NeuAc(1)	N253	Yes	P01009|A1AT_N253
K.YLGN[+2204.772]ATAIFFLPDEGK.L	HexNAc(4)Hex(5)NeuAc(2)	P01009	SERPINA1	Alpha-1-antitrypsin	P01009|A1AT	P01009|A1AT_N253_HexNAc(4)Hex(5)NeuAc(2)	N253	Yes	P01009|A1AT_N253
K.YLGN[+2204.772]ATAIFFLPDEGKLQHLENELTHDIITK.F	HexNAc(4)Hex(5)NeuAc(2)	P01009	SERPINA1	Alpha-1-antitrypsin	P01009|A1AT	P01009|A1AT_N253_HexNAc(4)Hex(5)NeuAc(2)	N253	Yes	P01009|A1AT_N253
K.[+42.011]YLGN[+2190.793]ATAIFFLPDEGKLQHLENELTHDIITK.F	HexNAc(6)Hex(6)	P01009	SERPINA1	Alpha-1-antitrypsin	P01009|A1AT	P01009|A1AT_N253_HexNAc(6)Hex(6)	N253	Yes	P01009|A1AT_N253
R.QLAHQSN[+2188.740]STNIFFSPVSIATAFAMLSLGTK.A	HexNAc(2)Hex(11)	P01009	SERPINA1	Alpha-1-antitrypsin	P01009|A1AT	P01009|A1AT_N70_HexNAc(2)Hex(11)	N70	Yes	P01009|A1AT_N70
R.QLAHQSN[+2350.830]STNIFFSPVSIATAFAMLSLGTK.A	HexNAc(4)Hex(5)Fuc(1)NeuAc(2)	P01009	SERPINA1	Alpha-1-antitrypsin	P01009|A1AT	P01009|A1AT_N70_HexNAc(4)Hex(5)Fuc(1)NeuAc(2)	N70	Yes	P01009|A1AT_N70
R.QLAHQSN[+2205.793]STNIFFSPVSIATAFAMLSLGTK.A	HexNAc(4)Hex(5)Fuc(2)NeuAc(1)	P01009	SERPINA1	Alpha-1-antitrypsin	P01009|A1AT	P01009|A1AT_N70_HexNAc(4)Hex(5)Fuc(2)NeuAc(1)	N70	Yes	P01009|A1AT_N70
R.QLAHQSN[+2351.851]STNIFFSPVSIATAFAMLSLGTK.A	HexNAc(4)Hex(5)Fuc(3)NeuAc(1)	P01009	SERPINA1	Alpha-1-antitrypsin	P01009|A1AT	P01009|A1AT_N70_HexNAc(4)Hex(5)Fuc(3)NeuAc(1)	N70	Yes	P01009|A1AT_N70
R.QLAHQSN[+1913.677]STNIFFSPVSIATAFAMLSLGTK.A	HexNAc(4)Hex(5)NeuAc(1)	P01009	SERPINA1	Alpha-1-antitrypsin	P01009|A1AT	P01009|A1AT_N70_HexNAc(4)Hex(5)NeuAc(1)	N70	Yes	P01009|A1AT_N70
R.QLAHQSN[+2204.772]STNIFFSPVSIATAFAM[+15.995]LSLGTK.A	HexNAc(4)Hex(5)NeuAc(2)	P01009	SERPINA1	Alpha-1-antitrypsin	P01009|A1AT	P01009|A1AT_N70_HexNAc(4)Hex(5)NeuAc(2)	N70	Yes	P01009|A1AT_N70
R.QLAHQSN[+2204.772]STNIFFSPVSIATAFAMLSLGTK.A	HexNAc(4)Hex(5)NeuAc(2)	P01009	SERPINA1	Alpha-1-antitrypsin	P01009|A1AT	P01009|A1AT_N70_HexNAc(4)Hex(5)NeuAc(2)	N70	Yes	P01009|A1AT_N70
R.QLAHQSN[+3007.058]STNIFFSPVSIATAFAMLSLGTK.A	HexNAc(5)Hex(6)Fuc(1)NeuAc(3)	P01009	SERPINA1	Alpha-1-antitrypsin	P01009|A1AT	P01009|A1AT_N70_HexNAc(5)Hex(6)Fuc(1)NeuAc(3)	N70	Yes	P01009|A1AT_N70
R.QLAHQSN[+2862.021]STNIFFSPVSIATAFAMLSLGTK.A	HexNAc(5)Hex(6)Fuc(2)NeuAc(2)	P01009	SERPINA1	Alpha-1-antitrypsin	P01009|A1AT	P01009|A1AT_N70_HexNAc(5)Hex(6)Fuc(2)NeuAc(2)	N70	Yes	P01009|A1AT_N70
R.QLAHQSN[+2861.000]STNIFFSPVSIATAFAMLSLGTK.A	HexNAc(5)Hex(6)NeuAc(3)	P01009	SERPINA1	Alpha-1-antitrypsin	P01009|A1AT	P01009|A1AT_N70_HexNAc(5)Hex(6)NeuAc(3)	N70	Yes	P01009|A1AT_N70
R.[+42.011]QLAHQSN[+1872.651]STNIFFSPVSIATAFAMLSLGTK.A	HexNAc(3)Hex(6)NeuAc(1)	P01009	SERPINA1	Alpha-1-antitrypsin	P01009|A1AT	P01009|A1AT_N70_HexNAc(3)Hex(6)NeuAc(1)	N70	Yes	P01009|A1AT_N70
R.[+42.011]QLAHQSN[+2190.793]STNIFFSPVSIATAFAMLSLGTK.A	HexNAc(6)Hex(6)	P01009	SERPINA1	Alpha-1-antitrypsin	P01009|A1AT	P01009|A1AT_N70_HexNAc(6)Hex(6)	N70	Yes	P01009|A1AT_N70
K.GLKFN[+2350.830]LTETSEAEIHQSFQHLLR.T	HexNAc(4)Hex(5)Fuc(1)NeuAc(2)	P01011	SERPINA3	Alpha-1-antichymotrypsin	P01011|AACT	P01011|AACT_N106_HexNAc(4)Hex(5)Fuc(1)NeuAc(2)	N106	Yes	P01011|AACT_N106
R.TLN[+2059.735]QSSDELQLSMGNAMFVK.E	HexNAc(4)Hex(5)Fuc(1)NeuAc(1)	P01011	SERPINA3	Alpha-1-antichymotrypsin	P01011|AACT	P01011|AACT_N127_HexNAc(4)Hex(5)Fuc(1)NeuAc(1)	N127	Yes	P01011|AACT_N127
R.TLN[+2205.793]QSSDELQLSMGNAMFVK.E	HexNAc(4)Hex(5)Fuc(2)NeuAc(1)	P01011	SERPINA3	Alpha-1-antichymotrypsin	P01011|AACT	P01011|AACT_N127_HexNAc(4)Hex(5)Fuc(2)NeuAc(1)	N127	Yes	P01011|AACT_N127
R.[+42.011]TLN[+2018.708]QSSDELQLSMGNAMFVK.E	HexNAc(3)Hex(6)Fuc(1)NeuAc(1)	P01011	SERPINA3	Alpha-1-antichymotrypsin	P01011|AACT	P01011|AACT_N127_HexNAc(3)Hex(6)Fuc(1)NeuAc(1)	N127	Yes	P01011|AACT_N127
K.YTGN[+2861.000]ASALFILPDQDKMEEVEAMLLPETLKR.W	HexNAc(5)Hex(6)NeuAc(3)	P01011	SERPINA3	Alpha-1-antichymotrypsin	P01011|AACT	P01011|AACT_N253_HexNAc(5)Hex(6)NeuAc(3)	N253	Yes	P01011|AACT_N253
K.APDKNVIFSPLSISTALAFLSLGAHN[+2059.735]TTLTEILK.G	HexNAc(4)Hex(5)Fuc(1)NeuAc(1)	P01011	SERPINA3	Alpha-1-antichymotrypsin	P01011|AACT	P01011|AACT_N93_HexNAc(4)Hex(5)Fuc(1)NeuAc(1)	N93	Yes	P01011|AACT_N93
K.APDKNVIFSPLSISTALAFLSLGAHN[+2350.830]TTLTEILK.G	HexNAc(4)Hex(5)Fuc(1)NeuAc(2)	P01011	SERPINA3	Alpha-1-antichymotrypsin	P01011|AACT	P01011|AACT_N93_HexNAc(4)Hex(5)Fuc(1)NeuAc(2)	N93	Yes	P01011|AACT_N93
K.NVIFSPLSISTALAFLSLGAHN[+2350.830]TTLTEILK.G	HexNAc(4)Hex(5)Fuc(1)NeuAc(2)	P01011	SERPINA3	Alpha-1-antichymotrypsin	P01011|AACT	P01011|AACT_N93_HexNAc(4)Hex(5)Fuc(1)NeuAc(2)	N93	Yes	P01011|AACT_N93
K.APDKNVIFSPLSISTALAFLSLGAHN[+2205.793]TTLTEILK.G	HexNAc(4)Hex(5)Fuc(2)NeuAc(1)	P01011	SERPINA3	Alpha-1-antichymotrypsin	P01011|AACT	P01011|AACT_N93_HexNAc(4)Hex(5)Fuc(2)NeuAc(1)	N93	Yes	P01011|AACT_N93
K.NVIFSPLSISTALAFLSLGAHN[+2205.793]TTLTEILK.G	HexNAc(4)Hex(5)Fuc(2)NeuAc(1)	P01011	SERPINA3	Alpha-1-antichymotrypsin	P01011|AACT	P01011|AACT_N93_HexNAc(4)Hex(5)Fuc(2)NeuAc(1)	N93	Yes	P01011|AACT_N93
K.APDKNVIFSPLSISTALAFLSLGAHN[+2351.851]TTLTEILK.G	HexNAc(4)Hex(5)Fuc(3)NeuAc(1)	P01011	SERPINA3	Alpha-1-antichymotrypsin	P01011|AACT	P01011|AACT_N93_HexNAc(4)Hex(5)Fuc(3)NeuAc(1)	N93	Yes	P01011|AACT_N93
K.APDKNVIFSPLSISTALAFLSLGAHN[+2204.772]TTLTEILK.G	HexNAc(4)Hex(5)NeuAc(2)	P01011	SERPINA3	Alpha-1-antichymotrypsin	P01011|AACT	P01011|AACT_N93_HexNAc(4)Hex(5)NeuAc(2)	N93	Yes	P01011|AACT_N93
K.APDKNVIFSPLSISTALAFLSLGAHN[+2424.867]TTLTEILK.G	HexNAc(5)Hex(6)Fuc(1)NeuAc(1)	P01011	SERPINA3	Alpha-1-antichymotrypsin	P01011|AACT	P01011|AACT_N93_HexNAc(5)Hex(6)Fuc(1)NeuAc(1)	N93	Yes	P01011|AACT_N93
K.APDKNVIFSPLSISTALAFLSLGAHN[+3007.058]TTLTEILK.G	HexNAc(5)Hex(6)Fuc(1)NeuAc(3)	P01011	SERPINA3	Alpha-1-antichymotrypsin	P01011|AACT	P01011|AACT_N93_HexNAc(5)Hex(6)Fuc(1)NeuAc(3)	N93	Yes	P01011|AACT_N93
K.APDKNVIFSPLSISTALAFLSLGAHN[+2570.925]TTLTEILK.G	HexNAc(5)Hex(6)Fuc(2)NeuAc(1)	P01011	SERPINA3	Alpha-1-antichymotrypsin	P01011|AACT	P01011|AACT_N93_HexNAc(5)Hex(6)Fuc(2)NeuAc(1)	N93	Yes	P01011|AACT_N93
K.APDKNVIFSPLSISTALAFLSLGAHN[+2862.021]TTLTEILK.G	HexNAc(5)Hex(6)Fuc(2)NeuAc(2)	P01011	SERPINA3	Alpha-1-antichymotrypsin	P01011|AACT	P01011|AACT_N93_HexNAc(5)Hex(6)Fuc(2)NeuAc(2)	N93	Yes	P01011|AACT_N93
K.APDKNVIFSPLSISTALAFLSLGAHN[+2716.983]TTLTEILK.G	HexNAc(5)Hex(6)Fuc(3)NeuAc(1)	P01011	SERPINA3	Alpha-1-antichymotrypsin	P01011|AACT	P01011|AACT_N93_HexNAc(5)Hex(6)Fuc(3)NeuAc(1)	N93	Yes	P01011|AACT_N93
K.APDKNVIFSPLSISTALAFLSLGAHN[+2569.905]TTLTEILK.G	HexNAc(5)Hex(6)NeuAc(2)	P01011	SERPINA3	Alpha-1-antichymotrypsin	P01011|AACT	P01011|AACT_N93_HexNAc(5)Hex(6)NeuAc(2)	N93	Yes	P01011|AACT_N93
K.APDKNVIFSPLSISTALAFLSLGAHN[+2861.000]TTLTEILK.G	HexNAc(5)Hex(6)NeuAc(3)	P01011	SERPINA3	Alpha-1-antichymotrypsin	P01011|AACT	P01011|AACT_N93_HexNAc(5)Hex(6)NeuAc(3)	N93	Yes	P01011|AACT_N93
K.TVLTPATNHMGN[+1216.423]VTFTIPANR.E	HexNAc(2)Hex(5)	P01024	C3	Complement C3	P01024|CO3	P01024|CO3_N85_HexNAc(2)Hex(5)	N85	Yes	P01024|CO3_N85
K.TVLTPATNHMGN[+1378.476]VTFTIPANR.E	HexNAc(2)Hex(6)	P01024	C3	Complement C3	P01024|CO3	P01024|CO3_N85_HexNAc(2)Hex(6)	N85	Yes	P01024|CO3_N85
K.TVLTPATNHMGN[+1540.529]VTFTIPANR.E	HexNAc(2)Hex(7)	P01024	C3	Complement C3	P01024|CO3	P01024|CO3_N85_HexNAc(2)Hex(7)	N85	Yes	P01024|CO3_N85
K.TVLTPATNHMGN[+1702.581]VTFTIPANR.E	HexNAc(2)Hex(8)	P01024	C3	Complement C3	P01024|CO3	P01024|CO3_N85_HexNAc(2)Hex(8)	N85	Yes	P01024|CO3_N85
K.TVLTPATNHMGN[+1704.635]VTFTIPANR.E	HexNAc(6)Hex(3)	P01024	C3	Complement C3	P01024|CO3	P01024|CO3_N85_HexNAc(6)Hex(3)	N85	Yes	P01024|CO3_N85
R.IIVPLNNREN[+1038.375]ISDPTSPLR.T	HexNAc(2)Hex(3)Fuc(1)	P01591	JCHAIN	Immunoglobulin J chain	P01591|IGJ	P01591|IGJ_N71_HexNAc(2)Hex(3)Fuc(1)	N71	Yes	P01591|IGJ_N71
R.IIVPLNNREN[+1257.449]ISDPTSPLR.T	HexNAc(3)Hex(4)	P01591	JCHAIN	Immunoglobulin J chain	P01591|IGJ	P01591|IGJ_N71_HexNAc(3)Hex(4)	N71	Yes	P01591|IGJ_N71
R.IIVPLNNREN[+1403.507]ISDPTSPLR.T	HexNAc(3)Hex(4)Fuc(1)	P01591	JCHAIN	Immunoglobulin J chain	P01591|IGJ	P01591|IGJ_N71_HexNAc(3)Hex(4)Fuc(1)	N71	Yes	P01591|IGJ_N71
R.IIVPLNNREN[+1694.603]ISDPTSPLR.T	HexNAc(3)Hex(4)Fuc(1)NeuAc(1)	P01591	JCHAIN	Immunoglobulin J chain	P01591|IGJ	P01591|IGJ_N71_HexNAc(3)Hex(4)Fuc(1)NeuAc(1)	N71	Yes	P01591|IGJ_N71
R.IIVPLNNREN[+1548.545]ISDPTSPLR.T	HexNAc(3)Hex(4)NeuAc(1)	P01591	JCHAIN	Immunoglobulin J chain	P01591|IGJ	P01591|IGJ_N71_HexNAc(3)Hex(4)NeuAc(1)	N71	Yes	P01591|IGJ_N71
R.IIVPLNNREN[+1565.560]ISDPTSPLR.T	HexNAc(3)Hex(5)Fuc(1)	P01591	JCHAIN	Immunoglobulin J chain	P01591|IGJ	P01591|IGJ_N71_HexNAc(3)Hex(5)Fuc(1)	N71	Yes	P01591|IGJ_N71
R.IIVPLNNREN[+1856.656]ISDPTSPLR.T	HexNAc(3)Hex(5)Fuc(1)NeuAc(1)	P01591	JCHAIN	Immunoglobulin J chain	P01591|IGJ	P01591|IGJ_N71_HexNAc(3)Hex(5)Fuc(1)NeuAc(1)	N71	Yes	P01591|IGJ_N71
R.IIVPLNNREN[+1460.529]ISDPTSPLR.T	HexNAc(4)Hex(4)	P01591	JCHAIN	Immunoglobulin J chain	P01591|IGJ	P01591|IGJ_N71_HexNAc(4)Hex(4)	N71	Yes	P01591|IGJ_N71
R.IIVPLNNREN[+1606.587]ISDPTSPLR.T	HexNAc(4)Hex(4)Fuc(1)	P01591	JCHAIN	Immunoglobulin J chain	P01591|IGJ	P01591|IGJ_N71_HexNAc(4)Hex(4)Fuc(1)	N71	Yes	P01591|IGJ_N71
R.IIVPLNNREN[+1622.582]ISDPTSPLR.T	HexNAc(4)Hex(5)	P01591	JCHAIN	Immunoglobulin J chain	P01591|IGJ	P01591|IGJ_N71_HexNAc(4)Hex(5)	N71	Yes	P01591|IGJ_N71
R.IIVPLNNREN[+1768.640]ISDPTSPLR.T	HexNAc(4)Hex(5)Fuc(1)	P01591	JCHAIN	Immunoglobulin J chain	P01591|IGJ	P01591|IGJ_N71_HexNAc(4)Hex(5)Fuc(1)	N71	Yes	P01591|IGJ_N71
R.IIVPLNNREN[+2059.735]ISDPTSPLR.T	HexNAc(4)Hex(5)Fuc(1)NeuAc(1)	P01591	JCHAIN	Immunoglobulin J chain	P01591|IGJ	P01591|IGJ_N71_HexNAc(4)Hex(5)Fuc(1)NeuAc(1)	N71	Yes	P01591|IGJ_N71
R.IIVPLNNREN[+2350.830]ISDPTSPLR.T	HexNAc(4)Hex(5)Fuc(1)NeuAc(2)	P01591	JCHAIN	Immunoglobulin J chain	P01591|IGJ	P01591|IGJ_N71_HexNAc(4)Hex(5)Fuc(1)NeuAc(2)	N71	Yes	P01591|IGJ_N71
R.IIVPLNNREN[+2205.793]ISDPTSPLR.T	HexNAc(4)Hex(5)Fuc(2)NeuAc(1)	P01591	JCHAIN	Immunoglobulin J chain	P01591|IGJ	P01591|IGJ_N71_HexNAc(4)Hex(5)Fuc(2)NeuAc(1)	N71	Yes	P01591|IGJ_N71
R.IIVPLNNREN[+2351.851]ISDPTSPLR.T	HexNAc(4)Hex(5)Fuc(3)NeuAc(1)	P01591	JCHAIN	Immunoglobulin J chain	P01591|IGJ	P01591|IGJ_N71_HexNAc(4)Hex(5)Fuc(3)NeuAc(1)	N71	Yes	P01591|IGJ_N71
R.EN[+1913.677]ISDPTSPLR.T	HexNAc(4)Hex(5)NeuAc(1)	P01591	JCHAIN	Immunoglobulin J chain	P01591|IGJ	P01591|IGJ_N71_HexNAc(4)Hex(5)NeuAc(1)	N71	Yes	P01591|IGJ_N71
R.IIVPLNNREN[+1913.677]ISDPTSPLR.T	HexNAc(4)Hex(5)NeuAc(1)	P01591	JCHAIN	Immunoglobulin J chain	P01591|IGJ	P01591|IGJ_N71_HexNAc(4)Hex(5)NeuAc(1)	N71	Yes	P01591|IGJ_N71
R.EN[+2204.772]ISDPTSPLR.T	HexNAc(4)Hex(5)NeuAc(2)	P01591	JCHAIN	Immunoglobulin J chain	P01591|IGJ	P01591|IGJ_N71_HexNAc(4)Hex(5)NeuAc(2)	N71	Yes	P01591|IGJ_N71
R.IIVPLNNREN[+2204.772]ISDPTSPLR.T	HexNAc(4)Hex(5)NeuAc(2)	P01591	JCHAIN	Immunoglobulin J chain	P01591|IGJ	P01591|IGJ_N71_HexNAc(4)Hex(5)NeuAc(2)	N71	Yes	P01591|IGJ_N71
R.IIVPLNNREN[+1501.555]ISDPTSPLR.T	HexNAc(5)Hex(3)	P01591	JCHAIN	Immunoglobulin J chain	P01591|IGJ	P01591|IGJ_N71_HexNAc(5)Hex(3)	N71	Yes	P01591|IGJ_N71
R.IIVPLNNREN[+1647.613]ISDPTSPLR.T	HexNAc(5)Hex(3)Fuc(1)	P01591	JCHAIN	Immunoglobulin J chain	P01591|IGJ	P01591|IGJ_N71_HexNAc(5)Hex(3)Fuc(1)	N71	Yes	P01591|IGJ_N71
R.EN[+1663.608]ISDPTSPLR.T	HexNAc(5)Hex(4)	P01591	JCHAIN	Immunoglobulin J chain	P01591|IGJ	P01591|IGJ_N71_HexNAc(5)Hex(4)	N71	Yes	P01591|IGJ_N71
R.IIVPLNNREN[+1663.608]ISDPTSPLR.T	HexNAc(5)Hex(4)	P01591	JCHAIN	Immunoglobulin J chain	P01591|IGJ	P01591|IGJ_N71_HexNAc(5)Hex(4)	N71	Yes	P01591|IGJ_N71
R.IIVPLNNREN[+1809.666]ISDPTSPLR.T	HexNAc(5)Hex(4)Fuc(1)	P01591	JCHAIN	Immunoglobulin J chain	P01591|IGJ	P01591|IGJ_N71_HexNAc(5)Hex(4)Fuc(1)	N71	Yes	P01591|IGJ_N71
R.IIVPLNNREN[+1971.719]ISDPTSPLR.T	HexNAc(5)Hex(5)Fuc(1)	P01591	JCHAIN	Immunoglobulin J chain	P01591|IGJ	P01591|IGJ_N71_HexNAc(5)Hex(5)Fuc(1)	N71	Yes	P01591|IGJ_N71
R.IIVPLNNREN[+2116.756]ISDPTSPLR.T	HexNAc(5)Hex(5)NeuAc(1)	P01591	JCHAIN	Immunoglobulin J chain	P01591|IGJ	P01591|IGJ_N71_HexNAc(5)Hex(5)NeuAc(1)	N71	Yes	P01591|IGJ_N71
R.GLSFDVSLEVSQGPGLLN[+2059.735]DTK.V	HexNAc(4)Hex(5)Fuc(1)NeuAc(1)	P01833	PIGR	Polymeric immunoglobulin receptor	P01833|PIGR	P01833|PIGR_N135_HexNAc(4)Hex(5)Fuc(1)NeuAc(1)	N135	Yes	P01833|PIGR_N135
R.GLSFDVSLEVSQGPGLLN[+2350.830]DTK.V	HexNAc(4)Hex(5)Fuc(1)NeuAc(2)	P01833	PIGR	Polymeric immunoglobulin receptor	P01833|PIGR	P01833|PIGR_N135_HexNAc(4)Hex(5)Fuc(1)NeuAc(2)	N135	Yes	P01833|PIGR_N135
R.GLSFDVSLEVSQGPGLLN[+2350.830]DTKVYTVDLGR.T	HexNAc(4)Hex(5)Fuc(1)NeuAc(2)	P01833	PIGR	Polymeric immunoglobulin receptor	P01833|PIGR	P01833|PIGR_N135_HexNAc(4)Hex(5)Fuc(1)NeuAc(2)	N135	Yes	P01833|PIGR_N135
R.GLSFDVSLEVSQGPGLLN[+2205.793]DTK.V	HexNAc(4)Hex(5)Fuc(2)NeuAc(1)	P01833	PIGR	Polymeric immunoglobulin receptor	P01833|PIGR	P01833|PIGR_N135_HexNAc(4)Hex(5)Fuc(2)NeuAc(1)	N135	Yes	P01833|PIGR_N135
R.GLSFDVSLEVSQGPGLLN[+2205.793]DTKVYTVDLGR.T	HexNAc(4)Hex(5)Fuc(2)NeuAc(1)	P01833	PIGR	Polymeric immunoglobulin receptor	P01833|PIGR	P01833|PIGR_N135_HexNAc(4)Hex(5)Fuc(2)NeuAc(1)	N135	Yes	P01833|PIGR_N135
R.GLSFDVSLEVSQGPGLLN[+2351.851]DTK.V	HexNAc(4)Hex(5)Fuc(3)NeuAc(1)	P01833	PIGR	Polymeric immunoglobulin receptor	P01833|PIGR	P01833|PIGR_N135_HexNAc(4)Hex(5)Fuc(3)NeuAc(1)	N135	Yes	P01833|PIGR_N135
R.GLSFDVSLEVSQGPGLLN[+2351.851]DTKVYTVDLGR.T	HexNAc(4)Hex(5)Fuc(3)NeuAc(1)	P01833	PIGR	Polymeric immunoglobulin receptor	P01833|PIGR	P01833|PIGR_N135_HexNAc(4)Hex(5)Fuc(3)NeuAc(1)	N135	Yes	P01833|PIGR_N135
R.GLSFDVSLEVSQGPGLLN[+2204.772]DTKVYTVDLGR.T	HexNAc(4)Hex(5)NeuAc(2)	P01833	PIGR	Polymeric immunoglobulin receptor	P01833|PIGR	P01833|PIGR_N135_HexNAc(4)Hex(5)NeuAc(2)	N135	Yes	P01833|PIGR_N135
R.GLSFDVSLEVSQGPGLLN[+2715.963]DTK.V	HexNAc(5)Hex(6)Fuc(1)NeuAc(2)	P01833	PIGR	Polymeric immunoglobulin receptor	P01833|PIGR	P01833|PIGR_N135_HexNAc(5)Hex(6)Fuc(1)NeuAc(2)	N135	Yes	P01833|PIGR_N135
R.GLSFDVSLEVSQGPGLLN[+2570.925]DTK.V	HexNAc(5)Hex(6)Fuc(2)NeuAc(1)	P01833	PIGR	Polymeric immunoglobulin receptor	P01833|PIGR	P01833|PIGR_N135_HexNAc(5)Hex(6)Fuc(2)NeuAc(1)	N135	Yes	P01833|PIGR_N135
R.GLSFDVSLEVSQGPGLLN[+2862.021]DTK.V	HexNAc(5)Hex(6)Fuc(2)NeuAc(2)	P01833	PIGR	Polymeric immunoglobulin receptor	P01833|PIGR	P01833|PIGR_N135_HexNAc(5)Hex(6)Fuc(2)NeuAc(2)	N135	Yes	P01833|PIGR_N135
R.GLSFDVSLEVSQGPGLLN[+2716.983]DTK.V	HexNAc(5)Hex(6)Fuc(3)NeuAc(1)	P01833	PIGR	Polymeric immunoglobulin receptor	P01833|PIGR	P01833|PIGR_N135_HexNAc(5)Hex(6)Fuc(3)NeuAc(1)	N135	Yes	P01833|PIGR_N135
R.GLSFDVSLEVSQGPGLLN[+2571.946]DTK.V	HexNAc(5)Hex(6)Fuc(4)	P01833	PIGR	Polymeric immunoglobulin receptor	P01833|PIGR	P01833|PIGR_N135_HexNAc(5)Hex(6)Fuc(4)	N135	Yes	P01833|PIGR_N135
R.GLSFDVSLEVSQGPGLLN[+2863.041]DTK.V	HexNAc(5)Hex(6)Fuc(4)NeuAc(1)	P01833	PIGR	Polymeric immunoglobulin receptor	P01833|PIGR	P01833|PIGR_N135_HexNAc(5)Hex(6)Fuc(4)NeuAc(1)	N135	Yes	P01833|PIGR_N135
R.GLSFDVSLEVSQGPGLLN[+2569.905]DTK.V	HexNAc(5)Hex(6)NeuAc(2)	P01833	PIGR	Polymeric immunoglobulin receptor	P01833|PIGR	P01833|PIGR_N135_HexNAc(5)Hex(6)NeuAc(2)	N135	Yes	P01833|PIGR_N135
R.[+42.011]GLSFDVSLEVSQGPGLLN[+2336.851]DTK.V	HexNAc(6)Hex(6)Fuc(1)	P01833	PIGR	Polymeric immunoglobulin receptor	P01833|PIGR	P01833|PIGR_N135_HexNAc(6)Hex(6)Fuc(1)	N135	Yes	P01833|PIGR_N135
K.QIGLYPVLVIDSSGYVNPN[+2188.740]YTGR.I	HexNAc(2)Hex(11)	P01833	PIGR	Polymeric immunoglobulin receptor	P01833|PIGR	P01833|PIGR_N186_HexNAc(2)Hex(11)	N186	Yes	P01833|PIGR_N186
K.QIGLYPVLVIDSSGYVNPN[+1257.449]YTGR.I	HexNAc(3)Hex(4)	P01833	PIGR	Polymeric immunoglobulin receptor	P01833|PIGR	P01833|PIGR_N186_HexNAc(3)Hex(4)	N186	Yes	P01833|PIGR_N186
K.QIGLYPVLVIDSSGYVNPN[+1872.651]YTGR.I	HexNAc(3)Hex(6)NeuAc(1)	P01833	PIGR	Polymeric immunoglobulin receptor	P01833|PIGR	P01833|PIGR_N186_HexNAc(3)Hex(6)NeuAc(1)	N186	Yes	P01833|PIGR_N186
K.QIGLYPVLVIDSSGYVNPN[+2059.735]YTGR.I	HexNAc(4)Hex(5)Fuc(1)NeuAc(1)	P01833	PIGR	Polymeric immunoglobulin receptor	P01833|PIGR	P01833|PIGR_N186_HexNAc(4)Hex(5)Fuc(1)NeuAc(1)	N186	Yes	P01833|PIGR_N186
K.QIGLYPVLVIDSSGYVNPN[+2350.830]YTGR.I	HexNAc(4)Hex(5)Fuc(1)NeuAc(2)	P01833	PIGR	Polymeric immunoglobulin receptor	P01833|PIGR	P01833|PIGR_N186_HexNAc(4)Hex(5)Fuc(1)NeuAc(2)	N186	Yes	P01833|PIGR_N186
K.QIGLYPVLVIDSSGYVNPN[+2205.793]YTGR.I	HexNAc(4)Hex(5)Fuc(2)NeuAc(1)	P01833	PIGR	Polymeric immunoglobulin receptor	P01833|PIGR	P01833|PIGR_N186_HexNAc(4)Hex(5)Fuc(2)NeuAc(1)	N186	Yes	P01833|PIGR_N186
K.QIGLYPVLVIDSSGYVNPN[+2351.851]YTGR.I	HexNAc(4)Hex(5)Fuc(3)NeuAc(1)	P01833	PIGR	Polymeric immunoglobulin receptor	P01833|PIGR	P01833|PIGR_N186_HexNAc(4)Hex(5)Fuc(3)NeuAc(1)	N186	Yes	P01833|PIGR_N186
K.QIGLYPVLVIDSSGYVNPN[+1913.677]YTGR.I	HexNAc(4)Hex(5)NeuAc(1)	P01833	PIGR	Polymeric immunoglobulin receptor	P01833|PIGR	P01833|PIGR_N186_HexNAc(4)Hex(5)NeuAc(1)	N186	Yes	P01833|PIGR_N186
K.QIGLYPVLVIDSSGYVNPN[+2204.772]YTGR.I	HexNAc(4)Hex(5)NeuAc(2)	P01833	PIGR	Polymeric immunoglobulin receptor	P01833|PIGR	P01833|PIGR_N186_HexNAc(4)Hex(5)NeuAc(2)	N186	Yes	P01833|PIGR_N186
K.QIGLYPVLVIDSSGYVNPN[+2076.750]YTGR.I	HexNAc(4)Hex(6)Fuc(2)	P01833	PIGR	Polymeric immunoglobulin receptor	P01833|PIGR	P01833|PIGR_N186_HexNAc(4)Hex(6)Fuc(2)	N186	Yes	P01833|PIGR_N186
K.QIGLYPVLVIDSSGYVNPN[+2570.925]YTGR.I	HexNAc(5)Hex(6)Fuc(2)NeuAc(1)	P01833	PIGR	Polymeric immunoglobulin receptor	P01833|PIGR	P01833|PIGR_N186_HexNAc(5)Hex(6)Fuc(2)NeuAc(1)	N186	Yes	P01833|PIGR_N186
K.QIGLYPVLVIDSSGYVNPN[+2425.887]YTGR.I	HexNAc(5)Hex(6)Fuc(3)	P01833	PIGR	Polymeric immunoglobulin receptor	P01833|PIGR	P01833|PIGR_N186_HexNAc(5)Hex(6)Fuc(3)	N186	Yes	P01833|PIGR_N186
K.QIGLYPVLVIDSSGYVNPN[+2716.983]YTGR.I	HexNAc(5)Hex(6)Fuc(3)NeuAc(1)	P01833	PIGR	Polymeric immunoglobulin receptor	P01833|PIGR	P01833|PIGR_N186_HexNAc(5)Hex(6)Fuc(3)NeuAc(1)	N186	Yes	P01833|PIGR_N186
K.QIGLYPVLVIDSSGYVNPN[+2569.905]YTGR.I	HexNAc(5)Hex(6)NeuAc(2)	P01833	PIGR	Polymeric immunoglobulin receptor	P01833|PIGR	P01833|PIGR_N186_HexNAc(5)Hex(6)NeuAc(2)	N186	Yes	P01833|PIGR_N186
R.LSLLEEPGN[+1200.428]GTFTVILNQLTSR.D	HexNAc(2)Hex(4)Fuc(1)	P01833	PIGR	Polymeric immunoglobulin receptor	P01833|PIGR	P01833|PIGR_N421_HexNAc(2)Hex(4)Fuc(1)	N421	Yes	P01833|PIGR_N421
R.LSLLEEPGN[+1458.442]GTFTVILNQLTSR.D	HexNAc(2)Hex(6)Phospho(1)	P01833	PIGR	Polymeric immunoglobulin receptor	P01833|PIGR	P01833|PIGR_N421_HexNAc(2)Hex(6)Phospho(1)	N421	Yes	P01833|PIGR_N421
R.LSLLEEPGN[+2059.735]GTFTVILNQLTSR.D	HexNAc(4)Hex(5)Fuc(1)NeuAc(1)	P01833	PIGR	Polymeric immunoglobulin receptor	P01833|PIGR	P01833|PIGR_N421_HexNAc(4)Hex(5)Fuc(1)NeuAc(1)	N421	Yes	P01833|PIGR_N421
R.LSLLEEPGN[+2350.830]GTFTVILNQLTSR.D	HexNAc(4)Hex(5)Fuc(1)NeuAc(2)	P01833	PIGR	Polymeric immunoglobulin receptor	P01833|PIGR	P01833|PIGR_N421_HexNAc(4)Hex(5)Fuc(1)NeuAc(2)	N421	Yes	P01833|PIGR_N421
R.LSLLEEPGN[+2205.793]GTFTVILNQLTSR.D	HexNAc(4)Hex(5)Fuc(2)NeuAc(1)	P01833	PIGR	Polymeric immunoglobulin receptor	P01833|PIGR	P01833|PIGR_N421_HexNAc(4)Hex(5)Fuc(2)NeuAc(1)	N421	Yes	P01833|PIGR_N421
R.LSLLEEPGN[+2496.888]GTFTVILNQLTSR.D	HexNAc(4)Hex(5)Fuc(2)NeuAc(2)	P01833	PIGR	Polymeric immunoglobulin receptor	P01833|PIGR	P01833|PIGR_N421_HexNAc(4)Hex(5)Fuc(2)NeuAc(2)	N421	Yes	P01833|PIGR_N421
R.LSLLEEPGN[+2351.851]GTFTVILNQLTSR.D	HexNAc(4)Hex(5)Fuc(3)NeuAc(1)	P01833	PIGR	Polymeric immunoglobulin receptor	P01833|PIGR	P01833|PIGR_N421_HexNAc(4)Hex(5)Fuc(3)NeuAc(1)	N421	Yes	P01833|PIGR_N421
R.LSLLEEPGN[+2642.946]GTFTVILNQLTSR.D	HexNAc(4)Hex(5)Fuc(3)NeuAc(2)	P01833	PIGR	Polymeric immunoglobulin receptor	P01833|PIGR	P01833|PIGR_N421_HexNAc(4)Hex(5)Fuc(3)NeuAc(2)	N421	Yes	P01833|PIGR_N421
R.LSLLEEPGN[+1913.677]GTFTVILNQLTSR.D	HexNAc(4)Hex(5)NeuAc(1)	P01833	PIGR	Polymeric immunoglobulin receptor	P01833|PIGR	P01833|PIGR_N421_HexNAc(4)Hex(5)NeuAc(1)	N421	Yes	P01833|PIGR_N421
R.LSLLEEPGN[+2204.772]GTFTVILNQLTSR.D	HexNAc(4)Hex(5)NeuAc(2)	P01833	PIGR	Polymeric immunoglobulin receptor	P01833|PIGR	P01833|PIGR_N421_HexNAc(4)Hex(5)NeuAc(2)	N421	Yes	P01833|PIGR_N421
R.LSLLEEPGN[+2076.750]GTFTVILNQLTSR.D	HexNAc(4)Hex(6)Fuc(2)	P01833	PIGR	Polymeric immunoglobulin receptor	P01833|PIGR	P01833|PIGR_N421_HexNAc(4)Hex(6)Fuc(2)	N421	Yes	P01833|PIGR_N421
K.AQYEGRLSLLEEPGN[+1647.613]GTFTVILNQLTSR.D	HexNAc(5)Hex(3)Fuc(1)	P01833	PIGR	Polymeric immunoglobulin receptor	P01833|PIGR	P01833|PIGR_N421_HexNAc(5)Hex(3)Fuc(1)	N421	Yes	P01833|PIGR_N421
K.AQYEGRLSLLEEPGN[+1663.608]GTFTVILNQLTSR.D	HexNAc(5)Hex(4)	P01833	PIGR	Polymeric immunoglobulin receptor	P01833|PIGR	P01833|PIGR_N421_HexNAc(5)Hex(4)	N421	Yes	P01833|PIGR_N421
R.LSLLEEPGN[+2553.910]GTFTVILNQLTSR.D	HexNAc(5)Hex(5)Fuc(1)NeuAc(2)	P01833	PIGR	Polymeric immunoglobulin receptor	P01833|PIGR	P01833|PIGR_N421_HexNAc(5)Hex(5)Fuc(1)NeuAc(2)	N421	Yes	P01833|PIGR_N421
R.LSLLEEPGN[+2715.963]GTFTVILNQLTSR.D	HexNAc(5)Hex(6)Fuc(1)NeuAc(2)	P01833	PIGR	Polymeric immunoglobulin receptor	P01833|PIGR	P01833|PIGR_N421_HexNAc(5)Hex(6)Fuc(1)NeuAc(2)	N421	Yes	P01833|PIGR_N421
R.LSLLEEPGN[+3007.058]GTFTVILNQLTSR.D	HexNAc(5)Hex(6)Fuc(1)NeuAc(3)	P01833	PIGR	Polymeric immunoglobulin receptor	P01833|PIGR	P01833|PIGR_N421_HexNAc(5)Hex(6)Fuc(1)NeuAc(3)	N421	Yes	P01833|PIGR_N421
R.LSLLEEPGN[+2570.925]GTFTVILNQLTSR.D	HexNAc(5)Hex(6)Fuc(2)NeuAc(1)	P01833	PIGR	Polymeric immunoglobulin receptor	P01833|PIGR	P01833|PIGR_N421_HexNAc(5)Hex(6)Fuc(2)NeuAc(1)	N421	Yes	P01833|PIGR_N421
R.LSLLEEPGN[+2862.021]GTFTVILNQLTSR.D	HexNAc(5)Hex(6)Fuc(2)NeuAc(2)	P01833	PIGR	Polymeric immunoglobulin receptor	P01833|PIGR	P01833|PIGR_N421_HexNAc(5)Hex(6)Fuc(2)NeuAc(2)	N421	Yes	P01833|PIGR_N421
R.LSLLEEPGN[+3153.116]GTFTVILNQLTSR.D	HexNAc(5)Hex(6)Fuc(2)NeuAc(3)	P01833	PIGR	Polymeric immunoglobulin receptor	P01833|PIGR	P01833|PIGR_N421_HexNAc(5)Hex(6)Fuc(2)NeuAc(3)	N421	Yes	P01833|PIGR_N421
R.LSLLEEPGN[+2425.887]GTFTVILNQLTSR.D	HexNAc(5)Hex(6)Fuc(3)	P01833	PIGR	Polymeric immunoglobulin receptor	P01833|PIGR	P01833|PIGR_N421_HexNAc(5)Hex(6)Fuc(3)	N421	Yes	P01833|PIGR_N421
R.LSLLEEPGN[+3008.078]GTFTVILNQLTSR.D	HexNAc(5)Hex(6)Fuc(3)NeuAc(2)	P01833	PIGR	Polymeric immunoglobulin receptor	P01833|PIGR	P01833|PIGR_N421_HexNAc(5)Hex(6)Fuc(3)NeuAc(2)	N421	Yes	P01833|PIGR_N421
R.LSLLEEPGN[+2571.946]GTFTVILNQLTSR.D	HexNAc(5)Hex(6)Fuc(4)	P01833	PIGR	Polymeric immunoglobulin receptor	P01833|PIGR	P01833|PIGR_N421_HexNAc(5)Hex(6)Fuc(4)	N421	Yes	P01833|PIGR_N421
R.LSLLEEPGN[+2863.041]GTFTVILNQLTSR.D	HexNAc(5)Hex(6)Fuc(4)NeuAc(1)	P01833	PIGR	Polymeric immunoglobulin receptor	P01833|PIGR	P01833|PIGR_N421_HexNAc(5)Hex(6)Fuc(4)NeuAc(1)	N421	Yes	P01833|PIGR_N421
R.LSLLEEPGN[+3154.136]GTFTVILNQLTSR.D	HexNAc(5)Hex(6)Fuc(4)NeuAc(2)	P01833	PIGR	Polymeric immunoglobulin receptor	P01833|PIGR	P01833|PIGR_N421_HexNAc(5)Hex(6)Fuc(4)NeuAc(2)	N421	Yes	P01833|PIGR_N421
R.LSLLEEPGN[+2569.905]GTFTVILNQLTSR.D	HexNAc(5)Hex(6)NeuAc(2)	P01833	PIGR	Polymeric immunoglobulin receptor	P01833|PIGR	P01833|PIGR_N421_HexNAc(5)Hex(6)NeuAc(2)	N421	Yes	P01833|PIGR_N421
R.LSLLEEPGN[+2861.000]GTFTVILNQLTSR.D	HexNAc(5)Hex(6)NeuAc(3)	P01833	PIGR	Polymeric immunoglobulin receptor	P01833|PIGR	P01833|PIGR_N421_HexNAc(5)Hex(6)NeuAc(3)	N421	Yes	P01833|PIGR_N421
R.[+42.011]LSLLEEPGN[+2018.708]GTFTVILNQLTSR.D	HexNAc(3)Hex(6)Fuc(1)NeuAc(1)	P01833	PIGR	Polymeric immunoglobulin receptor	P01833|PIGR	P01833|PIGR_N421_HexNAc(3)Hex(6)Fuc(1)NeuAc(1)	N421	Yes	P01833|PIGR_N421
K.[+42.011]AQYEGRLSLLEEPGN[+1751.624]GTFTVILNQLTSR.D	HexNAc(4)Hex(4)NeuAc(1)	P01833	PIGR	Polymeric immunoglobulin receptor	P01833|PIGR	P01833|PIGR_N421_HexNAc(4)Hex(4)NeuAc(1)	N421	Yes	P01833|PIGR_N421
K.[+42.011]AQYEGRLSLLEEPGN[+1622.582]GTFTVILNQLTSR.D	HexNAc(4)Hex(5)	P01833	PIGR	Polymeric immunoglobulin receptor	P01833|PIGR	P01833|PIGR_N421_HexNAc(4)Hex(5)	N421	Yes	P01833|PIGR_N421
R.[+42.011]LSLLEEPGN[+2059.735]GTFTVILNQLTSR.D	HexNAc(4)Hex(5)Fuc(1)NeuAc(1)	P01833	PIGR	Polymeric immunoglobulin receptor	P01833|PIGR	P01833|PIGR_N421_HexNAc(4)Hex(5)Fuc(1)NeuAc(1)	N421	Yes	P01833|PIGR_N421
R.[+42.011]LSLLEEPGN[+2350.830]GTFTVILNQLTSR.D	HexNAc(4)Hex(5)Fuc(1)NeuAc(2)	P01833	PIGR	Polymeric immunoglobulin receptor	P01833|PIGR	P01833|PIGR_N421_HexNAc(4)Hex(5)Fuc(1)NeuAc(2)	N421	Yes	P01833|PIGR_N421
R.[+42.011]LSLLEEPGN[+2205.793]GTFTVILNQLTSR.D	HexNAc(4)Hex(5)Fuc(2)NeuAc(1)	P01833	PIGR	Polymeric immunoglobulin receptor	P01833|PIGR	P01833|PIGR_N421_HexNAc(4)Hex(5)Fuc(2)NeuAc(1)	N421	Yes	P01833|PIGR_N421
R.[+42.011]LSLLEEPGN[+2351.851]GTFTVILNQLTSR.D	HexNAc(4)Hex(5)Fuc(3)NeuAc(1)	P01833	PIGR	Polymeric immunoglobulin receptor	P01833|PIGR	P01833|PIGR_N421_HexNAc(4)Hex(5)Fuc(3)NeuAc(1)	N421	Yes	P01833|PIGR_N421
K.[+42.011]AQYEGRLSLLEEPGN[+2117.777]GTFTVILNQLTSR.D	HexNAc(5)Hex(5)Fuc(2)	P01833	PIGR	Polymeric immunoglobulin receptor	P01833|PIGR	P01833|PIGR_N421_HexNAc(5)Hex(5)Fuc(2)	N421	Yes	P01833|PIGR_N421
R.[+42.011]LSLLEEPGN[+2190.793]GTFTVILNQLTSR.D	HexNAc(6)Hex(6)	P01833	PIGR	Polymeric immunoglobulin receptor	P01833|PIGR	P01833|PIGR_N421_HexNAc(6)Hex(6)	N421	Yes	P01833|PIGR_N421
R.[+42.011]LSLLEEPGN[+2336.851]GTFTVILNQLTSR.D	HexNAc(6)Hex(6)Fuc(1)	P01833	PIGR	Polymeric immunoglobulin receptor	P01833|PIGR	P01833|PIGR_N421_HexNAc(6)Hex(6)Fuc(1)	N421	Yes	P01833|PIGR_N421
R.[+42.011]LSLLEEPGN[+2482.909]GTFTVILNQLTSR.D	HexNAc(6)Hex(6)Fuc(2)	P01833	PIGR	Polymeric immunoglobulin receptor	P01833|PIGR	P01833|PIGR_N421_HexNAc(6)Hex(6)Fuc(2)	N421	Yes	P01833|PIGR_N421
R.[+42.011]C[+57.021]PLLVDSEGWVKAQYEGRLSLLEEPGN[+1403.507]GTFTVILNQLTSR.D	HexNAc(3)Hex(4)Fuc(1)	P01833	PIGR	Polymeric immunoglobulin receptor	P01833|PIGR	P01833|PIGR_N421_HexNAc(3)Hex(4)Fuc(1)	N421	Yes	P01833|PIGR_N421
K.IIEGEPNLKVPGN[+1856.656]VTAVLGETLKVPC[+57.021]HFPC[+57.021]K.F	HexNAc(3)Hex(5)Fuc(1)NeuAc(1)	P01833	PIGR	Polymeric immunoglobulin receptor	P01833|PIGR	P01833|PIGR_N469_HexNAc(3)Hex(5)Fuc(1)NeuAc(1)	N469	Yes	P01833|PIGR_N469
K.IIEGEPNLKVPGN[+1768.640]VTAVLGETLKVPC[+57.021]HFPC[+57.021]K.F	HexNAc(4)Hex(5)Fuc(1)	P01833	PIGR	Polymeric immunoglobulin receptor	P01833|PIGR	P01833|PIGR_N469_HexNAc(4)Hex(5)Fuc(1)	N469	Yes	P01833|PIGR_N469
K.IIEGEPNLKVPGN[+2059.735]VTAVLGETLK.V	HexNAc(4)Hex(5)Fuc(1)NeuAc(1)	P01833	PIGR	Polymeric immunoglobulin receptor	P01833|PIGR	P01833|PIGR_N469_HexNAc(4)Hex(5)Fuc(1)NeuAc(1)	N469	Yes	P01833|PIGR_N469
K.IIEGEPNLKVPGN[+2059.735]VTAVLGETLKVPC[+57.021]HFPC[+57.021]K.F	HexNAc(4)Hex(5)Fuc(1)NeuAc(1)	P01833	PIGR	Polymeric immunoglobulin receptor	P01833|PIGR	P01833|PIGR_N469_HexNAc(4)Hex(5)Fuc(1)NeuAc(1)	N469	Yes	P01833|PIGR_N469
K.VPGN[+2059.735]VTAVLGETLK.V	HexNAc(4)Hex(5)Fuc(1)NeuAc(1)	P01833	PIGR	Polymeric immunoglobulin receptor	P01833|PIGR	P01833|PIGR_N469_HexNAc(4)Hex(5)Fuc(1)NeuAc(1)	N469	Yes	P01833|PIGR_N469
K.VPGN[+2059.735]VTAVLGETLKVPC[+57.021]HFPC[+57.021]K.F	HexNAc(4)Hex(5)Fuc(1)NeuAc(1)	P01833	PIGR	Polymeric immunoglobulin receptor	P01833|PIGR	P01833|PIGR_N469_HexNAc(4)Hex(5)Fuc(1)NeuAc(1)	N469	Yes	P01833|PIGR_N469
K.IIEGEPNLKVPGN[+2350.830]VTAVLGETLK.V	HexNAc(4)Hex(5)Fuc(1)NeuAc(2)	P01833	PIGR	Polymeric immunoglobulin receptor	P01833|PIGR	P01833|PIGR_N469_HexNAc(4)Hex(5)Fuc(1)NeuAc(2)	N469	Yes	P01833|PIGR_N469
K.IIEGEPNLKVPGN[+2350.830]VTAVLGETLKVPC[+57.021]HFPC[+57.021]K.F	HexNAc(4)Hex(5)Fuc(1)NeuAc(2)	P01833	PIGR	Polymeric immunoglobulin receptor	P01833|PIGR	P01833|PIGR_N469_HexNAc(4)Hex(5)Fuc(1)NeuAc(2)	N469	Yes	P01833|PIGR_N469
K.VPGN[+2350.830]VTAVLGETLK.V	HexNAc(4)Hex(5)Fuc(1)NeuAc(2)	P01833	PIGR	Polymeric immunoglobulin receptor	P01833|PIGR	P01833|PIGR_N469_HexNAc(4)Hex(5)Fuc(1)NeuAc(2)	N469	Yes	P01833|PIGR_N469
K.VPGN[+2350.830]VTAVLGETLKVPC[+57.021]HFPC[+57.021]K.F	HexNAc(4)Hex(5)Fuc(1)NeuAc(2)	P01833	PIGR	Polymeric immunoglobulin receptor	P01833|PIGR	P01833|PIGR_N469_HexNAc(4)Hex(5)Fuc(1)NeuAc(2)	N469	Yes	P01833|PIGR_N469
R.TTVEIKIIEGEPNLKVPGN[+2350.830]VTAVLGETLKVPC[+57.021]HFPC[+57.021]K.F	HexNAc(4)Hex(5)Fuc(1)NeuAc(2)	P01833	PIGR	Polymeric immunoglobulin receptor	P01833|PIGR	P01833|PIGR_N469_HexNAc(4)Hex(5)Fuc(1)NeuAc(2)	N469	Yes	P01833|PIGR_N469
K.IIEGEPNLKVPGN[+2205.793]VTAVLGETLK.V	HexNAc(4)Hex(5)Fuc(2)NeuAc(1)	P01833	PIGR	Polymeric immunoglobulin receptor	P01833|PIGR	P01833|PIGR_N469_HexNAc(4)Hex(5)Fuc(2)NeuAc(1)	N469	Yes	P01833|PIGR_N469
K.IIEGEPNLKVPGN[+2205.793]VTAVLGETLKVPC[+57.021]HFPC[+57.021]K.F	HexNAc(4)Hex(5)Fuc(2)NeuAc(1)	P01833	PIGR	Polymeric immunoglobulin receptor	P01833|PIGR	P01833|PIGR_N469_HexNAc(4)Hex(5)Fuc(2)NeuAc(1)	N469	Yes	P01833|PIGR_N469
K.VPGN[+2205.793]VTAVLGETLK.V	HexNAc(4)Hex(5)Fuc(2)NeuAc(1)	P01833	PIGR	Polymeric immunoglobulin receptor	P01833|PIGR	P01833|PIGR_N469_HexNAc(4)Hex(5)Fuc(2)NeuAc(1)	N469	Yes	P01833|PIGR_N469
K.VPGN[+2205.793]VTAVLGETLKVPC[+57.021]HFPC[+57.021]K.F	HexNAc(4)Hex(5)Fuc(2)NeuAc(1)	P01833	PIGR	Polymeric immunoglobulin receptor	P01833|PIGR	P01833|PIGR_N469_HexNAc(4)Hex(5)Fuc(2)NeuAc(1)	N469	Yes	P01833|PIGR_N469
R.TTVEIKIIEGEPNLKVPGN[+2205.793]VTAVLGETLKVPC[+57.021]HFPC[+57.021]K.F	HexNAc(4)Hex(5)Fuc(2)NeuAc(1)	P01833	PIGR	Polymeric immunoglobulin receptor	P01833|PIGR	P01833|PIGR_N469_HexNAc(4)Hex(5)Fuc(2)NeuAc(1)	N469	Yes	P01833|PIGR_N469
K.IIEGEPNLKVPGN[+2496.888]VTAVLGETLKVPC[+57.021]HFPC[+57.021]K.F	HexNAc(4)Hex(5)Fuc(2)NeuAc(2)	P01833	PIGR	Polymeric immunoglobulin receptor	P01833|PIGR	P01833|PIGR_N469_HexNAc(4)Hex(5)Fuc(2)NeuAc(2)	N469	Yes	P01833|PIGR_N469
K.IIEGEPNLKVPGN[+2351.851]VTAVLGETLK.V	HexNAc(4)Hex(5)Fuc(3)NeuAc(1)	P01833	PIGR	Polymeric immunoglobulin receptor	P01833|PIGR	P01833|PIGR_N469_HexNAc(4)Hex(5)Fuc(3)NeuAc(1)	N469	Yes	P01833|PIGR_N469
K.IIEGEPNLKVPGN[+2351.851]VTAVLGETLKVPC[+57.021]HFPC[+57.021]K.F	HexNAc(4)Hex(5)Fuc(3)NeuAc(1)	P01833	PIGR	Polymeric immunoglobulin receptor	P01833|PIGR	P01833|PIGR_N469_HexNAc(4)Hex(5)Fuc(3)NeuAc(1)	N469	Yes	P01833|PIGR_N469
K.VPGN[+2351.851]VTAVLGETLK.V	HexNAc(4)Hex(5)Fuc(3)NeuAc(1)	P01833	PIGR	Polymeric immunoglobulin receptor	P01833|PIGR	P01833|PIGR_N469_HexNAc(4)Hex(5)Fuc(3)NeuAc(1)	N469	Yes	P01833|PIGR_N469
K.VPGN[+2351.851]VTAVLGETLKVPC[+57.021]HFPC[+57.021]K.F	HexNAc(4)Hex(5)Fuc(3)NeuAc(1)	P01833	PIGR	Polymeric immunoglobulin receptor	P01833|PIGR	P01833|PIGR_N469_HexNAc(4)Hex(5)Fuc(3)NeuAc(1)	N469	Yes	P01833|PIGR_N469
R.TTVEIKIIEGEPNLKVPGN[+2351.851]VTAVLGETLKVPC[+57.021]HFPC[+57.021]K.F	HexNAc(4)Hex(5)Fuc(3)NeuAc(1)	P01833	PIGR	Polymeric immunoglobulin receptor	P01833|PIGR	P01833|PIGR_N469_HexNAc(4)Hex(5)Fuc(3)NeuAc(1)	N469	Yes	P01833|PIGR_N469
K.IIEGEPNLKVPGN[+1913.677]VTAVLGETLK.V	HexNAc(4)Hex(5)NeuAc(1)	P01833	PIGR	Polymeric immunoglobulin receptor	P01833|PIGR	P01833|PIGR_N469_HexNAc(4)Hex(5)NeuAc(1)	N469	Yes	P01833|PIGR_N469
K.IIEGEPNLKVPGN[+1913.677]VTAVLGETLKVPC[+57.021]HFPC[+57.021]K.F	HexNAc(4)Hex(5)NeuAc(1)	P01833	PIGR	Polymeric immunoglobulin receptor	P01833|PIGR	P01833|PIGR_N469_HexNAc(4)Hex(5)NeuAc(1)	N469	Yes	P01833|PIGR_N469
K.VPGN[+1913.677]VTAVLGETLKVPC[+57.021]HFPC[+57.021]K.F	HexNAc(4)Hex(5)NeuAc(1)	P01833	PIGR	Polymeric immunoglobulin receptor	P01833|PIGR	P01833|PIGR_N469_HexNAc(4)Hex(5)NeuAc(1)	N469	Yes	P01833|PIGR_N469
K.IIEGEPNLKVPGN[+2204.772]VTAVLGETLK.V	HexNAc(4)Hex(5)NeuAc(2)	P01833	PIGR	Polymeric immunoglobulin receptor	P01833|PIGR	P01833|PIGR_N469_HexNAc(4)Hex(5)NeuAc(2)	N469	Yes	P01833|PIGR_N469
K.IIEGEPNLKVPGN[+2204.772]VTAVLGETLKVPC[+57.021]HFPC[+57.021]K.F	HexNAc(4)Hex(5)NeuAc(2)	P01833	PIGR	Polymeric immunoglobulin receptor	P01833|PIGR	P01833|PIGR_N469_HexNAc(4)Hex(5)NeuAc(2)	N469	Yes	P01833|PIGR_N469
K.VPGN[+2204.772]VTAVLGETLKVPC[+57.021]HFPC[+57.021]K.F	HexNAc(4)Hex(5)NeuAc(2)	P01833	PIGR	Polymeric immunoglobulin receptor	P01833|PIGR	P01833|PIGR_N469_HexNAc(4)Hex(5)NeuAc(2)	N469	Yes	P01833|PIGR_N469
K.IIEGEPNLKVPGN[+2553.910]VTAVLGETLKVPC[+57.021]HFPC[+57.021]K.F	HexNAc(5)Hex(5)Fuc(1)NeuAc(2)	P01833	PIGR	Polymeric immunoglobulin receptor	P01833|PIGR	P01833|PIGR_N469_HexNAc(5)Hex(5)Fuc(1)NeuAc(2)	N469	Yes	P01833|PIGR_N469
K.IIEGEPNLKVPGN[+2263.835]VTAVLGETLKVPC[+57.021]HFPC[+57.021]K.F	HexNAc(5)Hex(5)Fuc(3)	P01833	PIGR	Polymeric immunoglobulin receptor	P01833|PIGR	P01833|PIGR_N469_HexNAc(5)Hex(5)Fuc(3)	N469	Yes	P01833|PIGR_N469
K.IIEGEPNLKVPGN[+2424.867]VTAVLGETLKVPC[+57.021]HFPC[+57.021]K.F	HexNAc(5)Hex(6)Fuc(1)NeuAc(1)	P01833	PIGR	Polymeric immunoglobulin receptor	P01833|PIGR	P01833|PIGR_N469_HexNAc(5)Hex(6)Fuc(1)NeuAc(1)	N469	Yes	P01833|PIGR_N469
K.IIEGEPNLKVPGN[+2279.830]VTAVLGETLKVPC[+57.021]HFPC[+57.021]K.F	HexNAc(5)Hex(6)Fuc(2)	P01833	PIGR	Polymeric immunoglobulin receptor	P01833|PIGR	P01833|PIGR_N469_HexNAc(5)Hex(6)Fuc(2)	N469	Yes	P01833|PIGR_N469
K.IIEGEPNLKVPGN[+2570.925]VTAVLGETLKVPC[+57.021]HFPC[+57.021]K.F	HexNAc(5)Hex(6)Fuc(2)NeuAc(1)	P01833	PIGR	Polymeric immunoglobulin receptor	P01833|PIGR	P01833|PIGR_N469_HexNAc(5)Hex(6)Fuc(2)NeuAc(1)	N469	Yes	P01833|PIGR_N469
K.IIEGEPNLKVPGN[+2862.021]VTAVLGETLKVPC[+57.021]HFPC[+57.021]K.F	HexNAc(5)Hex(6)Fuc(2)NeuAc(2)	P01833	PIGR	Polymeric immunoglobulin receptor	P01833|PIGR	P01833|PIGR_N469_HexNAc(5)Hex(6)Fuc(2)NeuAc(2)	N469	Yes	P01833|PIGR_N469
K.IIEGEPNLKVPGN[+2425.887]VTAVLGETLKVPC[+57.021]HFPC[+57.021]K.F	HexNAc(5)Hex(6)Fuc(3)	P01833	PIGR	Polymeric immunoglobulin receptor	P01833|PIGR	P01833|PIGR_N469_HexNAc(5)Hex(6)Fuc(3)	N469	Yes	P01833|PIGR_N469
K.IIEGEPNLKVPGN[+2716.983]VTAVLGETLKVPC[+57.021]HFPC[+57.021]K.F	HexNAc(5)Hex(6)Fuc(3)NeuAc(1)	P01833	PIGR	Polymeric immunoglobulin receptor	P01833|PIGR	P01833|PIGR_N469_HexNAc(5)Hex(6)Fuc(3)NeuAc(1)	N469	Yes	P01833|PIGR_N469
K.IIEGEPNLKVPGN[+3008.078]VTAVLGETLKVPC[+57.021]HFPC[+57.021]K.F	HexNAc(5)Hex(6)Fuc(3)NeuAc(2)	P01833	PIGR	Polymeric immunoglobulin receptor	P01833|PIGR	P01833|PIGR_N469_HexNAc(5)Hex(6)Fuc(3)NeuAc(2)	N469	Yes	P01833|PIGR_N469
K.IIEGEPNLKVPGN[+2571.946]VTAVLGETLKVPC[+57.021]HFPC[+57.021]K.F	HexNAc(5)Hex(6)Fuc(4)	P01833	PIGR	Polymeric immunoglobulin receptor	P01833|PIGR	P01833|PIGR_N469_HexNAc(5)Hex(6)Fuc(4)	N469	Yes	P01833|PIGR_N469
K.IIEGEPNLKVPGN[+2863.041]VTAVLGETLKVPC[+57.021]HFPC[+57.021]K.F	HexNAc(5)Hex(6)Fuc(4)NeuAc(1)	P01833	PIGR	Polymeric immunoglobulin receptor	P01833|PIGR	P01833|PIGR_N469_HexNAc(5)Hex(6)Fuc(4)NeuAc(1)	N469	Yes	P01833|PIGR_N469
K.IIEGEPNLKVPGN[+3154.136]VTAVLGETLKVPC[+57.021]HFPC[+57.021]K.F	HexNAc(5)Hex(6)Fuc(4)NeuAc(2)	P01833	PIGR	Polymeric immunoglobulin receptor	P01833|PIGR	P01833|PIGR_N469_HexNAc(5)Hex(6)Fuc(4)NeuAc(2)	N469	Yes	P01833|PIGR_N469
K.[+42.011]IIEGEPNLKVPGN[+2018.708]VTAVLGETLK.V	HexNAc(3)Hex(6)Fuc(1)NeuAc(1)	P01833	PIGR	Polymeric immunoglobulin receptor	P01833|PIGR	P01833|PIGR_N469_HexNAc(3)Hex(6)Fuc(1)NeuAc(1)	N469	Yes	P01833|PIGR_N469
K.[+42.011]IIEGEPNLKVPGN[+2018.708]VTAVLGETLKVPC[+57.021]HFPC[+57.021]K.F	HexNAc(3)Hex(6)Fuc(1)NeuAc(1)	P01833	PIGR	Polymeric immunoglobulin receptor	P01833|PIGR	P01833|PIGR_N469_HexNAc(3)Hex(6)Fuc(1)NeuAc(1)	N469	Yes	P01833|PIGR_N469
K.[+42.011]VPGN[+2018.708]VTAVLGETLKVPC[+57.021]HFPC[+57.021]K.F	HexNAc(3)Hex(6)Fuc(1)NeuAc(1)	P01833	PIGR	Polymeric immunoglobulin receptor	P01833|PIGR	P01833|PIGR_N469_HexNAc(3)Hex(6)Fuc(1)NeuAc(1)	N469	Yes	P01833|PIGR_N469
K.[+42.011]IIEGEPNLKVPGN[+1872.651]VTAVLGETLK.V	HexNAc(3)Hex(6)NeuAc(1)	P01833	PIGR	Polymeric immunoglobulin receptor	P01833|PIGR	P01833|PIGR_N469_HexNAc(3)Hex(6)NeuAc(1)	N469	Yes	P01833|PIGR_N469
K.[+42.011]IIEGEPNLKVPGN[+1872.651]VTAVLGETLKVPC[+57.021]HFPC[+57.021]K.F	HexNAc(3)Hex(6)NeuAc(1)	P01833	PIGR	Polymeric immunoglobulin receptor	P01833|PIGR	P01833|PIGR_N469_HexNAc(3)Hex(6)NeuAc(1)	N469	Yes	P01833|PIGR_N469
K.[+42.011]IIEGEPNLKVPGN[+2351.851]VTAVLGETLKVPC[+57.021]HFPC[+57.021]K.F	HexNAc(4)Hex(5)Fuc(3)NeuAc(1)	P01833	PIGR	Polymeric immunoglobulin receptor	P01833|PIGR	P01833|PIGR_N469_HexNAc(4)Hex(5)Fuc(3)NeuAc(1)	N469	Yes	P01833|PIGR_N469
K.[+42.011]IIEGEPNLKVPGN[+2336.851]VTAVLGETLK.V	HexNAc(6)Hex(6)Fuc(1)	P01833	PIGR	Polymeric immunoglobulin receptor	P01833|PIGR	P01833|PIGR_N469_HexNAc(6)Hex(6)Fuc(1)	N469	Yes	P01833|PIGR_N469
K.WN[+1054.370]NTGC[+57.021]QALPSQDEGPSK.A	HexNAc(2)Hex(4)	P01833	PIGR	Polymeric immunoglobulin receptor	P01833|PIGR	P01833|PIGR_N499_HexNAc(2)Hex(4)	N499	Yes	P01833|PIGR_N499
K.WN[+1216.423]NTGC[+57.021]QALPSQDEGPSK.A	HexNAc(2)Hex(5)	P01833	PIGR	Polymeric immunoglobulin receptor	P01833|PIGR	P01833|PIGR_N499_HexNAc(2)Hex(5)	N499	Yes	P01833|PIGR_N499
K.WN[+1548.545]NTGC[+57.021]QALPSQDEGPSK.A	HexNAc(3)Hex(4)NeuAc(1)	P01833	PIGR	Polymeric immunoglobulin receptor	P01833|PIGR	P01833|PIGR_N499_HexNAc(3)Hex(4)NeuAc(1)	N499	Yes	P01833|PIGR_N499
K.WN[+1710.598]NTGC[+57.021]QALPSQDEGPSK.A	HexNAc(3)Hex(5)NeuAc(1)	P01833	PIGR	Polymeric immunoglobulin receptor	P01833|PIGR	P01833|PIGR_N499_HexNAc(3)Hex(5)NeuAc(1)	N499	Yes	P01833|PIGR_N499
K.WN[+1872.651]NTGC[+57.021]QALPSQDEGPSK.A	HexNAc(3)Hex(6)NeuAc(1)	P01833	PIGR	Polymeric immunoglobulin receptor	P01833|PIGR	P01833|PIGR_N499_HexNAc(3)Hex(6)NeuAc(1)	N499	Yes	P01833|PIGR_N499
K.WN[+1872.651]NTGC[+57.021]QALPSQDEGPSKAFVNC[+57.021]DENSR.L	HexNAc(3)Hex(6)NeuAc(1)	P01833	PIGR	Polymeric immunoglobulin receptor	P01833|PIGR	P01833|PIGR_N499_HexNAc(3)Hex(6)NeuAc(1)	N499	Yes	P01833|PIGR_N499
K.WN[+1768.640]NTGC[+57.021]QALPSQDEGPSK.A	HexNAc(4)Hex(5)Fuc(1)	P01833	PIGR	Polymeric immunoglobulin receptor	P01833|PIGR	P01833|PIGR_N499_HexNAc(4)Hex(5)Fuc(1)	N499	Yes	P01833|PIGR_N499
K.WN[+2059.735]NTGC[+57.021]QALPSQDEGPSK.A	HexNAc(4)Hex(5)Fuc(1)NeuAc(1)	P01833	PIGR	Polymeric immunoglobulin receptor	P01833|PIGR	P01833|PIGR_N499_HexNAc(4)Hex(5)Fuc(1)NeuAc(1)	N499	Yes	P01833|PIGR_N499
K.WN[+2059.735]NTGC[+57.021]QALPSQDEGPSKAFVNC[+57.021]DENSR.L	HexNAc(4)Hex(5)Fuc(1)NeuAc(1)	P01833	PIGR	Polymeric immunoglobulin receptor	P01833|PIGR	P01833|PIGR_N499_HexNAc(4)Hex(5)Fuc(1)NeuAc(1)	N499	Yes	P01833|PIGR_N499
K.WN[+2205.793]NTGC[+57.021]QALPSQDEGPSK.A	HexNAc(4)Hex(5)Fuc(2)NeuAc(1)	P01833	PIGR	Polymeric immunoglobulin receptor	P01833|PIGR	P01833|PIGR_N499_HexNAc(4)Hex(5)Fuc(2)NeuAc(1)	N499	Yes	P01833|PIGR_N499
K.WN[+1913.677]NTGC[+57.021]QALPSQDEGPSK.A	HexNAc(4)Hex(5)NeuAc(1)	P01833	PIGR	Polymeric immunoglobulin receptor	P01833|PIGR	P01833|PIGR_N499_HexNAc(4)Hex(5)NeuAc(1)	N499	Yes	P01833|PIGR_N499
K.WN[+2204.772]NTGC[+57.021]QALPSQDEGPSK.A	HexNAc(4)Hex(5)NeuAc(2)	P01833	PIGR	Polymeric immunoglobulin receptor	P01833|PIGR	P01833|PIGR_N499_HexNAc(4)Hex(5)NeuAc(2)	N499	Yes	P01833|PIGR_N499
K.WN[+2204.772]NTGC[+57.021]QALPSQDEGPSKAFVNC[+57.021]DENSR.L	HexNAc(4)Hex(5)NeuAc(2)	P01833	PIGR	Polymeric immunoglobulin receptor	P01833|PIGR	P01833|PIGR_N499_HexNAc(4)Hex(5)NeuAc(2)	N499	Yes	P01833|PIGR_N499
K.FSSYEKYWC[+57.021]KWN[+1710.598]NTGC[+57.021]QALPSQDEGPSK.A	HexNAc(3)Hex(5)NeuAc(1)	P01833	PIGR	Polymeric immunoglobulin receptor	P01833|PIGR	P01833|PIGR_N499_HexNAc(3)Hex(5)NeuAc(1)	N499	Yes	P01833|PIGR_N499
K.FSSYEKYWC[+57.021]KWN[+1710.598]NTGC[+57.021]QALPSQDEGPSKAFVNC[+57.021]DENSR.L	HexNAc(3)Hex(5)NeuAc(1)	P01833	PIGR	Polymeric immunoglobulin receptor	P01833|PIGR	P01833|PIGR_N499_HexNAc(3)Hex(5)NeuAc(1)	N499	Yes	P01833|PIGR_N499
K.YWC[+57.021]KWN[+1710.598]NTGC[+57.021]QALPSQDEGPSK.A	HexNAc(3)Hex(5)NeuAc(1)	P01833	PIGR	Polymeric immunoglobulin receptor	P01833|PIGR	P01833|PIGR_N499_HexNAc(3)Hex(5)NeuAc(1)	N499	Yes	P01833|PIGR_N499
K.YWC[+57.021]KWN[+1710.598]NTGC[+57.021]QALPSQDEGPSKAFVNC[+57.021]DENSR.L	HexNAc(3)Hex(5)NeuAc(1)	P01833	PIGR	Polymeric immunoglobulin receptor	P01833|PIGR	P01833|PIGR_N499_HexNAc(3)Hex(5)NeuAc(1)	N499	Yes	P01833|PIGR_N499
K.FSSYEKYWC[+57.021]KWN[+1872.651]NTGC[+57.021]QALPSQDEGPSK.A	HexNAc(3)Hex(6)NeuAc(1)	P01833	PIGR	Polymeric immunoglobulin receptor	P01833|PIGR	P01833|PIGR_N499_HexNAc(3)Hex(6)NeuAc(1)	N499	Yes	P01833|PIGR_N499
K.YWC[+57.021]KWN[+1872.651]NTGC[+57.021]QALPSQDEGPSK.A	HexNAc(3)Hex(6)NeuAc(1)	P01833	PIGR	Polymeric immunoglobulin receptor	P01833|PIGR	P01833|PIGR_N499_HexNAc(3)Hex(6)NeuAc(1)	N499	Yes	P01833|PIGR_N499
K.YWC[+57.021]KWN[+1872.651]NTGC[+57.021]QALPSQDEGPSKAFVNC[+57.021]DENSR.L	HexNAc(3)Hex(6)NeuAc(1)	P01833	PIGR	Polymeric immunoglobulin receptor	P01833|PIGR	P01833|PIGR_N499_HexNAc(3)Hex(6)NeuAc(1)	N499	Yes	P01833|PIGR_N499
K.FSSYEKYWC[+57.021]KWN[+2205.793]NTGC[+57.021]QALPSQDEGPSK.A	HexNAc(4)Hex(5)Fuc(2)NeuAc(1)	P01833	PIGR	Polymeric immunoglobulin receptor	P01833|PIGR	P01833|PIGR_N499_HexNAc(4)Hex(5)Fuc(2)NeuAc(1)	N499	Yes	P01833|PIGR_N499
K.YWC[+57.021]KWN[+2205.793]NTGC[+57.021]QALPSQDEGPSK.A	HexNAc(4)Hex(5)Fuc(2)NeuAc(1)	P01833	PIGR	Polymeric immunoglobulin receptor	P01833|PIGR	P01833|PIGR_N499_HexNAc(4)Hex(5)Fuc(2)NeuAc(1)	N499	Yes	P01833|PIGR_N499
K.YWC[+57.021]KWN[+1913.677]NTGC[+57.021]QALPSQDEGPSK.A	HexNAc(4)Hex(5)NeuAc(1)	P01833	PIGR	Polymeric immunoglobulin receptor	P01833|PIGR	P01833|PIGR_N499_HexNAc(4)Hex(5)NeuAc(1)	N499	Yes	P01833|PIGR_N499
K.FSSYEKYWC[+57.021]KWN[+2204.772]NTGC[+57.021]QALPSQDEGPSKAFVNC[+57.021]DENSR.L	HexNAc(4)Hex(5)NeuAc(2)	P01833	PIGR	Polymeric immunoglobulin receptor	P01833|PIGR	P01833|PIGR_N499_HexNAc(4)Hex(5)NeuAc(2)	N499	Yes	P01833|PIGR_N499
K.TKPREEQFN[+1444.534]STFR.V	HexNAc(4)Hex(3)Fuc(1)	P01859	IGHG2	Immunoglobulin heavy constant gamma 2	P01859|IGHG2	P01859|IGHG2_N176_HexNAc(4)Hex(3)Fuc(1)	N176	Yes	P01859|IGHG2_N176
R.EEQFN[+1444.534]STFR.V	HexNAc(4)Hex(3)Fuc(1)	P01859	IGHG2	Immunoglobulin heavy constant gamma 2	P01859|IGHG2	P01859|IGHG2_N176_HexNAc(4)Hex(3)Fuc(1)	N176	Yes	P01859|IGHG2_N176
K.TKPREEQFN[+1606.587]STFR.V	HexNAc(4)Hex(4)Fuc(1)	P01859	IGHG2	Immunoglobulin heavy constant gamma 2	P01859|IGHG2	P01859|IGHG2_N176_HexNAc(4)Hex(4)Fuc(1)	N176	Yes	P01859|IGHG2_N176
K.TKPREEQFN[+1768.640]STFR.V	HexNAc(4)Hex(5)Fuc(1)	P01859	IGHG2	Immunoglobulin heavy constant gamma 2	P01859|IGHG2	P01859|IGHG2_N176_HexNAc(4)Hex(5)Fuc(1)	N176	Yes	P01859|IGHG2_N176
R.TVDKSTGKPTLYN[+1378.476]VSLVMSDTAGTC[+57.021]Y.-	HexNAc(2)Hex(6)	P01871	IGHM	Immunoglobulin heavy constant mu	P01871|IGHM	P01871|IGHM_N440_HexNAc(2)Hex(6)	N440	Yes	P01871|IGHM_N440
K.YKN[+2059.735]NSDISSTR.G	HexNAc(4)Hex(5)Fuc(1)NeuAc(1)	P01871	IGHM	Immunoglobulin heavy constant mu	P01871|IGHM	P01871|IGHM_N46_HexNAc(4)Hex(5)Fuc(1)NeuAc(1)	N46	Yes	P01871|IGHM_N46
K.YKN[+1647.613]NSDISSTR.G	HexNAc(5)Hex(3)Fuc(1)	P01871	IGHM	Immunoglobulin heavy constant mu	P01871|IGHM	P01871|IGHM_N46_HexNAc(5)Hex(3)Fuc(1)	N46	Yes	P01871|IGHM_N46
K.YKN[+2262.814]NSDISSTR.G	HexNAc(5)Hex(5)Fuc(1)NeuAc(1)	P01871	IGHM	Immunoglobulin heavy constant mu	P01871|IGHM	P01871|IGHM_N46_HexNAc(5)Hex(5)Fuc(1)NeuAc(1)	N46	Yes	P01871|IGHM_N46
R.LSLHRPALEDLLLGSEAN[+568.212]LTC[+57.021]TLTGLR.D	HexNAc(2)Hex(1)	P01876	IGHA1	Immunoglobulin heavy constant alpha 1	P01876|IGHA1	P01876|IGHA1_N144_HexNAc(2)Hex(1)	N144	Yes	P01876|IGHA1_N144
R.LSLHRPALEDLLLGSEAN[+892.317]LTC[+57.021]TLTGLR.D	HexNAc(2)Hex(3)	P01876	IGHA1	Immunoglobulin heavy constant alpha 1	P01876|IGHA1	P01876|IGHA1_N144_HexNAc(2)Hex(3)	N144	Yes	P01876|IGHA1_N144
R.LSLHRPALEDLLLGSEAN[+1054.370]LTC[+57.021]TLTGLR.D	HexNAc(2)Hex(4)	P01876	IGHA1	Immunoglobulin heavy constant alpha 1	P01876|IGHA1	P01876|IGHA1_N144_HexNAc(2)Hex(4)	N144	Yes	P01876|IGHA1_N144
R.LSLHRPALEDLLLGSEAN[+1216.423]LTC[+57.021]TLTGLR.D	HexNAc(2)Hex(5)	P01876	IGHA1	Immunoglobulin heavy constant alpha 1	P01876|IGHA1	P01876|IGHA1_N144_HexNAc(2)Hex(5)	N144	Yes	P01876|IGHA1_N144
R.LSLHRPALEDLLLGSEAN[+1216.423]LTC[+57.021]TLTGLRDASGVTFTWTPSSGK.S	HexNAc(2)Hex(5)	P01876	IGHA1	Immunoglobulin heavy constant alpha 1	P01876|IGHA1	P01876|IGHA1_N144_HexNAc(2)Hex(5)	N144	Yes	P01876|IGHA1_N144
R.LSLHRPALEDLLLGSEAN[+1378.476]LTC[+57.021]TLTGLR.D	HexNAc(2)Hex(6)	P01876	IGHA1	Immunoglobulin heavy constant alpha 1	P01876|IGHA1	P01876|IGHA1_N144_HexNAc(2)Hex(6)	N144	Yes	P01876|IGHA1_N144
R.LSLHRPALEDLLLGSEAN[+1378.476]LTC[+57.021]TLTGLRDASGVTFTWTPSSGK.S	HexNAc(2)Hex(6)	P01876	IGHA1	Immunoglobulin heavy constant alpha 1	P01876|IGHA1	P01876|IGHA1_N144_HexNAc(2)Hex(6)	N144	Yes	P01876|IGHA1_N144
R.LSLHRPALEDLLLGSEAN[+1524.534]LTC[+57.021]TLTGLR.D	HexNAc(2)Hex(6)Fuc(1)	P01876	IGHA1	Immunoglobulin heavy constant alpha 1	P01876|IGHA1	P01876|IGHA1_N144_HexNAc(2)Hex(6)Fuc(1)	N144	Yes	P01876|IGHA1_N144
R.LSLHRPALEDLLLGSEAN[+1540.529]LTC[+57.021]TLTGLR.D	HexNAc(2)Hex(7)	P01876	IGHA1	Immunoglobulin heavy constant alpha 1	P01876|IGHA1	P01876|IGHA1_N144_HexNAc(2)Hex(7)	N144	Yes	P01876|IGHA1_N144
R.LSLHRPALEDLLLGSEAN[+1702.581]LTC[+57.021]TLTGLR.D	HexNAc(2)Hex(8)	P01876	IGHA1	Immunoglobulin heavy constant alpha 1	P01876|IGHA1	P01876|IGHA1_N144_HexNAc(2)Hex(8)	N144	Yes	P01876|IGHA1_N144
R.LSLHRPALEDLLLGSEAN[+1864.634]LTC[+57.021]TLTGLR.D	HexNAc(2)Hex(9)	P01876	IGHA1	Immunoglobulin heavy constant alpha 1	P01876|IGHA1	P01876|IGHA1_N144_HexNAc(2)Hex(9)	N144	Yes	P01876|IGHA1_N144
R.LSLHRPALEDLLLGSEAN[+1095.397]LTC[+57.021]TLTGLR.D	HexNAc(3)Hex(3)	P01876	IGHA1	Immunoglobulin heavy constant alpha 1	P01876|IGHA1	P01876|IGHA1_N144_HexNAc(3)Hex(3)	N144	Yes	P01876|IGHA1_N144
R.LSLHRPALEDLLLGSEAN[+1257.449]LTC[+57.021]TLTGLR.D	HexNAc(3)Hex(4)	P01876	IGHA1	Immunoglobulin heavy constant alpha 1	P01876|IGHA1	P01876|IGHA1_N144_HexNAc(3)Hex(4)	N144	Yes	P01876|IGHA1_N144
R.LSLHRPALEDLLLGSEAN[+1548.545]LTC[+57.021]TLTGLR.D	HexNAc(3)Hex(4)NeuAc(1)	P01876	IGHA1	Immunoglobulin heavy constant alpha 1	P01876|IGHA1	P01876|IGHA1_N144_HexNAc(3)Hex(4)NeuAc(1)	N144	Yes	P01876|IGHA1_N144
R.LSLHRPALEDLLLGSEAN[+1419.502]LTC[+57.021]TLTGLR.D	HexNAc(3)Hex(5)	P01876	IGHA1	Immunoglobulin heavy constant alpha 1	P01876|IGHA1	P01876|IGHA1_N144_HexNAc(3)Hex(5)	N144	Yes	P01876|IGHA1_N144
R.LSLHRPALEDLLLGSEAN[+1710.598]LTC[+57.021]TLTGLR.D	HexNAc(3)Hex(5)NeuAc(1)	P01876	IGHA1	Immunoglobulin heavy constant alpha 1	P01876|IGHA1	P01876|IGHA1_N144_HexNAc(3)Hex(5)NeuAc(1)	N144	Yes	P01876|IGHA1_N144
R.LSLHRPALEDLLLGSEAN[+1581.555]LTC[+57.021]TLTGLR.D	HexNAc(3)Hex(6)	P01876	IGHA1	Immunoglobulin heavy constant alpha 1	P01876|IGHA1	P01876|IGHA1_N144_HexNAc(3)Hex(6)	N144	Yes	P01876|IGHA1_N144
R.LSLHRPALEDLLLGSEAN[+1872.651]LTC[+57.021]TLTGLR.D	HexNAc(3)Hex(6)NeuAc(1)	P01876	IGHA1	Immunoglobulin heavy constant alpha 1	P01876|IGHA1	P01876|IGHA1_N144_HexNAc(3)Hex(6)NeuAc(1)	N144	Yes	P01876|IGHA1_N144
R.LSLHRPALEDLLLGSEAN[+1298.476]LTC[+57.021]TLTGLR.D	HexNAc(4)Hex(3)	P01876	IGHA1	Immunoglobulin heavy constant alpha 1	P01876|IGHA1	P01876|IGHA1_N144_HexNAc(4)Hex(3)	N144	Yes	P01876|IGHA1_N144
R.LSLHRPALEDLLLGSEAN[+1460.529]LTC[+57.021]TLTGLR.D	HexNAc(4)Hex(4)	P01876	IGHA1	Immunoglobulin heavy constant alpha 1	P01876|IGHA1	P01876|IGHA1_N144_HexNAc(4)Hex(4)	N144	Yes	P01876|IGHA1_N144
R.LSLHRPALEDLLLGSEAN[+1460.529]LTC[+57.021]TLTGLRDASGVTFTWTPSSGK.S	HexNAc(4)Hex(4)	P01876	IGHA1	Immunoglobulin heavy constant alpha 1	P01876|IGHA1	P01876|IGHA1_N144_HexNAc(4)Hex(4)	N144	Yes	P01876|IGHA1_N144
R.LSLHRPALEDLLLGSEAN[+1751.624]LTC[+57.021]TLTGLR.D	HexNAc(4)Hex(4)NeuAc(1)	P01876	IGHA1	Immunoglobulin heavy constant alpha 1	P01876|IGHA1	P01876|IGHA1_N144_HexNAc(4)Hex(4)NeuAc(1)	N144	Yes	P01876|IGHA1_N144
R.LSLHRPALEDLLLGSEAN[+1622.582]LTC[+57.021]TLTGLR.D	HexNAc(4)Hex(5)	P01876	IGHA1	Immunoglobulin heavy constant alpha 1	P01876|IGHA1	P01876|IGHA1_N144_HexNAc(4)Hex(5)	N144	Yes	P01876|IGHA1_N144
R.LSLHRPALEDLLLGSEAN[+1913.677]LTC[+57.021]TLTGLR.D	HexNAc(4)Hex(5)NeuAc(1)	P01876	IGHA1	Immunoglobulin heavy constant alpha 1	P01876|IGHA1	P01876|IGHA1_N144_HexNAc(4)Hex(5)NeuAc(1)	N144	Yes	P01876|IGHA1_N144
R.LSLHRPALEDLLLGSEAN[+2204.772]LTC[+57.021]TLTGLR.D	HexNAc(4)Hex(5)NeuAc(2)	P01876	IGHA1	Immunoglobulin heavy constant alpha 1	P01876|IGHA1	P01876|IGHA1_N144_HexNAc(4)Hex(5)NeuAc(2)	N144	Yes	P01876|IGHA1_N144
R.LSLHRPALEDLLLGSEAN[+1501.555]LTC[+57.021]TLTGLR.D	HexNAc(5)Hex(3)	P01876	IGHA1	Immunoglobulin heavy constant alpha 1	P01876|IGHA1	P01876|IGHA1_N144_HexNAc(5)Hex(3)	N144	Yes	P01876|IGHA1_N144
R.LSLHRPALEDLLLGSEAN[+1501.555]LTC[+57.021]TLTGLRDASGVTFTWTPSSGK.S	HexNAc(5)Hex(3)	P01876	IGHA1	Immunoglobulin heavy constant alpha 1	P01876|IGHA1	P01876|IGHA1_N144_HexNAc(5)Hex(3)	N144	Yes	P01876|IGHA1_N144
R.LSLHRPALEDLLLGSEAN[+1647.613]LTC[+57.021]TLTGLR.D	HexNAc(5)Hex(3)Fuc(1)	P01876	IGHA1	Immunoglobulin heavy constant alpha 1	P01876|IGHA1	P01876|IGHA1_N144_HexNAc(5)Hex(3)Fuc(1)	N144	Yes	P01876|IGHA1_N144
R.LSLHRPALEDLLLGSEAN[+1663.608]LTC[+57.021]TLTGLR.D	HexNAc(5)Hex(4)	P01876	IGHA1	Immunoglobulin heavy constant alpha 1	P01876|IGHA1	P01876|IGHA1_N144_HexNAc(5)Hex(4)	N144	Yes	P01876|IGHA1_N144
R.LSLHRPALEDLLLGSEAN[+1809.666]LTC[+57.021]TLTGLR.D	HexNAc(5)Hex(4)Fuc(1)	P01876	IGHA1	Immunoglobulin heavy constant alpha 1	P01876|IGHA1	P01876|IGHA1_N144_HexNAc(5)Hex(4)Fuc(1)	N144	Yes	P01876|IGHA1_N144
R.LSLHRPALEDLLLGSEAN[+1955.724]LTC[+57.021]TLTGLR.D	HexNAc(5)Hex(4)Fuc(2)	P01876	IGHA1	Immunoglobulin heavy constant alpha 1	P01876|IGHA1	P01876|IGHA1_N144_HexNAc(5)Hex(4)Fuc(2)	N144	Yes	P01876|IGHA1_N144
R.LSLHRPALEDLLLGSEAN[+1825.661]LTC[+57.021]TLTGLR.D	HexNAc(5)Hex(5)	P01876	IGHA1	Immunoglobulin heavy constant alpha 1	P01876|IGHA1	P01876|IGHA1_N144_HexNAc(5)Hex(5)	N144	Yes	P01876|IGHA1_N144
R.LSLHRPALEDLLLGSEAN[+2262.814]LTC[+57.021]TLTGLR.D	HexNAc(5)Hex(5)Fuc(1)NeuAc(1)	P01876	IGHA1	Immunoglobulin heavy constant alpha 1	P01876|IGHA1	P01876|IGHA1_N144_HexNAc(5)Hex(5)Fuc(1)NeuAc(1)	N144	Yes	P01876|IGHA1_N144
R.LSLHRPALEDLLLGSEAN[+2116.756]LTC[+57.021]TLTGLR.D	HexNAc(5)Hex(5)NeuAc(1)	P01876	IGHA1	Immunoglobulin heavy constant alpha 1	P01876|IGHA1	P01876|IGHA1_N144_HexNAc(5)Hex(5)NeuAc(1)	N144	Yes	P01876|IGHA1_N144
R.LSLHRPALEDLLLGSEAN[+2407.852]LTC[+57.021]TLTGLR.D	HexNAc(5)Hex(5)NeuAc(2)	P01876	IGHA1	Immunoglobulin heavy constant alpha 1	P01876|IGHA1	P01876|IGHA1_N144_HexNAc(5)Hex(5)NeuAc(2)	N144	Yes	P01876|IGHA1_N144
R.LSLHRPALEDLLLGSEAN[+2278.809]LTC[+57.021]TLTGLR.D	HexNAc(5)Hex(6)NeuAc(1)	P01876	IGHA1	Immunoglobulin heavy constant alpha 1	P01876|IGHA1	P01876|IGHA1_N144_HexNAc(5)Hex(6)NeuAc(1)	N144	Yes	P01876|IGHA1_N144
R.LSLHRPALEDLLLGSEAN[+1866.688]LTC[+57.021]TLTGLR.D	HexNAc(6)Hex(4)	P01876	IGHA1	Immunoglobulin heavy constant alpha 1	P01876|IGHA1	P01876|IGHA1_N144_HexNAc(6)Hex(4)	N144	Yes	P01876|IGHA1_N144
R.[+42.011]LSLHRPALEDLLLGSEAN[+892.317]LTC[+57.021]TLTGLR.D	HexNAc(2)Hex(3)	P01876	IGHA1	Immunoglobulin heavy constant alpha 1	P01876|IGHA1	P01876|IGHA1_N144_HexNAc(2)Hex(3)	N144	Yes	P01876|IGHA1_N144
R.[+42.011]LSLHRPALEDLLLGSEAN[+1216.423]LTC[+57.021]TLTGLR.D	HexNAc(2)Hex(5)	P01876	IGHA1	Immunoglobulin heavy constant alpha 1	P01876|IGHA1	P01876|IGHA1_N144_HexNAc(2)Hex(5)	N144	Yes	P01876|IGHA1_N144
R.[+42.011]LSLHRPALEDLLLGSEAN[+1710.598]LTC[+57.021]TLTGLR.D	HexNAc(3)Hex(5)NeuAc(1)	P01876	IGHA1	Immunoglobulin heavy constant alpha 1	P01876|IGHA1	P01876|IGHA1_N144_HexNAc(3)Hex(5)NeuAc(1)	N144	Yes	P01876|IGHA1_N144
R.[+42.011]PALEDLLLGSEAN[+1460.529]LTC[+57.021]TLTGLR.D	HexNAc(4)Hex(4)	P01876	IGHA1	Immunoglobulin heavy constant alpha 1	P01876|IGHA1	P01876|IGHA1_N144_HexNAc(4)Hex(4)	N144	Yes	P01876|IGHA1_N144
R.[+42.011]LSLHRPALEDLLLGSEAN[+1501.555]LTC[+57.021]TLTGLR.D	HexNAc(5)Hex(3)	P01876	IGHA1	Immunoglobulin heavy constant alpha 1	P01876|IGHA1	P01876|IGHA1_N144_HexNAc(5)Hex(3)	N144	Yes	P01876|IGHA1_N144
R.[+42.011]LSLHRPALEDLLLGSEAN[+1955.724]LTC[+57.021]TLTGLR.D	HexNAc(5)Hex(4)Fuc(2)	P01876	IGHA1	Immunoglobulin heavy constant alpha 1	P01876|IGHA1	P01876|IGHA1_N144_HexNAc(5)Hex(4)Fuc(2)	N144	Yes	P01876|IGHA1_N144
R.[+42.011]LSLHRPALEDLLLGSEAN[+2116.756]LTC[+57.021]TLTGLR.D	HexNAc(5)Hex(5)NeuAc(1)	P01876	IGHA1	Immunoglobulin heavy constant alpha 1	P01876|IGHA1	P01876|IGHA1_N144_HexNAc(5)Hex(5)NeuAc(1)	N144	Yes	P01876|IGHA1_N144
R.LAGKPTHVN[+892.317]VSVVMAEVDGTC[+57.021]Y.-	HexNAc(2)Hex(3)	P01876	IGHA1	Immunoglobulin heavy constant alpha 1	P01876|IGHA1	P01876|IGHA1_N340_HexNAc(2)Hex(3)	N340	Yes	P01876|IGHA1_N340
R.LAGKPTHVN[+1054.370]VSVVM[+15.995]AEVDGTC[+57.021].Y	HexNAc(2)Hex(4)	P01876	IGHA1	Immunoglobulin heavy constant alpha 1	P01876|IGHA1	P01876|IGHA1_N340_HexNAc(2)Hex(4)	N340	Yes	P01876|IGHA1_N340
R.LAGKPTHVN[+1054.370]VSVVM[+15.995]AEVDGTC[+57.021]Y.-	HexNAc(2)Hex(4)	P01876	IGHA1	Immunoglobulin heavy constant alpha 1	P01876|IGHA1	P01876|IGHA1_N340_HexNAc(2)Hex(4)	N340	Yes	P01876|IGHA1_N340
R.LAGKPTHVN[+1054.370]VSVVMAEVDGTC[+57.021].Y	HexNAc(2)Hex(4)	P01876	IGHA1	Immunoglobulin heavy constant alpha 1	P01876|IGHA1	P01876|IGHA1_N340_HexNAc(2)Hex(4)	N340	Yes	P01876|IGHA1_N340
R.LAGKPTHVN[+1054.370]VSVVMAEVDGTC[+57.021]Y.-	HexNAc(2)Hex(4)	P01876	IGHA1	Immunoglobulin heavy constant alpha 1	P01876|IGHA1	P01876|IGHA1_N340_HexNAc(2)Hex(4)	N340	Yes	P01876|IGHA1_N340
K.TIDRLAGKPTHVN[+1216.423]VSVVMAEVDGTC[+57.021]Y.-	HexNAc(2)Hex(5)	P01876	IGHA1	Immunoglobulin heavy constant alpha 1	P01876|IGHA1	P01876|IGHA1_N340_HexNAc(2)Hex(5)	N340	Yes	P01876|IGHA1_N340
R.LAGKPTHVN[+1216.423]VSVVM[+15.995]AEVDGTC[+57.021].Y	HexNAc(2)Hex(5)	P01876	IGHA1	Immunoglobulin heavy constant alpha 1	P01876|IGHA1	P01876|IGHA1_N340_HexNAc(2)Hex(5)	N340	Yes	P01876|IGHA1_N340
R.LAGKPTHVN[+1216.423]VSVVM[+15.995]AEVDGTC[+57.021]Y.-	HexNAc(2)Hex(5)	P01876	IGHA1	Immunoglobulin heavy constant alpha 1	P01876|IGHA1	P01876|IGHA1_N340_HexNAc(2)Hex(5)	N340	Yes	P01876|IGHA1_N340
R.LAGKPTHVN[+1216.423]VSVVMAEVDGTC[+57.021].Y	HexNAc(2)Hex(5)	P01876	IGHA1	Immunoglobulin heavy constant alpha 1	P01876|IGHA1	P01876|IGHA1_N340_HexNAc(2)Hex(5)	N340	Yes	P01876|IGHA1_N340
R.LAGKPTHVN[+1216.423]VSVVMAEVDGTC[+57.021]Y.-	HexNAc(2)Hex(5)	P01876	IGHA1	Immunoglobulin heavy constant alpha 1	P01876|IGHA1	P01876|IGHA1_N340_HexNAc(2)Hex(5)	N340	Yes	P01876|IGHA1_N340
K.TIDRLAGKPTHVN[+1378.476]VSVVMAEVDGTC[+57.021]Y.-	HexNAc(2)Hex(6)	P01876	IGHA1	Immunoglobulin heavy constant alpha 1	P01876|IGHA1	P01876|IGHA1_N340_HexNAc(2)Hex(6)	N340	Yes	P01876|IGHA1_N340
R.LAGKPTHVN[+1378.476]VSVVM[+15.995]AEVDGTC[+57.021]Y.-	HexNAc(2)Hex(6)	P01876	IGHA1	Immunoglobulin heavy constant alpha 1	P01876|IGHA1	P01876|IGHA1_N340_HexNAc(2)Hex(6)	N340	Yes	P01876|IGHA1_N340
R.LAGKPTHVN[+1378.476]VSVVMAEVDGTC[+57.021].Y	HexNAc(2)Hex(6)	P01876	IGHA1	Immunoglobulin heavy constant alpha 1	P01876|IGHA1	P01876|IGHA1_N340_HexNAc(2)Hex(6)	N340	Yes	P01876|IGHA1_N340
R.LAGKPTHVN[+1378.476]VSVVMAEVDGTC[+57.021]Y.-	HexNAc(2)Hex(6)	P01876	IGHA1	Immunoglobulin heavy constant alpha 1	P01876|IGHA1	P01876|IGHA1_N340_HexNAc(2)Hex(6)	N340	Yes	P01876|IGHA1_N340
K.TIDRLAGKPTHVN[+1540.529]VSVVMAEVDGTC[+57.021]Y.-	HexNAc(2)Hex(7)	P01876	IGHA1	Immunoglobulin heavy constant alpha 1	P01876|IGHA1	P01876|IGHA1_N340_HexNAc(2)Hex(7)	N340	Yes	P01876|IGHA1_N340
R.LAGKPTHVN[+1540.529]VSVVMAEVDGTC[+57.021]Y.-	HexNAc(2)Hex(7)	P01876	IGHA1	Immunoglobulin heavy constant alpha 1	P01876|IGHA1	P01876|IGHA1_N340_HexNAc(2)Hex(7)	N340	Yes	P01876|IGHA1_N340
R.LAGKPTHVN[+1702.581]VSVVMAEVDGTC[+57.021]Y.-	HexNAc(2)Hex(8)	P01876	IGHA1	Immunoglobulin heavy constant alpha 1	P01876|IGHA1	P01876|IGHA1_N340_HexNAc(2)Hex(8)	N340	Yes	P01876|IGHA1_N340
R.LAGKPTHVN[+1095.397]VSVVMAEVDGTC[+57.021]Y.-	HexNAc(3)Hex(3)	P01876	IGHA1	Immunoglobulin heavy constant alpha 1	P01876|IGHA1	P01876|IGHA1_N340_HexNAc(3)Hex(3)	N340	Yes	P01876|IGHA1_N340
R.LAGKPTHVN[+1241.454]VSVVMAEVDGTC[+57.021]Y.-	HexNAc(3)Hex(3)Fuc(1)	P01876	IGHA1	Immunoglobulin heavy constant alpha 1	P01876|IGHA1	P01876|IGHA1_N340_HexNAc(3)Hex(3)Fuc(1)	N340	Yes	P01876|IGHA1_N340
R.LAGKPTHVN[+1257.449]VSVVMAEVDGTC[+57.021]Y.-	HexNAc(3)Hex(4)	P01876	IGHA1	Immunoglobulin heavy constant alpha 1	P01876|IGHA1	P01876|IGHA1_N340_HexNAc(3)Hex(4)	N340	Yes	P01876|IGHA1_N340
R.LAGKPTHVN[+1694.603]VSVVMAEVDGTC[+57.021]Y.-	HexNAc(3)Hex(4)Fuc(1)NeuAc(1)	P01876	IGHA1	Immunoglobulin heavy constant alpha 1	P01876|IGHA1	P01876|IGHA1_N340_HexNAc(3)Hex(4)Fuc(1)NeuAc(1)	N340	Yes	P01876|IGHA1_N340
R.LAGKPTHVN[+1548.545]VSVVMAEVDGTC[+57.021]Y.-	HexNAc(3)Hex(4)NeuAc(1)	P01876	IGHA1	Immunoglobulin heavy constant alpha 1	P01876|IGHA1	P01876|IGHA1_N340_HexNAc(3)Hex(4)NeuAc(1)	N340	Yes	P01876|IGHA1_N340
R.LAGKPTHVN[+1419.502]VSVVMAEVDGTC[+57.021]Y.-	HexNAc(3)Hex(5)	P01876	IGHA1	Immunoglobulin heavy constant alpha 1	P01876|IGHA1	P01876|IGHA1_N340_HexNAc(3)Hex(5)	N340	Yes	P01876|IGHA1_N340
R.LAGKPTHVN[+1710.598]VSVVMAEVDGTC[+57.021]Y.-	HexNAc(3)Hex(5)NeuAc(1)	P01876	IGHA1	Immunoglobulin heavy constant alpha 1	P01876|IGHA1	P01876|IGHA1_N340_HexNAc(3)Hex(5)NeuAc(1)	N340	Yes	P01876|IGHA1_N340
R.LAGKPTHVN[+1581.555]VSVVMAEVDGTC[+57.021]Y.-	HexNAc(3)Hex(6)	P01876	IGHA1	Immunoglobulin heavy constant alpha 1	P01876|IGHA1	P01876|IGHA1_N340_HexNAc(3)Hex(6)	N340	Yes	P01876|IGHA1_N340
R.LAGKPTHVN[+2018.708]VSVVM[+15.995]AEVDGTC[+57.021].Y	HexNAc(3)Hex(6)Fuc(1)NeuAc(1)	P01876	IGHA1	Immunoglobulin heavy constant alpha 1	P01876|IGHA1	P01876|IGHA1_N340_HexNAc(3)Hex(6)Fuc(1)NeuAc(1)	N340	Yes	P01876|IGHA1_N340
R.LAGKPTHVN[+1872.651]VSVVMAEVDGTC[+57.021].Y	HexNAc(3)Hex(6)NeuAc(1)	P01876	IGHA1	Immunoglobulin heavy constant alpha 1	P01876|IGHA1	P01876|IGHA1_N340_HexNAc(3)Hex(6)NeuAc(1)	N340	Yes	P01876|IGHA1_N340
R.LAGKPTHVN[+1872.651]VSVVMAEVDGTC[+57.021]Y.-	HexNAc(3)Hex(6)NeuAc(1)	P01876	IGHA1	Immunoglobulin heavy constant alpha 1	P01876|IGHA1	P01876|IGHA1_N340_HexNAc(3)Hex(6)NeuAc(1)	N340	Yes	P01876|IGHA1_N340
R.LAGKPTHVN[+1298.476]VSVVMAEVDGTC[+57.021]Y.-	HexNAc(4)Hex(3)	P01876	IGHA1	Immunoglobulin heavy constant alpha 1	P01876|IGHA1	P01876|IGHA1_N340_HexNAc(4)Hex(3)	N340	Yes	P01876|IGHA1_N340
R.LAGKPTHVN[+1444.534]VSVVMAEVDGTC[+57.021].Y	HexNAc(4)Hex(3)Fuc(1)	P01876	IGHA1	Immunoglobulin heavy constant alpha 1	P01876|IGHA1	P01876|IGHA1_N340_HexNAc(4)Hex(3)Fuc(1)	N340	Yes	P01876|IGHA1_N340
R.LAGKPTHVN[+1444.534]VSVVMAEVDGTC[+57.021]Y.-	HexNAc(4)Hex(3)Fuc(1)	P01876	IGHA1	Immunoglobulin heavy constant alpha 1	P01876|IGHA1	P01876|IGHA1_N340_HexNAc(4)Hex(3)Fuc(1)	N340	Yes	P01876|IGHA1_N340
R.LAGKPTHVN[+1460.529]VSVVMAEVDGTC[+57.021]Y.-	HexNAc(4)Hex(4)	P01876	IGHA1	Immunoglobulin heavy constant alpha 1	P01876|IGHA1	P01876|IGHA1_N340_HexNAc(4)Hex(4)	N340	Yes	P01876|IGHA1_N340
R.LAGKPTHVN[+1606.587]VSVVMAEVDGTC[+57.021].Y	HexNAc(4)Hex(4)Fuc(1)	P01876	IGHA1	Immunoglobulin heavy constant alpha 1	P01876|IGHA1	P01876|IGHA1_N340_HexNAc(4)Hex(4)Fuc(1)	N340	Yes	P01876|IGHA1_N340
R.LAGKPTHVN[+1606.587]VSVVMAEVDGTC[+57.021]Y.-	HexNAc(4)Hex(4)Fuc(1)	P01876	IGHA1	Immunoglobulin heavy constant alpha 1	P01876|IGHA1	P01876|IGHA1_N340_HexNAc(4)Hex(4)Fuc(1)	N340	Yes	P01876|IGHA1_N340
R.LAGKPTHVN[+1751.624]VSVVMAEVDGTC[+57.021]Y.-	HexNAc(4)Hex(4)NeuAc(1)	P01876	IGHA1	Immunoglobulin heavy constant alpha 1	P01876|IGHA1	P01876|IGHA1_N340_HexNAc(4)Hex(4)NeuAc(1)	N340	Yes	P01876|IGHA1_N340
R.LAGKPTHVN[+1622.582]VSVVMAEVDGTC[+57.021]Y.-	HexNAc(4)Hex(5)	P01876	IGHA1	Immunoglobulin heavy constant alpha 1	P01876|IGHA1	P01876|IGHA1_N340_HexNAc(4)Hex(5)	N340	Yes	P01876|IGHA1_N340
R.LAGKPTHVN[+2059.735]VSVVMAEVDGTC[+57.021]Y.-	HexNAc(4)Hex(5)Fuc(1)NeuAc(1)	P01876	IGHA1	Immunoglobulin heavy constant alpha 1	P01876|IGHA1	P01876|IGHA1_N340_HexNAc(4)Hex(5)Fuc(1)NeuAc(1)	N340	Yes	P01876|IGHA1_N340
R.LAGKPTHVN[+2350.830]VSVVMAEVDGTC[+57.021]Y.-	HexNAc(4)Hex(5)Fuc(1)NeuAc(2)	P01876	IGHA1	Immunoglobulin heavy constant alpha 1	P01876|IGHA1	P01876|IGHA1_N340_HexNAc(4)Hex(5)Fuc(1)NeuAc(2)	N340	Yes	P01876|IGHA1_N340
R.LAGKPTHVN[+2205.793]VSVVMAEVDGTC[+57.021]Y.-	HexNAc(4)Hex(5)Fuc(2)NeuAc(1)	P01876	IGHA1	Immunoglobulin heavy constant alpha 1	P01876|IGHA1	P01876|IGHA1_N340_HexNAc(4)Hex(5)Fuc(2)NeuAc(1)	N340	Yes	P01876|IGHA1_N340
R.LAGKPTHVN[+2351.851]VSVVMAEVDGTC[+57.021]Y.-	HexNAc(4)Hex(5)Fuc(3)NeuAc(1)	P01876	IGHA1	Immunoglobulin heavy constant alpha 1	P01876|IGHA1	P01876|IGHA1_N340_HexNAc(4)Hex(5)Fuc(3)NeuAc(1)	N340	Yes	P01876|IGHA1_N340
R.LAGKPTHVN[+1913.677]VSVVMAEVDGTC[+57.021]Y.-	HexNAc(4)Hex(5)NeuAc(1)	P01876	IGHA1	Immunoglobulin heavy constant alpha 1	P01876|IGHA1	P01876|IGHA1_N340_HexNAc(4)Hex(5)NeuAc(1)	N340	Yes	P01876|IGHA1_N340
R.LAGKPTHVN[+2204.772]VSVVMAEVDGTC[+57.021]Y.-	HexNAc(4)Hex(5)NeuAc(2)	P01876	IGHA1	Immunoglobulin heavy constant alpha 1	P01876|IGHA1	P01876|IGHA1_N340_HexNAc(4)Hex(5)NeuAc(2)	N340	Yes	P01876|IGHA1_N340
R.LAGKPTHVN[+1501.555]VSVVMAEVDGTC[+57.021]Y.-	HexNAc(5)Hex(3)	P01876	IGHA1	Immunoglobulin heavy constant alpha 1	P01876|IGHA1	P01876|IGHA1_N340_HexNAc(5)Hex(3)	N340	Yes	P01876|IGHA1_N340
K.TIDRLAGKPTHVN[+1647.613]VSVVMAEVDGTC[+57.021]Y.-	HexNAc(5)Hex(3)Fuc(1)	P01876	IGHA1	Immunoglobulin heavy constant alpha 1	P01876|IGHA1	P01876|IGHA1_N340_HexNAc(5)Hex(3)Fuc(1)	N340	Yes	P01876|IGHA1_N340
R.LAGKPTHVN[+1647.613]VSVVM[+15.995]AEVDGTC[+57.021]Y.-	HexNAc(5)Hex(3)Fuc(1)	P01876	IGHA1	Immunoglobulin heavy constant alpha 1	P01876|IGHA1	P01876|IGHA1_N340_HexNAc(5)Hex(3)Fuc(1)	N340	Yes	P01876|IGHA1_N340
R.LAGKPTHVN[+1647.613]VSVVMAEVDGTC[+57.021].Y	HexNAc(5)Hex(3)Fuc(1)	P01876	IGHA1	Immunoglobulin heavy constant alpha 1	P01876|IGHA1	P01876|IGHA1_N340_HexNAc(5)Hex(3)Fuc(1)	N340	Yes	P01876|IGHA1_N340
R.LAGKPTHVN[+1647.613]VSVVMAEVDGTC[+57.021]Y.-	HexNAc(5)Hex(3)Fuc(1)	P01876	IGHA1	Immunoglobulin heavy constant alpha 1	P01876|IGHA1	P01876|IGHA1_N340_HexNAc(5)Hex(3)Fuc(1)	N340	Yes	P01876|IGHA1_N340
K.TIDRLAGKPTHVN[+1663.608]VSVVMAEVDGTC[+57.021]Y.-	HexNAc(5)Hex(4)	P01876	IGHA1	Immunoglobulin heavy constant alpha 1	P01876|IGHA1	P01876|IGHA1_N340_HexNAc(5)Hex(4)	N340	Yes	P01876|IGHA1_N340
R.LAGKPTHVN[+1663.608]VSVVM[+15.995]AEVDGTC[+57.021]Y.-	HexNAc(5)Hex(4)	P01876	IGHA1	Immunoglobulin heavy constant alpha 1	P01876|IGHA1	P01876|IGHA1_N340_HexNAc(5)Hex(4)	N340	Yes	P01876|IGHA1_N340
R.LAGKPTHVN[+1663.608]VSVVMAEVDGTC[+57.021]Y.-	HexNAc(5)Hex(4)	P01876	IGHA1	Immunoglobulin heavy constant alpha 1	P01876|IGHA1	P01876|IGHA1_N340_HexNAc(5)Hex(4)	N340	Yes	P01876|IGHA1_N340
K.TIDRLAGKPTHVN[+1809.666]VSVVMAEVDGTC[+57.021]Y.-	HexNAc(5)Hex(4)Fuc(1)	P01876	IGHA1	Immunoglobulin heavy constant alpha 1	P01876|IGHA1	P01876|IGHA1_N340_HexNAc(5)Hex(4)Fuc(1)	N340	Yes	P01876|IGHA1_N340
R.LAGKPTHVN[+1809.666]VSVVM[+15.995]AEVDGTC[+57.021]Y.-	HexNAc(5)Hex(4)Fuc(1)	P01876	IGHA1	Immunoglobulin heavy constant alpha 1	P01876|IGHA1	P01876|IGHA1_N340_HexNAc(5)Hex(4)Fuc(1)	N340	Yes	P01876|IGHA1_N340
R.LAGKPTHVN[+1809.666]VSVVMAEVDGTC[+57.021].Y	HexNAc(5)Hex(4)Fuc(1)	P01876	IGHA1	Immunoglobulin heavy constant alpha 1	P01876|IGHA1	P01876|IGHA1_N340_HexNAc(5)Hex(4)Fuc(1)	N340	Yes	P01876|IGHA1_N340
R.LAGKPTHVN[+1809.666]VSVVMAEVDGTC[+57.021]Y.-	HexNAc(5)Hex(4)Fuc(1)	P01876	IGHA1	Immunoglobulin heavy constant alpha 1	P01876|IGHA1	P01876|IGHA1_N340_HexNAc(5)Hex(4)Fuc(1)	N340	Yes	P01876|IGHA1_N340
K.TIDRLAGKPTHVN[+1825.661]VSVVMAEVDGTC[+57.021]Y.-	HexNAc(5)Hex(5)	P01876	IGHA1	Immunoglobulin heavy constant alpha 1	P01876|IGHA1	P01876|IGHA1_N340_HexNAc(5)Hex(5)	N340	Yes	P01876|IGHA1_N340
R.LAGKPTHVN[+1825.661]VSVVMAEVDGTC[+57.021].Y	HexNAc(5)Hex(5)	P01876	IGHA1	Immunoglobulin heavy constant alpha 1	P01876|IGHA1	P01876|IGHA1_N340_HexNAc(5)Hex(5)	N340	Yes	P01876|IGHA1_N340
R.LAGKPTHVN[+1825.661]VSVVMAEVDGTC[+57.021]Y.-	HexNAc(5)Hex(5)	P01876	IGHA1	Immunoglobulin heavy constant alpha 1	P01876|IGHA1	P01876|IGHA1_N340_HexNAc(5)Hex(5)	N340	Yes	P01876|IGHA1_N340
K.TIDRLAGKPTHVN[+1971.719]VSVVMAEVDGTC[+57.021]Y.-	HexNAc(5)Hex(5)Fuc(1)	P01876	IGHA1	Immunoglobulin heavy constant alpha 1	P01876|IGHA1	P01876|IGHA1_N340_HexNAc(5)Hex(5)Fuc(1)	N340	Yes	P01876|IGHA1_N340
R.LAGKPTHVN[+1971.719]VSVVMAEVDGTC[+57.021]Y.-	HexNAc(5)Hex(5)Fuc(1)	P01876	IGHA1	Immunoglobulin heavy constant alpha 1	P01876|IGHA1	P01876|IGHA1_N340_HexNAc(5)Hex(5)Fuc(1)	N340	Yes	P01876|IGHA1_N340
K.TIDRLAGKPTHVN[+2262.814]VSVVMAEVDGTC[+57.021]Y.-	HexNAc(5)Hex(5)Fuc(1)NeuAc(1)	P01876	IGHA1	Immunoglobulin heavy constant alpha 1	P01876|IGHA1	P01876|IGHA1_N340_HexNAc(5)Hex(5)Fuc(1)NeuAc(1)	N340	Yes	P01876|IGHA1_N340
R.LAGKPTHVN[+2262.814]VSVVM[+15.995]AEVDGTC[+57.021]Y.-	HexNAc(5)Hex(5)Fuc(1)NeuAc(1)	P01876	IGHA1	Immunoglobulin heavy constant alpha 1	P01876|IGHA1	P01876|IGHA1_N340_HexNAc(5)Hex(5)Fuc(1)NeuAc(1)	N340	Yes	P01876|IGHA1_N340
R.LAGKPTHVN[+2262.814]VSVVMAEVDGTC[+57.021].Y	HexNAc(5)Hex(5)Fuc(1)NeuAc(1)	P01876	IGHA1	Immunoglobulin heavy constant alpha 1	P01876|IGHA1	P01876|IGHA1_N340_HexNAc(5)Hex(5)Fuc(1)NeuAc(1)	N340	Yes	P01876|IGHA1_N340
R.LAGKPTHVN[+2262.814]VSVVMAEVDGTC[+57.021]Y.-	HexNAc(5)Hex(5)Fuc(1)NeuAc(1)	P01876	IGHA1	Immunoglobulin heavy constant alpha 1	P01876|IGHA1	P01876|IGHA1_N340_HexNAc(5)Hex(5)Fuc(1)NeuAc(1)	N340	Yes	P01876|IGHA1_N340
K.TIDRLAGKPTHVN[+2553.910]VSVVMAEVDGTC[+57.021]Y.-	HexNAc(5)Hex(5)Fuc(1)NeuAc(2)	P01876	IGHA1	Immunoglobulin heavy constant alpha 1	P01876|IGHA1	P01876|IGHA1_N340_HexNAc(5)Hex(5)Fuc(1)NeuAc(2)	N340	Yes	P01876|IGHA1_N340
R.LAGKPTHVN[+2553.910]VSVVMAEVDGTC[+57.021]Y.-	HexNAc(5)Hex(5)Fuc(1)NeuAc(2)	P01876	IGHA1	Immunoglobulin heavy constant alpha 1	P01876|IGHA1	P01876|IGHA1_N340_HexNAc(5)Hex(5)Fuc(1)NeuAc(2)	N340	Yes	P01876|IGHA1_N340
R.LAGKPTHVN[+2117.777]VSVVMAEVDGTC[+57.021].Y	HexNAc(5)Hex(5)Fuc(2)	P01876	IGHA1	Immunoglobulin heavy constant alpha 1	P01876|IGHA1	P01876|IGHA1_N340_HexNAc(5)Hex(5)Fuc(2)	N340	Yes	P01876|IGHA1_N340
R.LAGKPTHVN[+2117.777]VSVVMAEVDGTC[+57.021]Y.-	HexNAc(5)Hex(5)Fuc(2)	P01876	IGHA1	Immunoglobulin heavy constant alpha 1	P01876|IGHA1	P01876|IGHA1_N340_HexNAc(5)Hex(5)Fuc(2)	N340	Yes	P01876|IGHA1_N340
R.LAGKPTHVN[+2263.835]VSVVMAEVDGTC[+57.021].Y	HexNAc(5)Hex(5)Fuc(3)	P01876	IGHA1	Immunoglobulin heavy constant alpha 1	P01876|IGHA1	P01876|IGHA1_N340_HexNAc(5)Hex(5)Fuc(3)	N340	Yes	P01876|IGHA1_N340
R.LAGKPTHVN[+2263.835]VSVVMAEVDGTC[+57.021]Y.-	HexNAc(5)Hex(5)Fuc(3)	P01876	IGHA1	Immunoglobulin heavy constant alpha 1	P01876|IGHA1	P01876|IGHA1_N340_HexNAc(5)Hex(5)Fuc(3)	N340	Yes	P01876|IGHA1_N340
R.LAGKPTHVN[+2116.756]VSVVMAEVDGTC[+57.021]Y.-	HexNAc(5)Hex(5)NeuAc(1)	P01876	IGHA1	Immunoglobulin heavy constant alpha 1	P01876|IGHA1	P01876|IGHA1_N340_HexNAc(5)Hex(5)NeuAc(1)	N340	Yes	P01876|IGHA1_N340
R.LAGKPTHVN[+2133.772]VSVVMAEVDGTC[+57.021].Y	HexNAc(5)Hex(6)Fuc(1)	P01876	IGHA1	Immunoglobulin heavy constant alpha 1	P01876|IGHA1	P01876|IGHA1_N340_HexNAc(5)Hex(6)Fuc(1)	N340	Yes	P01876|IGHA1_N340
R.LAGKPTHVN[+2424.867]VSVVMAEVDGTC[+57.021]Y.-	HexNAc(5)Hex(6)Fuc(1)NeuAc(1)	P01876	IGHA1	Immunoglobulin heavy constant alpha 1	P01876|IGHA1	P01876|IGHA1_N340_HexNAc(5)Hex(6)Fuc(1)NeuAc(1)	N340	Yes	P01876|IGHA1_N340
R.LAGKPTHVN[+2174.798]VSVVMAEVDGTC[+57.021]Y.-	HexNAc(6)Hex(5)Fuc(1)	P01876	IGHA1	Immunoglobulin heavy constant alpha 1	P01876|IGHA1	P01876|IGHA1_N340_HexNAc(6)Hex(5)Fuc(1)	N340	Yes	P01876|IGHA1_N340
K.SVTC[+57.021]HVKHYTN[+1647.613]SSQDVTVPC[+57.021]RVPPPPPC[+57.021]C[+57.021]HPR.L	HexNAc(5)Hex(3)Fuc(1)	P01877	IGHA2	Immunoglobulin heavy constant alpha 2	P01877|IGHA2	P01877|IGHA2_N92_HexNAc(5)Hex(3)Fuc(1)	N92	Yes	P01877|IGHA2_N92
R.LSLHRPALEDLLLGSEAN[+203.079]LTC[+57.021]TLTGLR.D	HexNAc(1)	P01877	IGHA2	Immunoglobulin heavy constant alpha 2	P01877|IGHA2	P01877|IGHA2_N131_HexNAc(1)	N131	Yes	P01877|IGHA2_N131
R.LSLHRPALEDLLLGSEAN[+1216.423]LTC[+57.021]TLTGLRDASGATFTWTPSSGK.S	HexNAc(2)Hex(5)	P01877	IGHA2	Immunoglobulin heavy constant alpha 2	P01877|IGHA2	P01877|IGHA2_N131_HexNAc(2)Hex(5)	N131	Yes	P01877|IGHA2_N131
R.LSLHRPALEDLLLGSEAN[+1378.476]LTC[+57.021]TLTGLRDASGATFTWTPSSGK.S	HexNAc(2)Hex(6)	P01877	IGHA2	Immunoglobulin heavy constant alpha 2	P01877|IGHA2	P01877|IGHA2_N131_HexNAc(2)Hex(6)	N131	Yes	P01877|IGHA2_N131
R.LSLHRPALEDLLLGSEAN[+1540.529]LTC[+57.021]TLTGLRDASGATFTWTPSSGK.S	HexNAc(2)Hex(7)	P01877	IGHA2	Immunoglobulin heavy constant alpha 2	P01877|IGHA2	P01877|IGHA2_N131_HexNAc(2)Hex(7)	N131	Yes	P01877|IGHA2_N131
R.LSLHRPALEDLLLGSEAN[+1872.651]LTC[+57.021]TLTGLRDASGATFTWTPSSGK.S	HexNAc(3)Hex(6)NeuAc(1)	P01877	IGHA2	Immunoglobulin heavy constant alpha 2	P01877|IGHA2	P01877|IGHA2_N131_HexNAc(3)Hex(6)NeuAc(1)	N131	Yes	P01877|IGHA2_N131
R.LSLHRPALEDLLLGSEAN[+1444.534]LTC[+57.021]TLTGLR.D	HexNAc(4)Hex(3)Fuc(1)	P01877	IGHA2	Immunoglobulin heavy constant alpha 2	P01877|IGHA2	P01877|IGHA2_N131_HexNAc(4)Hex(3)Fuc(1)	N131	Yes	P01877|IGHA2_N131
R.LSLHRPALEDLLLGSEAN[+1501.555]LTC[+57.021]TLTGLRDASGATFTWTPSSGK.S	HexNAc(5)Hex(3)	P01877	IGHA2	Immunoglobulin heavy constant alpha 2	P01877|IGHA2	P01877|IGHA2_N131_HexNAc(5)Hex(3)	N131	Yes	P01877|IGHA2_N131
K.TPLTAN[+876.322]ITK.S	HexNAc(2)Hex(2)Fuc(1)	P01877	IGHA2	Immunoglobulin heavy constant alpha 2	P01877|IGHA2	P01877|IGHA2_N205_HexNAc(2)Hex(2)Fuc(1)	N205	Yes	P01877|IGHA2_N205
K.TPLTAN[+1038.375]ITK.S	HexNAc(2)Hex(3)Fuc(1)	P01877	IGHA2	Immunoglobulin heavy constant alpha 2	P01877|IGHA2	P01877|IGHA2_N205_HexNAc(2)Hex(3)Fuc(1)	N205	Yes	P01877|IGHA2_N205
K.TPLTAN[+1216.423]ITK.S	HexNAc(2)Hex(5)	P01877	IGHA2	Immunoglobulin heavy constant alpha 2	P01877|IGHA2	P01877|IGHA2_N205_HexNAc(2)Hex(5)	N205	Yes	P01877|IGHA2_N205
K.TPLTAN[+1241.454]ITK.S	HexNAc(3)Hex(3)Fuc(1)	P01877	IGHA2	Immunoglobulin heavy constant alpha 2	P01877|IGHA2	P01877|IGHA2_N205_HexNAc(3)Hex(3)Fuc(1)	N205	Yes	P01877|IGHA2_N205
K.TPLTAN[+1403.507]ITK.S	HexNAc(3)Hex(4)Fuc(1)	P01877	IGHA2	Immunoglobulin heavy constant alpha 2	P01877|IGHA2	P01877|IGHA2_N205_HexNAc(3)Hex(4)Fuc(1)	N205	Yes	P01877|IGHA2_N205
K.TPLTAN[+1694.603]ITK.S	HexNAc(3)Hex(4)Fuc(1)NeuAc(1)	P01877	IGHA2	Immunoglobulin heavy constant alpha 2	P01877|IGHA2	P01877|IGHA2_N205_HexNAc(3)Hex(4)Fuc(1)NeuAc(1)	N205	Yes	P01877|IGHA2_N205
K.TPLTAN[+1298.476]ITK.S	HexNAc(4)Hex(3)	P01877	IGHA2	Immunoglobulin heavy constant alpha 2	P01877|IGHA2	P01877|IGHA2_N205_HexNAc(4)Hex(3)	N205	Yes	P01877|IGHA2_N205
K.TPLTAN[+1444.534]ITK.S	HexNAc(4)Hex(3)Fuc(1)	P01877	IGHA2	Immunoglobulin heavy constant alpha 2	P01877|IGHA2	P01877|IGHA2_N205_HexNAc(4)Hex(3)Fuc(1)	N205	Yes	P01877|IGHA2_N205
K.TPLTAN[+1460.529]ITK.S	HexNAc(4)Hex(4)	P01877	IGHA2	Immunoglobulin heavy constant alpha 2	P01877|IGHA2	P01877|IGHA2_N205_HexNAc(4)Hex(4)	N205	Yes	P01877|IGHA2_N205
K.TPLTAN[+1606.587]ITK.S	HexNAc(4)Hex(4)Fuc(1)	P01877	IGHA2	Immunoglobulin heavy constant alpha 2	P01877|IGHA2	P01877|IGHA2_N205_HexNAc(4)Hex(4)Fuc(1)	N205	Yes	P01877|IGHA2_N205
K.TPLTAN[+1768.640]ITK.S	HexNAc(4)Hex(5)Fuc(1)	P01877	IGHA2	Immunoglobulin heavy constant alpha 2	P01877|IGHA2	P01877|IGHA2_N205_HexNAc(4)Hex(5)Fuc(1)	N205	Yes	P01877|IGHA2_N205
K.TPLTAN[+2059.735]ITK.S	HexNAc(4)Hex(5)Fuc(1)NeuAc(1)	P01877	IGHA2	Immunoglobulin heavy constant alpha 2	P01877|IGHA2	P01877|IGHA2_N205_HexNAc(4)Hex(5)Fuc(1)NeuAc(1)	N205	Yes	P01877|IGHA2_N205
K.TPLTAN[+2350.830]ITK.S	HexNAc(4)Hex(5)Fuc(1)NeuAc(2)	P01877	IGHA2	Immunoglobulin heavy constant alpha 2	P01877|IGHA2	P01877|IGHA2_N205_HexNAc(4)Hex(5)Fuc(1)NeuAc(2)	N205	Yes	P01877|IGHA2_N205
K.TPLTAN[+1501.555]ITK.S	HexNAc(5)Hex(3)	P01877	IGHA2	Immunoglobulin heavy constant alpha 2	P01877|IGHA2	P01877|IGHA2_N205_HexNAc(5)Hex(3)	N205	Yes	P01877|IGHA2_N205
K.TPLTAN[+1647.613]ITK.S	HexNAc(5)Hex(3)Fuc(1)	P01877	IGHA2	Immunoglobulin heavy constant alpha 2	P01877|IGHA2	P01877|IGHA2_N205_HexNAc(5)Hex(3)Fuc(1)	N205	Yes	P01877|IGHA2_N205
K.TPLTAN[+1663.608]ITK.S	HexNAc(5)Hex(4)	P01877	IGHA2	Immunoglobulin heavy constant alpha 2	P01877|IGHA2	P01877|IGHA2_N205_HexNAc(5)Hex(4)	N205	Yes	P01877|IGHA2_N205
K.TPLTAN[+1809.666]ITK.S	HexNAc(5)Hex(4)Fuc(1)	P01877	IGHA2	Immunoglobulin heavy constant alpha 2	P01877|IGHA2	P01877|IGHA2_N205_HexNAc(5)Hex(4)Fuc(1)	N205	Yes	P01877|IGHA2_N205
K.TPLTAN[+1971.719]ITK.S	HexNAc(5)Hex(5)Fuc(1)	P01877	IGHA2	Immunoglobulin heavy constant alpha 2	P01877|IGHA2	P01877|IGHA2_N205_HexNAc(5)Hex(5)Fuc(1)	N205	Yes	P01877|IGHA2_N205
K.TPLTAN[+2262.814]ITK.S	HexNAc(5)Hex(5)Fuc(1)NeuAc(1)	P01877	IGHA2	Immunoglobulin heavy constant alpha 2	P01877|IGHA2	P01877|IGHA2_N205_HexNAc(5)Hex(5)Fuc(1)NeuAc(1)	N205	Yes	P01877|IGHA2_N205
K.TPLTAN[+2117.777]ITK.S	HexNAc(5)Hex(5)Fuc(2)	P01877	IGHA2	Immunoglobulin heavy constant alpha 2	P01877|IGHA2	P01877|IGHA2_N205_HexNAc(5)Hex(5)Fuc(2)	N205	Yes	P01877|IGHA2_N205
K.TPLTAN[+2263.835]ITK.S	HexNAc(5)Hex(5)Fuc(3)	P01877	IGHA2	Immunoglobulin heavy constant alpha 2	P01877|IGHA2	P01877|IGHA2_N205_HexNAc(5)Hex(5)Fuc(3)	N205	Yes	P01877|IGHA2_N205
K.SAVQGPPERDLC[+57.021]GC[+57.021]YSVSSVLPGC[+57.021]AQPWNHGETFTC[+57.021]TAAHPELKTPLTAN[+1444.534]ITK.S	HexNAc(4)Hex(3)Fuc(1)	P01877	IGHA2	Immunoglobulin heavy constant alpha 2	P01877|IGHA2	P01877|IGHA2_N205_HexNAc(4)Hex(3)Fuc(1)	N205	Yes	P01877|IGHA2_N205
K.SAVQGPPERDLC[+57.021]GC[+57.021]YSVSSVLPGC[+57.021]AQPWNHGETFTC[+57.021]TAAHPELKTPLTAN[+1647.613]ITK.S	HexNAc(5)Hex(3)Fuc(1)	P01877	IGHA2	Immunoglobulin heavy constant alpha 2	P01877|IGHA2	P01877|IGHA2_N205_HexNAc(5)Hex(3)Fuc(1)	N205	Yes	P01877|IGHA2_N205
R.DLC[+57.021]GC[+57.021]YSVSSVLPGC[+57.021]AQPWNHGETFTC[+57.021]TAAHPELKTPLTAN[+1647.613]ITK.S	HexNAc(5)Hex(3)Fuc(1)	P01877	IGHA2	Immunoglobulin heavy constant alpha 2	P01877|IGHA2	P01877|IGHA2_N205_HexNAc(5)Hex(3)Fuc(1)	N205	Yes	P01877|IGHA2_N205
K.SAVQGPPERDLC[+57.021]GC[+57.021]YSVSSVLPGC[+57.021]AQPWNHGETFTC[+57.021]TAAHPELKTPLTAN[+1809.666]ITK.S	HexNAc(5)Hex(4)Fuc(1)	P01877	IGHA2	Immunoglobulin heavy constant alpha 2	P01877|IGHA2	P01877|IGHA2_N205_HexNAc(5)Hex(4)Fuc(1)	N205	Yes	P01877|IGHA2_N205
K.SAVQGPPERDLC[+57.021]GC[+57.021]YSVSSVLPGC[+57.021]AQPWNHGETFTC[+57.021]TAAHPELKTPLTAN[+2262.814]ITK.S	HexNAc(5)Hex(5)Fuc(1)NeuAc(1)	P01877	IGHA2	Immunoglobulin heavy constant alpha 2	P01877|IGHA2	P01877|IGHA2_N205_HexNAc(5)Hex(5)Fuc(1)NeuAc(1)	N205	Yes	P01877|IGHA2_N205
K.SAVQGPPERDLC[+57.021]GC[+57.021]YSVSSVLPGC[+57.021]AQPWNHGETFTC[+57.021]TAAHPELKTPLTAN[+2263.835]ITK.S	HexNAc(5)Hex(5)Fuc(3)	P01877	IGHA2	Immunoglobulin heavy constant alpha 2	P01877|IGHA2	P01877|IGHA2_N205_HexNAc(5)Hex(5)Fuc(3)	N205	Yes	P01877|IGHA2_N205
R.MAGKPTHIN[+1054.370]VSVVMAEADGTC[+57.021]Y.-	HexNAc(2)Hex(4)	P01877	IGHA2	Immunoglobulin heavy constant alpha 2	P01877|IGHA2	P01877|IGHA2_N327_HexNAc(2)Hex(4)	N327	Yes	P01877|IGHA2_N327
R.MAGKPTHIN[+1216.423]VSVVM[+15.995]AEADGTC[+57.021]Y.-	HexNAc(2)Hex(5)	P01877	IGHA2	Immunoglobulin heavy constant alpha 2	P01877|IGHA2	P01877|IGHA2_N327_HexNAc(2)Hex(5)	N327	Yes	P01877|IGHA2_N327
R.MAGKPTHIN[+1216.423]VSVVMAEADGTC[+57.021].Y	HexNAc(2)Hex(5)	P01877	IGHA2	Immunoglobulin heavy constant alpha 2	P01877|IGHA2	P01877|IGHA2_N327_HexNAc(2)Hex(5)	N327	Yes	P01877|IGHA2_N327
R.MAGKPTHIN[+1216.423]VSVVMAEADGTC[+57.021]Y.-	HexNAc(2)Hex(5)	P01877	IGHA2	Immunoglobulin heavy constant alpha 2	P01877|IGHA2	P01877|IGHA2_N327_HexNAc(2)Hex(5)	N327	Yes	P01877|IGHA2_N327
R.MAGKPTHIN[+1378.476]VSVVMAEADGTC[+57.021].Y	HexNAc(2)Hex(6)	P01877	IGHA2	Immunoglobulin heavy constant alpha 2	P01877|IGHA2	P01877|IGHA2_N327_HexNAc(2)Hex(6)	N327	Yes	P01877|IGHA2_N327
R.MAGKPTHIN[+1378.476]VSVVMAEADGTC[+57.021]Y.-	HexNAc(2)Hex(6)	P01877	IGHA2	Immunoglobulin heavy constant alpha 2	P01877|IGHA2	P01877|IGHA2_N327_HexNAc(2)Hex(6)	N327	Yes	P01877|IGHA2_N327
R.MAGKPTHIN[+1540.529]VSVVMAEADGTC[+57.021].Y	HexNAc(2)Hex(7)	P01877	IGHA2	Immunoglobulin heavy constant alpha 2	P01877|IGHA2	P01877|IGHA2_N327_HexNAc(2)Hex(7)	N327	Yes	P01877|IGHA2_N327
R.MAGKPTHIN[+1540.529]VSVVMAEADGTC[+57.021]Y.-	HexNAc(2)Hex(7)	P01877	IGHA2	Immunoglobulin heavy constant alpha 2	P01877|IGHA2	P01877|IGHA2_N327_HexNAc(2)Hex(7)	N327	Yes	P01877|IGHA2_N327
R.MAGKPTHIN[+1702.581]VSVVMAEADGTC[+57.021]Y.-	HexNAc(2)Hex(8)	P01877	IGHA2	Immunoglobulin heavy constant alpha 2	P01877|IGHA2	P01877|IGHA2_N327_HexNAc(2)Hex(8)	N327	Yes	P01877|IGHA2_N327
R.MAGKPTHIN[+1864.634]VSVVMAEADGTC[+57.021]Y.-	HexNAc(2)Hex(9)	P01877	IGHA2	Immunoglobulin heavy constant alpha 2	P01877|IGHA2	P01877|IGHA2_N327_HexNAc(2)Hex(9)	N327	Yes	P01877|IGHA2_N327
R.MAGKPTHIN[+1095.397]VSVVMAEADGTC[+57.021]Y.-	HexNAc(3)Hex(3)	P01877	IGHA2	Immunoglobulin heavy constant alpha 2	P01877|IGHA2	P01877|IGHA2_N327_HexNAc(3)Hex(3)	N327	Yes	P01877|IGHA2_N327
R.MAGKPTHIN[+1257.449]VSVVMAEADGTC[+57.021]Y.-	HexNAc(3)Hex(4)	P01877	IGHA2	Immunoglobulin heavy constant alpha 2	P01877|IGHA2	P01877|IGHA2_N327_HexNAc(3)Hex(4)	N327	Yes	P01877|IGHA2_N327
R.MAGKPTHIN[+1548.545]VSVVMAEADGTC[+57.021]Y.-	HexNAc(3)Hex(4)NeuAc(1)	P01877	IGHA2	Immunoglobulin heavy constant alpha 2	P01877|IGHA2	P01877|IGHA2_N327_HexNAc(3)Hex(4)NeuAc(1)	N327	Yes	P01877|IGHA2_N327
R.MAGKPTHIN[+1419.502]VSVVMAEADGTC[+57.021]Y.-	HexNAc(3)Hex(5)	P01877	IGHA2	Immunoglobulin heavy constant alpha 2	P01877|IGHA2	P01877|IGHA2_N327_HexNAc(3)Hex(5)	N327	Yes	P01877|IGHA2_N327
R.MAGKPTHIN[+1710.598]VSVVMAEADGTC[+57.021]Y.-	HexNAc(3)Hex(5)NeuAc(1)	P01877	IGHA2	Immunoglobulin heavy constant alpha 2	P01877|IGHA2	P01877|IGHA2_N327_HexNAc(3)Hex(5)NeuAc(1)	N327	Yes	P01877|IGHA2_N327
R.MAGKPTHIN[+1581.555]VSVVMAEADGTC[+57.021]Y.-	HexNAc(3)Hex(6)	P01877	IGHA2	Immunoglobulin heavy constant alpha 2	P01877|IGHA2	P01877|IGHA2_N327_HexNAc(3)Hex(6)	N327	Yes	P01877|IGHA2_N327
R.MAGKPTHIN[+1872.651]VSVVMAEADGTC[+57.021]Y.-	HexNAc(3)Hex(6)NeuAc(1)	P01877	IGHA2	Immunoglobulin heavy constant alpha 2	P01877|IGHA2	P01877|IGHA2_N327_HexNAc(3)Hex(6)NeuAc(1)	N327	Yes	P01877|IGHA2_N327
R.MAGKPTHIN[+1298.476]VSVVMAEADGTC[+57.021]Y.-	HexNAc(4)Hex(3)	P01877	IGHA2	Immunoglobulin heavy constant alpha 2	P01877|IGHA2	P01877|IGHA2_N327_HexNAc(4)Hex(3)	N327	Yes	P01877|IGHA2_N327
R.MAGKPTHIN[+1622.582]VSVVMAEADGTC[+57.021]Y.-	HexNAc(4)Hex(5)	P01877	IGHA2	Immunoglobulin heavy constant alpha 2	P01877|IGHA2	P01877|IGHA2_N327_HexNAc(4)Hex(5)	N327	Yes	P01877|IGHA2_N327
R.MAGKPTHIN[+1913.677]VSVVMAEADGTC[+57.021]Y.-	HexNAc(4)Hex(5)NeuAc(1)	P01877	IGHA2	Immunoglobulin heavy constant alpha 2	P01877|IGHA2	P01877|IGHA2_N327_HexNAc(4)Hex(5)NeuAc(1)	N327	Yes	P01877|IGHA2_N327
R.MAGKPTHIN[+1501.555]VSVVMAEADGTC[+57.021]Y.-	HexNAc(5)Hex(3)	P01877	IGHA2	Immunoglobulin heavy constant alpha 2	P01877|IGHA2	P01877|IGHA2_N327_HexNAc(5)Hex(3)	N327	Yes	P01877|IGHA2_N327
R.MAGKPTHIN[+1647.613]VSVVMAEADGTC[+57.021]Y.-	HexNAc(5)Hex(3)Fuc(1)	P01877	IGHA2	Immunoglobulin heavy constant alpha 2	P01877|IGHA2	P01877|IGHA2_N327_HexNAc(5)Hex(3)Fuc(1)	N327	Yes	P01877|IGHA2_N327
R.MAGKPTHIN[+1663.608]VSVVMAEADGTC[+57.021]Y.-	HexNAc(5)Hex(4)	P01877	IGHA2	Immunoglobulin heavy constant alpha 2	P01877|IGHA2	P01877|IGHA2_N327_HexNAc(5)Hex(4)	N327	Yes	P01877|IGHA2_N327
R.MAGKPTHIN[+1809.666]VSVVMAEADGTC[+57.021]Y.-	HexNAc(5)Hex(4)Fuc(1)	P01877	IGHA2	Immunoglobulin heavy constant alpha 2	P01877|IGHA2	P01877|IGHA2_N327_HexNAc(5)Hex(4)Fuc(1)	N327	Yes	P01877|IGHA2_N327
R.MAGKPTHIN[+1825.661]VSVVMAEADGTC[+57.021]Y.-	HexNAc(5)Hex(5)	P01877	IGHA2	Immunoglobulin heavy constant alpha 2	P01877|IGHA2	P01877|IGHA2_N327_HexNAc(5)Hex(5)	N327	Yes	P01877|IGHA2_N327
R.MAGKPTHIN[+2262.814]VSVVMAEADGTC[+57.021]Y.-	HexNAc(5)Hex(5)Fuc(1)NeuAc(1)	P01877	IGHA2	Immunoglobulin heavy constant alpha 2	P01877|IGHA2	P01877|IGHA2_N327_HexNAc(5)Hex(5)Fuc(1)NeuAc(1)	N327	Yes	P01877|IGHA2_N327
R.M[+15.995]AGKPTHIN[+1054.370]VSVVMAEADGTC[+57.021]Y.-	HexNAc(2)Hex(4)	P01877	IGHA2	Immunoglobulin heavy constant alpha 2	P01877|IGHA2	P01877|IGHA2_N327_HexNAc(2)Hex(4)	N327	Yes	P01877|IGHA2_N327
R.M[+15.995]AGKPTHIN[+1216.423]VSVVMAEADGTC[+57.021].Y	HexNAc(2)Hex(5)	P01877	IGHA2	Immunoglobulin heavy constant alpha 2	P01877|IGHA2	P01877|IGHA2_N327_HexNAc(2)Hex(5)	N327	Yes	P01877|IGHA2_N327
R.M[+15.995]AGKPTHIN[+1216.423]VSVVMAEADGTC[+57.021]Y.-	HexNAc(2)Hex(5)	P01877	IGHA2	Immunoglobulin heavy constant alpha 2	P01877|IGHA2	P01877|IGHA2_N327_HexNAc(2)Hex(5)	N327	Yes	P01877|IGHA2_N327
R.M[+15.995]AGKPTHIN[+1378.476]VSVVMAEADGTC[+57.021].Y	HexNAc(2)Hex(6)	P01877	IGHA2	Immunoglobulin heavy constant alpha 2	P01877|IGHA2	P01877|IGHA2_N327_HexNAc(2)Hex(6)	N327	Yes	P01877|IGHA2_N327
R.M[+15.995]AGKPTHIN[+1378.476]VSVVMAEADGTC[+57.021]Y.-	HexNAc(2)Hex(6)	P01877	IGHA2	Immunoglobulin heavy constant alpha 2	P01877|IGHA2	P01877|IGHA2_N327_HexNAc(2)Hex(6)	N327	Yes	P01877|IGHA2_N327
R.M[+15.995]AGKPTHIN[+1540.529]VSVVMAEADGTC[+57.021]Y.-	HexNAc(2)Hex(7)	P01877	IGHA2	Immunoglobulin heavy constant alpha 2	P01877|IGHA2	P01877|IGHA2_N327_HexNAc(2)Hex(7)	N327	Yes	P01877|IGHA2_N327
R.M[+15.995]AGKPTHIN[+1702.581]VSVVMAEADGTC[+57.021]Y.-	HexNAc(2)Hex(8)	P01877	IGHA2	Immunoglobulin heavy constant alpha 2	P01877|IGHA2	P01877|IGHA2_N327_HexNAc(2)Hex(8)	N327	Yes	P01877|IGHA2_N327
R.M[+15.995]AGKPTHIN[+1501.555]VSVVMAEADGTC[+57.021]Y.-	HexNAc(5)Hex(3)	P01877	IGHA2	Immunoglobulin heavy constant alpha 2	P01877|IGHA2	P01877|IGHA2_N327_HexNAc(5)Hex(3)	N327	Yes	P01877|IGHA2_N327
R.M[+15.995]AGKPTHIN[+1663.608]VSVVMAEADGTC[+57.021]Y.-	HexNAc(5)Hex(4)	P01877	IGHA2	Immunoglobulin heavy constant alpha 2	P01877|IGHA2	P01877|IGHA2_N327_HexNAc(5)Hex(4)	N327	Yes	P01877|IGHA2_N327
K.VFPLSLDSTPQDGNVVVAC[+57.021]LVQGFFPQEPLSVTWSESGQN[+1038.375]VTAR.N	HexNAc(2)Hex(3)Fuc(1)	P01877	IGHA2	Immunoglobulin heavy constant alpha 2	P01877|IGHA2	P01877|IGHA2_N47_HexNAc(2)Hex(3)Fuc(1)	N47	Yes	P01877|IGHA2_N47
K.VFPLSLDSTPQDGNVVVAC[+57.021]LVQGFFPQEPLSVTWSESGQN[+1864.634]VTAR.N	HexNAc(2)Hex(9)	P01877	IGHA2	Immunoglobulin heavy constant alpha 2	P01877|IGHA2	P01877|IGHA2_N47_HexNAc(2)Hex(9)	N47	Yes	P01877|IGHA2_N47
K.VFPLSLDSTPQDGNVVVAC[+57.021]LVQGFFPQEPLSVTWSESGQN[+1241.454]VTAR.N	HexNAc(3)Hex(3)Fuc(1)	P01877	IGHA2	Immunoglobulin heavy constant alpha 2	P01877|IGHA2	P01877|IGHA2_N47_HexNAc(3)Hex(3)Fuc(1)	N47	Yes	P01877|IGHA2_N47
K.VFPLSLDSTPQDGNVVVAC[+57.021]LVQGFFPQEPLSVTWSESGQN[+1694.603]VTAR.N	HexNAc(3)Hex(4)Fuc(1)NeuAc(1)	P01877	IGHA2	Immunoglobulin heavy constant alpha 2	P01877|IGHA2	P01877|IGHA2_N47_HexNAc(3)Hex(4)Fuc(1)NeuAc(1)	N47	Yes	P01877|IGHA2_N47
K.VFPLSLDSTPQDGNVVVAC[+57.021]LVQGFFPQEPLSVTWSESGQN[+1444.534]VTAR.N	HexNAc(4)Hex(3)Fuc(1)	P01877	IGHA2	Immunoglobulin heavy constant alpha 2	P01877|IGHA2	P01877|IGHA2_N47_HexNAc(4)Hex(3)Fuc(1)	N47	Yes	P01877|IGHA2_N47
A.SPTSPKVFPLSLDSTPQDGNVVVAC[+57.021]LVQGFFPQEPLSVTWSESGQN[+1460.529]VTAR.N	HexNAc(4)Hex(4)	P01877	IGHA2	Immunoglobulin heavy constant alpha 2	P01877|IGHA2	P01877|IGHA2_N47_HexNAc(4)Hex(4)	N47	Yes	P01877|IGHA2_N47
K.VFPLSLDSTPQDGNVVVAC[+57.021]LVQGFFPQEPLSVTWSESGQN[+1606.587]VTAR.N	HexNAc(4)Hex(4)Fuc(1)	P01877	IGHA2	Immunoglobulin heavy constant alpha 2	P01877|IGHA2	P01877|IGHA2_N47_HexNAc(4)Hex(4)Fuc(1)	N47	Yes	P01877|IGHA2_N47
K.VFPLSLDSTPQDGNVVVAC[+57.021]LVQGFFPQEPLSVTWSESGQN[+1622.582]VTAR.N	HexNAc(4)Hex(5)	P01877	IGHA2	Immunoglobulin heavy constant alpha 2	P01877|IGHA2	P01877|IGHA2_N47_HexNAc(4)Hex(5)	N47	Yes	P01877|IGHA2_N47
K.VFPLSLDSTPQDGNVVVAC[+57.021]LVQGFFPQEPLSVTWSESGQN[+2059.735]VTAR.N	HexNAc(4)Hex(5)Fuc(1)NeuAc(1)	P01877	IGHA2	Immunoglobulin heavy constant alpha 2	P01877|IGHA2	P01877|IGHA2_N47_HexNAc(4)Hex(5)Fuc(1)NeuAc(1)	N47	Yes	P01877|IGHA2_N47
K.VFPLSLDSTPQDGNVVVAC[+57.021]LVQGFFPQEPLSVTWSESGQN[+2350.830]VTAR.N	HexNAc(4)Hex(5)Fuc(1)NeuAc(2)	P01877	IGHA2	Immunoglobulin heavy constant alpha 2	P01877|IGHA2	P01877|IGHA2_N47_HexNAc(4)Hex(5)Fuc(1)NeuAc(2)	N47	Yes	P01877|IGHA2_N47
K.VFPLSLDSTPQDGNVVVAC[+57.021]LVQGFFPQEPLSVTWSESGQN[+2351.851]VTAR.N	HexNAc(4)Hex(5)Fuc(3)NeuAc(1)	P01877	IGHA2	Immunoglobulin heavy constant alpha 2	P01877|IGHA2	P01877|IGHA2_N47_HexNAc(4)Hex(5)Fuc(3)NeuAc(1)	N47	Yes	P01877|IGHA2_N47
K.VFPLSLDSTPQDGNVVVAC[+57.021]LVQGFFPQEPLSVTWSESGQN[+2076.750]VTAR.N	HexNAc(4)Hex(6)Fuc(2)	P01877	IGHA2	Immunoglobulin heavy constant alpha 2	P01877|IGHA2	P01877|IGHA2_N47_HexNAc(4)Hex(6)Fuc(2)	N47	Yes	P01877|IGHA2_N47
K.VFPLSLDSTPQDGNVVVAC[+57.021]LVQGFFPQEPLSVTWSESGQN[+1647.613]VTAR.N	HexNAc(5)Hex(3)Fuc(1)	P01877	IGHA2	Immunoglobulin heavy constant alpha 2	P01877|IGHA2	P01877|IGHA2_N47_HexNAc(5)Hex(3)Fuc(1)	N47	Yes	P01877|IGHA2_N47
K.VFPLSLDSTPQDGNVVVAC[+57.021]LVQGFFPQEPLSVTWSESGQN[+1663.608]VTAR.N	HexNAc(5)Hex(4)	P01877	IGHA2	Immunoglobulin heavy constant alpha 2	P01877|IGHA2	P01877|IGHA2_N47_HexNAc(5)Hex(4)	N47	Yes	P01877|IGHA2_N47
K.VFPLSLDSTPQDGNVVVAC[+57.021]LVQGFFPQEPLSVTWSESGQN[+1809.666]VTAR.N	HexNAc(5)Hex(4)Fuc(1)	P01877	IGHA2	Immunoglobulin heavy constant alpha 2	P01877|IGHA2	P01877|IGHA2_N47_HexNAc(5)Hex(4)Fuc(1)	N47	Yes	P01877|IGHA2_N47
K.VFPLSLDSTPQDGNVVVAC[+57.021]LVQGFFPQEPLSVTWSESGQN[+1971.719]VTAR.N	HexNAc(5)Hex(5)Fuc(1)	P01877	IGHA2	Immunoglobulin heavy constant alpha 2	P01877|IGHA2	P01877|IGHA2_N47_HexNAc(5)Hex(5)Fuc(1)	N47	Yes	P01877|IGHA2_N47
K.VFPLSLDSTPQDGNVVVAC[+57.021]LVQGFFPQEPLSVTWSESGQN[+2262.814]VTAR.N	HexNAc(5)Hex(5)Fuc(1)NeuAc(1)	P01877	IGHA2	Immunoglobulin heavy constant alpha 2	P01877|IGHA2	P01877|IGHA2_N47_HexNAc(5)Hex(5)Fuc(1)NeuAc(1)	N47	Yes	P01877|IGHA2_N47
K.VFPLSLDSTPQDGNVVVAC[+57.021]LVQGFFPQEPLSVTWSESGQN[+2553.910]VTAR.N	HexNAc(5)Hex(5)Fuc(1)NeuAc(2)	P01877	IGHA2	Immunoglobulin heavy constant alpha 2	P01877|IGHA2	P01877|IGHA2_N47_HexNAc(5)Hex(5)Fuc(1)NeuAc(2)	N47	Yes	P01877|IGHA2_N47
K.VFPLSLDSTPQDGNVVVAC[+57.021]LVQGFFPQEPLSVTWSESGQN[+2117.777]VTAR.N	HexNAc(5)Hex(5)Fuc(2)	P01877	IGHA2	Immunoglobulin heavy constant alpha 2	P01877|IGHA2	P01877|IGHA2_N47_HexNAc(5)Hex(5)Fuc(2)	N47	Yes	P01877|IGHA2_N47
K.VFPLSLDSTPQDGNVVVAC[+57.021]LVQGFFPQEPLSVTWSESGQN[+2263.835]VTAR.N	HexNAc(5)Hex(5)Fuc(3)	P01877	IGHA2	Immunoglobulin heavy constant alpha 2	P01877|IGHA2	P01877|IGHA2_N47_HexNAc(5)Hex(5)Fuc(3)	N47	Yes	P01877|IGHA2_N47
K.VFPLSLDSTPQDGNVVVAC[+57.021]LVQGFFPQEPLSVTWSESGQN[+2570.925]VTAR.N	HexNAc(5)Hex(6)Fuc(2)NeuAc(1)	P01877	IGHA2	Immunoglobulin heavy constant alpha 2	P01877|IGHA2	P01877|IGHA2_N47_HexNAc(5)Hex(6)Fuc(2)NeuAc(1)	N47	Yes	P01877|IGHA2_N47
A.[+42.011]SPTSPKVFPLSLDSTPQDGNVVVAC[+57.021]LVQGFFPQEPLSVTWSESGQN[+1257.449]VTAR.N	HexNAc(3)Hex(4)	P01877	IGHA2	Immunoglobulin heavy constant alpha 2	P01877|IGHA2	P01877|IGHA2_N47_HexNAc(3)Hex(4)	N47	Yes	P01877|IGHA2_N47
A.[+42.011]SPTSPKVFPLSLDSTPQDGNVVVAC[+57.021]LVQGFFPQEPLSVTWSESGQN[+1419.502]VTAR.N	HexNAc(3)Hex(5)	P01877	IGHA2	Immunoglobulin heavy constant alpha 2	P01877|IGHA2	P01877|IGHA2_N47_HexNAc(3)Hex(5)	N47	Yes	P01877|IGHA2_N47
A.[+42.011]SPTSPKVFPLSLDSTPQDGNVVVAC[+57.021]LVQGFFPQEPLSVTWSESGQN[+1460.529]VTAR.N	HexNAc(4)Hex(4)	P01877	IGHA2	Immunoglobulin heavy constant alpha 2	P01877|IGHA2	P01877|IGHA2_N47_HexNAc(4)Hex(4)	N47	Yes	P01877|IGHA2_N47
K.[+42.011]VFPLSLDSTPQDGNVVVAC[+57.021]LVQGFFPQEPLSVTWSESGQN[+1460.529]VTAR.N	HexNAc(4)Hex(4)	P01877	IGHA2	Immunoglobulin heavy constant alpha 2	P01877|IGHA2	P01877|IGHA2_N47_HexNAc(4)Hex(4)	N47	Yes	P01877|IGHA2_N47
K.[+42.011]VFPLSLDSTPQDGNVVVAC[+57.021]LVQGFFPQEPLSVTWSESGQN[+1606.587]VTAR.N	HexNAc(4)Hex(4)Fuc(1)	P01877	IGHA2	Immunoglobulin heavy constant alpha 2	P01877|IGHA2	P01877|IGHA2_N47_HexNAc(4)Hex(4)Fuc(1)	N47	Yes	P01877|IGHA2_N47
K.[+42.011]VFPLSLDSTPQDGNVVVAC[+57.021]LVQGFFPQEPLSVTWSESGQN[+1768.640]VTAR.N	HexNAc(4)Hex(5)Fuc(1)	P01877	IGHA2	Immunoglobulin heavy constant alpha 2	P01877|IGHA2	P01877|IGHA2_N47_HexNAc(4)Hex(5)Fuc(1)	N47	Yes	P01877|IGHA2_N47
K.[+42.011]VFPLSLDSTPQDGNVVVAC[+57.021]LVQGFFPQEPLSVTWSESGQN[+2059.735]VTAR.N	HexNAc(4)Hex(5)Fuc(1)NeuAc(1)	P01877	IGHA2	Immunoglobulin heavy constant alpha 2	P01877|IGHA2	P01877|IGHA2_N47_HexNAc(4)Hex(5)Fuc(1)NeuAc(1)	N47	Yes	P01877|IGHA2_N47
A.[+42.011]SPTSPKVFPLSLDSTPQDGNVVVAC[+57.021]LVQGFFPQEPLSVTWSESGQN[+1913.677]VTAR.N	HexNAc(4)Hex(5)NeuAc(1)	P01877	IGHA2	Immunoglobulin heavy constant alpha 2	P01877|IGHA2	P01877|IGHA2_N47_HexNAc(4)Hex(5)NeuAc(1)	N47	Yes	P01877|IGHA2_N47
K.HYTN[+876.322]SSQDVTVPC[+57.021]R.V	HexNAc(2)Hex(2)Fuc(1)	P01877	IGHA2	Immunoglobulin heavy constant alpha 2	P01877|IGHA2	P01877|IGHA2_N92_HexNAc(2)Hex(2)Fuc(1)	N92	Yes	P01877|IGHA2_N92
K.HYTN[+1038.375]SSQDVTVPC[+57.021]R.V	HexNAc(2)Hex(3)Fuc(1)	P01877	IGHA2	Immunoglobulin heavy constant alpha 2	P01877|IGHA2	P01877|IGHA2_N92_HexNAc(2)Hex(3)Fuc(1)	N92	Yes	P01877|IGHA2_N92
K.HYTN[+1038.375]SSQDVTVPC[+57.021]RVPPPPPC[+57.021]C[+57.021]HPR.L	HexNAc(2)Hex(3)Fuc(1)	P01877	IGHA2	Immunoglobulin heavy constant alpha 2	P01877|IGHA2	P01877|IGHA2_N92_HexNAc(2)Hex(3)Fuc(1)	N92	Yes	P01877|IGHA2_N92
K.HYTN[+1216.423]SSQDVTVPC[+57.021]R.V	HexNAc(2)Hex(5)	P01877	IGHA2	Immunoglobulin heavy constant alpha 2	P01877|IGHA2	P01877|IGHA2_N92_HexNAc(2)Hex(5)	N92	Yes	P01877|IGHA2_N92
K.HYTN[+1241.454]SSQDVTVPC[+57.021]R.V	HexNAc(3)Hex(3)Fuc(1)	P01877	IGHA2	Immunoglobulin heavy constant alpha 2	P01877|IGHA2	P01877|IGHA2_N92_HexNAc(3)Hex(3)Fuc(1)	N92	Yes	P01877|IGHA2_N92
K.HYTN[+1241.454]SSQDVTVPC[+57.021]RVPPPPPC[+57.021]C[+57.021]HPR.L	HexNAc(3)Hex(3)Fuc(1)	P01877	IGHA2	Immunoglobulin heavy constant alpha 2	P01877|IGHA2	P01877|IGHA2_N92_HexNAc(3)Hex(3)Fuc(1)	N92	Yes	P01877|IGHA2_N92
K.HYTN[+1403.507]SSQDVTVPC[+57.021]R.V	HexNAc(3)Hex(4)Fuc(1)	P01877	IGHA2	Immunoglobulin heavy constant alpha 2	P01877|IGHA2	P01877|IGHA2_N92_HexNAc(3)Hex(4)Fuc(1)	N92	Yes	P01877|IGHA2_N92
K.HYTN[+1694.603]SSQDVTVPC[+57.021]R.V	HexNAc(3)Hex(4)Fuc(1)NeuAc(1)	P01877	IGHA2	Immunoglobulin heavy constant alpha 2	P01877|IGHA2	P01877|IGHA2_N92_HexNAc(3)Hex(4)Fuc(1)NeuAc(1)	N92	Yes	P01877|IGHA2_N92
K.HYTN[+1444.534]SSQDVTVPC[+57.021]R.V	HexNAc(4)Hex(3)Fuc(1)	P01877	IGHA2	Immunoglobulin heavy constant alpha 2	P01877|IGHA2	P01877|IGHA2_N92_HexNAc(4)Hex(3)Fuc(1)	N92	Yes	P01877|IGHA2_N92
K.HYTN[+1444.534]SSQDVTVPC[+57.021]RVPPPPPC[+57.021]C[+57.021]HPR.L	HexNAc(4)Hex(3)Fuc(1)	P01877	IGHA2	Immunoglobulin heavy constant alpha 2	P01877|IGHA2	P01877|IGHA2_N92_HexNAc(4)Hex(3)Fuc(1)	N92	Yes	P01877|IGHA2_N92
K.HYTN[+1606.587]SSQDVTVPC[+57.021]R.V	HexNAc(4)Hex(4)Fuc(1)	P01877	IGHA2	Immunoglobulin heavy constant alpha 2	P01877|IGHA2	P01877|IGHA2_N92_HexNAc(4)Hex(4)Fuc(1)	N92	Yes	P01877|IGHA2_N92
K.HYTN[+1606.587]SSQDVTVPC[+57.021]RVPPPPPC[+57.021]C[+57.021]HPR.L	HexNAc(4)Hex(4)Fuc(1)	P01877	IGHA2	Immunoglobulin heavy constant alpha 2	P01877|IGHA2	P01877|IGHA2_N92_HexNAc(4)Hex(4)Fuc(1)	N92	Yes	P01877|IGHA2_N92
K.HYTN[+1768.640]SSQDVTVPC[+57.021]R.V	HexNAc(4)Hex(5)Fuc(1)	P01877	IGHA2	Immunoglobulin heavy constant alpha 2	P01877|IGHA2	P01877|IGHA2_N92_HexNAc(4)Hex(5)Fuc(1)	N92	Yes	P01877|IGHA2_N92
K.HYTN[+2059.735]SSQDVTVPC[+57.021]R.V	HexNAc(4)Hex(5)Fuc(1)NeuAc(1)	P01877	IGHA2	Immunoglobulin heavy constant alpha 2	P01877|IGHA2	P01877|IGHA2_N92_HexNAc(4)Hex(5)Fuc(1)NeuAc(1)	N92	Yes	P01877|IGHA2_N92
K.HYTN[+2059.735]SSQDVTVPC[+57.021]RVPPPPPC[+57.021]C[+57.021]HPR.L	HexNAc(4)Hex(5)Fuc(1)NeuAc(1)	P01877	IGHA2	Immunoglobulin heavy constant alpha 2	P01877|IGHA2	P01877|IGHA2_N92_HexNAc(4)Hex(5)Fuc(1)NeuAc(1)	N92	Yes	P01877|IGHA2_N92
K.HYTN[+2350.830]SSQDVTVPC[+57.021]R.V	HexNAc(4)Hex(5)Fuc(1)NeuAc(2)	P01877	IGHA2	Immunoglobulin heavy constant alpha 2	P01877|IGHA2	P01877|IGHA2_N92_HexNAc(4)Hex(5)Fuc(1)NeuAc(2)	N92	Yes	P01877|IGHA2_N92
K.HYTN[+1930.692]SSQDVTVPC[+57.021]R.V	HexNAc(4)Hex(6)Fuc(1)	P01877	IGHA2	Immunoglobulin heavy constant alpha 2	P01877|IGHA2	P01877|IGHA2_N92_HexNAc(4)Hex(6)Fuc(1)	N92	Yes	P01877|IGHA2_N92
K.HYTN[+1647.613]SSQDVTVPC[+57.021]R.V	HexNAc(5)Hex(3)Fuc(1)	P01877	IGHA2	Immunoglobulin heavy constant alpha 2	P01877|IGHA2	P01877|IGHA2_N92_HexNAc(5)Hex(3)Fuc(1)	N92	Yes	P01877|IGHA2_N92
K.HYTN[+1647.613]SSQDVTVPC[+57.021]RVPPPPPC[+57.021]C[+57.021]HPR.L	HexNAc(5)Hex(3)Fuc(1)	P01877	IGHA2	Immunoglobulin heavy constant alpha 2	P01877|IGHA2	P01877|IGHA2_N92_HexNAc(5)Hex(3)Fuc(1)	N92	Yes	P01877|IGHA2_N92
K.HYTN[+1809.666]SSQDVTVPC[+57.021]R.V	HexNAc(5)Hex(4)Fuc(1)	P01877	IGHA2	Immunoglobulin heavy constant alpha 2	P01877|IGHA2	P01877|IGHA2_N92_HexNAc(5)Hex(4)Fuc(1)	N92	Yes	P01877|IGHA2_N92
K.HYTN[+1809.666]SSQDVTVPC[+57.021]RVPPPPPC[+57.021]C[+57.021]HPR.L	HexNAc(5)Hex(4)Fuc(1)	P01877	IGHA2	Immunoglobulin heavy constant alpha 2	P01877|IGHA2	P01877|IGHA2_N92_HexNAc(5)Hex(4)Fuc(1)	N92	Yes	P01877|IGHA2_N92
K.HYTN[+1971.719]SSQDVTVPC[+57.021]R.V	HexNAc(5)Hex(5)Fuc(1)	P01877	IGHA2	Immunoglobulin heavy constant alpha 2	P01877|IGHA2	P01877|IGHA2_N92_HexNAc(5)Hex(5)Fuc(1)	N92	Yes	P01877|IGHA2_N92
K.HYTN[+1971.719]SSQDVTVPC[+57.021]RVPPPPPC[+57.021]C[+57.021]HPR.L	HexNAc(5)Hex(5)Fuc(1)	P01877	IGHA2	Immunoglobulin heavy constant alpha 2	P01877|IGHA2	P01877|IGHA2_N92_HexNAc(5)Hex(5)Fuc(1)	N92	Yes	P01877|IGHA2_N92
K.HYTN[+2262.814]SSQDVTVPC[+57.021]R.V	HexNAc(5)Hex(5)Fuc(1)NeuAc(1)	P01877	IGHA2	Immunoglobulin heavy constant alpha 2	P01877|IGHA2	P01877|IGHA2_N92_HexNAc(5)Hex(5)Fuc(1)NeuAc(1)	N92	Yes	P01877|IGHA2_N92
K.HYTN[+2262.814]SSQDVTVPC[+57.021]RVPPPPPC[+57.021]C[+57.021]HPR.L	HexNAc(5)Hex(5)Fuc(1)NeuAc(1)	P01877	IGHA2	Immunoglobulin heavy constant alpha 2	P01877|IGHA2	P01877|IGHA2_N92_HexNAc(5)Hex(5)Fuc(1)NeuAc(1)	N92	Yes	P01877|IGHA2_N92
K.HYTN[+2553.910]SSQDVTVPC[+57.021]RVPPPPPC[+57.021]C[+57.021]HPR.L	HexNAc(5)Hex(5)Fuc(1)NeuAc(2)	P01877	IGHA2	Immunoglobulin heavy constant alpha 2	P01877|IGHA2	P01877|IGHA2_N92_HexNAc(5)Hex(5)Fuc(1)NeuAc(2)	N92	Yes	P01877|IGHA2_N92
K.HYTN[+2263.835]SSQDVTVPC[+57.021]RVPPPPPC[+57.021]C[+57.021]HPR.L	HexNAc(5)Hex(5)Fuc(3)	P01877	IGHA2	Immunoglobulin heavy constant alpha 2	P01877|IGHA2	P01877|IGHA2_N92_HexNAc(5)Hex(5)Fuc(3)	N92	Yes	P01877|IGHA2_N92
R.AVN[+2205.793]ITSENLIDDVVSLIR.G	HexNAc(4)Hex(5)Fuc(2)NeuAc(1)	P02748	C9	Complement component C9	P02748|CO9	P02748|CO9_N415_HexNAc(4)Hex(5)Fuc(2)NeuAc(1)	N415	Yes	P02748|CO9_N415
R.AVN[+2204.772]ITSENLIDDVVSLIR.G	HexNAc(4)Hex(5)NeuAc(2)	P02748	C9	Complement component C9	P02748|CO9	P02748|CO9_N415_HexNAc(4)Hex(5)NeuAc(2)	N415	Yes	P02748|CO9_N415
R.KLPPGLLAN[+2059.735]FTLLR.T	HexNAc(4)Hex(5)Fuc(1)NeuAc(1)	P02750	LRG1	Leucine-rich alpha-2-glycoprotein	P02750|A2GL	P02750|A2GL_N186_HexNAc(4)Hex(5)Fuc(1)NeuAc(1)	N186	Yes	P02750|A2GL_N186
R.QLDMLDLSN[+2205.793]NSLASVPEGLWASLGQPNWDMR.D	HexNAc(4)Hex(5)Fuc(2)NeuAc(1)	P02750	LRG1	Leucine-rich alpha-2-glycoprotein	P02750|A2GL	P02750|A2GL_N269_HexNAc(4)Hex(5)Fuc(2)NeuAc(1)	N269	Yes	P02750|A2GL_N269
R.QLDMLDLSN[+1913.677]NSLASVPEGLWASLGQPNWDMR.D	HexNAc(4)Hex(5)NeuAc(1)	P02750	LRG1	Leucine-rich alpha-2-glycoprotein	P02750|A2GL	P02750|A2GL_N269_HexNAc(4)Hex(5)NeuAc(1)	N269	Yes	P02750|A2GL_N269
R.QLDMLDLSN[+2204.772]NSLASVPEGLWASLGQPNWDMR.D	HexNAc(4)Hex(5)NeuAc(2)	P02750	LRG1	Leucine-rich alpha-2-glycoprotein	P02750|A2GL	P02750|A2GL_N269_HexNAc(4)Hex(5)NeuAc(2)	N269	Yes	P02750|A2GL_N269
R.[+42.011]QLDMLDLSN[+1872.651]NSLASVPEGLWASLGQPNWDMR.D	HexNAc(3)Hex(6)NeuAc(1)	P02750	LRG1	Leucine-rich alpha-2-glycoprotein	P02750|A2GL	P02750|A2GL_N278_HexNAc(3)Hex(6)NeuAc(1)	N278	Yes	P02750|A2GL_N278
R.SDHGSSISC[+57.021]QPPAEIPGYLPADTVHLAVEFFN[+2350.830]LTHLPANLLQGASK.L	HexNAc(4)Hex(5)Fuc(1)NeuAc(2)	P02750	LRG1	Leucine-rich alpha-2-glycoprotein	P02750|A2GL	P02750|A2GL_N79_HexNAc(4)Hex(5)Fuc(1)NeuAc(2)	N79	Yes	P02750|A2GL_N79
R.SDHGSSISC[+57.021]QPPAEIPGYLPADTVHLAVEFFN[+2351.851]LTHLPANLLQGASK.L	HexNAc(4)Hex(5)Fuc(3)NeuAc(1)	P02750	LRG1	Leucine-rich alpha-2-glycoprotein	P02750|A2GL	P02750|A2GL_N79_HexNAc(4)Hex(5)Fuc(3)NeuAc(1)	N79	Yes	P02750|A2GL_N79
R.SDHGSSISC[+57.021]QPPAEIPGYLPADTVHLAVEFFN[+2570.925]LTHLPANLLQGASK.L	HexNAc(5)Hex(6)Fuc(2)NeuAc(1)	P02750	LRG1	Leucine-rich alpha-2-glycoprotein	P02750|A2GL	P02750|A2GL_N79_HexNAc(5)Hex(6)Fuc(2)NeuAc(1)	N79	Yes	P02750|A2GL_N79
K.AALAAFNAQNN[+2205.793]GSNFQLEEISR.A	HexNAc(4)Hex(5)Fuc(2)NeuAc(1)	P02765	AHSG	Alpha-2-HS-glycoprotein	P02765|FETUA	P02765|FETUA_N176_HexNAc(4)Hex(5)Fuc(2)NeuAc(1)	N176	Yes	P02765|FETUA_N176
K.AALAAFNAQNN[+2204.772]GSNFQLEEISR.A	HexNAc(4)Hex(5)NeuAc(2)	P02765	AHSG	Alpha-2-HS-glycoprotein	P02765|FETUA	P02765|FETUA_N176_HexNAc(4)Hex(5)NeuAc(2)	N176	Yes	P02765|FETUA_N176
K.LC[+57.021]DN[+1866.688]LSTK.N	HexNAc(6)Hex(4)	P02774	GC	Vitamin D-binding protein	P02774|VTDB	P02774|VTDB_N288_HexNAc(6)Hex(4)	N288	NO	P02774|VTDB_N288
R.QQQHLFGSN[+2204.772]VTDC[+57.021]SGNFC[+57.021]LFR.S	HexNAc(4)Hex(5)NeuAc(2)	P02787	TF	Serotransferrin	P02787|TRFE	P02787|TRFE_N630_HexNAc(4)Hex(5)NeuAc(2)	N630	Yes	P02787|TRFE_N630
R.TAGWNVPIGTLRPFLN[+349.137]WTGPPEPIEAAVAR.F	HexNAc(1)Fuc(1)	P02788	LTF	Lactotransferrin	P02788|TRFL	P02788|TRFL_N156_HexNAc(1)Fuc(1)	N156	Yes	P02788|TRFL_N156
R.RTAGWNVPIGTLRPFLN[+1768.640]WTGPPEPIEAAVAR.F	HexNAc(4)Hex(5)Fuc(1)	P02788	LTF	Lactotransferrin	P02788|TRFL	P02788|TRFL_N156_HexNAc(4)Hex(5)Fuc(1)	N156	Yes	P02788|TRFL_N156
R.TAGWNVPIGTLRPFLN[+1768.640]WTGPPEPIEAAVAR.F	HexNAc(4)Hex(5)Fuc(1)	P02788	LTF	Lactotransferrin	P02788|TRFL	P02788|TRFL_N156_HexNAc(4)Hex(5)Fuc(1)	N156	Yes	P02788|TRFL_N156
R.RTAGWNVPIGTLRPFLN[+2059.735]WTGPPEPIEAAVAR.F	HexNAc(4)Hex(5)Fuc(1)NeuAc(1)	P02788	LTF	Lactotransferrin	P02788|TRFL	P02788|TRFL_N156_HexNAc(4)Hex(5)Fuc(1)NeuAc(1)	N156	Yes	P02788|TRFL_N156
R.TAGWNVPIGTLRPFLN[+2059.735]WTGPPEPIEAAVAR.F	HexNAc(4)Hex(5)Fuc(1)NeuAc(1)	P02788	LTF	Lactotransferrin	P02788|TRFL	P02788|TRFL_N156_HexNAc(4)Hex(5)Fuc(1)NeuAc(1)	N156	Yes	P02788|TRFL_N156
R.RTAGWNVPIGTLRPFLN[+2350.830]WTGPPEPIEAAVAR.F	HexNAc(4)Hex(5)Fuc(1)NeuAc(2)	P02788	LTF	Lactotransferrin	P02788|TRFL	P02788|TRFL_N156_HexNAc(4)Hex(5)Fuc(1)NeuAc(2)	N156	Yes	P02788|TRFL_N156
R.TAGWNVPIGTLRPFLN[+2350.830]WTGPPEPIEAAVAR.F	HexNAc(4)Hex(5)Fuc(1)NeuAc(2)	P02788	LTF	Lactotransferrin	P02788|TRFL	P02788|TRFL_N156_HexNAc(4)Hex(5)Fuc(1)NeuAc(2)	N156	Yes	P02788|TRFL_N156
R.RTAGWNVPIGTLRPFLN[+2205.793]WTGPPEPIEAAVAR.F	HexNAc(4)Hex(5)Fuc(2)NeuAc(1)	P02788	LTF	Lactotransferrin	P02788|TRFL	P02788|TRFL_N156_HexNAc(4)Hex(5)Fuc(2)NeuAc(1)	N156	Yes	P02788|TRFL_N156
R.TAGWNVPIGTLRPFLN[+2205.793]WTGPPEPIEAAVAR.F	HexNAc(4)Hex(5)Fuc(2)NeuAc(1)	P02788	LTF	Lactotransferrin	P02788|TRFL	P02788|TRFL_N156_HexNAc(4)Hex(5)Fuc(2)NeuAc(1)	N156	Yes	P02788|TRFL_N156
R.TAGWNVPIGTLRPFLN[+2496.888]WTGPPEPIEAAVAR.F	HexNAc(4)Hex(5)Fuc(2)NeuAc(2)	P02788	LTF	Lactotransferrin	P02788|TRFL	P02788|TRFL_N156_HexNAc(4)Hex(5)Fuc(2)NeuAc(2)	N156	Yes	P02788|TRFL_N156
R.RTAGWNVPIGTLRPFLN[+2351.851]WTGPPEPIEAAVAR.F	HexNAc(4)Hex(5)Fuc(3)NeuAc(1)	P02788	LTF	Lactotransferrin	P02788|TRFL	P02788|TRFL_N156_HexNAc(4)Hex(5)Fuc(3)NeuAc(1)	N156	Yes	P02788|TRFL_N156
R.TAGWNVPIGTLRPFLN[+2351.851]WTGPPEPIEAAVAR.F	HexNAc(4)Hex(5)Fuc(3)NeuAc(1)	P02788	LTF	Lactotransferrin	P02788|TRFL	P02788|TRFL_N156_HexNAc(4)Hex(5)Fuc(3)NeuAc(1)	N156	Yes	P02788|TRFL_N156
R.RTAGWNVPIGTLRPFLN[+1913.677]WTGPPEPIEAAVAR.F	HexNAc(4)Hex(5)NeuAc(1)	P02788	LTF	Lactotransferrin	P02788|TRFL	P02788|TRFL_N156_HexNAc(4)Hex(5)NeuAc(1)	N156	Yes	P02788|TRFL_N156
R.TAGWNVPIGTLRPFLN[+1913.677]WTGPPEPIEAAVAR.F	HexNAc(4)Hex(5)NeuAc(1)	P02788	LTF	Lactotransferrin	P02788|TRFL	P02788|TRFL_N156_HexNAc(4)Hex(5)NeuAc(1)	N156	Yes	P02788|TRFL_N156
R.RTAGWNVPIGTLRPFLN[+2204.772]WTGPPEPIEAAVAR.F	HexNAc(4)Hex(5)NeuAc(2)	P02788	LTF	Lactotransferrin	P02788|TRFL	P02788|TRFL_N156_HexNAc(4)Hex(5)NeuAc(2)	N156	Yes	P02788|TRFL_N156
R.TAGWNVPIGTLRPFLN[+2204.772]WTGPPEPIEAAVAR.F	HexNAc(4)Hex(5)NeuAc(2)	P02788	LTF	Lactotransferrin	P02788|TRFL	P02788|TRFL_N156_HexNAc(4)Hex(5)NeuAc(2)	N156	Yes	P02788|TRFL_N156
R.RTAGWNVPIGTLRPFLN[+1930.692]WTGPPEPIEAAVAR.F	HexNAc(4)Hex(6)Fuc(1)	P02788	LTF	Lactotransferrin	P02788|TRFL	P02788|TRFL_N156_HexNAc(4)Hex(6)Fuc(1)	N156	Yes	P02788|TRFL_N156
R.TAGWNVPIGTLRPFLN[+2076.750]WTGPPEPIEAAVAR.F	HexNAc(4)Hex(6)Fuc(2)	P02788	LTF	Lactotransferrin	P02788|TRFL	P02788|TRFL_N156_HexNAc(4)Hex(6)Fuc(2)	N156	Yes	P02788|TRFL_N156
R.TAGWNVPIGTLRPFLN[+2133.772]WTGPPEPIEAAVAR.F	HexNAc(5)Hex(6)Fuc(1)	P02788	LTF	Lactotransferrin	P02788|TRFL	P02788|TRFL_N156_HexNAc(5)Hex(6)Fuc(1)	N156	Yes	P02788|TRFL_N156
R.RTAGWNVPIGTLRPFLN[+2424.867]WTGPPEPIEAAVAR.F	HexNAc(5)Hex(6)Fuc(1)NeuAc(1)	P02788	LTF	Lactotransferrin	P02788|TRFL	P02788|TRFL_N156_HexNAc(5)Hex(6)Fuc(1)NeuAc(1)	N156	Yes	P02788|TRFL_N156
R.TAGWNVPIGTLRPFLN[+2424.867]WTGPPEPIEAAVAR.F	HexNAc(5)Hex(6)Fuc(1)NeuAc(1)	P02788	LTF	Lactotransferrin	P02788|TRFL	P02788|TRFL_N156_HexNAc(5)Hex(6)Fuc(1)NeuAc(1)	N156	Yes	P02788|TRFL_N156
R.RTAGWNVPIGTLRPFLN[+2715.963]WTGPPEPIEAAVAR.F	HexNAc(5)Hex(6)Fuc(1)NeuAc(2)	P02788	LTF	Lactotransferrin	P02788|TRFL	P02788|TRFL_N156_HexNAc(5)Hex(6)Fuc(1)NeuAc(2)	N156	Yes	P02788|TRFL_N156
R.TAGWNVPIGTLRPFLN[+2715.963]WTGPPEPIEAAVAR.F	HexNAc(5)Hex(6)Fuc(1)NeuAc(2)	P02788	LTF	Lactotransferrin	P02788|TRFL	P02788|TRFL_N156_HexNAc(5)Hex(6)Fuc(1)NeuAc(2)	N156	Yes	P02788|TRFL_N156
R.RTAGWNVPIGTLRPFLN[+2279.830]WTGPPEPIEAAVAR.F	HexNAc(5)Hex(6)Fuc(2)	P02788	LTF	Lactotransferrin	P02788|TRFL	P02788|TRFL_N156_HexNAc(5)Hex(6)Fuc(2)	N156	Yes	P02788|TRFL_N156
R.TAGWNVPIGTLRPFLN[+2279.830]WTGPPEPIEAAVAR.F	HexNAc(5)Hex(6)Fuc(2)	P02788	LTF	Lactotransferrin	P02788|TRFL	P02788|TRFL_N156_HexNAc(5)Hex(6)Fuc(2)	N156	Yes	P02788|TRFL_N156
R.RTAGWNVPIGTLRPFLN[+2570.925]WTGPPEPIEAAVAR.F	HexNAc(5)Hex(6)Fuc(2)NeuAc(1)	P02788	LTF	Lactotransferrin	P02788|TRFL	P02788|TRFL_N156_HexNAc(5)Hex(6)Fuc(2)NeuAc(1)	N156	Yes	P02788|TRFL_N156
R.TAGWNVPIGTLRPFLN[+2570.925]WTGPPEPIEAAVAR.F	HexNAc(5)Hex(6)Fuc(2)NeuAc(1)	P02788	LTF	Lactotransferrin	P02788|TRFL	P02788|TRFL_N156_HexNAc(5)Hex(6)Fuc(2)NeuAc(1)	N156	Yes	P02788|TRFL_N156
R.TAGWNVPIGTLRPFLN[+2862.021]WTGPPEPIEAAVAR.F	HexNAc(5)Hex(6)Fuc(2)NeuAc(2)	P02788	LTF	Lactotransferrin	P02788|TRFL	P02788|TRFL_N156_HexNAc(5)Hex(6)Fuc(2)NeuAc(2)	N156	Yes	P02788|TRFL_N156
R.TAGWNVPIGTLRPFLN[+3153.116]WTGPPEPIEAAVAR.F	HexNAc(5)Hex(6)Fuc(2)NeuAc(3)	P02788	LTF	Lactotransferrin	P02788|TRFL	P02788|TRFL_N156_HexNAc(5)Hex(6)Fuc(2)NeuAc(3)	N156	Yes	P02788|TRFL_N156
R.TAGWNVPIGTLRPFLN[+2425.887]WTGPPEPIEAAVAR.F	HexNAc(5)Hex(6)Fuc(3)	P02788	LTF	Lactotransferrin	P02788|TRFL	P02788|TRFL_N156_HexNAc(5)Hex(6)Fuc(3)	N156	Yes	P02788|TRFL_N156
R.RTAGWNVPIGTLRPFLN[+2716.983]WTGPPEPIEAAVAR.F	HexNAc(5)Hex(6)Fuc(3)NeuAc(1)	P02788	LTF	Lactotransferrin	P02788|TRFL	P02788|TRFL_N156_HexNAc(5)Hex(6)Fuc(3)NeuAc(1)	N156	Yes	P02788|TRFL_N156
R.TAGWNVPIGTLRPFLN[+2716.983]WTGPPEPIEAAVAR.F	HexNAc(5)Hex(6)Fuc(3)NeuAc(1)	P02788	LTF	Lactotransferrin	P02788|TRFL	P02788|TRFL_N156_HexNAc(5)Hex(6)Fuc(3)NeuAc(1)	N156	Yes	P02788|TRFL_N156
R.RTAGWNVPIGTLRPFLN[+2571.946]WTGPPEPIEAAVAR.F	HexNAc(5)Hex(6)Fuc(4)	P02788	LTF	Lactotransferrin	P02788|TRFL	P02788|TRFL_N156_HexNAc(5)Hex(6)Fuc(4)	N156	Yes	P02788|TRFL_N156
R.TAGWNVPIGTLRPFLN[+2571.946]WTGPPEPIEAAVAR.F	HexNAc(5)Hex(6)Fuc(4)	P02788	LTF	Lactotransferrin	P02788|TRFL	P02788|TRFL_N156_HexNAc(5)Hex(6)Fuc(4)	N156	Yes	P02788|TRFL_N156
R.RTAGWNVPIGTLRPFLN[+2863.041]WTGPPEPIEAAVAR.F	HexNAc(5)Hex(6)Fuc(4)NeuAc(1)	P02788	LTF	Lactotransferrin	P02788|TRFL	P02788|TRFL_N156_HexNAc(5)Hex(6)Fuc(4)NeuAc(1)	N156	Yes	P02788|TRFL_N156
R.TAGWNVPIGTLRPFLN[+2863.041]WTGPPEPIEAAVAR.F	HexNAc(5)Hex(6)Fuc(4)NeuAc(1)	P02788	LTF	Lactotransferrin	P02788|TRFL	P02788|TRFL_N156_HexNAc(5)Hex(6)Fuc(4)NeuAc(1)	N156	Yes	P02788|TRFL_N156
R.RTAGWNVPIGTLRPFLN[+2278.809]WTGPPEPIEAAVAR.F	HexNAc(5)Hex(6)NeuAc(1)	P02788	LTF	Lactotransferrin	P02788|TRFL	P02788|TRFL_N156_HexNAc(5)Hex(6)NeuAc(1)	N156	Yes	P02788|TRFL_N156
R.TAGWNVPIGTLRPFLN[+2278.809]WTGPPEPIEAAVAR.F	HexNAc(5)Hex(6)NeuAc(1)	P02788	LTF	Lactotransferrin	P02788|TRFL	P02788|TRFL_N156_HexNAc(5)Hex(6)NeuAc(1)	N156	Yes	P02788|TRFL_N156
R.RTAGWNVPIGTLRPFLN[+2569.905]WTGPPEPIEAAVAR.F	HexNAc(5)Hex(6)NeuAc(2)	P02788	LTF	Lactotransferrin	P02788|TRFL	P02788|TRFL_N156_HexNAc(5)Hex(6)NeuAc(2)	N156	Yes	P02788|TRFL_N156
R.TAGWNVPIGTLRPFLN[+2569.905]WTGPPEPIEAAVAR.F	HexNAc(5)Hex(6)NeuAc(2)	P02788	LTF	Lactotransferrin	P02788|TRFL	P02788|TRFL_N156_HexNAc(5)Hex(6)NeuAc(2)	N156	Yes	P02788|TRFL_N156
R.TAGWNVPIGTLRPFLN[+2498.904]WTGPPEPIEAAVAR.F	HexNAc(6)Hex(7)Fuc(1)	P02788	LTF	Lactotransferrin	P02788|TRFL	P02788|TRFL_N156_HexNAc(6)Hex(7)Fuc(1)	N156	Yes	P02788|TRFL_N156
R.TAGWNVPIGTLRPFLN[+2644.962]WTGPPEPIEAAVAR.F	HexNAc(6)Hex(7)Fuc(2)	P02788	LTF	Lactotransferrin	P02788|TRFL	P02788|TRFL_N156_HexNAc(6)Hex(7)Fuc(2)	N156	Yes	P02788|TRFL_N156
R.TAGWNVPIGTLRPFLN[+2936.057]WTGPPEPIEAAVAR.F	HexNAc(6)Hex(7)Fuc(2)NeuAc(1)	P02788	LTF	Lactotransferrin	P02788|TRFL	P02788|TRFL_N156_HexNAc(6)Hex(7)Fuc(2)NeuAc(1)	N156	Yes	P02788|TRFL_N156
R.TAGWNVPIGTLRPFLN[+3227.153]WTGPPEPIEAAVAR.F	HexNAc(6)Hex(7)Fuc(2)NeuAc(2)	P02788	LTF	Lactotransferrin	P02788|TRFL	P02788|TRFL_N156_HexNAc(6)Hex(7)Fuc(2)NeuAc(2)	N156	Yes	P02788|TRFL_N156
R.TAGWNVPIGTLRPFLN[+2791.020]WTGPPEPIEAAVAR.F	HexNAc(6)Hex(7)Fuc(3)	P02788	LTF	Lactotransferrin	P02788|TRFL	P02788|TRFL_N156_HexNAc(6)Hex(7)Fuc(3)	N156	Yes	P02788|TRFL_N156
R.[+42.011]RTAGWNVPIGTLRPFLN[+2026.687]WTGPPEPIEAAVAR.F	HexNAc(2)Hex(10)	P02788	LTF	Lactotransferrin	P02788|TRFL	P02788|TRFL_N156_HexNAc(2)Hex(10)	N156	Yes	P02788|TRFL_N156
R.[+42.011]TAGWNVPIGTLRPFLN[+1362.481]WTGPPEPIEAAVAR.F	HexNAc(2)Hex(5)Fuc(1)	P02788	LTF	Lactotransferrin	P02788|TRFL	P02788|TRFL_N156_HexNAc(2)Hex(5)Fuc(1)	N156	Yes	P02788|TRFL_N156
K.SC[+57.021]HTGLRRTAGWNVPIGTLRPFLN[+1540.529]WTGPPEPIEAAVAR.F	HexNAc(2)Hex(7)	P02788	LTF	Lactotransferrin	P02788|TRFL	P02788|TRFL_N156_HexNAc(2)Hex(7)	N156	Yes	P02788|TRFL_N156
R.[+42.011]RTAGWNVPIGTLRPFLN[+1864.634]WTGPPEPIEAAVAR.F	HexNAc(2)Hex(9)	P02788	LTF	Lactotransferrin	P02788|TRFL	P02788|TRFL_N156_HexNAc(2)Hex(9)	N156	Yes	P02788|TRFL_N156
R.[+42.011]PFLN[+2018.708]WTGPPEPIEAAVAR.F	HexNAc(3)Hex(6)Fuc(1)NeuAc(1)	P02788	LTF	Lactotransferrin	P02788|TRFL	P02788|TRFL_N156_HexNAc(3)Hex(6)Fuc(1)NeuAc(1)	N156	Yes	P02788|TRFL_N156
R.[+42.011]RTAGWNVPIGTLRPFLN[+2018.708]WTGPPEPIEAAVAR.F	HexNAc(3)Hex(6)Fuc(1)NeuAc(1)	P02788	LTF	Lactotransferrin	P02788|TRFL	P02788|TRFL_N156_HexNAc(3)Hex(6)Fuc(1)NeuAc(1)	N156	Yes	P02788|TRFL_N156
R.[+42.011]TAGWNVPIGTLRPFLN[+2018.708]WTGPPEPIEAAVAR.F	HexNAc(3)Hex(6)Fuc(1)NeuAc(1)	P02788	LTF	Lactotransferrin	P02788|TRFL	P02788|TRFL_N156_HexNAc(3)Hex(6)Fuc(1)NeuAc(1)	N156	Yes	P02788|TRFL_N156
R.[+42.011]RTAGWNVPIGTLRPFLN[+1872.651]WTGPPEPIEAAVAR.F	HexNAc(3)Hex(6)NeuAc(1)	P02788	LTF	Lactotransferrin	P02788|TRFL	P02788|TRFL_N156_HexNAc(3)Hex(6)NeuAc(1)	N156	Yes	P02788|TRFL_N156
R.[+42.011]TAGWNVPIGTLRPFLN[+1872.651]WTGPPEPIEAAVAR.F	HexNAc(3)Hex(6)NeuAc(1)	P02788	LTF	Lactotransferrin	P02788|TRFL	P02788|TRFL_N156_HexNAc(3)Hex(6)NeuAc(1)	N156	Yes	P02788|TRFL_N156
R.[+42.011]TAGWNVPIGTLRPFLN[+2028.740]WTGPPEPIEAAVAR.F	HexNAc(6)Hex(5)	P02788	LTF	Lactotransferrin	P02788|TRFL	P02788|TRFL_N156_HexNAc(6)Hex(5)	N156	Yes	P02788|TRFL_N156
R.[+42.011]TAGWNVPIGTLRPFLN[+2190.793]WTGPPEPIEAAVAR.F	HexNAc(6)Hex(6)	P02788	LTF	Lactotransferrin	P02788|TRFL	P02788|TRFL_N156_HexNAc(6)Hex(6)	N156	Yes	P02788|TRFL_N156
R.[+42.011]RTAGWNVPIGTLRPFLN[+2336.851]WTGPPEPIEAAVAR.F	HexNAc(6)Hex(6)Fuc(1)	P02788	LTF	Lactotransferrin	P02788|TRFL	P02788|TRFL_N156_HexNAc(6)Hex(6)Fuc(1)	N156	Yes	P02788|TRFL_N156
R.[+42.011]TAGWNVPIGTLRPFLN[+2336.851]WTGPPEPIEAAVAR.F	HexNAc(6)Hex(6)Fuc(1)	P02788	LTF	Lactotransferrin	P02788|TRFL	P02788|TRFL_N156_HexNAc(6)Hex(6)Fuc(1)	N156	Yes	P02788|TRFL_N156
R.TAGWNIPMGLLFN[+203.079]QTGSC[+57.021]K.F	HexNAc(1)	P02788	LTF	Lactotransferrin	P02788|TRFL	P02788|TRFL_N497_HexNAc(1)	N497	Yes	P02788|TRFL_N497
R.TAGWNIPMGLLFN[+349.137]QTGSC[+57.021]K.F	HexNAc(1)Fuc(1)	P02788	LTF	Lactotransferrin	P02788|TRFL	P02788|TRFL_N497_HexNAc(1)Fuc(1)	N497	Yes	P02788|TRFL_N497
R.TAGWNIPMGLLFN[+1038.375]QTGSC[+57.021]K.F	HexNAc(2)Hex(3)Fuc(1)	P02788	LTF	Lactotransferrin	P02788|TRFL	P02788|TRFL_N497_HexNAc(2)Hex(3)Fuc(1)	N497	Yes	P02788|TRFL_N497
R.TAGWNIPMGLLFN[+1216.423]QTGSC[+57.021]K.F	HexNAc(2)Hex(5)	P02788	LTF	Lactotransferrin	P02788|TRFL	P02788|TRFL_N497_HexNAc(2)Hex(5)	N497	Yes	P02788|TRFL_N497
R.TAGWNIPMGLLFN[+1216.423]QTGSC[+57.021]KFDEYFSQSC[+57.021]APGSDPR.S	HexNAc(2)Hex(5)	P02788	LTF	Lactotransferrin	P02788|TRFL	P02788|TRFL_N497_HexNAc(2)Hex(5)	N497	Yes	P02788|TRFL_N497
R.TAGWNIPMGLLFN[+1378.476]QTGSC[+57.021]K.F	HexNAc(2)Hex(6)	P02788	LTF	Lactotransferrin	P02788|TRFL	P02788|TRFL_N497_HexNAc(2)Hex(6)	N497	Yes	P02788|TRFL_N497
R.TAGWNIPMGLLFN[+1095.397]QTGSC[+57.021]K.F	HexNAc(3)Hex(3)	P02788	LTF	Lactotransferrin	P02788|TRFL	P02788|TRFL_N497_HexNAc(3)Hex(3)	N497	Yes	P02788|TRFL_N497
R.TAGWNIPMGLLFN[+1257.449]QTGSC[+57.021]K.F	HexNAc(3)Hex(4)	P02788	LTF	Lactotransferrin	P02788|TRFL	P02788|TRFL_N497_HexNAc(3)Hex(4)	N497	Yes	P02788|TRFL_N497
R.TAGWNIPMGLLFN[+1694.603]QTGSC[+57.021]K.F	HexNAc(3)Hex(4)Fuc(1)NeuAc(1)	P02788	LTF	Lactotransferrin	P02788|TRFL	P02788|TRFL_N497_HexNAc(3)Hex(4)Fuc(1)NeuAc(1)	N497	Yes	P02788|TRFL_N497
R.TAGWNIPMGLLFN[+1548.545]QTGSC[+57.021]K.F	HexNAc(3)Hex(4)NeuAc(1)	P02788	LTF	Lactotransferrin	P02788|TRFL	P02788|TRFL_N497_HexNAc(3)Hex(4)NeuAc(1)	N497	Yes	P02788|TRFL_N497
R.TAGWNIPMGLLFN[+1548.545]QTGSC[+57.021]KFDEYFSQSC[+57.021]APGSDPR.S	HexNAc(3)Hex(4)NeuAc(1)	P02788	LTF	Lactotransferrin	P02788|TRFL	P02788|TRFL_N497_HexNAc(3)Hex(4)NeuAc(1)	N497	Yes	P02788|TRFL_N497
R.TAGWNIPMGLLFN[+1419.502]QTGSC[+57.021]K.F	HexNAc(3)Hex(5)	P02788	LTF	Lactotransferrin	P02788|TRFL	P02788|TRFL_N497_HexNAc(3)Hex(5)	N497	Yes	P02788|TRFL_N497
R.TAGWNIPMGLLFN[+1856.656]QTGSC[+57.021]K.F	HexNAc(3)Hex(5)Fuc(1)NeuAc(1)	P02788	LTF	Lactotransferrin	P02788|TRFL	P02788|TRFL_N497_HexNAc(3)Hex(5)Fuc(1)NeuAc(1)	N497	Yes	P02788|TRFL_N497
R.TAGWNIPMGLLFN[+1710.598]QTGSC[+57.021]K.F	HexNAc(3)Hex(5)NeuAc(1)	P02788	LTF	Lactotransferrin	P02788|TRFL	P02788|TRFL_N497_HexNAc(3)Hex(5)NeuAc(1)	N497	Yes	P02788|TRFL_N497
R.TAGWNIPMGLLFN[+1710.598]QTGSC[+57.021]KFDEYFSQSC[+57.021]APGSDPR.S	HexNAc(3)Hex(5)NeuAc(1)	P02788	LTF	Lactotransferrin	P02788|TRFL	P02788|TRFL_N497_HexNAc(3)Hex(5)NeuAc(1)	N497	Yes	P02788|TRFL_N497
R.TAGWNIPMGLLFN[+1581.555]QTGSC[+57.021]K.F	HexNAc(3)Hex(6)	P02788	LTF	Lactotransferrin	P02788|TRFL	P02788|TRFL_N497_HexNAc(3)Hex(6)	N497	Yes	P02788|TRFL_N497
R.TAGWNIPMGLLFN[+1872.651]QTGSC[+57.021]K.F	HexNAc(3)Hex(6)NeuAc(1)	P02788	LTF	Lactotransferrin	P02788|TRFL	P02788|TRFL_N497_HexNAc(3)Hex(6)NeuAc(1)	N497	Yes	P02788|TRFL_N497
R.TAGWNIPMGLLFN[+1872.651]QTGSC[+57.021]KFDEYFSQSC[+57.021]APGSDPR.S	HexNAc(3)Hex(6)NeuAc(1)	P02788	LTF	Lactotransferrin	P02788|TRFL	P02788|TRFL_N497_HexNAc(3)Hex(6)NeuAc(1)	N497	Yes	P02788|TRFL_N497
R.TAGWNIPMGLLFN[+1460.529]QTGSC[+57.021]K.F	HexNAc(4)Hex(4)	P02788	LTF	Lactotransferrin	P02788|TRFL	P02788|TRFL_N497_HexNAc(4)Hex(4)	N497	Yes	P02788|TRFL_N497
R.TAGWNIPMGLLFN[+1606.587]QTGSC[+57.021]K.F	HexNAc(4)Hex(4)Fuc(1)	P02788	LTF	Lactotransferrin	P02788|TRFL	P02788|TRFL_N497_HexNAc(4)Hex(4)Fuc(1)	N497	Yes	P02788|TRFL_N497
R.TAGWNIPMGLLFN[+1606.587]QTGSC[+57.021]KFDEYFSQSC[+57.021]APGSDPR.S	HexNAc(4)Hex(4)Fuc(1)	P02788	LTF	Lactotransferrin	P02788|TRFL	P02788|TRFL_N497_HexNAc(4)Hex(4)Fuc(1)	N497	Yes	P02788|TRFL_N497
R.TAGWNIPMGLLFN[+1751.624]QTGSC[+57.021]K.F	HexNAc(4)Hex(4)NeuAc(1)	P02788	LTF	Lactotransferrin	P02788|TRFL	P02788|TRFL_N497_HexNAc(4)Hex(4)NeuAc(1)	N497	Yes	P02788|TRFL_N497
R.TAGWNIPMGLLFN[+1751.624]QTGSC[+57.021]KFDEYFSQSC[+57.021]APGSDPR.S	HexNAc(4)Hex(4)NeuAc(1)	P02788	LTF	Lactotransferrin	P02788|TRFL	P02788|TRFL_N497_HexNAc(4)Hex(4)NeuAc(1)	N497	Yes	P02788|TRFL_N497
R.TAGWNIPMGLLFN[+1622.582]QTGSC[+57.021]K.F	HexNAc(4)Hex(5)	P02788	LTF	Lactotransferrin	P02788|TRFL	P02788|TRFL_N497_HexNAc(4)Hex(5)	N497	Yes	P02788|TRFL_N497
R.TAGWNIPMGLLFN[+1622.582]QTGSC[+57.021]KFDEYFSQSC[+57.021]APGSDPR.S	HexNAc(4)Hex(5)	P02788	LTF	Lactotransferrin	P02788|TRFL	P02788|TRFL_N497_HexNAc(4)Hex(5)	N497	Yes	P02788|TRFL_N497
R.TAGWNIPMGLLFN[+1768.640]QTGSC[+57.021]K.F	HexNAc(4)Hex(5)Fuc(1)	P02788	LTF	Lactotransferrin	P02788|TRFL	P02788|TRFL_N497_HexNAc(4)Hex(5)Fuc(1)	N497	Yes	P02788|TRFL_N497
R.TAGWNIPMGLLFN[+1768.640]QTGSC[+57.021]KFDEYFSQSC[+57.021]APGSDPR.S	HexNAc(4)Hex(5)Fuc(1)	P02788	LTF	Lactotransferrin	P02788|TRFL	P02788|TRFL_N497_HexNAc(4)Hex(5)Fuc(1)	N497	Yes	P02788|TRFL_N497
R.TAGWNIPMGLLFN[+2059.735]QTGSC[+57.021]K.F	HexNAc(4)Hex(5)Fuc(1)NeuAc(1)	P02788	LTF	Lactotransferrin	P02788|TRFL	P02788|TRFL_N497_HexNAc(4)Hex(5)Fuc(1)NeuAc(1)	N497	Yes	P02788|TRFL_N497
R.TAGWNIPMGLLFN[+2059.735]QTGSC[+57.021]KFDEYFSQSC[+57.021]APGSDPR.S	HexNAc(4)Hex(5)Fuc(1)NeuAc(1)	P02788	LTF	Lactotransferrin	P02788|TRFL	P02788|TRFL_N497_HexNAc(4)Hex(5)Fuc(1)NeuAc(1)	N497	Yes	P02788|TRFL_N497
R.TAGWNIPMGLLFN[+2350.830]QTGSC[+57.021]K.F	HexNAc(4)Hex(5)Fuc(1)NeuAc(2)	P02788	LTF	Lactotransferrin	P02788|TRFL	P02788|TRFL_N497_HexNAc(4)Hex(5)Fuc(1)NeuAc(2)	N497	Yes	P02788|TRFL_N497
R.TAGWNIPMGLLFN[+2350.830]QTGSC[+57.021]KFDEYFSQSC[+57.021]APGSDPR.S	HexNAc(4)Hex(5)Fuc(1)NeuAc(2)	P02788	LTF	Lactotransferrin	P02788|TRFL	P02788|TRFL_N497_HexNAc(4)Hex(5)Fuc(1)NeuAc(2)	N497	Yes	P02788|TRFL_N497
R.TAGWNIPMGLLFN[+2205.793]QTGSC[+57.021]K.F	HexNAc(4)Hex(5)Fuc(2)NeuAc(1)	P02788	LTF	Lactotransferrin	P02788|TRFL	P02788|TRFL_N497_HexNAc(4)Hex(5)Fuc(2)NeuAc(1)	N497	Yes	P02788|TRFL_N497
R.TAGWNIPMGLLFN[+2205.793]QTGSC[+57.021]KFDEYFSQSC[+57.021]APGSDPR.S	HexNAc(4)Hex(5)Fuc(2)NeuAc(1)	P02788	LTF	Lactotransferrin	P02788|TRFL	P02788|TRFL_N497_HexNAc(4)Hex(5)Fuc(2)NeuAc(1)	N497	Yes	P02788|TRFL_N497
R.TAGWNIPMGLLFN[+2351.851]QTGSC[+57.021]K.F	HexNAc(4)Hex(5)Fuc(3)NeuAc(1)	P02788	LTF	Lactotransferrin	P02788|TRFL	P02788|TRFL_N497_HexNAc(4)Hex(5)Fuc(3)NeuAc(1)	N497	Yes	P02788|TRFL_N497
R.TAGWNIPMGLLFN[+2351.851]QTGSC[+57.021]KFDEYFSQSC[+57.021]APGSDPR.S	HexNAc(4)Hex(5)Fuc(3)NeuAc(1)	P02788	LTF	Lactotransferrin	P02788|TRFL	P02788|TRFL_N497_HexNAc(4)Hex(5)Fuc(3)NeuAc(1)	N497	Yes	P02788|TRFL_N497
R.TAGWNIPMGLLFN[+1913.677]QTGSC[+57.021]K.F	HexNAc(4)Hex(5)NeuAc(1)	P02788	LTF	Lactotransferrin	P02788|TRFL	P02788|TRFL_N497_HexNAc(4)Hex(5)NeuAc(1)	N497	Yes	P02788|TRFL_N497
R.TAGWNIPMGLLFN[+1913.677]QTGSC[+57.021]KFDEYFSQSC[+57.021]APGSDPR.S	HexNAc(4)Hex(5)NeuAc(1)	P02788	LTF	Lactotransferrin	P02788|TRFL	P02788|TRFL_N497_HexNAc(4)Hex(5)NeuAc(1)	N497	Yes	P02788|TRFL_N497
R.TAGWNIPMGLLFN[+2204.772]QTGSC[+57.021]K.F	HexNAc(4)Hex(5)NeuAc(2)	P02788	LTF	Lactotransferrin	P02788|TRFL	P02788|TRFL_N497_HexNAc(4)Hex(5)NeuAc(2)	N497	Yes	P02788|TRFL_N497
R.TAGWNIPMGLLFN[+2204.772]QTGSC[+57.021]KFDEYFSQSC[+57.021]APGSDPR.S	HexNAc(4)Hex(5)NeuAc(2)	P02788	LTF	Lactotransferrin	P02788|TRFL	P02788|TRFL_N497_HexNAc(4)Hex(5)NeuAc(2)	N497	Yes	P02788|TRFL_N497
R.TAGWNIPMGLLFN[+1930.692]QTGSC[+57.021]KFDEYFSQSC[+57.021]APGSDPR.S	HexNAc(4)Hex(6)Fuc(1)	P02788	LTF	Lactotransferrin	P02788|TRFL	P02788|TRFL_N497_HexNAc(4)Hex(6)Fuc(1)	N497	Yes	P02788|TRFL_N497
R.TAGWNIPMGLLFN[+2076.750]QTGSC[+57.021]K.F	HexNAc(4)Hex(6)Fuc(2)	P02788	LTF	Lactotransferrin	P02788|TRFL	P02788|TRFL_N497_HexNAc(4)Hex(6)Fuc(2)	N497	Yes	P02788|TRFL_N497
R.TAGWNIPMGLLFN[+2076.750]QTGSC[+57.021]KFDEYFSQSC[+57.021]APGSDPR.S	HexNAc(4)Hex(6)Fuc(2)	P02788	LTF	Lactotransferrin	P02788|TRFL	P02788|TRFL_N497_HexNAc(4)Hex(6)Fuc(2)	N497	Yes	P02788|TRFL_N497
R.TAGWNIPMGLLFN[+1971.719]QTGSC[+57.021]K.F	HexNAc(5)Hex(5)Fuc(1)	P02788	LTF	Lactotransferrin	P02788|TRFL	P02788|TRFL_N497_HexNAc(5)Hex(5)Fuc(1)	N497	Yes	P02788|TRFL_N497
R.TAGWNIPMGLLFN[+1971.719]QTGSC[+57.021]KFDEYFSQSC[+57.021]APGSDPR.S	HexNAc(5)Hex(5)Fuc(1)	P02788	LTF	Lactotransferrin	P02788|TRFL	P02788|TRFL_N497_HexNAc(5)Hex(5)Fuc(1)	N497	Yes	P02788|TRFL_N497
R.TAGWNIPMGLLFN[+2116.756]QTGSC[+57.021]KFDEYFSQSC[+57.021]APGSDPR.S	HexNAc(5)Hex(5)NeuAc(1)	P02788	LTF	Lactotransferrin	P02788|TRFL	P02788|TRFL_N497_HexNAc(5)Hex(5)NeuAc(1)	N497	Yes	P02788|TRFL_N497
R.TAGWNIPMGLLFN[+2133.772]QTGSC[+57.021]K.F	HexNAc(5)Hex(6)Fuc(1)	P02788	LTF	Lactotransferrin	P02788|TRFL	P02788|TRFL_N497_HexNAc(5)Hex(6)Fuc(1)	N497	Yes	P02788|TRFL_N497
R.TAGWNIPMGLLFN[+2424.867]QTGSC[+57.021]K.F	HexNAc(5)Hex(6)Fuc(1)NeuAc(1)	P02788	LTF	Lactotransferrin	P02788|TRFL	P02788|TRFL_N497_HexNAc(5)Hex(6)Fuc(1)NeuAc(1)	N497	Yes	P02788|TRFL_N497
R.TAGWNIPMGLLFN[+2279.830]QTGSC[+57.021]K.F	HexNAc(5)Hex(6)Fuc(2)	P02788	LTF	Lactotransferrin	P02788|TRFL	P02788|TRFL_N497_HexNAc(5)Hex(6)Fuc(2)	N497	Yes	P02788|TRFL_N497
R.TAGWNIPMGLLFN[+2570.925]QTGSC[+57.021]K.F	HexNAc(5)Hex(6)Fuc(2)NeuAc(1)	P02788	LTF	Lactotransferrin	P02788|TRFL	P02788|TRFL_N497_HexNAc(5)Hex(6)Fuc(2)NeuAc(1)	N497	Yes	P02788|TRFL_N497
R.TAGWNIPMGLLFN[+2862.021]QTGSC[+57.021]KFDEYFSQSC[+57.021]APGSDPR.S	HexNAc(5)Hex(6)Fuc(2)NeuAc(2)	P02788	LTF	Lactotransferrin	P02788|TRFL	P02788|TRFL_N497_HexNAc(5)Hex(6)Fuc(2)NeuAc(2)	N497	Yes	P02788|TRFL_N497
R.TAGWNIPMGLLFN[+2863.041]QTGSC[+57.021]KFDEYFSQSC[+57.021]APGSDPR.S	HexNAc(5)Hex(6)Fuc(4)NeuAc(1)	P02788	LTF	Lactotransferrin	P02788|TRFL	P02788|TRFL_N497_HexNAc(5)Hex(6)Fuc(4)NeuAc(1)	N497	Yes	P02788|TRFL_N497
R.TAGWNIPMGLLFN[+2278.809]QTGSC[+57.021]K.F	HexNAc(5)Hex(6)NeuAc(1)	P02788	LTF	Lactotransferrin	P02788|TRFL	P02788|TRFL_N497_HexNAc(5)Hex(6)NeuAc(1)	N497	Yes	P02788|TRFL_N497
R.[+42.011]TAGWNIPMGLLFN[+1565.560]QTGSC[+57.021]KFDEYFSQSC[+57.021]APGSDPR.S	HexNAc(3)Hex(5)Fuc(1)	P02788	LTF	Lactotransferrin	P02788|TRFL	P02788|TRFL_N497_HexNAc(3)Hex(5)Fuc(1)	N497	Yes	P02788|TRFL_N497
R.[+42.011]TAGWNIPMGLLFN[+2018.708]QTGSC[+57.021]KFDEYFSQSC[+57.021]APGSDPR.S	HexNAc(3)Hex(6)Fuc(1)NeuAc(1)	P02788	LTF	Lactotransferrin	P02788|TRFL	P02788|TRFL_N497_HexNAc(3)Hex(6)Fuc(1)NeuAc(1)	N497	Yes	P02788|TRFL_N497
R.[+42.011]TAGWNIPMGLLFN[+1872.651]QTGSC[+57.021]K.F	HexNAc(3)Hex(6)NeuAc(1)	P02788	LTF	Lactotransferrin	P02788|TRFL	P02788|TRFL_N497_HexNAc(3)Hex(6)NeuAc(1)	N497	Yes	P02788|TRFL_N497
R.[+42.011]TAGWNIPMGLLFN[+1872.651]QTGSC[+57.021]KFDEYFSQSC[+57.021]APGSDPR.S	HexNAc(3)Hex(6)NeuAc(1)	P02788	LTF	Lactotransferrin	P02788|TRFL	P02788|TRFL_N497_HexNAc(3)Hex(6)NeuAc(1)	N497	Yes	P02788|TRFL_N497
R.TAGWNIPM[+15.995]GLLFN[+1751.624]QTGSC[+57.021]K.F	HexNAc(4)Hex(4)NeuAc(1)	P02788	LTF	Lactotransferrin	P02788|TRFL	P02788|TRFL_N497_HexNAc(4)Hex(4)NeuAc(1)	N497	Yes	P02788|TRFL_N497
R.TAGWNIPM[+15.995]GLLFN[+1751.624]QTGSC[+57.021]KFDEYFSQSC[+57.021]APGSDPR.S	HexNAc(4)Hex(4)NeuAc(1)	P02788	LTF	Lactotransferrin	P02788|TRFL	P02788|TRFL_N497_HexNAc(4)Hex(4)NeuAc(1)	N497	Yes	P02788|TRFL_N497
R.TAGWNIPM[+15.995]GLLFN[+1622.582]QTGSC[+57.021]K.F	HexNAc(4)Hex(5)	P02788	LTF	Lactotransferrin	P02788|TRFL	P02788|TRFL_N497_HexNAc(4)Hex(5)	N497	Yes	P02788|TRFL_N497
R.TAGWNIPM[+15.995]GLLFN[+1768.640]QTGSC[+57.021]K.F	HexNAc(4)Hex(5)Fuc(1)	P02788	LTF	Lactotransferrin	P02788|TRFL	P02788|TRFL_N497_HexNAc(4)Hex(5)Fuc(1)	N497	Yes	P02788|TRFL_N497
R.[+42.011]TAGWNIPMGLLFN[+2059.735]QTGSC[+57.021]KFDEYFSQSC[+57.021]APGSDPR.S	HexNAc(4)Hex(5)Fuc(1)NeuAc(1)	P02788	LTF	Lactotransferrin	P02788|TRFL	P02788|TRFL_N497_HexNAc(4)Hex(5)Fuc(1)NeuAc(1)	N497	Yes	P02788|TRFL_N497
R.TAGWNIPM[+15.995]GLLFN[+2059.735]QTGSC[+57.021]K.F	HexNAc(4)Hex(5)Fuc(1)NeuAc(1)	P02788	LTF	Lactotransferrin	P02788|TRFL	P02788|TRFL_N497_HexNAc(4)Hex(5)Fuc(1)NeuAc(1)	N497	Yes	P02788|TRFL_N497
R.TAGWNIPM[+15.995]GLLFN[+2059.735]QTGSC[+57.021]KFDEYFSQSC[+57.021]APGSDPR.S	HexNAc(4)Hex(5)Fuc(1)NeuAc(1)	P02788	LTF	Lactotransferrin	P02788|TRFL	P02788|TRFL_N497_HexNAc(4)Hex(5)Fuc(1)NeuAc(1)	N497	Yes	P02788|TRFL_N497
R.[+42.011]TAGWNIPMGLLFN[+2351.851]QTGSC[+57.021]K.F	HexNAc(4)Hex(5)Fuc(3)NeuAc(1)	P02788	LTF	Lactotransferrin	P02788|TRFL	P02788|TRFL_N497_HexNAc(4)Hex(5)Fuc(3)NeuAc(1)	N497	Yes	P02788|TRFL_N497
R.TAGWNIPM[+15.995]GLLFN[+2351.851]QTGSC[+57.021]KFDEYFSQSC[+57.021]APGSDPR.S	HexNAc(4)Hex(5)Fuc(3)NeuAc(1)	P02788	LTF	Lactotransferrin	P02788|TRFL	P02788|TRFL_N497_HexNAc(4)Hex(5)Fuc(3)NeuAc(1)	N497	Yes	P02788|TRFL_N497
R.TAGWNIPM[+15.995]GLLFN[+1913.677]QTGSC[+57.021]K.F	HexNAc(4)Hex(5)NeuAc(1)	P02788	LTF	Lactotransferrin	P02788|TRFL	P02788|TRFL_N497_HexNAc(4)Hex(5)NeuAc(1)	N497	Yes	P02788|TRFL_N497
R.TAGWNIPM[+15.995]GLLFN[+2204.772]QTGSC[+57.021]K.F	HexNAc(4)Hex(5)NeuAc(2)	P02788	LTF	Lactotransferrin	P02788|TRFL	P02788|TRFL_N497_HexNAc(4)Hex(5)NeuAc(2)	N497	Yes	P02788|TRFL_N497
R.TAGWNIPM[+15.995]GLLFN[+2116.756]QTGSC[+57.021]KFDEYFSQSC[+57.021]APGSDPR.S	HexNAc(5)Hex(5)NeuAc(1)	P02788	LTF	Lactotransferrin	P02788|TRFL	P02788|TRFL_N497_HexNAc(5)Hex(5)NeuAc(1)	N497	Yes	P02788|TRFL_N497
R.TAGWNIPM[+15.995]GLLFN[+2190.793]QTGSC[+57.021]KFDEYFSQSC[+57.021]APGSDPR.S	HexNAc(6)Hex(6)	P02788	LTF	Lactotransferrin	P02788|TRFL	P02788|TRFL_N497_HexNAc(6)Hex(6)	N497	Yes	P02788|TRFL_N497
R.[+42.011]TAGWNIPMGLLFN[+2336.851]QTGSC[+57.021]K.F	HexNAc(6)Hex(6)Fuc(1)	P02788	LTF	Lactotransferrin	P02788|TRFL	P02788|TRFL_N497_HexNAc(6)Hex(6)Fuc(1)	N497	Yes	P02788|TRFL_N497
K.FGRN[+2059.735]GSDC[+57.021]PDKFC[+57.021]LFQSETK.N	HexNAc(4)Hex(5)Fuc(1)NeuAc(1)	P02788	LTF	Lactotransferrin	P02788|TRFL	P02788|TRFL_N642_HexNAc(4)Hex(5)Fuc(1)NeuAc(1)	N642	Yes	P02788|TRFL_N642
R.N[+2059.735]GSDC[+57.021]PDKFC[+57.021]LFQSETK.N	HexNAc(4)Hex(5)Fuc(1)NeuAc(1)	P02788	LTF	Lactotransferrin	P02788|TRFL	P02788|TRFL_N642_HexNAc(4)Hex(5)Fuc(1)NeuAc(1)	N642	Yes	P02788|TRFL_N642
K.FGRN[+2350.830]GSDC[+57.021]PDKFC[+57.021]LFQSETK.N	HexNAc(4)Hex(5)Fuc(1)NeuAc(2)	P02788	LTF	Lactotransferrin	P02788|TRFL	P02788|TRFL_N642_HexNAc(4)Hex(5)Fuc(1)NeuAc(2)	N642	Yes	P02788|TRFL_N642
R.N[+2350.830]GSDC[+57.021]PDKFC[+57.021]LFQSETK.N	HexNAc(4)Hex(5)Fuc(1)NeuAc(2)	P02788	LTF	Lactotransferrin	P02788|TRFL	P02788|TRFL_N642_HexNAc(4)Hex(5)Fuc(1)NeuAc(2)	N642	Yes	P02788|TRFL_N642
K.FGRN[+2205.793]GSDC[+57.021]PDKFC[+57.021]LFQSETK.N	HexNAc(4)Hex(5)Fuc(2)NeuAc(1)	P02788	LTF	Lactotransferrin	P02788|TRFL	P02788|TRFL_N642_HexNAc(4)Hex(5)Fuc(2)NeuAc(1)	N642	Yes	P02788|TRFL_N642
R.N[+2205.793]GSDC[+57.021]PDKFC[+57.021]LFQSETK.N	HexNAc(4)Hex(5)Fuc(2)NeuAc(1)	P02788	LTF	Lactotransferrin	P02788|TRFL	P02788|TRFL_N642_HexNAc(4)Hex(5)Fuc(2)NeuAc(1)	N642	Yes	P02788|TRFL_N642
R.N[+2351.851]GSDC[+57.021]PDKFC[+57.021]LFQSETK.N	HexNAc(4)Hex(5)Fuc(3)NeuAc(1)	P02788	LTF	Lactotransferrin	P02788|TRFL	P02788|TRFL_N642_HexNAc(4)Hex(5)Fuc(3)NeuAc(1)	N642	Yes	P02788|TRFL_N642
R.N[+2204.772]GSDC[+57.021]PDKFC[+57.021]LFQSETK.N	HexNAc(4)Hex(5)NeuAc(2)	P02788	LTF	Lactotransferrin	P02788|TRFL	P02788|TRFL_N642_HexNAc(4)Hex(5)NeuAc(2)	N642	Yes	P02788|TRFL_N642
K.FGRN[+1501.555]GSDC[+57.021]PDKFC[+57.021]LFQSETK.N	HexNAc(5)Hex(3)	P02788	LTF	Lactotransferrin	P02788|TRFL	P02788|TRFL_N642_HexNAc(5)Hex(3)	N642	Yes	P02788|TRFL_N642
R.N[+2570.925]GSDC[+57.021]PDKFC[+57.021]LFQSETK.N	HexNAc(5)Hex(6)Fuc(2)NeuAc(1)	P02788	LTF	Lactotransferrin	P02788|TRFL	P02788|TRFL_N642_HexNAc(5)Hex(6)Fuc(2)NeuAc(1)	N642	Yes	P02788|TRFL_N642
R.N[+2571.946]GSDC[+57.021]PDKFC[+57.021]LFQSETK.N	HexNAc(5)Hex(6)Fuc(4)	P02788	LTF	Lactotransferrin	P02788|TRFL	P02788|TRFL_N642_HexNAc(5)Hex(6)Fuc(4)	N642	Yes	P02788|TRFL_N642
R.N[+2569.905]GSDC[+57.021]PDKFC[+57.021]LFQSETK.N	HexNAc(5)Hex(6)NeuAc(2)	P02788	LTF	Lactotransferrin	P02788|TRFL	P02788|TRFL_N642_HexNAc(5)Hex(6)NeuAc(2)	N642	Yes	P02788|TRFL_N642
R.FSLLGHASISC[+57.021]TVEN[+2350.830]ETIGVWRPSPPTC[+57.021]EK.I	HexNAc(4)Hex(5)Fuc(1)NeuAc(2)	P04003	C4BPA	C4b-binding protein alpha chain	P04003|C4BPA	P04003|C4BPA_N221_HexNAc(4)Hex(5)Fuc(1)NeuAc(2)	N221	Yes	P04003|C4BPA_N221
K.GNPEQTPVLKPEEEAPAPEVGASKPEGIDSRPETLHPGRPQPPAEEELC[+57.021]SGKPFDAFTDLKN[+2205.793]GSLFAFR.G	HexNAc(4)Hex(5)Fuc(2)NeuAc(1)	P04004	VTN	Vitronectin	P04004|VTNC	P04004|VTNC_N169_HexNAc(4)Hex(5)Fuc(2)NeuAc(1)	N169	Yes	P04004|VTNC_N169
R.ADGTVNQIEGEATPVN[+1054.370]LTEPAKLEVK.F	HexNAc(2)Hex(4)	P05090	APOD	Apolipoprotein D	P05090|APOD	P05090|APOD_N98_HexNAc(2)Hex(4)	N98	Yes	P05090|APOD_N98
R.ADGTVNQIEGEATPVN[+1216.423]LTEPAKLEVK.F	HexNAc(2)Hex(5)	P05090	APOD	Apolipoprotein D	P05090|APOD	P05090|APOD_N98_HexNAc(2)Hex(5)	N98	Yes	P05090|APOD_N98
R.SC[+57.021]PAC[+57.021]PGSN[+876.322]ITIR.N	HexNAc(2)Hex(2)Fuc(1)	P05164	MPO	Myeloperoxidase	P05164|PERM	P05164|PERM_N323_HexNAc(2)Hex(2)Fuc(1)	N323	Yes	P05164|PERM_N323
R.NLRN[+1216.423]M[+15.995]SNQLGLLAVNQR.F	HexNAc(2)Hex(5)	P05164	MPO	Myeloperoxidase	P05164|PERM	P05164|PERM_N355_HexNAc(2)Hex(5)	N355	Yes	P05164|PERM_N355
R.NLRN[+1378.476]M[+15.995]SNQLGLLAVNQR.F	HexNAc(2)Hex(6)	P05164	MPO	Myeloperoxidase	P05164|PERM	P05164|PERM_N355_HexNAc(2)Hex(6)	N355	Yes	P05164|PERM_N355
R.ALLPFDNLHDDPC[+57.021]LLTN[+1216.423]R.S	HexNAc(2)Hex(5)	P05164	MPO	Myeloperoxidase	P05164|PERM	P05164|PERM_N391_HexNAc(2)Hex(5)	N391	Yes	P05164|PERM_N391
R.SYN[+1038.375]DSVDPR.I	HexNAc(2)Hex(3)Fuc(1)	P05164	MPO	Myeloperoxidase	P05164|PERM	P05164|PERM_N483_HexNAc(2)Hex(3)Fuc(1)	N483	Yes	P05164|PERM_N483
R.SYN[+1241.454]DSVDPR.I	HexNAc(3)Hex(3)Fuc(1)	P05164	MPO	Myeloperoxidase	P05164|PERM	P05164|PERM_N483_HexNAc(3)Hex(3)Fuc(1)	N483	Yes	P05164|PERM_N483
R.GIASVLQELN[+876.322]VTVVTSLC[+57.021]R.R	HexNAc(2)Hex(2)Fuc(1)	P08246	ELANE	Neutrophil elastase	P08246|ELNE	P08246|ELNE_N173_HexNAc(2)Hex(2)Fuc(1)	N173	Yes	P08246|ELNE_N173
R.VVLGAHN[+730.264]LSR.R	HexNAc(2)Hex(2)	P08246	ELANE	Neutrophil elastase	P08246|ELNE	P08246|ELNE_N88_HexNAc(2)Hex(2)	N88	Yes	P08246|ELNE_N88
R.EDFVLTAAHC[+57.021]WGSNIN[+203.079]VTLGAHNIQR.R	HexNAc(1)	P08311	CTSG	Cathepsin G	P08311|CATG	P08311|CATG_N71_HexNAc(1)	N71	Yes	P08311|CATG_N71
R.LRN[+1216.423]VSWATGR.S	HexNAc(2)Hex(5)	P08571	CD14	Monocyte differentiation antigen CD14	P08571|CD14	P08571|CD14_N151_HexNAc(2)Hex(5)	N151	Yes	P08571|CD14_N151
R.N[+1216.423]VSWATGR.S	HexNAc(2)Hex(5)	P08571	CD14	Monocyte differentiation antigen CD14	P08571|CD14	P08571|CD14_N151_HexNAc(2)Hex(5)	N151	Yes	P08571|CD14_N151
R.LRN[+1913.677]VSWATGR.S	HexNAc(4)Hex(5)NeuAc(1)	P08571	CD14	Monocyte differentiation antigen CD14	P08571|CD14	P08571|CD14_N151_HexNAc(4)Hex(5)NeuAc(1)	N151	Yes	P08571|CD14_N151
R.C[+57.021]MWSSALNSLN[+1864.634]LSFAGLEQVPK.G	HexNAc(2)Hex(9)	P08571	CD14	Monocyte differentiation antigen CD14	P08571|CD14	P08571|CD14_N282_HexNAc(2)Hex(9)	N282	Yes	P08571|CD14_N282
R.TYNVLDMKN[+2059.735]TTC[+57.021]QDLQIEVTVK.G	HexNAc(4)Hex(5)Fuc(1)NeuAc(1)	P0C0L4	C4A	Complement C4-A	P0C0L4|CO4A	P0C0L4|CO4A_N1391_HexNAc(4)Hex(5)Fuc(1)NeuAc(1)	N1391	Yes	P0C0L4|CO4A_N1391
R.FSDGLESN[+1702.581]SSTQFEVKK.Y	HexNAc(2)Hex(8)	P0C0L4	C4A	Complement C4-A	P0C0L4|CO4A	P0C0L4|CO4A_N226_HexNAc(2)Hex(8)	N226	Yes	P0C0L4|CO4A_N226
R.FSDGLESN[+1864.634]SSTQFEVK.K	HexNAc(2)Hex(9)	P0C0L4	C4A	Complement C4-A	P0C0L4|CO4A	P0C0L4|CO4A_N226_HexNAc(2)Hex(9)	N226	Yes	P0C0L4|CO4A_N226
R.FSDGLESN[+1864.634]SSTQFEVKK.Y	HexNAc(2)Hex(9)	P0C0L4	C4A	Complement C4-A	P0C0L4|CO4A	P0C0L4|CO4A_N226_HexNAc(2)Hex(9)	N226	Yes	P0C0L4|CO4A_N226
K.VFPLSLDSTPQDGNVVVAC[+57.021]LVQGFFPQEPLSVTWSESGQN[+2279.830]VTAR.N	HexNAc(5)Hex(6)Fuc(2)	P0DOX2	N/A	Immunoglobulin alpha-2 heavy chain	P0DOX2|IGA2	P0DOX2|IGA2_N162_HexNAc(5)Hex(6)Fuc(2)	N162	Yes	P0DOX2|IGA2_N162
K.TPLTAN[+2553.910]ITK.S	HexNAc(5)Hex(5)Fuc(1)NeuAc(2)	P0DOX2	N/A	Immunoglobulin alpha-2 heavy chain	P0DOX2|IGA2	P0DOX2|IGA2_N320_HexNAc(5)Hex(5)Fuc(1)NeuAc(2)	N320	Yes	P0DOX2|IGA2_N320
R.DLC[+57.021]GC[+57.021]YSVSSVLPGC[+57.021]AQPWNHGETFTC[+57.021]TAAHPELKTPLTAN[+1444.534]ITK.S	HexNAc(4)Hex(3)Fuc(1)	P0DOX2	N/A	Immunoglobulin alpha-2 heavy chain	P0DOX2|IGA2	P0DOX2|IGA2_N320_HexNAc(4)Hex(3)Fuc(1)	N320	Yes	P0DOX2|IGA2_N320
R.DLC[+57.021]GC[+57.021]YSVSSVLPGC[+57.021]AQPWNHGETFTC[+57.021]TAAHPELKTPLTAN[+1809.666]ITK.S	HexNAc(5)Hex(4)Fuc(1)	P0DOX2	N/A	Immunoglobulin alpha-2 heavy chain	P0DOX2|IGA2	P0DOX2|IGA2_N320_HexNAc(5)Hex(4)Fuc(1)	N320	Yes	P0DOX2|IGA2_N320
K.TKPREEQYN[+1444.534]STYR.V	HexNAc(4)Hex(3)Fuc(1)	P0DOX5	N/A	Immunoglobulin gamma-1 heavy chain	P0DOX5|IGG1	P0DOX5|IGG1_N299_HexNAc(4)Hex(3)Fuc(1)	N299	Yes	P0DOX5|IGG1_N299
K.TKPREEQYN[+1606.587]STYR.V	HexNAc(4)Hex(4)Fuc(1)	P0DOX5	N/A	Immunoglobulin gamma-1 heavy chain	P0DOX5|IGG1	P0DOX5|IGG1_N299_HexNAc(4)Hex(4)Fuc(1)	N299	Yes	P0DOX5|IGG1_N299
K.TKPREEQYN[+1768.640]STYR.V	HexNAc(4)Hex(5)Fuc(1)	P0DOX5	N/A	Immunoglobulin gamma-1 heavy chain	P0DOX5|IGG1	P0DOX5|IGG1_N299_HexNAc(4)Hex(5)Fuc(1)	N299	Yes	P0DOX5|IGG1_N299
K.ELPGVC[+57.021]N[+2059.735]ETMMALWEEC[+57.021]KPC[+57.021]LK.Q	HexNAc(4)Hex(5)Fuc(1)NeuAc(1)	P10909	CLU	Clusterin	P10909|CLUS	P10909|CLUS_N103_HexNAc(4)Hex(5)Fuc(1)NeuAc(1)	N103	Yes	P10909|CLUS_N103
K.LKELPGVC[+57.021]N[+2059.735]ETMMALWEEC[+57.021]KPC[+57.021]LK.Q	HexNAc(4)Hex(5)Fuc(1)NeuAc(1)	P10909	CLU	Clusterin	P10909|CLUS	P10909|CLUS_N103_HexNAc(4)Hex(5)Fuc(1)NeuAc(1)	N103	Yes	P10909|CLUS_N103
K.ELPGVC[+57.021]N[+2350.830]ETMMALWEEC[+57.021]KPC[+57.021]LK.Q	HexNAc(4)Hex(5)Fuc(1)NeuAc(2)	P10909	CLU	Clusterin	P10909|CLUS	P10909|CLUS_N103_HexNAc(4)Hex(5)Fuc(1)NeuAc(2)	N103	Yes	P10909|CLUS_N103
K.LKELPGVC[+57.021]N[+2350.830]ETMMALWEEC[+57.021]KPC[+57.021]LK.Q	HexNAc(4)Hex(5)Fuc(1)NeuAc(2)	P10909	CLU	Clusterin	P10909|CLUS	P10909|CLUS_N103_HexNAc(4)Hex(5)Fuc(1)NeuAc(2)	N103	Yes	P10909|CLUS_N103
K.LKELPGVC[+57.021]N[+2205.793]ETMMALWEEC[+57.021]KPC[+57.021]LK.Q	HexNAc(4)Hex(5)Fuc(2)NeuAc(1)	P10909	CLU	Clusterin	P10909|CLUS	P10909|CLUS_N103_HexNAc(4)Hex(5)Fuc(2)NeuAc(1)	N103	Yes	P10909|CLUS_N103
K.LKELPGVC[+57.021]N[+2351.851]ETMMALWEEC[+57.021]KPC[+57.021]LK.Q	HexNAc(4)Hex(5)Fuc(3)NeuAc(1)	P10909	CLU	Clusterin	P10909|CLUS	P10909|CLUS_N103_HexNAc(4)Hex(5)Fuc(3)NeuAc(1)	N103	Yes	P10909|CLUS_N103
K.LKELPGVC[+57.021]N[+2204.772]ETMMALWEEC[+57.021]KPC[+57.021]LK.Q	HexNAc(4)Hex(5)NeuAc(2)	P10909	CLU	Clusterin	P10909|CLUS	P10909|CLUS_N103_HexNAc(4)Hex(5)NeuAc(2)	N103	Yes	P10909|CLUS_N103
K.LKELPGVC[+57.021]N[+2424.867]ETMMALWEEC[+57.021]KPC[+57.021]LK.Q	HexNAc(5)Hex(6)Fuc(1)NeuAc(1)	P10909	CLU	Clusterin	P10909|CLUS	P10909|CLUS_N103_HexNAc(5)Hex(6)Fuc(1)NeuAc(1)	N103	Yes	P10909|CLUS_N103
K.LKELPGVC[+57.021]N[+2279.830]ETMMALWEEC[+57.021]KPC[+57.021]LK.Q	HexNAc(5)Hex(6)Fuc(2)	P10909	CLU	Clusterin	P10909|CLUS	P10909|CLUS_N103_HexNAc(5)Hex(6)Fuc(2)	N103	Yes	P10909|CLUS_N103
K.LKELPGVC[+57.021]N[+2570.925]ETMMALWEEC[+57.021]KPC[+57.021]LK.Q	HexNAc(5)Hex(6)Fuc(2)NeuAc(1)	P10909	CLU	Clusterin	P10909|CLUS	P10909|CLUS_N103_HexNAc(5)Hex(6)Fuc(2)NeuAc(1)	N103	Yes	P10909|CLUS_N103
K.LKELPGVC[+57.021]N[+2716.983]ETMMALWEEC[+57.021]KPC[+57.021]LK.Q	HexNAc(5)Hex(6)Fuc(3)NeuAc(1)	P10909	CLU	Clusterin	P10909|CLUS	P10909|CLUS_N103_HexNAc(5)Hex(6)Fuc(3)NeuAc(1)	N103	Yes	P10909|CLUS_N103
K.LKELPGVC[+57.021]N[+2571.946]ETMMALWEEC[+57.021]KPC[+57.021]LK.Q	HexNAc(5)Hex(6)Fuc(4)	P10909	CLU	Clusterin	P10909|CLUS	P10909|CLUS_N103_HexNAc(5)Hex(6)Fuc(4)	N103	Yes	P10909|CLUS_N103
K.LKELPGVC[+57.021]N[+2569.905]ETMMALWEEC[+57.021]KPC[+57.021]LK.Q	HexNAc(5)Hex(6)NeuAc(2)	P10909	CLU	Clusterin	P10909|CLUS	P10909|CLUS_N103_HexNAc(5)Hex(6)NeuAc(2)	N103	Yes	P10909|CLUS_N103
K.LKELPGVC[+57.021]N[+2190.793]ETM[+15.995]MALWEEC[+57.021]KPC[+57.021]LK.Q	HexNAc(6)Hex(6)	P10909	CLU	Clusterin	P10909|CLUS	P10909|CLUS_N103_HexNAc(6)Hex(6)	N103	Yes	P10909|CLUS_N103
K.LKELPGVC[+57.021]N[+2336.851]ETM[+15.995]MALWEEC[+57.021]KPC[+57.021]LK.Q	HexNAc(6)Hex(6)Fuc(1)	P10909	CLU	Clusterin	P10909|CLUS	P10909|CLUS_N103_HexNAc(6)Hex(6)Fuc(1)	N103	Yes	P10909|CLUS_N103
R.QLEEFLN[+2059.735]QSSPFYFWMNGDR.I	HexNAc(4)Hex(5)Fuc(1)NeuAc(1)	P10909	CLU	Clusterin	P10909|CLUS	P10909|CLUS_N145_HexNAc(4)Hex(5)Fuc(1)NeuAc(1)	N145	Yes	P10909|CLUS_N145
R.QLEEFLN[+2351.851]QSSPFYFWMNGDRIDSLLENDR.Q	HexNAc(4)Hex(5)Fuc(3)NeuAc(1)	P10909	CLU	Clusterin	P10909|CLUS	P10909|CLUS_N145_HexNAc(4)Hex(5)Fuc(3)NeuAc(1)	N145	Yes	P10909|CLUS_N145
R.EIRHN[+2059.735]STGC[+57.021]LR.M	HexNAc(4)Hex(5)Fuc(1)NeuAc(1)	P10909	CLU	Clusterin	P10909|CLUS	P10909|CLUS_N291_HexNAc(4)Hex(5)Fuc(1)NeuAc(1)	N291	Yes	P10909|CLUS_N291
R.EIRHN[+2350.830]STGC[+57.021]LR.M	HexNAc(4)Hex(5)Fuc(1)NeuAc(2)	P10909	CLU	Clusterin	P10909|CLUS	P10909|CLUS_N291_HexNAc(4)Hex(5)Fuc(1)NeuAc(2)	N291	Yes	P10909|CLUS_N291
R.EIRHN[+2205.793]STGC[+57.021]LR.M	HexNAc(4)Hex(5)Fuc(2)NeuAc(1)	P10909	CLU	Clusterin	P10909|CLUS	P10909|CLUS_N291_HexNAc(4)Hex(5)Fuc(2)NeuAc(1)	N291	Yes	P10909|CLUS_N291
R.EIRHN[+2351.851]STGC[+57.021]LR.M	HexNAc(4)Hex(5)Fuc(3)NeuAc(1)	P10909	CLU	Clusterin	P10909|CLUS	P10909|CLUS_N291_HexNAc(4)Hex(5)Fuc(3)NeuAc(1)	N291	Yes	P10909|CLUS_N291
R.EIRHN[+2424.867]STGC[+57.021]LR.M	HexNAc(5)Hex(6)Fuc(1)NeuAc(1)	P10909	CLU	Clusterin	P10909|CLUS	P10909|CLUS_N291_HexNAc(5)Hex(6)Fuc(1)NeuAc(1)	N291	Yes	P10909|CLUS_N291
R.EIRHN[+2279.830]STGC[+57.021]LR.M	HexNAc(5)Hex(6)Fuc(2)	P10909	CLU	Clusterin	P10909|CLUS	P10909|CLUS_N291_HexNAc(5)Hex(6)Fuc(2)	N291	Yes	P10909|CLUS_N291
R.EIRHN[+2570.925]STGC[+57.021]LR.M	HexNAc(5)Hex(6)Fuc(2)NeuAc(1)	P10909	CLU	Clusterin	P10909|CLUS	P10909|CLUS_N291_HexNAc(5)Hex(6)Fuc(2)NeuAc(1)	N291	Yes	P10909|CLUS_N291
K.MLN[+1458.442]TSSLLEQLNEQFNWVSR.L	HexNAc(2)Hex(6)Phospho(1)	P10909	CLU	Clusterin	P10909|CLUS	P10909|CLUS_N354_HexNAc(2)Hex(6)Phospho(1)	N354	Yes	P10909|CLUS_N354
K.MLN[+1856.656]TSSLLEQLNEQFNWVSR.L	HexNAc(3)Hex(5)Fuc(1)NeuAc(1)	P10909	CLU	Clusterin	P10909|CLUS	P10909|CLUS_N354_HexNAc(3)Hex(5)Fuc(1)NeuAc(1)	N354	Yes	P10909|CLUS_N354
K.MLN[+1710.598]TSSLLEQLNEQFNWVSR.L	HexNAc(3)Hex(5)NeuAc(1)	P10909	CLU	Clusterin	P10909|CLUS	P10909|CLUS_N354_HexNAc(3)Hex(5)NeuAc(1)	N354	Yes	P10909|CLUS_N354
K.MLN[+1872.651]TSSLLEQLNEQFNWVSR.L	HexNAc(3)Hex(6)NeuAc(1)	P10909	CLU	Clusterin	P10909|CLUS	P10909|CLUS_N354_HexNAc(3)Hex(6)NeuAc(1)	N354	Yes	P10909|CLUS_N354
K.MLN[+2059.735]TSSLLEQLNEQFNWVSR.L	HexNAc(4)Hex(5)Fuc(1)NeuAc(1)	P10909	CLU	Clusterin	P10909|CLUS	P10909|CLUS_N354_HexNAc(4)Hex(5)Fuc(1)NeuAc(1)	N354	Yes	P10909|CLUS_N354
K.MLN[+2350.830]TSSLLEQLNEQFNWVSR.L	HexNAc(4)Hex(5)Fuc(1)NeuAc(2)	P10909	CLU	Clusterin	P10909|CLUS	P10909|CLUS_N354_HexNAc(4)Hex(5)Fuc(1)NeuAc(2)	N354	Yes	P10909|CLUS_N354
K.MLN[+2205.793]TSSLLEQLNEQFNWVSR.L	HexNAc(4)Hex(5)Fuc(2)NeuAc(1)	P10909	CLU	Clusterin	P10909|CLUS	P10909|CLUS_N354_HexNAc(4)Hex(5)Fuc(2)NeuAc(1)	N354	Yes	P10909|CLUS_N354
K.MLN[+2351.851]TSSLLEQLNEQFNWVSR.L	HexNAc(4)Hex(5)Fuc(3)NeuAc(1)	P10909	CLU	Clusterin	P10909|CLUS	P10909|CLUS_N354_HexNAc(4)Hex(5)Fuc(3)NeuAc(1)	N354	Yes	P10909|CLUS_N354
K.MLN[+1913.677]TSSLLEQLNEQFNWVSR.L	HexNAc(4)Hex(5)NeuAc(1)	P10909	CLU	Clusterin	P10909|CLUS	P10909|CLUS_N354_HexNAc(4)Hex(5)NeuAc(1)	N354	Yes	P10909|CLUS_N354
K.MLN[+2204.772]TSSLLEQLNEQFNWVSR.L	HexNAc(4)Hex(5)NeuAc(2)	P10909	CLU	Clusterin	P10909|CLUS	P10909|CLUS_N354_HexNAc(4)Hex(5)NeuAc(2)	N354	Yes	P10909|CLUS_N354
K.MLN[+2076.750]TSSLLEQLNEQFNWVSR.L	HexNAc(4)Hex(6)Fuc(2)	P10909	CLU	Clusterin	P10909|CLUS	P10909|CLUS_N354_HexNAc(4)Hex(6)Fuc(2)	N354	Yes	P10909|CLUS_N354
K.MLN[+2424.867]TSSLLEQLNEQFNWVSR.L	HexNAc(5)Hex(6)Fuc(1)NeuAc(1)	P10909	CLU	Clusterin	P10909|CLUS	P10909|CLUS_N354_HexNAc(5)Hex(6)Fuc(1)NeuAc(1)	N354	Yes	P10909|CLUS_N354
K.[+42.011]MLN[+2018.708]TSSLLEQLNEQFNWVSR.L	HexNAc(3)Hex(6)Fuc(1)NeuAc(1)	P10909	CLU	Clusterin	P10909|CLUS	P10909|CLUS_N354_HexNAc(3)Hex(6)Fuc(1)NeuAc(1)	N354	Yes	P10909|CLUS_N354
K.M[+15.995]LN[+2059.735]TSSLLEQLNEQFNWVSR.L	HexNAc(4)Hex(5)Fuc(1)NeuAc(1)	P10909	CLU	Clusterin	P10909|CLUS	P10909|CLUS_N354_HexNAc(4)Hex(5)Fuc(1)NeuAc(1)	N354	Yes	P10909|CLUS_N354
K.M[+15.995]LN[+2350.830]TSSLLEQLNEQFNWVSR.L	HexNAc(4)Hex(5)Fuc(1)NeuAc(2)	P10909	CLU	Clusterin	P10909|CLUS	P10909|CLUS_N354_HexNAc(4)Hex(5)Fuc(1)NeuAc(2)	N354	Yes	P10909|CLUS_N354
K.[+42.011]MLN[+2336.851]TSSLLEQLNEQFNWVSR.L	HexNAc(6)Hex(6)Fuc(1)	P10909	CLU	Clusterin	P10909|CLUS	P10909|CLUS_N354_HexNAc(6)Hex(6)Fuc(1)	N354	Yes	P10909|CLUS_N354
K.M[+15.995]LN[+2336.851]TSSLLEQLNEQFNWVSR.L	HexNAc(6)Hex(6)Fuc(1)	P10909	CLU	Clusterin	P10909|CLUS	P10909|CLUS_N354_HexNAc(6)Hex(6)Fuc(1)	N354	Yes	P10909|CLUS_N354
R.LAN[+2059.735]LTQGEDQYYLR.V	HexNAc(4)Hex(5)Fuc(1)NeuAc(1)	P10909	CLU	Clusterin	P10909|CLUS	P10909|CLUS_N374_HexNAc(4)Hex(5)Fuc(1)NeuAc(1)	N374	Yes	P10909|CLUS_N374
R.LAN[+2350.830]LTQGEDQYYLR.V	HexNAc(4)Hex(5)Fuc(1)NeuAc(2)	P10909	CLU	Clusterin	P10909|CLUS	P10909|CLUS_N374_HexNAc(4)Hex(5)Fuc(1)NeuAc(2)	N374	Yes	P10909|CLUS_N374
R.LAN[+2205.793]LTQGEDQYYLR.V	HexNAc(4)Hex(5)Fuc(2)NeuAc(1)	P10909	CLU	Clusterin	P10909|CLUS	P10909|CLUS_N374_HexNAc(4)Hex(5)Fuc(2)NeuAc(1)	N374	Yes	P10909|CLUS_N374
R.LAN[+2351.851]LTQGEDQYYLR.V	HexNAc(4)Hex(5)Fuc(3)NeuAc(1)	P10909	CLU	Clusterin	P10909|CLUS	P10909|CLUS_N374_HexNAc(4)Hex(5)Fuc(3)NeuAc(1)	N374	Yes	P10909|CLUS_N374
R.LAN[+2715.963]LTQGEDQYYLR.V	HexNAc(5)Hex(6)Fuc(1)NeuAc(2)	P10909	CLU	Clusterin	P10909|CLUS	P10909|CLUS_N374_HexNAc(5)Hex(6)Fuc(1)NeuAc(2)	N374	Yes	P10909|CLUS_N374
R.LAN[+2570.925]LTQGEDQYYLR.V	HexNAc(5)Hex(6)Fuc(2)NeuAc(1)	P10909	CLU	Clusterin	P10909|CLUS	P10909|CLUS_N374_HexNAc(5)Hex(6)Fuc(2)NeuAc(1)	N374	Yes	P10909|CLUS_N374
R.LAN[+2862.021]LTQGEDQYYLR.V	HexNAc(5)Hex(6)Fuc(2)NeuAc(2)	P10909	CLU	Clusterin	P10909|CLUS	P10909|CLUS_N374_HexNAc(5)Hex(6)Fuc(2)NeuAc(2)	N374	Yes	P10909|CLUS_N374
R.LAN[+2716.983]LTQGEDQYYLR.V	HexNAc(5)Hex(6)Fuc(3)NeuAc(1)	P10909	CLU	Clusterin	P10909|CLUS	P10909|CLUS_N374_HexNAc(5)Hex(6)Fuc(3)NeuAc(1)	N374	Yes	P10909|CLUS_N374
K.KKEDALN[+2059.735]ETRESETK.L	HexNAc(4)Hex(5)Fuc(1)NeuAc(1)	P10909	CLU	Clusterin	P10909|CLUS	P10909|CLUS_N86_HexNAc(4)Hex(5)Fuc(1)NeuAc(1)	N86	Yes	P10909|CLUS_N86
K.KKEDALN[+2350.830]ETRESETK.L	HexNAc(4)Hex(5)Fuc(1)NeuAc(2)	P10909	CLU	Clusterin	P10909|CLUS	P10909|CLUS_N86_HexNAc(4)Hex(5)Fuc(1)NeuAc(2)	N86	Yes	P10909|CLUS_N86
K.TFYWDFYTN[+2351.851]R.T	HexNAc(4)Hex(5)Fuc(3)NeuAc(1)	P12273	PIP	Prolactin-inducible protein	P12273|PIP	P12273|PIP_N105_HexNAc(4)Hex(5)Fuc(3)NeuAc(1)	N105	Yes	P12273|PIP_N105
K.IISKN[+2205.793]C[+57.021]TSYGVLDISK.C	HexNAc(4)Hex(5)Fuc(2)NeuAc(1)	P16671	CD36	Platelet glycoprotein 4	P16671|CD36	P16671|CD36_N321_HexNAc(4)Hex(5)Fuc(2)NeuAc(1)	N321	Yes	P16671|CD36_N321
K.RNYIVPILWLN[+1864.634]ETGTIGDEK.A	HexNAc(2)Hex(9)	P16671	CD36	Platelet glycoprotein 4	P16671|CD36	P16671|CD36_N417_HexNAc(2)Hex(9)	N417	Yes	P16671|CD36_N417
R.NYIVPILWLN[+1864.634]ETGTIGDEK.A	HexNAc(2)Hex(9)	P16671	CD36	Platelet glycoprotein 4	P16671|CD36	P16671|CD36_N417_HexNAc(2)Hex(9)	N417	Yes	P16671|CD36_N417
R.NYIVPILWLN[+1864.634]ETGTIGDEKANM[+15.995]FR.S	HexNAc(2)Hex(9)	P16671	CD36	Platelet glycoprotein 4	P16671|CD36	P16671|CD36_N417_HexNAc(2)Hex(9)	N417	Yes	P16671|CD36_N417
R.NYIVPILWLN[+1864.634]ETGTIGDEKANMFR.S	HexNAc(2)Hex(9)	P16671	CD36	Platelet glycoprotein 4	P16671|CD36	P16671|CD36_N417_HexNAc(2)Hex(9)	N417	Yes	P16671|CD36_N417
R.QFWIFDVQNPQEVMMN[+2350.830]SSNIQVK.Q	HexNAc(4)Hex(5)Fuc(1)NeuAc(2)	P16671	CD36	Platelet glycoprotein 4	P16671|CD36	P16671|CD36_N79_HexNAc(4)Hex(5)Fuc(1)NeuAc(2)	N79	Yes	P16671|CD36_N79
R.QFWIFDVQNPQEVMMN[+2351.851]SSNIQVK.Q	HexNAc(4)Hex(5)Fuc(3)NeuAc(1)	P16671	CD36	Platelet glycoprotein 4	P16671|CD36	P16671|CD36_N79_HexNAc(4)Hex(5)Fuc(3)NeuAc(1)	N79	Yes	P16671|CD36_N79
R.NIAAFGGDPNN[+1702.581]ITLFGESAGGASVSLQTLSPYNK.G	HexNAc(2)Hex(8)	P19835	CEL	Bile salt-activated lipase	P19835|CEL	P19835|CEL_N207_HexNAc(2)Hex(8)	N207	Yes	P19835|CEL_N207
R.NIAAFGGDPNN[+1622.582]ITLFGESAGGASVSLQTLSPYNK.G	HexNAc(4)Hex(5)	P19835	CEL	Bile salt-activated lipase	P19835|CEL	P19835|CEL_N207_HexNAc(4)Hex(5)	N207	Yes	P19835|CEL_N207
R.NIAAFGGDPNN[+2059.735]ITLFGESAGGASVSLQTLSPYNK.G	HexNAc(4)Hex(5)Fuc(1)NeuAc(1)	P19835	CEL	Bile salt-activated lipase	P19835|CEL	P19835|CEL_N207_HexNAc(4)Hex(5)Fuc(1)NeuAc(1)	N207	Yes	P19835|CEL_N207
K.RNIAAFGGDPNN[+1913.677]ITLFGESAGGASVSLQTLSPYNK.G	HexNAc(4)Hex(5)NeuAc(1)	P19835	CEL	Bile salt-activated lipase	P19835|CEL	P19835|CEL_N207_HexNAc(4)Hex(5)NeuAc(1)	N207	Yes	P19835|CEL_N207
R.NIAAFGGDPNN[+1913.677]ITLFGESAGGASVSLQTLSPYNK.G	HexNAc(4)Hex(5)NeuAc(1)	P19835	CEL	Bile salt-activated lipase	P19835|CEL	P19835|CEL_N207_HexNAc(4)Hex(5)NeuAc(1)	N207	Yes	P19835|CEL_N207
R.NIAAFGGDPNN[+2204.772]ITLFGESAGGASVSLQTLSPYNK.G	HexNAc(4)Hex(5)NeuAc(2)	P19835	CEL	Bile salt-activated lipase	P19835|CEL	P19835|CEL_N207_HexNAc(4)Hex(5)NeuAc(2)	N207	Yes	P19835|CEL_N207
R.FVN[+714.269]VTVTPEDQC[+57.021]RPNNVC[+57.021]TGVLTR.R	HexNAc(2)Hex(1)Fuc(1)	P20160	AZU1	Azurocidin	P20160|CAP7	P20160|CAP7_N171_HexNAc(2)Hex(1)Fuc(1)	N171	Yes	P20160|CAP7_N171
R.FVN[+876.322]VTVTPEDQC[+57.021]RPNNVC[+57.021]TGVLTR.R	HexNAc(2)Hex(2)Fuc(1)	P20160	AZU1	Azurocidin	P20160|CAP7	P20160|CAP7_N171_HexNAc(2)Hex(2)Fuc(1)	N171	Yes	P20160|CAP7_N171
K.WEC[+57.021]KN[+2059.735]DTLLGIK.G	HexNAc(4)Hex(5)Fuc(1)NeuAc(1)	P22897	MRC1	Macrophage mannose receptor 1	P22897|MRC1	P22897|MRC1_N104_HexNAc(4)Hex(5)Fuc(1)NeuAc(1)	N104	Yes	P22897|MRC1_N104
K.WEC[+57.021]KN[+2205.793]DTLLGIK.G	HexNAc(4)Hex(5)Fuc(2)NeuAc(1)	P22897	MRC1	Macrophage mannose receptor 1	P22897|MRC1	P22897|MRC1_N104_HexNAc(4)Hex(5)Fuc(2)NeuAc(1)	N104	Yes	P22897|MRC1_N104
R.VWIALNSN[+2059.735]LTDNQYTWTDKWR.V	HexNAc(4)Hex(5)Fuc(1)NeuAc(1)	P22897	MRC1	Macrophage mannose receptor 1	P22897|MRC1	P22897|MRC1_N1160_HexNAc(4)Hex(5)Fuc(1)NeuAc(1)	N1160	Yes	P22897|MRC1_N1160
R.VWIALNSN[+2205.793]LTDNQYTWTDKWR.V	HexNAc(4)Hex(5)Fuc(2)NeuAc(1)	P22897	MRC1	Macrophage mannose receptor 1	P22897|MRC1	P22897|MRC1_N1160_HexNAc(4)Hex(5)Fuc(2)NeuAc(1)	N1160	Yes	P22897|MRC1_N1160
R.VWIALNSN[+2204.772]LTDNQYTWTDKWR.V	HexNAc(4)Hex(5)NeuAc(2)	P22897	MRC1	Macrophage mannose receptor 1	P22897|MRC1	P22897|MRC1_N1160_HexNAc(4)Hex(5)NeuAc(2)	N1160	Yes	P22897|MRC1_N1160
K.TAHC[+57.021]N[+2059.735]ESFYFLC[+57.021]K.R	HexNAc(4)Hex(5)Fuc(1)NeuAc(1)	P22897	MRC1	Macrophage mannose receptor 1	P22897|MRC1	P22897|MRC1_N1205_HexNAc(4)Hex(5)Fuc(1)NeuAc(1)	N1205	Yes	P22897|MRC1_N1205
K.TAHC[+57.021]N[+2205.793]ESFYFLC[+57.021]K.R	HexNAc(4)Hex(5)Fuc(2)NeuAc(1)	P22897	MRC1	Macrophage mannose receptor 1	P22897|MRC1	P22897|MRC1_N1205_HexNAc(4)Hex(5)Fuc(2)NeuAc(1)	N1205	Yes	P22897|MRC1_N1205
K.[+42.011]TAHC[+57.021]N[+2018.708]ESFYFLC[+57.021]K.R	HexNAc(3)Hex(6)Fuc(1)NeuAc(1)	P22897	MRC1	Macrophage mannose receptor 1	P22897|MRC1	P22897|MRC1_N1205_HexNAc(3)Hex(6)Fuc(1)NeuAc(1)	N1205	Yes	P22897|MRC1_N1205
K.KGN[+2059.735]TTLNSFVIPSESDVPTHC[+57.021]PSQWWPYAGHC[+57.021]YK.I	HexNAc(4)Hex(5)Fuc(1)NeuAc(1)	P22897	MRC1	Macrophage mannose receptor 1	P22897|MRC1	P22897|MRC1_N344_HexNAc(4)Hex(5)Fuc(1)NeuAc(1)	N344	Yes	P22897|MRC1_N344
K.KGN[+2350.830]TTLNSFVIPSESDVPTHC[+57.021]PSQWWPYAGHC[+57.021]YK.I	HexNAc(4)Hex(5)Fuc(1)NeuAc(2)	P22897	MRC1	Macrophage mannose receptor 1	P22897|MRC1	P22897|MRC1_N344_HexNAc(4)Hex(5)Fuc(1)NeuAc(2)	N344	Yes	P22897|MRC1_N344
K.KGN[+2205.793]TTLNSFVIPSESDVPTHC[+57.021]PSQWWPYAGHC[+57.021]YK.I	HexNAc(4)Hex(5)Fuc(2)NeuAc(1)	P22897	MRC1	Macrophage mannose receptor 1	P22897|MRC1	P22897|MRC1_N344_HexNAc(4)Hex(5)Fuc(2)NeuAc(1)	N344	Yes	P22897|MRC1_N344
K.KGN[+2351.851]TTLNSFVIPSESDVPTHC[+57.021]PSQWWPYAGHC[+57.021]YK.I	HexNAc(4)Hex(5)Fuc(3)NeuAc(1)	P22897	MRC1	Macrophage mannose receptor 1	P22897|MRC1	P22897|MRC1_N344_HexNAc(4)Hex(5)Fuc(3)NeuAc(1)	N344	Yes	P22897|MRC1_N344
K.KGN[+2204.772]TTLNSFVIPSESDVPTHC[+57.021]PSQWWPYAGHC[+57.021]YK.I	HexNAc(4)Hex(5)NeuAc(2)	P22897	MRC1	Macrophage mannose receptor 1	P22897|MRC1	P22897|MRC1_N344_HexNAc(4)Hex(5)NeuAc(2)	N344	Yes	P22897|MRC1_N344
K.[+42.011]HHFYC[+57.021]YMIGHTLSTFAEAN[+2018.708]QTC[+57.021]NNENAYLTTIEDRYEQAFLTSFVGLRPEK.Y	HexNAc(3)Hex(6)Fuc(1)NeuAc(1)	P22897	MRC1	Macrophage mannose receptor 1	P22897|MRC1	P22897|MRC1_N529_HexNAc(3)Hex(6)Fuc(1)NeuAc(1)	N529	Yes	P22897|MRC1_N529
K.LENSLLDHRN[+2059.735]K.T	HexNAc(4)Hex(5)Fuc(1)NeuAc(1)	P23280	CA6	Carbonic anhydrase 6	P23280|CAH6	P23280|CAH6_N256_HexNAc(4)Hex(5)Fuc(1)NeuAc(1)	N256	Yes	P23280|CAH6_N256
R.VGAHDPPAQVLQELN[+876.322]VTVVTFFC[+57.021]RPHNIC[+57.021]TFVPR.R	HexNAc(2)Hex(2)Fuc(1)	P24158	PRTN3	Myeloblastin	P24158|PRTN3	P24158|PRTN3_N174_HexNAc(2)Hex(2)Fuc(1)	N174	Yes	P24158|PRTN3_N174
K.FDRYRLN[+1216.423]YSLPTGQWVGVQLPR.N	HexNAc(2)Hex(5)	P24821	TNC	Tenascin	P24821|TENA	P24821|TENA_N1018_HexNAc(2)Hex(5)	N1018	Yes	P24821|TENA_N1018
R.LN[+1216.423]YSLPTGQWVGVQLPR.N	HexNAc(2)Hex(5)	P24821	TNC	Tenascin	P24821|TENA	P24821|TENA_N1018_HexNAc(2)Hex(5)	N1018	Yes	P24821|TENA_N1018
R.LN[+1378.476]YSLPTGQWVGVQLPR.N	HexNAc(2)Hex(6)	P24821	TNC	Tenascin	P24821|TENA	P24821|TENA_N1018_HexNAc(2)Hex(6)	N1018	Yes	P24821|TENA_N1018
R.LN[+1540.529]YSLPTGQWVGVQLPR.N	HexNAc(2)Hex(7)	P24821	TNC	Tenascin	P24821|TENA	P24821|TENA_N1018_HexNAc(2)Hex(7)	N1018	Yes	P24821|TENA_N1018
R.LN[+1702.581]YSLPTGQWVGVQLPR.N	HexNAc(2)Hex(8)	P24821	TNC	Tenascin	P24821|TENA	P24821|TENA_N1018_HexNAc(2)Hex(8)	N1018	Yes	P24821|TENA_N1018
R.N[+1216.423]TTSYVLR.G	HexNAc(2)Hex(5)	P24821	TNC	Tenascin	P24821|TENA	P24821|TENA_N1034_HexNAc(2)Hex(5)	N1034	Yes	P24821|TENA_N1034
R.N[+1768.640]TTSYVLR.G	HexNAc(4)Hex(5)Fuc(1)	P24821	TNC	Tenascin	P24821|TENA	P24821|TENA_N1034_HexNAc(4)Hex(5)Fuc(1)	N1034	Yes	P24821|TENA_N1034
R.N[+2059.735]TTSYVLR.G	HexNAc(4)Hex(5)Fuc(1)NeuAc(1)	P24821	TNC	Tenascin	P24821|TENA	P24821|TENA_N1034_HexNAc(4)Hex(5)Fuc(1)NeuAc(1)	N1034	Yes	P24821|TENA_N1034
R.N[+2351.851]TTSYVLR.G	HexNAc(4)Hex(5)Fuc(3)NeuAc(1)	P24821	TNC	Tenascin	P24821|TENA	P24821|TENA_N1034_HexNAc(4)Hex(5)Fuc(3)NeuAc(1)	N1034	Yes	P24821|TENA_N1034
K.ASTEQAPELENLTVTEVGWDGLRLN[+2059.735]WTAADQAYEHFIIQVQEANKVEAAR.N	HexNAc(4)Hex(5)Fuc(1)NeuAc(1)	P24821	TNC	Tenascin	P24821|TENA	P24821|TENA_N1093_HexNAc(4)Hex(5)Fuc(1)NeuAc(1)	N1093	Yes	P24821|TENA_N1093
R.LN[+2059.735]WTAADQAYEHFIIQVQEANKVEAAR.N	HexNAc(4)Hex(5)Fuc(1)NeuAc(1)	P24821	TNC	Tenascin	P24821|TENA	P24821|TENA_N1093_HexNAc(4)Hex(5)Fuc(1)NeuAc(1)	N1093	Yes	P24821|TENA_N1093
R.LN[+2350.830]WTAADQAYEHFIIQVQEANKVEAAR.N	HexNAc(4)Hex(5)Fuc(1)NeuAc(2)	P24821	TNC	Tenascin	P24821|TENA	P24821|TENA_N1093_HexNAc(4)Hex(5)Fuc(1)NeuAc(2)	N1093	Yes	P24821|TENA_N1093
R.LN[+1913.677]WTAADQAYEHFIIQVQEANKVEAAR.N	HexNAc(4)Hex(5)NeuAc(1)	P24821	TNC	Tenascin	P24821|TENA	P24821|TENA_N1093_HexNAc(4)Hex(5)NeuAc(1)	N1093	Yes	P24821|TENA_N1093
R.N[+2059.735]LTVPGSLR.A	HexNAc(4)Hex(5)Fuc(1)NeuAc(1)	P24821	TNC	Tenascin	P24821|TENA	P24821|TENA_N1119_HexNAc(4)Hex(5)Fuc(1)NeuAc(1)	N1119	Yes	P24821|TENA_N1119
R.GVTQDFSTTPLSVEVLTEEVPDMGN[+2350.830]LTVTEVSWDALR.L	HexNAc(4)Hex(5)Fuc(1)NeuAc(2)	P24821	TNC	Tenascin	P24821|TENA	P24821|TENA_N1261_HexNAc(4)Hex(5)Fuc(1)NeuAc(2)	N1261	Yes	P24821|TENA_N1261
K.VEAAQN[+2059.735]LTLPGSLR.A	HexNAc(4)Hex(5)Fuc(1)NeuAc(1)	P24821	TNC	Tenascin	P24821|TENA	P24821|TENA_N1392_HexNAc(4)Hex(5)Fuc(1)NeuAc(1)	N1392	Yes	P24821|TENA_N1392
R.LLETVEYN[+2059.735]ISGAER.T	HexNAc(4)Hex(5)Fuc(1)NeuAc(1)	P24821	TNC	Tenascin	P24821|TENA	P24821|TENA_N1485_HexNAc(4)Hex(5)Fuc(1)NeuAc(1)	N1485	Yes	P24821|TENA_N1485
R.LLETVEYN[+2424.867]ISGAER.T	HexNAc(5)Hex(6)Fuc(1)NeuAc(1)	P24821	TNC	Tenascin	P24821|TENA	P24821|TENA_N1485_HexNAc(5)Hex(6)Fuc(1)NeuAc(1)	N1485	Yes	P24821|TENA_N1485
R.LLETVEYN[+2336.851]ISGAERTAHISGLPPSTDFIVYLSGLAPSIR.T	HexNAc(6)Hex(6)Fuc(1)	P24821	TNC	Tenascin	P24821|TENA	P24821|TENA_N1485_HexNAc(6)Hex(6)Fuc(1)	N1485	Yes	P24821|TENA_N1485
R.GN[+2059.735]FSTEGC[+57.021]GC[+57.021]VC[+57.021]EPGWK.G	HexNAc(4)Hex(5)Fuc(1)NeuAc(1)	P24821	TNC	Tenascin	P24821|TENA	P24821|TENA_N166_HexNAc(4)Hex(5)Fuc(1)NeuAc(1)	N166	Yes	P24821|TENA_N166
K.GPN[+1216.423]C[+57.021]SEPEC[+57.021]PGNC[+57.021]HLR.G	HexNAc(2)Hex(5)	P24821	TNC	Tenascin	P24821|TENA	P24821|TENA_N184_HexNAc(2)Hex(5)	N184	Yes	P24821|TENA_N184
K.GPN[+2059.735]C[+57.021]SEPEC[+57.021]PGNC[+57.021]HLR.G	HexNAc(4)Hex(5)Fuc(1)NeuAc(1)	P24821	TNC	Tenascin	P24821|TENA	P24821|TENA_N184_HexNAc(4)Hex(5)Fuc(1)NeuAc(1)	N184	Yes	P24821|TENA_N184
K.GPN[+1913.677]C[+57.021]SEPEC[+57.021]PGNC[+57.021]HLR.G	HexNAc(4)Hex(5)NeuAc(1)	P24821	TNC	Tenascin	P24821|TENA	P24821|TENA_N184_HexNAc(4)Hex(5)NeuAc(1)	N184	Yes	P24821|TENA_N184
K.GPN[+2424.867]C[+57.021]SEPEC[+57.021]PGNC[+57.021]HLR.G	HexNAc(5)Hex(6)Fuc(1)NeuAc(1)	P24821	TNC	Tenascin	P24821|TENA	P24821|TENA_N184_HexNAc(5)Hex(6)Fuc(1)NeuAc(1)	N184	Yes	P24821|TENA_N184
R.C[+57.021]IN[+2059.735]GTC[+57.021]YC[+57.021]EEGFTGEDC[+57.021]GKPTC[+57.021]PHAC[+57.021]HTQGR.C	HexNAc(4)Hex(5)Fuc(1)NeuAc(1)	P24821	TNC	Tenascin	P24821|TENA	P24821|TENA_N327_HexNAc(4)Hex(5)Fuc(1)NeuAc(1)	N327	Yes	P24821|TENA_N327
R.C[+57.021]IN[+2350.830]GTC[+57.021]YC[+57.021]EEGFTGEDC[+57.021]GKPTC[+57.021]PHAC[+57.021]HTQGR.C	HexNAc(4)Hex(5)Fuc(1)NeuAc(2)	P24821	TNC	Tenascin	P24821|TENA	P24821|TENA_N327_HexNAc(4)Hex(5)Fuc(1)NeuAc(2)	N327	Yes	P24821|TENA_N327
R.C[+57.021]IN[+2351.851]GTC[+57.021]YC[+57.021]EEGFTGEDC[+57.021]GKPTC[+57.021]PHAC[+57.021]HTQGR.C	HexNAc(4)Hex(5)Fuc(3)NeuAc(1)	P24821	TNC	Tenascin	P24821|TENA	P24821|TENA_N327_HexNAc(4)Hex(5)Fuc(3)NeuAc(1)	N327	Yes	P24821|TENA_N327
K.RQSGVN[+2059.735]ATLPEENQPVVFNHVYNIK.L	HexNAc(4)Hex(5)Fuc(1)NeuAc(1)	P24821	TNC	Tenascin	P24821|TENA	P24821|TENA_N38_HexNAc(4)Hex(5)Fuc(1)NeuAc(1)	N38	Yes	P24821|TENA_N38
R.QSGVN[+2059.735]ATLPEENQPVVFNHVYNIK.L	HexNAc(4)Hex(5)Fuc(1)NeuAc(1)	P24821	TNC	Tenascin	P24821|TENA	P24821|TENA_N38_HexNAc(4)Hex(5)Fuc(1)NeuAc(1)	N38	Yes	P24821|TENA_N38
R.QTGLAPGQEYEISLHIVKN[+2059.735]NTR.G	HexNAc(4)Hex(5)Fuc(1)NeuAc(1)	P24821	TNC	Tenascin	P24821|TENA	P24821|TENA_N698_HexNAc(4)Hex(5)Fuc(1)NeuAc(1)	N698	Yes	P24821|TENA_N698
R.QTGLAPGQEYEISLHIVKN[+2350.830]NTR.G	HexNAc(4)Hex(5)Fuc(1)NeuAc(2)	P24821	TNC	Tenascin	P24821|TENA	P24821|TENA_N698_HexNAc(4)Hex(5)Fuc(1)NeuAc(2)	N698	Yes	P24821|TENA_N698
R.QTGLAPGQEYEISLHIVKN[+2205.793]NTR.G	HexNAc(4)Hex(5)Fuc(2)NeuAc(1)	P24821	TNC	Tenascin	P24821|TENA	P24821|TENA_N698_HexNAc(4)Hex(5)Fuc(2)NeuAc(1)	N698	Yes	P24821|TENA_N698
R.QTGLAPGQEYEISLHIVKN[+2351.851]NTR.G	HexNAc(4)Hex(5)Fuc(3)NeuAc(1)	P24821	TNC	Tenascin	P24821|TENA	P24821|TENA_N698_HexNAc(4)Hex(5)Fuc(3)NeuAc(1)	N698	Yes	P24821|TENA_N698
R.QTGLAPGQEYEISLHIVKN[+2351.851]NTRGPGLKR.V	HexNAc(4)Hex(5)Fuc(3)NeuAc(1)	P24821	TNC	Tenascin	P24821|TENA	P24821|TENA_N698_HexNAc(4)Hex(5)Fuc(3)NeuAc(1)	N698	Yes	P24821|TENA_N698
R.QTGLAPGQEYEISLHIVKN[+1913.677]NTR.G	HexNAc(4)Hex(5)NeuAc(1)	P24821	TNC	Tenascin	P24821|TENA	P24821|TENA_N698_HexNAc(4)Hex(5)NeuAc(1)	N698	Yes	P24821|TENA_N698
R.QTGLAPGQEYEISLHIVKN[+2204.772]NTR.G	HexNAc(4)Hex(5)NeuAc(2)	P24821	TNC	Tenascin	P24821|TENA	P24821|TENA_N698_HexNAc(4)Hex(5)NeuAc(2)	N698	Yes	P24821|TENA_N698
K.AREDIFMETLKDIVEYYNDSN[+2350.830]GSHVLQGR.F	HexNAc(4)Hex(5)Fuc(1)NeuAc(2)	P25311	AZGP1	Zinc-alpha-2-glycoprotein	P25311|ZA2G	P25311|ZA2G_N112_HexNAc(4)Hex(5)Fuc(1)NeuAc(2)	N112	Yes	P25311|ZA2G_N112
R.[+42.011]VEDAYILTC[+57.021]N[+730.264]VSLEYEK.T	HexNAc(2)Hex(2)	P40227	CCT6A	T-complex protein 1 subunit zeta	P40227|TCPZ	P40227|TCPZ_N234_HexNAc(2)Hex(2)	N234	NO	P40227|TCPZ_N234
K.QTDEIKDTRN[+1768.640]ESTQNC[+57.021]VVAEPEKMESSISSSSEEMSLSK.C	HexNAc(4)Hex(5)Fuc(1)	P47710	CSN1S1	Alpha-S1-casein	P47710|CASA1	P47710|CASA1_N69_HexNAc(4)Hex(5)Fuc(1)	N69	NO	P47710|CASA1_N69
K.QTDEIKDTRN[+2059.735]ESTQNC[+57.021]VVAEPEK.M	HexNAc(4)Hex(5)Fuc(1)NeuAc(1)	P47710	CSN1S1	Alpha-S1-casein	P47710|CASA1	P47710|CASA1_N69_HexNAc(4)Hex(5)Fuc(1)NeuAc(1)	N69	NO	P47710|CASA1_N69
K.QTDEIKDTRN[+2059.735]ESTQNC[+57.021]VVAEPEKMESSISSSSEEMSLSK.C	HexNAc(4)Hex(5)Fuc(1)NeuAc(1)	P47710	CSN1S1	Alpha-S1-casein	P47710|CASA1	P47710|CASA1_N69_HexNAc(4)Hex(5)Fuc(1)NeuAc(1)	N69	NO	P47710|CASA1_N69
R.EKQTDEIKDTRN[+2059.735]ESTQNC[+57.021]VVAEPEK.M	HexNAc(4)Hex(5)Fuc(1)NeuAc(1)	P47710	CSN1S1	Alpha-S1-casein	P47710|CASA1	P47710|CASA1_N69_HexNAc(4)Hex(5)Fuc(1)NeuAc(1)	N69	NO	P47710|CASA1_N69
K.[+42.011]QTDEIKDTRN[+2018.708]ESTQNC[+57.021]VVAEPEKMESSISSSSEEMSLSK.C	HexNAc(3)Hex(6)Fuc(1)NeuAc(1)	P47710	CSN1S1	Alpha-S1-casein	P47710|CASA1	P47710|CASA1_N69_HexNAc(3)Hex(6)Fuc(1)NeuAc(1)	N69	NO	P47710|CASA1_N69
R.[+42.011]TVLISKN[+2059.735]LTNPR.G	HexNAc(4)Hex(5)Fuc(1)NeuAc(1)	P98164	LRP2	Low-density lipoprotein receptor-related protein 2	P98164|LRP2	P98164|LRP2_N1550_HexNAc(4)Hex(5)Fuc(1)NeuAc(1)	N1550	Yes	P98164|LRP2_N1550
K.AAIPSALDTN[+1216.423]SSK.S	HexNAc(2)Hex(5)	Q08380	LGALS3BP	Galectin-3-binding protein	Q08380|LG3BP	Q08380|LG3BP_N551_HexNAc(2)Hex(5)	N551	Yes	Q08380|LG3BP_N551
K.AAIPSALDTN[+2059.735]SSK.S	HexNAc(4)Hex(5)Fuc(1)NeuAc(1)	Q08380	LGALS3BP	Galectin-3-binding protein	Q08380|LG3BP	Q08380|LG3BP_N551_HexNAc(4)Hex(5)Fuc(1)NeuAc(1)	N551	Yes	Q08380|LG3BP_N551
R.ALGFEN[+2350.830]ATQALGR.A	HexNAc(4)Hex(5)Fuc(1)NeuAc(2)	Q08380	LGALS3BP	Galectin-3-binding protein	Q08380|LG3BP	Q08380|LG3BP_N69_HexNAc(4)Hex(5)Fuc(1)NeuAc(2)	N69	Yes	Q08380|LG3BP_N69
K.N[+1216.423]NSIPDKQITASSSYK.T	HexNAc(2)Hex(5)	Q08431	MFGE8	Lactadherin	Q08431|MFGM	Q08431|MFGM_N238_HexNAc(2)Hex(5)	N238	Yes	Q08431|MFGM_N238
K.N[+1378.476]NSIPDKQITASSSYK.T	HexNAc(2)Hex(6)	Q08431	MFGE8	Lactadherin	Q08431|MFGM	Q08431|MFGM_N238_HexNAc(2)Hex(6)	N238	Yes	Q08431|MFGM_N238
K.N[+1540.529]NSIPDKQITASSSYK.T	HexNAc(2)Hex(7)	Q08431	MFGE8	Lactadherin	Q08431|MFGM	Q08431|MFGM_N238_HexNAc(2)Hex(7)	N238	Yes	Q08431|MFGM_N238
R.FELLGC[+57.021]ELNGC[+57.021]ANPLGLKN[+1216.423]NSIPDK.Q	HexNAc(2)Hex(5)	Q08431	MFGE8	Lactadherin	Q08431|MFGM	Q08431|MFGM_N238_HexNAc(2)Hex(5)	N238	Yes	Q08431|MFGM_N238
R.FELLGC[+57.021]ELNGC[+57.021]ANPLGLKN[+1216.423]NSIPDKQITASSSYK.T	HexNAc(2)Hex(5)	Q08431	MFGE8	Lactadherin	Q08431|MFGM	Q08431|MFGM_N238_HexNAc(2)Hex(5)	N238	Yes	Q08431|MFGM_N238
R.FELLGC[+57.021]ELNGC[+57.021]ANPLGLKN[+1378.476]NSIPDKQITASSSYK.T	HexNAc(2)Hex(6)	Q08431	MFGE8	Lactadherin	Q08431|MFGM	Q08431|MFGM_N238_HexNAc(2)Hex(6)	N238	Yes	Q08431|MFGM_N238
R.FELLGC[+57.021]ELNGC[+57.021]ANPLGLKN[+1540.529]NSIPDKQITASSSYK.T	HexNAc(2)Hex(7)	Q08431	MFGE8	Lactadherin	Q08431|MFGM	Q08431|MFGM_N238_HexNAc(2)Hex(7)	N238	Yes	Q08431|MFGM_N238
R.FELLGC[+57.021]ELNGC[+57.021]ANPLGLKN[+1872.651]NSIPDKQITASSSYK.T	HexNAc(3)Hex(6)NeuAc(1)	Q08431	MFGE8	Lactadherin	Q08431|MFGM	Q08431|MFGM_N238_HexNAc(3)Hex(6)NeuAc(1)	N238	Yes	Q08431|MFGM_N238
K.VAYSN[+2059.735]DSANWTEYQDPR.T	HexNAc(4)Hex(5)Fuc(1)NeuAc(1)	Q08431	MFGE8	Lactadherin	Q08431|MFGM	Q08431|MFGM_N325_HexNAc(4)Hex(5)Fuc(1)NeuAc(1)	N325	Yes	Q08431|MFGM_N325
K.VAYSN[+2205.793]DSANWTEYQDPR.T	HexNAc(4)Hex(5)Fuc(2)NeuAc(1)	Q08431	MFGE8	Lactadherin	Q08431|MFGM	Q08431|MFGM_N325_HexNAc(4)Hex(5)Fuc(2)NeuAc(1)	N325	Yes	Q08431|MFGM_N325
K.VAYSN[+2204.772]DSANWTEYQDPR.T	HexNAc(4)Hex(5)NeuAc(2)	Q08431	MFGE8	Lactadherin	Q08431|MFGM	Q08431|MFGM_N325_HexNAc(4)Hex(5)NeuAc(2)	N325	Yes	Q08431|MFGM_N325
K.N[+2059.735]VSC[+57.021]YIQNLLLGQEK.K	HexNAc(4)Hex(5)Fuc(1)NeuAc(1)	Q13410	BTN1A1	Butyrophilin subfamily 1 member A1	Q13410|BT1A1	Q13410|BT1A1_N215_HexNAc(4)Hex(5)Fuc(1)NeuAc(1)	N215	Yes	Q13410|BT1A1_N215
R.DTSAKN[+2059.735]VSC[+57.021]YIQNLLLGQEK.K	HexNAc(4)Hex(5)Fuc(1)NeuAc(1)	Q13410	BTN1A1	Butyrophilin subfamily 1 member A1	Q13410|BT1A1	Q13410|BT1A1_N215_HexNAc(4)Hex(5)Fuc(1)NeuAc(1)	N215	Yes	Q13410|BT1A1_N215
K.N[+1913.677]VSC[+57.021]YIQNLLLGQEK.K	HexNAc(4)Hex(5)NeuAc(1)	Q13410	BTN1A1	Butyrophilin subfamily 1 member A1	Q13410|BT1A1	Q13410|BT1A1_N215_HexNAc(4)Hex(5)NeuAc(1)	N215	Yes	Q13410|BT1A1_N215
K.N[+2204.772]VSC[+57.021]YIQNLLLGQEK.K	HexNAc(4)Hex(5)NeuAc(2)	Q13410	BTN1A1	Butyrophilin subfamily 1 member A1	Q13410|BT1A1	Q13410|BT1A1_N215_HexNAc(4)Hex(5)NeuAc(2)	N215	Yes	Q13410|BT1A1_N215
R.LSPN[+2350.830]ASAEHLELR.W	HexNAc(4)Hex(5)Fuc(1)NeuAc(2)	Q13410	BTN1A1	Butyrophilin subfamily 1 member A1	Q13410|BT1A1	Q13410|BT1A1_N55_HexNAc(4)Hex(5)Fuc(1)NeuAc(2)	N55	Yes	Q13410|BT1A1_N55
R.LSPN[+2205.793]ASAEHLELR.W	HexNAc(4)Hex(5)Fuc(2)NeuAc(1)	Q13410	BTN1A1	Butyrophilin subfamily 1 member A1	Q13410|BT1A1	Q13410|BT1A1_N55_HexNAc(4)Hex(5)Fuc(2)NeuAc(1)	N55	Yes	Q13410|BT1A1_N55
R.LSPN[+2351.851]ASAEHLELR.W	HexNAc(4)Hex(5)Fuc(3)NeuAc(1)	Q13410	BTN1A1	Butyrophilin subfamily 1 member A1	Q13410|BT1A1	Q13410|BT1A1_N55_HexNAc(4)Hex(5)Fuc(3)NeuAc(1)	N55	Yes	Q13410|BT1A1_N55
K.KLLN[+2059.735]LTVR.I	HexNAc(4)Hex(5)Fuc(1)NeuAc(1)	Q6UX06	OLFM4	Olfactomedin-4	Q6UX06|OLFM4	Q6UX06|OLFM4_N136_HexNAc(4)Hex(5)Fuc(1)NeuAc(1)	N136	Yes	Q6UX06|OLFM4_N136
K.LKEC[+57.021]EASKDQNTPVVHPPPTPGSC[+57.021]GHGGVVN[+2059.735]ISKPSVVQLNWR.G	HexNAc(4)Hex(5)Fuc(1)NeuAc(1)	Q6UX06	OLFM4	Olfactomedin-4	Q6UX06|OLFM4	Q6UX06|OLFM4_N253_HexNAc(4)Hex(5)Fuc(1)NeuAc(1)	N253	Yes	Q6UX06|OLFM4_N253
R.VN[+1054.370]LTTNTIAVTQTLPNAAYNNR.F	HexNAc(2)Hex(4)	Q6UX06	OLFM4	Olfactomedin-4	Q6UX06|OLFM4	Q6UX06|OLFM4_N352_HexNAc(2)Hex(4)	N352	NO	Q6UX06|OLFM4_N352
R.VN[+1216.423]LTTNTIAVTQTLPNAAYNNR.F	HexNAc(2)Hex(5)	Q6UX06	OLFM4	Olfactomedin-4	Q6UX06|OLFM4	Q6UX06|OLFM4_N352_HexNAc(2)Hex(5)	N352	NO	Q6UX06|OLFM4_N352
K.SC[+57.021]QHN[+2059.735]GTMYQHGEIFSAHELFPSR.L	HexNAc(4)Hex(5)Fuc(1)NeuAc(1)	Q6WN34	CHRDL2	Chordin-like protein 2	Q6WN34|CRDL2	Q6WN34|CRDL2_N114_HexNAc(4)Hex(5)Fuc(1)NeuAc(1)	N114	Yes	Q6WN34|CRDL2_N114
K.SC[+57.021]QHN[+2350.830]GTMYQHGEIFSAHELFPSR.L	HexNAc(4)Hex(5)Fuc(1)NeuAc(2)	Q6WN34	CHRDL2	Chordin-like protein 2	Q6WN34|CRDL2	Q6WN34|CRDL2_N114_HexNAc(4)Hex(5)Fuc(1)NeuAc(2)	N114	Yes	Q6WN34|CRDL2_N114
K.SC[+57.021]QHN[+2205.793]GTMYQHGEIFSAHELFPSR.L	HexNAc(4)Hex(5)Fuc(2)NeuAc(1)	Q6WN34	CHRDL2	Chordin-like protein 2	Q6WN34|CRDL2	Q6WN34|CRDL2_N114_HexNAc(4)Hex(5)Fuc(2)NeuAc(1)	N114	Yes	Q6WN34|CRDL2_N114
K.SC[+57.021]QHN[+2351.851]GTMYQHGEIFSAHELFPSR.L	HexNAc(4)Hex(5)Fuc(3)NeuAc(1)	Q6WN34	CHRDL2	Chordin-like protein 2	Q6WN34|CRDL2	Q6WN34|CRDL2_N114_HexNAc(4)Hex(5)Fuc(3)NeuAc(1)	N114	Yes	Q6WN34|CRDL2_N114
K.SC[+57.021]QHN[+2204.772]GTMYQHGEIFSAHELFPSR.L	HexNAc(4)Hex(5)NeuAc(2)	Q6WN34	CHRDL2	Chordin-like protein 2	Q6WN34|CRDL2	Q6WN34|CRDL2_N114_HexNAc(4)Hex(5)NeuAc(2)	N114	Yes	Q6WN34|CRDL2_N114
K.[+42.011]SC[+57.021]QHN[+2018.708]GTMYQHGEIFSAHELFPSR.L	HexNAc(3)Hex(6)Fuc(1)NeuAc(1)	Q6WN34	CHRDL2	Chordin-like protein 2	Q6WN34|CRDL2	Q6WN34|CRDL2_N114_HexNAc(3)Hex(6)Fuc(1)NeuAc(1)	N114	Yes	Q6WN34|CRDL2_N114
K.EPLTTSLAPTLTSELSTSQAETSTPRTETTMSPLTN[+1362.481]TTTSQGTTRC[+57.021]QPKC[+57.021]EWTEWFDVDFPTSGVAGGDMETFENIR.A	HexNAc(2)Hex(5)Fuc(1)	Q9HC84	MUC5B	Mucin-5B	Q9HC84|MUC5B	Q9HC84|MUC5B_N1774_HexNAc(2)Hex(5)Fuc(1)	N1774	Yes	Q9HC84|MUC5B_N1774
K.LIDEVIEDTRYTLPLTEGKAN[+2350.830]VTVLDTQIR.K	HexNAc(4)Hex(5)Fuc(1)NeuAc(2)	Q9NZM1	MYOF	Myoferlin	Q9NZM1|MYOF	Q9NZM1|MYOF_N714_HexNAc(4)Hex(5)Fuc(1)NeuAc(2)	N714	NO	Q9NZM1|MYOF_N714
