# Supplementary material for: Proteomic Analysis of Human Milk Reveals Nutritional and Immune Benefits in the Colostrum from Mothers with COVID-19
Source: Nutrients. 2022 Jun 17;14(12):2513. doi: 10.3390/nu14122513 (PMC9227629; doi:10.3390/nu14122513)
Supplement: Supplementary file 1 [file nutrients-14-02513-s001.zip › Table S5.xlsx]

## Sheet: Sheet1
Table S5. Enriched GO terms associated with the differentially expressed proteins in COVID-19 colostrum and COVID-19 mature sample groups
Up/Down regulated	GOTerm	% Associated Proteins	Associated Proteins Found
Up	complement activation	21.4634	[CFB, CRP, IGHA1, IGHG4, IGHV1-18, IGHV1-3, IGHV1-45, IGHV1-8, IGHV2-26, IGHV2-5, IGHV3-11, IGHV3-13, IGHV3-16, IGHV3-20, IGHV3-23, IGHV3-30, IGHV3-35, IGHV3-38, IGHV3-43, IGHV3-64, IGHV3-72, IGHV3-73, IGHV3-9, IGHV4-4, IGHV5-10-1, IGHV5-51, IGHV6-1, IGKV1-12, IGKV1-16, IGKV1-17, IGKV1-5, IGKV1D-33, IGKV1D-39, IGKV2-30, IGKV3-20, IGKV3D-20, IGKV4-1, IGLL1, IGLV1-40, IGLV1-47, IGLV1-51, IGLV2-8, I…
Up	phagocytosis, recognition	25	[IGHA1, IGHG4, IGHV1-18, IGHV1-3, IGHV1-45, IGHV1-8, IGHV2-26, IGHV2-5, IGHV3-11, IGHV3-13, IGHV3-16, IGHV3-20, IGHV3-23, IGHV3-30, IGHV3-35, IGHV3-38, IGHV3-43, IGHV3-64, IGHV3-72, IGHV3-73, IGHV3-9, IGHV4-4, IGHV5-10-1, IGHV5-51, IGHV6-1, IGLL1]
Up	regulation of complement activation	19.0476	[CFB, IGHG4, IGHV2-5, IGHV3-11, IGHV3-13, IGHV3-23, IGHV3-30, IGHV3-9, IGKV1-12, IGKV1-16, IGKV1-17, IGKV1-5, IGKV1D-33, IGKV1D-39, IGKV2-30, IGKV3-20, IGKV3D-20, IGKV4-1, IGLV1-40, IGLV1-47, IGLV1-51, IGLV2-8, IGLV7-43, PSMA7]
Up	regulation of tumor necrosis factor production	4.21687	[GPNMB, LBP, LCP1, ORM1, ORM2, S100A8, S100A9]
Up	leukocyte mediated immunity	6.90355	[ASAH1, AZGP1, CHI3L1, CLC, CRP, CTSH, CTSZ, DEFA4, DPP7, FTL, GGH, GM2A, HK3, IGF2R, IGHA1, IGHG4, IGHV1-18, IGHV1-3, IGHV1-45, IGHV1-8, IGHV2-26, IGHV2-5, IGHV3-11, IGHV3-13, IGHV3-16, IGHV3-20, IGHV3-23, IGHV3-30, IGHV3-35, IGHV3-38, IGHV3-43, IGHV3-64, IGHV3-72, IGHV3-73, IGHV3-9, IGHV4-4, IGHV5-10-1, IGHV5-51, IGHV6-1, IGKV1-12, IGKV1-16, IGKV1-17, IGKV1-5, IGKV1D-33, IGKV1D-39, IGKV2-30, IG…
Up	interleukin-12-mediated signaling pathway	8.92857	[LCP1, LMNB1, S100A8, S100A9, SOD2]
Up	sphingolipid catabolic process	10.5263	[ASAH1, GM2A, NEU1, SMPDL3B]
Up	antimicrobial humoral response	5	[DEFA4, DMBT1, IGHA1, IGKV3-20, LCN2, S100A8, S100A9]
Up	exopeptidase activity	6.34921	[CPM, CTSH, CTSZ, DPP7, GGH, GGT5, LTA4H, RNPEP]
Up	leukocyte migration involved in inflammatory response	15.7895	[LBP, S100A8, S100A9]
Up	leukocyte migration	5.28233	[APOD, GP2, IGHA1, IGHV2-5, IGHV3-11, IGHV3-13, IGHV3-23, IGHV3-30, IGHV3-9, IGKV1-12, IGKV1-16, IGKV1-17, IGKV1-5, IGKV1D-33, IGKV1D-39, IGKV2-30, IGKV3-20, IGKV3D-20, IGKV4-1, IGLL1, IGLV1-40, IGLV1-47, IGLV1-51, IGLV2-8, IGLV7-43, LBP, S100A8, S100A9, SRP54]
Up	defense response to fungus	9.09091	[DEFA4, S100A8, S100A9, TINAGL1]
Up	neutrophil degranulation	4.26716	[ASAH1, CHI3L1, CTSH, CTSZ, DEFA4, DPP7, FTL, GGH, GM2A, HK3, IGF2R, LCN2, LTA4H, NEU1, ORM1, ORM2, PGAM1, PRSS8, RETN, S100A8, S100A9, TINAGL1, VCL]
Up	adaptive immune response	7.98935	[AZGP1, CLC, CRP, CTSH, IGHA1, IGHG4, IGHV1-18, IGHV1-3, IGHV1-45, IGHV1-8, IGHV2-26, IGHV2-5, IGHV3-11, IGHV3-13, IGHV3-16, IGHV3-20, IGHV3-23, IGHV3-30, IGHV3-35, IGHV3-38, IGHV3-43, IGHV3-64, IGHV3-72, IGHV3-73, IGHV3-9, IGHV4-4, IGHV5-10-1, IGHV5-51, IGHV6-1, IGKV1-12, IGKV1-16, IGKV1-17, IGKV1-27, IGKV1-5, IGKV1-8, IGKV1D-13, IGKV1D-33, IGKV1D-39, IGKV2-30, IGKV2-40, IGKV2D-24, IGKV3-20, IGK…
Down	SRP-dependent cotranslational protein targeting to membrane	21.6981	[RPL10, RPL10A, RPL11, RPL13, RPL14, RPL17, RPL18A, RPL21, RPL23, RPL24, RPL27, RPL3, RPL35, RPL36, RPL36AL, RPL5, RPL6, RPLP2, RPS14, RPS19, RPS2, RPS20, RPS3A]
Down	ubiquitin ligase inhibitor activity	50	[RPL11, RPL17, RPL23, RPL5]
Down	ribosome assembly	11.2676	[RPL10, RPL11, RPL24, RPL3, RPL5, RPL6, RPS14, RPS19]
Down	ribosome biogenesis	4.08805	[RPL10, RPL10A, RPL11, RPL14, RPL24, RPL27, RPL3, RPL35, RPL5, RPL6, RPS14, RPS19, RPS2]
Down	sterol transport	4.6729	[APOB, CEL, EGF, OSBP2, SCP2]
Down	positive regulation of lipid storage	11.1111	[APOB, PLIN2, PLIN3]
Down	organic cyclic compound catabolic process	4.08759	[CEL, CNP, HSPB1, NUDT5, RPL10, RPL10A, RPL11, RPL13, RPL14, RPL17, RPL18A, RPL21, RPL23, RPL24, RPL27, RPL3, RPL35, RPL36, RPL36AL, RPL5, RPL6, RPLP2, RPS14, RPS19, RPS2, RPS20, RPS3A, XDH]
Down	ribosomal large subunit biogenesis	11.8421	[RPL10, RPL10A, RPL11, RPL14, RPL24, RPL3, RPL35, RPL5, RPL6]
